# Supplementary material for: Novel Re(I) Complexes as Potential Selective Theranostic Agents in Cancer Cells and In Vivo in Caenorhabditis elegans Tumoral Strains
Source: J Med Chem. 2024 Mar 7;67(10):7891–910. doi: 10.1021/acs.jmedchem.3c01869 (PMC11129195; doi:10.1021/acs.jmedchem.3c01869)
Supplement: Supplementary file 2 — jm3c01869_si_002.cif [file jm3c01869_si_002.cif]

 
data_AMC_70_0m
 
_audit_creation_method            'SHELXL-2018/3'
_shelx_SHELXL_version_number      '2018/3'
_chemical_name_systematic         ?
_chemical_name_common             ?
_chemical_melting_point           ?
_chemical_formula_moiety          
'C32 H31 N5 O5 Re, F6 P, C0.275 H0.55 Cl0.55, 0.79(C H2 Cl2)'
_chemical_formula_sum
 'C33.06 H33.13 Cl2.13 F6 N5 O5 P Re' 
_chemical_formula_weight          987.23

# start Validation Reply Form
_vrf_PLAT972_AMC_70_0m
;
PROBLEM: Check Calcd Resid. Dens. 1.24Ang From O5 -4.55 eA-3
RESPONSE: O5 belongs to a carbonyl, CO group. The symmetry related
Cl3 atom of the solvent molecule lies 3.38 A away and may withdraw
too much electron density. The sof's of the solvent molecules have
been refined but there are thermal ellipsoids and the CH2Cl2 molecules
may share their position with a hexane co-solvent molecule.
;
_vrf_PLAT201_AMC_70_0m
;
PROBLEM: Isotropic non-H Atoms in Main Residue(s) ....... 1 Report
RESPONSE: Atoms C10A and C10B are the first atom of the disordered 
n-butyl group and could only be refined isotropically as they would
otherwise become non-positive defined.
;
# end Validation Reply Form

_vrf_PLAT971_AMC_70_0m
;
PROBLEM: Check Calcd Resid. Dens. 1.42Ang From C25 3.69 eA-3
RESPONSE: The structure contains unaccounted solvent residues.
;
_vrf_PLAT601_AMC_70_0m
;
PROBLEM: Unit Cell Contains Solvent Accessible VOIDS of . 106 Ang**3
RESPONSE: The structure contains unaccounted solvent residues.
;
# end Validation Reply Form


loop_
 _atom_type_symbol
 _atom_type_description
 _atom_type_scat_dispersion_real
 _atom_type_scat_dispersion_imag
 _atom_type_scat_source
 'C'  'C'   0.0033   0.0016
 'International Tables Vol C Tables 4.2.6.8 and 6.1.1.4'
 'H'  'H'   0.0000   0.0000
 'International Tables Vol C Tables 4.2.6.8 and 6.1.1.4'
 'Cl'  'Cl'   0.1484   0.1585
 'International Tables Vol C Tables 4.2.6.8 and 6.1.1.4'
 'F'  'F'   0.0171   0.0103
 'International Tables Vol C Tables 4.2.6.8 and 6.1.1.4'
 'N'  'N'   0.0061   0.0033
 'International Tables Vol C Tables 4.2.6.8 and 6.1.1.4'
 'O'  'O'   0.0106   0.0060
 'International Tables Vol C Tables 4.2.6.8 and 6.1.1.4'
 'P'  'P'   0.1023   0.0942
 'International Tables Vol C Tables 4.2.6.8 and 6.1.1.4'
 'Re'  'Re'  -1.0185   7.2310
 'International Tables Vol C Tables 4.2.6.8 and 6.1.1.4'
 
_space_group_crystal_system       orthorhombic
_space_group_IT_number            52
_space_group_name_H-M_alt         'P n n a'
_space_group_name_Hall            '-P 2a 2bc'
 
_shelx_space_group_comment
;
The symmetry employed for this shelxl refinement is uniquely defined
by the following loop, which should always be used as a source of
symmetry information in preference to the above space-group names.
They are only intended as comments.
;
 
loop_
 _space_group_symop_operation_xyz
 'x, y, z'
 '-x+1/2, -y, z'
 'x, -y+1/2, -z+1/2'
 '-x+1/2, y+1/2, -z+1/2'
 '-x, -y, -z'
 'x-1/2, y, -z'
 '-x, y-1/2, z-1/2'
 'x-1/2, -y-1/2, z-1/2'
 
_cell_length_a                    21.5188(18)
_cell_length_b                    21.545(2)
_cell_length_c                    17.2204(14)
_cell_angle_alpha                 90
_cell_angle_beta                  90
_cell_angle_gamma                 90
_cell_volume                      7983.8(12)
_cell_formula_units_Z             8
_cell_measurement_temperature     100(2)
_cell_measurement_reflns_used     9298
_cell_measurement_theta_min       2.42
_cell_measurement_theta_max       29.55
 
_exptl_crystal_description        needle
_exptl_crystal_colour             yellow
_exptl_crystal_density_meas       ?
_exptl_crystal_density_method     ?
_exptl_crystal_density_diffrn     1.643          
_exptl_crystal_F_000              3894
_exptl_transmission_factor_min    ?
_exptl_transmission_factor_max    ?
_exptl_crystal_size_max           0.330
_exptl_crystal_size_mid           0.050
_exptl_crystal_size_min           0.020
_exptl_absorpt_coefficient_mu     3.299
_shelx_estimated_absorpt_T_min    0.409
_shelx_estimated_absorpt_T_max    0.937
_exptl_absorpt_correction_type    multi-scan
_exptl_absorpt_correction_T_min   0.5764
_exptl_absorpt_correction_T_max   0.7459
_exptl_absorpt_process_details    '(<i>SADABS</i>; Krause, 2015)'
_exptl_absorpt_special_details    ?
_diffrn_ambient_temperature       100(2)
_diffrn_radiation_wavelength      0.71073
_diffrn_radiation_type            MoK\a
_diffrn_source                    'fine-focus sealed tube'
_diffrn_measurement_device_type   'Bruker D8 Quest CCD'
_diffrn_measurement_method        '\w and \f scans'
_diffrn_detector_area_resol_mean  ?
_diffrn_reflns_number             133853
_diffrn_reflns_av_unetI/netI      0.0154
_diffrn_reflns_av_R_equivalents   0.0381
_diffrn_reflns_limit_h_min        -26
_diffrn_reflns_limit_h_max        26
_diffrn_reflns_limit_k_min        -26
_diffrn_reflns_limit_k_max        26
_diffrn_reflns_limit_l_min        -21
_diffrn_reflns_limit_l_max        21
_diffrn_reflns_theta_min          1.785
_diffrn_reflns_theta_max          26.400
_diffrn_reflns_theta_full         25.242
_diffrn_measured_fraction_theta_max   0.999
_diffrn_measured_fraction_theta_full  0.999
_diffrn_reflns_Laue_measured_fraction_max    0.999
_diffrn_reflns_Laue_measured_fraction_full   0.999
_diffrn_reflns_point_group_measured_fraction_max   0.999
_diffrn_reflns_point_group_measured_fraction_full  0.999
_reflns_number_total              8199
_reflns_number_gt                 7758
_reflns_threshold_expression      'I > 2\s(I)'
_reflns_Friedel_coverage          0.000
_reflns_Friedel_fraction_max      .
_reflns_Friedel_fraction_full     .
 
_reflns_special_details
;
 Reflections were merged by SHELXL according to the crystal
 class for the calculation of statistics and refinement.
 
 _reflns_Friedel_fraction is defined as the number of unique
 Friedel pairs measured divided by the number that would be
 possible theoretically, ignoring centric projections and
 systematic absences.
;
 
_computing_data_collection        'Bruker SMART (Bruker, 1997)' 
_computing_cell_refinement        'Bruker SAINT (Bruker, 1997)'  
_computing_data_reduction         'Bruker SAINT (Bruker, 1997)'   
_computing_structure_solution     'SHELXL-2018/3 (Sheldrick, 2015a)'
_computing_structure_refinement   'SHELXLe-revision 1258 (H\"ubschle, 2011)'
_computing_molecular_graphics     'DIAMOND (Crystal Impact, 2022)'
_computing_publication_material   'SHELXL-2017/1 (Sheldrick, 2015b)'

_publ_section_references
;
Bruker (1997). <i>Smart</i> and <i>SAINT</i>. Bruker Analytical X-ray Systems,
Madison, Wisconsin, USA.

Crystal Impact (2022). <i>DIAMOND</i>. Brandenburg, K., Crystal 
and Molecular Structure Visualization, 
K. Brandenburg & H. Putz Gbr: Bonn, Germany, 2009-2022

H\"ubschle, C. B., Sheldrick, G. M., Dittrich, B. (2011). J. Appl. Cryst. 44, 
1281-1284.

Krause, L., Herbst-Irmer, R., Sheldrick G.M. & Stalke D. (2015).
<i>J. Appl. Cryst.</i> <b>48</b>, 3--10.

Sheldrick, G. M. (2015a). Acta Cryst. A71, 3-8.
Sheldrick, G. M. (2015b). Acta Cryst. C71, 3-8.
;
 
_refine_special_details
;
The hydrogen atoms for aromatic CH were positioned geometrically
(C---H = 0.95 \%A) and refined using a riding model
(AFIX 43) with U~iso~(H) = 1.2U~eq~.

The hydrogen atoms for CH~2~ were positioned geometrically
(C---H = 0.99 \%A) and refined using a riding model
(AFIX 23) with U~iso~(H) = 1.2U~eq~.

The hydrogen atoms for CH~3~ were positioned geometrically
(C---H = 0.98 \%A) and refined using a riding model
(AFIX 137) with U~iso~(H) = 1.5U~eq~.
;
_refine_ls_structure_factor_coef  Fsqd
_refine_ls_matrix_type            full
_refine_ls_weighting_scheme       calc
_refine_ls_weighting_details
'w=1/[\s^2^(Fo^2^)+(0.0345P)^2^+168.3022P] where P=(Fo^2^+2Fc^2^)/3'
_atom_sites_solution_primary      ?
_atom_sites_solution_secondary    ?
_atom_sites_solution_hydrogens    geom
_refine_ls_hydrogen_treatment     constr
_refine_ls_extinction_method      none
_refine_ls_extinction_coef        .
_refine_ls_number_reflns          8199
_refine_ls_number_parameters      539
_refine_ls_number_restraints      0
_refine_ls_R_factor_all           0.0848
_refine_ls_R_factor_gt            0.0818
_refine_ls_wR_factor_ref          0.1841
_refine_ls_wR_factor_gt           0.1829
_refine_ls_goodness_of_fit_ref    1.250
_refine_ls_restrained_S_all       1.250
_refine_ls_shift/su_max           0.000
_refine_ls_shift/su_mean          0.000
 
loop_
 _atom_site_label
 _atom_site_type_symbol
 _atom_site_fract_x
 _atom_site_fract_y
 _atom_site_fract_z
 _atom_site_U_iso_or_equiv
 _atom_site_adp_type
 _atom_site_occupancy
 _atom_site_site_symmetry_order  
 _atom_site_calc_flag
 _atom_site_refinement_flags_posn
 _atom_site_refinement_flags_adp
 _atom_site_refinement_flags_occupancy
 _atom_site_disorder_assembly
 _atom_site_disorder_group
Re1 Re 0.07947(2) 0.13728(2) 0.45281(2) 0.03057(14) Uani 1 1 d . . . . .
O1 O 0.2196(5) 0.1705(10) 0.7499(6) 0.132(7) Uani 1 1 d . . . . .
O2 O 0.1707(4) 0.1902(6) 0.8616(5) 0.075(3) Uani 1 1 d . . . . .
O3 O 0.0693(5) -0.0040(5) 0.4696(8) 0.088(4) Uani 1 1 d . . . . .
O4 O 0.1383(4) 0.1099(5) 0.2945(5) 0.060(3) Uani 1 1 d . . . . .
O5 O 0.2125(4) 0.1289(6) 0.5133(6) 0.073(3) Uani 1 1 d . . . . .
N1 N -0.0215(4) 0.1519(4) 0.4233(5) 0.0270(17) Uani 1 1 d . . . . .
N2 N 0.0313(4) 0.1527(4) 0.5601(5) 0.0295(18) Uani 1 1 d . . . . .
N3 N -0.0543(4) 0.1515(5) 0.6329(5) 0.043(2) Uani 1 1 d . . . . .
N4 N 0.0886(3) 0.2389(4) 0.4443(4) 0.0282(17) Uani 1 1 d . . . . .
N5 N 0.1190(6) 0.4294(5) 0.4392(8) 0.061(3) Uani 1 1 d . . . . .
C1 C 0.0491(5) 0.1579(5) 0.6362(6) 0.034(2) Uani 1 1 d . . . . .
C2 C 0.1066(5) 0.1631(6) 0.6698(6) 0.046(3) Uani 1 1 d . . . . .
H2 H 0.143233 0.162818 0.639085 0.055 Uiso 1 1 calc R U . . .
C3 C 0.1097(6) 0.1690(8) 0.7509(7) 0.057(4) Uani 1 1 d . . . . .
C4 C 0.0550(6) 0.1698(8) 0.7972(7) 0.059(4) Uani 1 1 d . . . . .
H4 H 0.057787 0.174782 0.851872 0.070 Uiso 1 1 calc R U . . .
C5 C -0.0021(6) 0.1634(8) 0.7619(7) 0.056(4) Uani 1 1 d . . . . .
H5 H -0.039169 0.162887 0.791926 0.067 Uiso 1 1 calc R U . . .
C6 C -0.0045(5) 0.1577(6) 0.6824(6) 0.044(3) Uani 1 1 d . . . . .
C7 C -0.0300(4) 0.1490(5) 0.5609(6) 0.032(2) Uani 1 1 d . . . . .
C8 C 0.1722(7) 0.1766(10) 0.7855(7) 0.075(5) Uani 1 1 d . . . . .
C9 C 0.2292(7) 0.2008(11) 0.8983(9) 0.088(6) Uani 1 1 d . . . . .
H9A H 0.253051 0.162108 0.899348 0.133 Uiso 1 1 calc R U . . .
H9B H 0.222337 0.215328 0.951595 0.133 Uiso 1 1 calc R U . . .
H9C H 0.252373 0.232395 0.869305 0.133 Uiso 1 1 calc R U . . .
C10A C -0.1213(9) 0.1597(10) 0.6562(12) 0.037(4) Uiso 0.581(14) 1 d . . P A -1
H10A H -0.144175 0.184138 0.616816 0.044 Uiso 0.581(14) 1 calc R U P A -1
H10B H -0.124528 0.180869 0.707001 0.044 Uiso 0.581(14) 1 calc R U P A -1
C11A C -0.1472(9) 0.0921(10) 0.6612(13) 0.046(5) Uani 0.581(14) 1 d . . P A -1
H11A H -0.140932 0.071730 0.610222 0.055 Uiso 0.581(14) 1 calc R U P A -1
H11B H -0.122424 0.068874 0.699904 0.055 Uiso 0.581(14) 1 calc R U P A -1
C12A C -0.2151(9) 0.0864(11) 0.6828(15) 0.053(6) Uani 0.581(14) 1 d . . P A -1
H12A H -0.220855 0.103350 0.735749 0.063 Uiso 0.581(14) 1 calc R U P A -1
H12B H -0.239738 0.112582 0.646824 0.063 Uiso 0.581(14) 1 calc R U P A -1
C13A C -0.2410(12) 0.0214(12) 0.681(2) 0.083(10) Uani 0.581(14) 1 d . . P A -1
H13A H -0.217164 -0.005125 0.716143 0.124 Uiso 0.581(14) 1 calc R U P A -1
H13B H -0.238077 0.004900 0.627847 0.124 Uiso 0.581(14) 1 calc R U P A -1
H13C H -0.284674 0.022031 0.697031 0.124 Uiso 0.581(14) 1 calc R U P A -1
C10B C -0.1170(10) 0.1278(12) 0.6625(13) 0.024(5) Uiso 0.419(14) 1 d . . P A -2
H10C H -0.139787 0.106111 0.620599 0.029 Uiso 0.419(14) 1 calc R U P A -2
H10D H -0.111076 0.098771 0.706426 0.029 Uiso 0.419(14) 1 calc R U P A -2
C11B C -0.1516(11) 0.1844(11) 0.6882(16) 0.033(6) Uani 0.419(14) 1 d . . P A -2
H11C H -0.150511 0.216371 0.646885 0.040 Uiso 0.419(14) 1 calc R U P A -2
H11D H -0.132190 0.201889 0.735459 0.040 Uiso 0.419(14) 1 calc R U P A -2
C12B C -0.2194(10) 0.1654(14) 0.7052(16) 0.041(7) Uani 0.419(14) 1 d . . P A -2
H12C H -0.240780 0.152979 0.656707 0.050 Uiso 0.419(14) 1 calc R U P A -2
H12D H -0.220637 0.130116 0.741989 0.050 Uiso 0.419(14) 1 calc R U P A -2
C13B C -0.2505(11) 0.2218(13) 0.7403(15) 0.041(7) Uani 0.419(14) 1 d . . P A -2
H13D H -0.243230 0.222353 0.796515 0.061 Uiso 0.419(14) 1 calc R U P A -2
H13E H -0.295266 0.220177 0.730177 0.061 Uiso 0.419(14) 1 calc R U P A -2
H13F H -0.233069 0.259528 0.717068 0.061 Uiso 0.419(14) 1 calc R U P A -2
C14 C 0.0711(6) 0.0493(7) 0.4648(9) 0.057(4) Uani 1 1 d . . . . .
C15 C 0.1157(5) 0.1216(5) 0.3534(6) 0.037(2) Uani 1 1 d . . . . .
C16 C 0.1615(5) 0.1304(6) 0.4911(6) 0.043(3) Uani 1 1 d . . . . .
C17 C -0.0616(4) 0.1492(4) 0.4855(6) 0.027(2) Uani 1 1 d . . . . .
C18 C -0.0457(5) 0.1593(6) 0.3502(7) 0.041(3) Uani 1 1 d . . . . .
C19 C -0.0064(6) 0.1700(7) 0.2864(6) 0.047(3) Uani 1 1 d . . . . .
H19 H 0.037152 0.174255 0.294137 0.056 Uiso 1 1 calc R U . . .
C20 C -0.0307(7) 0.1745(9) 0.2128(8) 0.071(5) Uani 1 1 d . . . . .
H20 H -0.003499 0.179327 0.169769 0.085 Uiso 1 1 calc R U . . .
C21 C -0.0945(6) 0.1720(8) 0.2001(8) 0.066(4) Uani 1 1 d . . . . .
H21 H -0.110444 0.175564 0.148809 0.079 Uiso 1 1 calc R U . . .
C22 C -0.1331(6) 0.1647(8) 0.2593(8) 0.065(4) Uani 1 1 d . . . . .
H22 H -0.176667 0.163561 0.250214 0.078 Uiso 1 1 calc R U . . .
C23 C -0.1096(5) 0.1584(6) 0.3381(7) 0.046(3) Uani 1 1 d . . . . .
C24 C -0.1493(5) 0.1517(7) 0.3988(8) 0.058(4) Uani 1 1 d . . . . .
H24 H -0.192842 0.148967 0.390211 0.069 Uiso 1 1 calc R U . . .
C25 C -0.1254(5) 0.1488(6) 0.4737(7) 0.044(3) Uani 1 1 d . . . . .
H25 H -0.152830 0.146700 0.516903 0.053 Uiso 1 1 calc R U . . .
C26 C 0.0477(5) 0.2793(5) 0.4765(5) 0.030(2) Uani 1 1 d . . . . .
H26 H 0.011739 0.263039 0.501222 0.037 Uiso 1 1 calc R U . . .
C27 C 0.0557(5) 0.3415(5) 0.4753(6) 0.037(2) Uani 1 1 d . . . . .
H27 H 0.025229 0.367581 0.498234 0.044 Uiso 1 1 calc R U . . .
C28 C 0.1088(6) 0.3682(5) 0.4401(7) 0.043(3) Uani 1 1 d . . . . .
C29 C 0.1506(5) 0.3266(6) 0.4063(6) 0.042(3) Uani 1 1 d . . . . .
H29 H 0.186546 0.341572 0.380303 0.050 Uiso 1 1 calc R U . . .
C30 C 0.1396(5) 0.2643(5) 0.4107(6) 0.040(3) Uani 1 1 d . . . . .
H30 H 0.169591 0.236991 0.388883 0.048 Uiso 1 1 calc R U . . .
C31 C 0.0744(10) 0.4709(8) 0.4778(17) 0.135(11) Uani 1 1 d . . . . .
H31A H 0.082836 0.513914 0.462597 0.203 Uiso 1 1 calc R U . . .
H31B H 0.078555 0.466757 0.534200 0.203 Uiso 1 1 calc R U . . .
H31C H 0.032073 0.459631 0.462206 0.203 Uiso 1 1 calc R U . . .
C32 C 0.1730(7) 0.4569(7) 0.3987(10) 0.067(4) Uani 1 1 d . . . . .
H32A H 0.170818 0.446962 0.343229 0.101 Uiso 1 1 calc R U . . .
H32B H 0.211513 0.439979 0.420522 0.101 Uiso 1 1 calc R U . . .
H32C H 0.172570 0.502103 0.405456 0.101 Uiso 1 1 calc R U . . .
P1 P 0.36510(14) 0.16180(16) 0.05770(17) 0.0404(7) Uani 1 1 d . . . . .
F1 F 0.3723(16) 0.2051(9) -0.0164(10) 0.164(12) Uani 0.64 1 d . . P . .
F2 F 0.3573(15) 0.1243(11) 0.1267(11) 0.155(12) Uani 0.67 1 d . . P . .
F3 F 0.4189(7) 0.1150(7) 0.0648(13) 0.127(7) Uani 0.77 1 d . . P . .
F5 F 0.4134(4) 0.2091(5) 0.0858(8) 0.099(4) Uani 1 1 d . . . . .
F6 F 0.3103(5) 0.2101(5) 0.0609(9) 0.116(5) Uani 1 1 d . . . . .
F7 F 0.3976(19) 0.1367(17) -0.0149(14) 0.190(18) Uani 0.54 1 d . . P . .
F8 F 0.3438(14) 0.1698(16) 0.1451(18) 0.101(12) Uani 0.38 1 d . . P . .
F9 F 0.3182(6) 0.1141(6) 0.0238(10) 0.146(6) Uani 1 1 d . . . . .
Cl1 Cl 0.0320(10) 0.4989(4) 0.8406(7) 0.256(9) Uani 0.79 1 d . . P . .
Cl2 Cl -0.0227(6) 0.5080(5) 0.7084(11) 0.245(8) Uani 0.79 1 d . . P . .
C36 C 0.0506(12) 0.5023(11) 0.7488(14) 0.089(7) Uani 0.79 1 d . . P . .
H36A H 0.072516 0.464372 0.731437 0.106 Uiso 0.79 1 calc R U P . .
H36B H 0.076373 0.539211 0.737059 0.106 Uiso 0.79 1 calc R U P . .
Cl3 Cl 0.1830(10) 0.4976(7) 0.8765(13) 0.218(9) Uani 0.55 1 d . . P . .
C37 C 0.250000 0.500000 0.835(6) 0.22(5) Uiso 0.55 2 d S . P . .
H37A H 0.251335 0.463300 0.799996 0.262 Uiso 0.275 1 calc R U P . .
H37B H 0.248666 0.536701 0.799999 0.262 Uiso 0.275 1 calc R U P . .
 
loop_
 _atom_site_aniso_label
 _atom_site_aniso_U_11
 _atom_site_aniso_U_22
 _atom_site_aniso_U_33
 _atom_site_aniso_U_23
 _atom_site_aniso_U_13
 _atom_site_aniso_U_12
Re1 0.0233(2) 0.0432(2) 0.0253(2) -0.00109(17) 0.00489(15) 0.00590(17)
O1 0.045(6) 0.31(2) 0.040(6) -0.022(9) -0.008(5) -0.006(10)
O2 0.048(5) 0.145(11) 0.031(4) 0.002(6) -0.012(4) 0.003(6)
O3 0.063(7) 0.041(5) 0.160(12) 0.014(7) 0.031(7) 0.017(5)
O4 0.040(5) 0.099(8) 0.041(5) -0.030(5) 0.013(4) 0.013(5)
O5 0.032(5) 0.129(10) 0.059(6) 0.001(6) 0.006(4) 0.018(5)
N1 0.026(4) 0.031(4) 0.024(4) 0.000(3) 0.006(3) 0.003(3)
N2 0.028(4) 0.039(5) 0.021(4) 0.005(3) 0.004(3) 0.002(3)
N3 0.031(4) 0.081(8) 0.016(4) -0.013(4) 0.000(3) -0.003(5)
N4 0.024(4) 0.040(5) 0.020(4) -0.004(3) 0.012(3) 0.002(3)
N5 0.067(7) 0.034(5) 0.082(9) -0.005(6) 0.016(7) -0.007(5)
C1 0.039(6) 0.040(6) 0.022(5) 0.004(4) 0.008(4) 0.016(5)
C2 0.034(6) 0.077(9) 0.027(5) -0.003(6) 0.011(5) -0.003(6)
C3 0.037(6) 0.099(11) 0.034(6) 0.000(7) 0.003(5) -0.008(7)
C4 0.050(7) 0.102(12) 0.024(6) -0.002(6) 0.004(5) -0.006(7)
C5 0.041(6) 0.103(11) 0.025(6) -0.007(6) 0.007(5) -0.010(7)
C6 0.036(6) 0.072(9) 0.025(5) -0.009(5) 0.005(4) -0.006(6)
C7 0.021(4) 0.036(6) 0.038(5) -0.009(4) -0.006(4) -0.003(4)
C8 0.047(8) 0.151(17) 0.027(6) -0.005(8) -0.010(6) 0.002(9)
C9 0.052(9) 0.17(2) 0.045(8) 0.001(10) -0.021(7) -0.013(11)
C11A 0.032(10) 0.055(13) 0.050(12) 0.018(10) -0.003(9) -0.005(9)
C12A 0.035(11) 0.058(14) 0.064(14) 0.016(12) 0.007(10) 0.010(10)
C13A 0.039(14) 0.058(17) 0.15(3) -0.006(16) 0.003(16) 0.007(13)
C11B 0.029(12) 0.020(11) 0.049(15) -0.017(10) 0.015(11) 0.001(9)
C12B 0.017(11) 0.068(19) 0.038(14) 0.023(13) 0.002(10) -0.002(11)
C13B 0.019(11) 0.070(18) 0.033(13) 0.007(13) -0.004(10) -0.012(11)
C14 0.040(7) 0.059(8) 0.072(9) 0.000(7) 0.021(6) 0.019(6)
C15 0.028(5) 0.049(7) 0.034(6) -0.011(5) 0.005(4) 0.006(4)
C16 0.026(5) 0.073(8) 0.030(5) -0.004(6) 0.008(4) 0.010(5)
C17 0.021(4) 0.027(5) 0.034(5) -0.007(4) 0.007(4) 0.001(4)
C18 0.036(6) 0.051(7) 0.035(6) 0.001(5) 0.004(5) 0.007(5)
C19 0.042(6) 0.077(9) 0.022(5) 0.010(5) 0.000(5) 0.009(6)
C20 0.065(9) 0.115(14) 0.033(7) 0.008(8) 0.004(6) 0.016(9)
C21 0.053(8) 0.112(13) 0.032(6) 0.007(7) -0.014(6) 0.004(8)
C22 0.035(6) 0.116(13) 0.044(7) -0.004(8) -0.010(6) 0.007(7)
C23 0.034(6) 0.062(8) 0.041(6) -0.007(6) -0.002(5) 0.006(5)
C24 0.024(6) 0.089(11) 0.060(8) 0.006(7) -0.014(5) 0.003(6)
C25 0.026(5) 0.070(8) 0.035(6) 0.001(5) 0.010(4) 0.001(5)
C26 0.028(5) 0.046(6) 0.017(4) 0.002(4) -0.001(4) 0.003(4)
C27 0.033(5) 0.038(6) 0.039(6) 0.000(5) 0.004(5) 0.001(4)
C28 0.047(6) 0.040(6) 0.042(6) 0.005(5) 0.003(5) 0.001(5)
C29 0.044(6) 0.048(7) 0.033(6) -0.006(5) 0.014(5) -0.009(5)
C30 0.042(6) 0.038(6) 0.039(6) -0.004(5) 0.020(5) 0.001(5)
C31 0.118(17) 0.046(9) 0.24(3) 0.003(13) 0.115(19) 0.006(10)
C32 0.071(10) 0.048(8) 0.083(11) -0.013(8) 0.014(8) -0.019(7)
P1 0.0352(15) 0.0546(18) 0.0315(14) -0.0019(13) -0.0067(12) 0.0010(13)
F1 0.36(4) 0.076(12) 0.060(11) 0.022(9) 0.017(17) -0.016(18)
F2 0.28(3) 0.120(17) 0.061(11) 0.048(11) -0.020(15) -0.09(2)
F3 0.083(9) 0.078(9) 0.22(2) -0.093(11) -0.054(12) 0.047(8)
F5 0.059(5) 0.073(6) 0.165(11) 0.026(7) -0.053(6) -0.015(5)
F6 0.062(6) 0.098(8) 0.189(14) -0.033(9) -0.028(8) 0.013(6)
F7 0.28(4) 0.22(3) 0.075(15) -0.090(19) 0.06(2) -0.15(3)
F8 0.10(2) 0.11(2) 0.09(2) -0.053(19) 0.068(18) -0.049(19)
F9 0.120(10) 0.094(8) 0.223(16) -0.072(9) -0.106(11) 0.025(7)
Cl1 0.54(3) 0.068(5) 0.160(9) 0.019(6) 0.089(14) 0.033(10)
Cl2 0.171(11) 0.124(8) 0.44(2) 0.076(12) -0.096(14) -0.032(8)
C36 0.113(19) 0.056(12) 0.097(17) -0.013(12) 0.006(15) -0.010(12)
Cl3 0.223(19) 0.114(11) 0.32(3) 0.093(14) 0.002(18) -0.044(12)
 
_geom_special_details
;
 All esds (except the esd in the dihedral angle between two l.s. planes)
 are estimated using the full covariance matrix.  The cell esds are taken
 into account individually in the estimation of esds in distances, angles
 and torsion angles; correlations between esds in cell parameters are only
 used when they are defined by crystal symmetry.  An approximate (isotropic)
 treatment of cell esds is used for estimating esds involving l.s. planes.
;
 
loop_
 _geom_bond_atom_site_label_1
 _geom_bond_atom_site_label_2
 _geom_bond_distance
 _geom_bond_site_symmetry_2
 _geom_bond_publ_flag
Re1 C16 1.889(11) . ?
Re1 C15 1.910(10) . ?
Re1 C14 1.915(15) . ?
Re1 N2 2.145(8) . ?
Re1 N4 2.202(8) . ?
Re1 N1 2.254(8) . ?
O1 C8 1.198(17) . ?
O2 C8 1.342(15) . ?
O2 C9 1.427(16) . ?
O3 C14 1.152(17) . ?
O4 C15 1.153(13) . ?
O5 C16 1.164(14) . ?
N1 C18 1.372(14) . ?
N1 C17 1.377(12) . ?
N2 C7 1.322(12) . ?
N2 C1 1.370(13) . ?
N3 C7 1.347(13) . ?
N3 C6 1.375(14) . ?
N3 C10A 1.51(2) . ?
N3 C10B 1.53(2) . ?
N4 C30 1.355(13) . ?
N4 C26 1.357(12) . ?
N5 C28 1.337(15) . ?
N5 C31 1.470(19) . ?
N5 C32 1.480(17) . ?
C1 C2 1.369(16) . ?
C1 C6 1.401(14) . ?
C2 C3 1.404(16) . ?
C2 H2 0.9500 . ?
C3 C4 1.421(17) . ?
C3 C8 1.480(18) . ?
C4 C5 1.378(17) . ?
C4 H4 0.9500 . ?
C5 C6 1.375(15) . ?
C5 H5 0.9500 . ?
C7 C17 1.464(14) . ?
C9 H9A 0.9800 . ?
C9 H9B 0.9800 . ?
C9 H9C 0.9800 . ?
C10A C11A 1.56(3) . ?
C10A H10A 0.9900 . ?
C10A H10B 0.9900 . ?
C11A C12A 1.51(3) . ?
C11A H11A 0.9900 . ?
C11A H11B 0.9900 . ?
C12A C13A 1.51(3) . ?
C12A H12A 0.9900 . ?
C12A H12B 0.9900 . ?
C13A H13A 0.9800 . ?
C13A H13B 0.9800 . ?
C13A H13C 0.9800 . ?
C10B C11B 1.50(3) . ?
C10B H10C 0.9900 . ?
C10B H10D 0.9900 . ?
C11B C12B 1.54(3) . ?
C11B H11C 0.9900 . ?
C11B H11D 0.9900 . ?
C12B C13B 1.51(4) . ?
C12B H12C 0.9900 . ?
C12B H12D 0.9900 . ?
C13B H13D 0.9800 . ?
C13B H13E 0.9800 . ?
C13B H13F 0.9800 . ?
C17 C25 1.389(14) . ?
C18 C23 1.391(16) . ?
C18 C19 1.407(15) . ?
C19 C20 1.375(17) . ?
C19 H19 0.9500 . ?
C20 C21 1.39(2) . ?
C20 H20 0.9500 . ?
C21 C22 1.325(19) . ?
C21 H21 0.9500 . ?
C22 C23 1.454(17) . ?
C22 H22 0.9500 . ?
C23 C24 1.359(18) . ?
C24 C25 1.390(17) . ?
C24 H24 0.9500 . ?
C25 H25 0.9500 . ?
C26 C27 1.351(15) . ?
C26 H26 0.9500 . ?
C27 C28 1.417(16) . ?
C27 H27 0.9500 . ?
C28 C29 1.397(16) . ?
C29 C30 1.366(16) . ?
C29 H29 0.9500 . ?
C30 H30 0.9500 . ?
C31 H31A 0.9800 . ?
C31 H31B 0.9800 . ?
C31 H31C 0.9800 . ?
C32 H32A 0.9800 . ?
C32 H32B 0.9800 . ?
C32 H32C 0.9800 . ?
P1 F2 1.447(15) . ?
P1 F7 1.53(2) . ?
P1 F5 1.534(9) . ?
P1 F3 1.539(12) . ?
P1 F9 1.553(11) . ?
P1 F6 1.574(11) . ?
P1 F8 1.58(2) . ?
P1 F1 1.589(16) . ?
F1 F7 1.57(4) . ?
F2 F8 1.07(3) . ?
F2 F3 1.71(3) . ?
F3 F7 1.52(4) . ?
Cl1 C36 1.63(3) . ?
Cl2 C36 1.73(3) . ?
C36 H36A 0.9900 . ?
C36 H36B 0.9900 . ?
Cl3 C37 1.61(5) . ?
C37 H37A 0.9900 . ?
C37 H37B 0.9900 . ?
 
loop_
 _geom_angle_atom_site_label_1
 _geom_angle_atom_site_label_2
 _geom_angle_atom_site_label_3
 _geom_angle
 _geom_angle_site_symmetry_1
 _geom_angle_site_symmetry_3
 _geom_angle_publ_flag
C16 Re1 C15 85.3(4) . . ?
C16 Re1 C14 88.5(6) . . ?
C15 Re1 C14 87.7(5) . . ?
C16 Re1 N2 99.4(4) . . ?
C15 Re1 N2 175.1(4) . . ?
C14 Re1 N2 90.9(4) . . ?
C16 Re1 N4 91.0(5) . . ?
C15 Re1 N4 94.5(4) . . ?
C14 Re1 N4 177.6(5) . . ?
N2 Re1 N4 86.9(3) . . ?
C16 Re1 N1 171.9(4) . . ?
C15 Re1 N1 102.5(4) . . ?
C14 Re1 N1 94.1(4) . . ?
N2 Re1 N1 72.9(3) . . ?
N4 Re1 N1 86.1(3) . . ?
C8 O2 C9 116.6(12) . . ?
C18 N1 C17 118.8(8) . . ?
C18 N1 Re1 126.1(7) . . ?
C17 N1 Re1 115.0(6) . . ?
C7 N2 C1 105.9(8) . . ?
C7 N2 Re1 118.8(7) . . ?
C1 N2 Re1 134.6(7) . . ?
C7 N3 C6 105.9(8) . . ?
C7 N3 C10A 128.3(11) . . ?
C6 N3 C10A 124.7(11) . . ?
C7 N3 C10B 129.4(11) . . ?
C6 N3 C10B 120.8(11) . . ?
C30 N4 C26 116.1(9) . . ?
C30 N4 Re1 120.2(7) . . ?
C26 N4 Re1 123.5(6) . . ?
C28 N5 C31 119.2(12) . . ?
C28 N5 C32 121.9(12) . . ?
C31 N5 C32 118.9(12) . . ?
C2 C1 N2 131.5(9) . . ?
C2 C1 C6 120.3(9) . . ?
N2 C1 C6 108.2(9) . . ?
C1 C2 C3 118.0(10) . . ?
C1 C2 H2 121.0 . . ?
C3 C2 H2 121.0 . . ?
C2 C3 C4 121.3(11) . . ?
C2 C3 C8 117.0(11) . . ?
C4 C3 C8 121.7(11) . . ?
C5 C4 C3 119.4(11) . . ?
C5 C4 H4 120.3 . . ?
C3 C4 H4 120.3 . . ?
C6 C5 C4 118.7(11) . . ?
C6 C5 H5 120.6 . . ?
C4 C5 H5 120.6 . . ?
N3 C6 C5 130.9(11) . . ?
N3 C6 C1 106.8(9) . . ?
C5 C6 C1 122.3(11) . . ?
N2 C7 N3 113.1(9) . . ?
N2 C7 C17 117.0(9) . . ?
N3 C7 C17 129.5(9) . . ?
O1 C8 O2 122.9(13) . . ?
O1 C8 C3 123.8(12) . . ?
O2 C8 C3 113.3(12) . . ?
O2 C9 H9A 109.5 . . ?
O2 C9 H9B 109.5 . . ?
H9A C9 H9B 109.5 . . ?
O2 C9 H9C 109.5 . . ?
H9A C9 H9C 109.5 . . ?
H9B C9 H9C 109.5 . . ?
N3 C10A C11A 104.4(16) . . ?
N3 C10A H10A 110.9 . . ?
C11A C10A H10A 110.9 . . ?
N3 C10A H10B 110.9 . . ?
C11A C10A H10B 110.9 . . ?
H10A C10A H10B 108.9 . . ?
C12A C11A C10A 115.7(18) . . ?
C12A C11A H11A 108.4 . . ?
C10A C11A H11A 108.4 . . ?
C12A C11A H11B 108.4 . . ?
C10A C11A H11B 108.4 . . ?
H11A C11A H11B 107.4 . . ?
C13A C12A C11A 115(2) . . ?
C13A C12A H12A 108.5 . . ?
C11A C12A H12A 108.5 . . ?
C13A C12A H12B 108.5 . . ?
C11A C12A H12B 108.5 . . ?
H12A C12A H12B 107.5 . . ?
C12A C13A H13A 109.5 . . ?
C12A C13A H13B 109.5 . . ?
H13A C13A H13B 109.5 . . ?
C12A C13A H13C 109.5 . . ?
H13A C13A H13C 109.5 . . ?
H13B C13A H13C 109.5 . . ?
C11B C10B N3 105.4(19) . . ?
C11B C10B H10C 110.7 . . ?
N3 C10B H10C 110.7 . . ?
C11B C10B H10D 110.7 . . ?
N3 C10B H10D 110.7 . . ?
H10C C10B H10D 108.8 . . ?
C10B C11B C12B 108(2) . . ?
C10B C11B H11C 110.1 . . ?
C12B C11B H11C 110.1 . . ?
C10B C11B H11D 110.1 . . ?
C12B C11B H11D 110.1 . . ?
H11C C11B H11D 108.4 . . ?
C13B C12B C11B 106(2) . . ?
C13B C12B H12C 110.5 . . ?
C11B C12B H12C 110.5 . . ?
C13B C12B H12D 110.5 . . ?
C11B C12B H12D 110.5 . . ?
H12C C12B H12D 108.7 . . ?
C12B C13B H13D 109.5 . . ?
C12B C13B H13E 109.5 . . ?
H13D C13B H13E 109.5 . . ?
C12B C13B H13F 109.5 . . ?
H13D C13B H13F 109.5 . . ?
H13E C13B H13F 109.5 . . ?
O3 C14 Re1 175.9(11) . . ?
O4 C15 Re1 177.3(11) . . ?
O5 C16 Re1 176.9(13) . . ?
N1 C17 C25 120.4(10) . . ?
N1 C17 C7 113.5(8) . . ?
C25 C17 C7 126.1(9) . . ?
N1 C18 C23 120.7(10) . . ?
N1 C18 C19 120.5(10) . . ?
C23 C18 C19 118.7(11) . . ?
C20 C19 C18 120.1(12) . . ?
C20 C19 H19 119.9 . . ?
C18 C19 H19 119.9 . . ?
C19 C20 C21 121.2(13) . . ?
C19 C20 H20 119.4 . . ?
C21 C20 H20 119.4 . . ?
C22 C21 C20 120.2(12) . . ?
C22 C21 H21 119.9 . . ?
C20 C21 H21 119.9 . . ?
C21 C22 C23 120.7(12) . . ?
C21 C22 H22 119.6 . . ?
C23 C22 H22 119.6 . . ?
C24 C23 C18 120.5(11) . . ?
C24 C23 C22 120.6(11) . . ?
C18 C23 C22 118.9(11) . . ?
C23 C24 C25 119.1(11) . . ?
C23 C24 H24 120.4 . . ?
C25 C24 H24 120.4 . . ?
C17 C25 C24 120.1(10) . . ?
C17 C25 H25 119.9 . . ?
C24 C25 H25 119.9 . . ?
C27 C26 N4 123.2(10) . . ?
C27 C26 H26 118.4 . . ?
N4 C26 H26 118.4 . . ?
C26 C27 C28 120.9(10) . . ?
C26 C27 H27 119.6 . . ?
C28 C27 H27 119.6 . . ?
N5 C28 C29 121.6(11) . . ?
N5 C28 C27 122.6(11) . . ?
C29 C28 C27 115.9(11) . . ?
C30 C29 C28 119.8(10) . . ?
C30 C29 H29 120.1 . . ?
C28 C29 H29 120.1 . . ?
N4 C30 C29 124.1(10) . . ?
N4 C30 H30 117.9 . . ?
C29 C30 H30 117.9 . . ?
N5 C31 H31A 109.5 . . ?
N5 C31 H31B 109.5 . . ?
H31A C31 H31B 109.5 . . ?
N5 C31 H31C 109.5 . . ?
H31A C31 H31C 109.5 . . ?
H31B C31 H31C 109.5 . . ?
N5 C32 H32A 109.5 . . ?
N5 C32 H32B 109.5 . . ?
H32A C32 H32B 109.5 . . ?
N5 C32 H32C 109.5 . . ?
H32A C32 H32C 109.5 . . ?
H32B C32 H32C 109.5 . . ?
F2 P1 F7 122(2) . . ?
F2 P1 F5 101.0(10) . . ?
F7 P1 F5 100.5(11) . . ?
F2 P1 F3 69.9(15) . . ?
F7 P1 F3 59.4(18) . . ?
F5 P1 F3 84.3(6) . . ?
F2 P1 F9 82.2(11) . . ?
F7 P1 F9 75.9(12) . . ?
F5 P1 F9 176.2(9) . . ?
F3 P1 F9 94.9(7) . . ?
F2 P1 F6 104.7(15) . . ?
F7 P1 F6 127.2(19) . . ?
F5 P1 F6 93.3(6) . . ?
F3 P1 F6 173.4(10) . . ?
F9 P1 F6 87.9(6) . . ?
F2 P1 F8 41.1(14) . . ?
F7 P1 F8 161(2) . . ?
F5 P1 F8 79.9(11) . . ?
F3 P1 F8 102.3(17) . . ?
F9 P1 F8 104.0(12) . . ?
F6 P1 F8 71.2(15) . . ?
F2 P1 F1 177.8(16) . . ?
F7 P1 F1 60.4(17) . . ?
F5 P1 F1 78.2(11) . . ?
F3 P1 F1 112.0(15) . . ?
F9 P1 F1 98.6(12) . . ?
F6 P1 F1 73.3(12) . . ?
F8 P1 F1 136.8(16) . . ?
F7 F1 P1 57.9(10) . . ?
F8 F2 P1 76(2) . . ?
F8 F2 F3 120(2) . . ?
P1 F2 F3 57.6(10) . . ?
F7 F3 P1 60.0(15) . . ?
F7 F3 F2 107.0(18) . . ?
P1 F3 F2 52.5(8) . . ?
F3 F7 P1 60.6(9) . . ?
F3 F7 F1 114.1(15) . . ?
P1 F7 F1 61.6(15) . . ?
F2 F8 P1 62.6(15) . . ?
Cl1 C36 Cl2 99.7(17) . . ?
Cl1 C36 H36A 111.8 . . ?
Cl2 C36 H36A 111.8 . . ?
Cl1 C36 H36B 111.8 . . ?
Cl2 C36 H36B 111.8 . . ?
H36A C36 H36B 109.6 . . ?
Cl3 C37 Cl3 127(7) 2_565 . ?
Cl3 C37 H37A 105.6 2_565 . ?
Cl3 C37 H37A 105.6 . . ?
Cl3 C37 H37B 105.6 2_565 . ?
Cl3 C37 H37B 105.6 . . ?
H37A C37 H37B 106.1 . . ?
 
loop_
 _geom_torsion_atom_site_label_1
 _geom_torsion_atom_site_label_2
 _geom_torsion_atom_site_label_3
 _geom_torsion_atom_site_label_4
 _geom_torsion
 _geom_torsion_site_symmetry_1
 _geom_torsion_site_symmetry_2
 _geom_torsion_site_symmetry_3
 _geom_torsion_site_symmetry_4
 _geom_torsion_publ_flag
C7 N2 C1 C2 179.8(13) . . . . ?
Re1 N2 C1 C2 10.0(19) . . . . ?
C7 N2 C1 C6 -0.5(12) . . . . ?
Re1 N2 C1 C6 -170.3(8) . . . . ?
N2 C1 C2 C3 178.8(13) . . . . ?
C6 C1 C2 C3 -1(2) . . . . ?
C1 C2 C3 C4 0(2) . . . . ?
C1 C2 C3 C8 -178.0(14) . . . . ?
C2 C3 C4 C5 2(3) . . . . ?
C8 C3 C4 C5 179.0(17) . . . . ?
C3 C4 C5 C6 -1(2) . . . . ?
C7 N3 C6 C5 178.9(16) . . . . ?
C10A N3 C6 C5 10(3) . . . . ?
C10B N3 C6 C5 -21(2) . . . . ?
C7 N3 C6 C1 -0.6(14) . . . . ?
C10A N3 C6 C1 -169.4(14) . . . . ?
C10B N3 C6 C1 159.1(14) . . . . ?
C4 C5 C6 N3 -179.1(15) . . . . ?
C4 C5 C6 C1 0(2) . . . . ?
C2 C1 C6 N3 -179.6(12) . . . . ?
N2 C1 C6 N3 0.7(14) . . . . ?
C2 C1 C6 C5 1(2) . . . . ?
N2 C1 C6 C5 -178.8(13) . . . . ?
C1 N2 C7 N3 0.2(13) . . . . ?
Re1 N2 C7 N3 171.9(7) . . . . ?
C1 N2 C7 C17 174.1(9) . . . . ?
Re1 N2 C7 C17 -14.2(12) . . . . ?
C6 N3 C7 N2 0.2(14) . . . . ?
C10A N3 C7 N2 168.5(14) . . . . ?
C10B N3 C7 N2 -157.1(15) . . . . ?
C6 N3 C7 C17 -172.7(11) . . . . ?
C10A N3 C7 C17 -4(2) . . . . ?
C10B N3 C7 C17 30(2) . . . . ?
C9 O2 C8 O1 4(3) . . . . ?
C9 O2 C8 C3 -177.5(16) . . . . ?
C2 C3 C8 O1 -10(3) . . . . ?
C4 C3 C8 O1 173(2) . . . . ?
C2 C3 C8 O2 171.5(15) . . . . ?
C4 C3 C8 O2 -6(3) . . . . ?
C7 N3 C10A C11A 89.8(19) . . . . ?
C6 N3 C10A C11A -104.0(17) . . . . ?
N3 C10A C11A C12A -179.2(17) . . . . ?
C10A C11A C12A C13A 175(2) . . . . ?
C7 N3 C10B C11B -116.3(19) . . . . ?
C6 N3 C10B C11B 89(2) . . . . ?
N3 C10B C11B C12B 170.2(18) . . . . ?
C10B C11B C12B C13B 173(2) . . . . ?
C18 N1 C17 C25 5.2(15) . . . . ?
Re1 N1 C17 C25 -171.1(8) . . . . ?
C18 N1 C17 C7 -172.8(9) . . . . ?
Re1 N1 C17 C7 10.9(10) . . . . ?
N2 C7 C17 N1 1.5(13) . . . . ?
N3 C7 C17 N1 174.2(11) . . . . ?
N2 C7 C17 C25 -176.4(11) . . . . ?
N3 C7 C17 C25 -3.7(18) . . . . ?
C17 N1 C18 C23 -5.8(17) . . . . ?
Re1 N1 C18 C23 170.0(9) . . . . ?
C17 N1 C18 C19 172.0(11) . . . . ?
Re1 N1 C18 C19 -12.2(16) . . . . ?
N1 C18 C19 C20 176.9(13) . . . . ?
C23 C18 C19 C20 -5(2) . . . . ?
C18 C19 C20 C21 4(3) . . . . ?
C19 C20 C21 C22 -1(3) . . . . ?
C20 C21 C22 C23 -1(3) . . . . ?
N1 C18 C23 C24 2(2) . . . . ?
C19 C18 C23 C24 -176.2(13) . . . . ?
N1 C18 C23 C22 -178.3(12) . . . . ?
C19 C18 C23 C22 4(2) . . . . ?
C21 C22 C23 C24 179.2(17) . . . . ?
C21 C22 C23 C18 -1(2) . . . . ?
C18 C23 C24 C25 3(2) . . . . ?
C22 C23 C24 C25 -176.8(14) . . . . ?
N1 C17 C25 C24 -0.4(18) . . . . ?
C7 C17 C25 C24 177.3(12) . . . . ?
C23 C24 C25 C17 -4(2) . . . . ?
C30 N4 C26 C27 0.9(14) . . . . ?
Re1 N4 C26 C27 175.7(8) . . . . ?
N4 C26 C27 C28 -0.8(17) . . . . ?
C31 N5 C28 C29 -178.1(18) . . . . ?
C32 N5 C28 C29 4(2) . . . . ?
C31 N5 C28 C27 2(2) . . . . ?
C32 N5 C28 C27 -176.7(13) . . . . ?
C26 C27 C28 N5 -178.4(12) . . . . ?
C26 C27 C28 C29 1.3(17) . . . . ?
N5 C28 C29 C30 177.7(13) . . . . ?
C27 C28 C29 C30 -2.0(17) . . . . ?
C26 N4 C30 C29 -1.6(16) . . . . ?
Re1 N4 C30 C29 -176.7(9) . . . . ?
C28 C29 C30 N4 2.3(19) . . . . ?
F5 P1 F1 F7 109.4(18) . . . . ?
F3 P1 F1 F7 30.6(19) . . . . ?
F9 P1 F1 F7 -68.3(18) . . . . ?
F6 P1 F1 F7 -153.5(19) . . . . ?
F8 P1 F1 F7 171(2) . . . . ?
F7 P1 F2 F8 170(3) . . . . ?
F5 P1 F2 F8 60(3) . . . . ?
F3 P1 F2 F8 140(3) . . . . ?
F9 P1 F2 F8 -122(3) . . . . ?
F6 P1 F2 F8 -36(3) . . . . ?
F7 P1 F2 F3 30.1(18) . . . . ?
F5 P1 F2 F3 -79.7(8) . . . . ?
F9 P1 F2 F3 98.2(8) . . . . ?
F6 P1 F2 F3 -176.1(7) . . . . ?
F8 P1 F2 F3 -140(3) . . . . ?
F2 P1 F3 F7 150.3(16) . . . . ?
F5 P1 F3 F7 -105.8(13) . . . . ?
F9 P1 F3 F7 70.4(13) . . . . ?
F8 P1 F3 F7 175.9(15) . . . . ?
F1 P1 F3 F7 -31.0(16) . . . . ?
F7 P1 F3 F2 -150.3(16) . . . . ?
F5 P1 F3 F2 103.9(11) . . . . ?
F9 P1 F3 F2 -79.8(12) . . . . ?
F8 P1 F3 F2 25.6(13) . . . . ?
F1 P1 F3 F2 178.8(14) . . . . ?
F8 F2 F3 F7 -73(4) . . . . ?
P1 F2 F3 F7 -26.7(14) . . . . ?
F8 F2 F3 P1 -46(3) . . . . ?
F2 F3 F7 P1 24.3(12) . . . . ?
P1 F3 F7 F1 32(2) . . . . ?
F2 F3 F7 F1 56(3) . . . . ?
F2 P1 F7 F3 -33.2(19) . . . . ?
F5 P1 F7 F3 76.9(11) . . . . ?
F9 P1 F7 F3 -104.5(12) . . . . ?
F6 P1 F7 F3 179.2(9) . . . . ?
F8 P1 F7 F3 -13(5) . . . . ?
F1 P1 F7 F3 147(2) . . . . ?
F2 P1 F7 F1 -180.0(18) . . . . ?
F5 P1 F7 F1 -69.9(18) . . . . ?
F3 P1 F7 F1 -147(2) . . . . ?
F9 P1 F7 F1 108.7(19) . . . . ?
F6 P1 F7 F1 32(2) . . . . ?
F8 P1 F7 F1 -159(4) . . . . ?
P1 F1 F7 F3 -31.6(19) . . . . ?
F3 F2 F8 P1 39(2) . . . . ?
F7 P1 F8 F2 -27(6) . . . . ?
F5 P1 F8 F2 -120(3) . . . . ?
F3 P1 F8 F2 -38(3) . . . . ?
F9 P1 F8 F2 60(3) . . . . ?
F6 P1 F8 F2 143(3) . . . . ?
F1 P1 F8 F2 179(3) . . . . ?
 
_refine_diff_density_max    2.641
_refine_diff_density_min   -3.794
_refine_diff_density_rms    0.194

_shelx_res_file
;
TITL AMC_70_0m in P1                  New: Pnna
    AMC_70_0m.res
    created by SHELXL-2018/3 at 12:38:02 on 12-Jun-2023
CELL  0.71073   21.5188   21.5450   17.2204    90.000    90.000    90.000
ZERR        8    0.0018    0.0020    0.0014     0.000     0.000     0.000
LATT   1
SYMM     0.50000 - X ,            - Y ,              Z
SYMM               X ,    0.50000 - Y ,    0.50000 - Z
SYMM     0.50000 - X ,    0.50000 + Y ,    0.50000 - Z
SFAC  C  H Cl  F  N  O  P Re
UNIT 264.52 265.04 17.04 48 40 40 8 8
LIST 6 ! automatically inserted. Change 6 to 4 for CHECKCIF!!
TEMP  -173
SIZE 0.020    0.050      0.330
L.S. 9
FMAP 2
PLAN -20
OMIT -1 52.8
OMIT 0 2 0
OMIT 1 4 1
OMIT 2 2 0
ACTA
BOND $H
CONF
WGHT    0.034500  168.302200
FVAR       0.02348   0.58095
RE1   8    0.079467    0.137276    0.452806    11.00000    0.02329    0.04316 =
         0.02525   -0.00109    0.00489    0.00590
O1    6    0.219593    0.170455    0.749914    11.00000    0.04470    0.31175 =
         0.03978   -0.02238   -0.00826   -0.00578
O2    6    0.170725    0.190246    0.861560    11.00000    0.04834    0.14512 =
         0.03087    0.00194   -0.01203    0.00316
O3    6    0.069302   -0.003985    0.469564    11.00000    0.06324    0.04115 =
         0.15979    0.01372    0.03081    0.01719
O4    6    0.138287    0.109907    0.294486    11.00000    0.04030    0.09878 =
         0.04070   -0.03010    0.01293    0.01314
O5    6    0.212511    0.128891    0.513280    11.00000    0.03186    0.12922 =
         0.05909    0.00055    0.00620    0.01751
N1    5   -0.021517    0.151881    0.423307    11.00000    0.02618    0.03123 =
         0.02353   -0.00042    0.00576    0.00322
N2    5    0.031287    0.152732    0.560097    11.00000    0.02836    0.03925 =
         0.02077    0.00479    0.00430    0.00164
N3    5   -0.054265    0.151525    0.632907    11.00000    0.03069    0.08140 =
         0.01635   -0.01288    0.00028   -0.00332
N4    5    0.088647    0.238850    0.444278    11.00000    0.02446    0.04027 =
         0.01994   -0.00409    0.01196    0.00160
N5    5    0.119024    0.429442    0.439202    11.00000    0.06674    0.03441 =
         0.08179   -0.00520    0.01624   -0.00734
C1    1    0.049099    0.157943    0.636225    11.00000    0.03922    0.03961 =
         0.02215    0.00368    0.00765    0.01563
C2    1    0.106555    0.163140    0.669785    11.00000    0.03414    0.07706 =
         0.02676   -0.00271    0.01109   -0.00308
AFIX  43
H2    2    0.143233    0.162818    0.639085    11.00000   -1.20000
AFIX   0
C3    1    0.109667    0.168960    0.750915    11.00000    0.03696    0.09944 =
         0.03380    0.00000    0.00264   -0.00750
C4    1    0.054989    0.169819    0.797167    11.00000    0.05041    0.10151 =
         0.02426   -0.00217    0.00407   -0.00608
AFIX  43
H4    2    0.057787    0.174782    0.851872    11.00000   -1.20000
AFIX   0
C5    1   -0.002134    0.163383    0.761905    11.00000    0.04067    0.10295 =
         0.02481   -0.00736    0.00737   -0.01047
AFIX  43
H5    2   -0.039169    0.162887    0.791926    11.00000   -1.20000
AFIX   0
C6    1   -0.004498    0.157692    0.682407    11.00000    0.03559    0.07185 =
         0.02474   -0.00921    0.00469   -0.00639
C7    1   -0.030044    0.148958    0.560864    11.00000    0.02107    0.03630 =
         0.03785   -0.00929   -0.00573   -0.00292
C8    1    0.172156    0.176638    0.785512    11.00000    0.04707    0.15052 =
         0.02735   -0.00530   -0.00980    0.00151
C9    1    0.229201    0.200850    0.898332    11.00000    0.05213    0.16884 =
         0.04451    0.00131   -0.02053   -0.01294
AFIX 137
H9A   2    0.253051    0.162108    0.899348    11.00000   -1.50000
H9B   2    0.222337    0.215328    0.951595    11.00000   -1.50000
H9C   2    0.252373    0.232395    0.869305    11.00000   -1.50000
AFIX   0
PART -1
C10A  1   -0.121277    0.159658    0.656165    21.00000    0.03687
AFIX  23
H10A  2   -0.144175    0.184138    0.616816    21.00000   -1.20000
H10B  2   -0.124528    0.180869    0.707001    21.00000   -1.20000
AFIX   0
C11A  1   -0.147240    0.092076    0.661163    21.00000    0.03197    0.05480 =
         0.04977    0.01836   -0.00278   -0.00514
AFIX  23
H11A  2   -0.140932    0.071730    0.610222    21.00000   -1.20000
H11B  2   -0.122424    0.068874    0.699904    21.00000   -1.20000
AFIX   0
C12A  1   -0.215149    0.086449    0.682767    21.00000    0.03549    0.05782 =
         0.06440    0.01558    0.00672    0.00978
AFIX  23
H12A  2   -0.220855    0.103350    0.735749    21.00000   -1.20000
H12B  2   -0.239738    0.112582    0.646824    21.00000   -1.20000
AFIX   0
C13A  1   -0.241036    0.021356    0.680772    21.00000    0.03920    0.05756 =
         0.15143   -0.00627    0.00280    0.00674
AFIX 137
H13A  2   -0.217164   -0.005125    0.716143    21.00000   -1.50000
H13B  2   -0.238077    0.004900    0.627847    21.00000   -1.50000
H13C  2   -0.284674    0.022031    0.697031    21.00000   -1.50000
AFIX   0
PART 0
PART -2
C10B  1   -0.116955    0.127809    0.662480   -21.00000    0.02436
AFIX  23
H10C  2   -0.139787    0.106111    0.620599   -21.00000   -1.20000
H10D  2   -0.111076    0.098771    0.706426   -21.00000   -1.20000
AFIX   0
C11B  1   -0.151599    0.184398    0.688152   -21.00000    0.02932    0.02040 =
         0.04921   -0.01687    0.01522    0.00063
AFIX  23
H11C  2   -0.150511    0.216371    0.646885   -21.00000   -1.20000
H11D  2   -0.132190    0.201889    0.735459   -21.00000   -1.20000
AFIX   0
C12B  1   -0.219439    0.165409    0.705205   -21.00000    0.01713    0.06843 =
         0.03843    0.02349    0.00241   -0.00203
AFIX  23
H12C  2   -0.240780    0.152979    0.656707   -21.00000   -1.20000
H12D  2   -0.220637    0.130116    0.741989   -21.00000   -1.20000
AFIX   0
C13B  1   -0.250487    0.221839    0.740337   -21.00000    0.01947    0.07007 =
         0.03334    0.00746   -0.00405   -0.01172
AFIX 137
H13D  2   -0.243230    0.222353    0.796515   -21.00000   -1.50000
H13E  2   -0.295266    0.220177    0.730177   -21.00000   -1.50000
H13F  2   -0.233069    0.259528    0.717068   -21.00000   -1.50000
AFIX   0
PART 0
C14   1    0.071059    0.049310    0.464826    11.00000    0.03989    0.05903 =
         0.07172   -0.00045    0.02081    0.01928
C15   1    0.115671    0.121603    0.353423    11.00000    0.02757    0.04867 =
         0.03446   -0.01083    0.00495    0.00567
C16   1    0.161460    0.130437    0.491103    11.00000    0.02559    0.07345 =
         0.02968   -0.00372    0.00767    0.01016
C17   1   -0.061584    0.149156    0.485546    11.00000    0.02082    0.02656 =
         0.03399   -0.00717    0.00726    0.00117
C18   1   -0.045719    0.159290    0.350166    11.00000    0.03589    0.05106 =
         0.03490    0.00139    0.00388    0.00713
C19   1   -0.006352    0.170046    0.286366    11.00000    0.04219    0.07679 =
         0.02199    0.00996    0.00027    0.00933
AFIX  43
H19   2    0.037152    0.174255    0.294137    11.00000   -1.20000
AFIX   0
C20   1   -0.030734    0.174481    0.212762    11.00000    0.06495    0.11450 =
         0.03321    0.00831    0.00429    0.01603
AFIX  43
H20   2   -0.003499    0.179327    0.169769    11.00000   -1.20000
AFIX   0
C21   1   -0.094524    0.172004    0.200071    11.00000    0.05253    0.11216 =
         0.03218    0.00687   -0.01427    0.00443
AFIX  43
H21   2   -0.110444    0.175564    0.148809    11.00000   -1.20000
AFIX   0
C22   1   -0.133138    0.164691    0.259300    11.00000    0.03543    0.11631 =
         0.04432   -0.00399   -0.01010    0.00662
AFIX  43
H22   2   -0.176667    0.163561    0.250214    11.00000   -1.20000
AFIX   0
C23   1   -0.109604    0.158377    0.338055    11.00000    0.03439    0.06245 =
         0.04116   -0.00716   -0.00191    0.00615
C24   1   -0.149319    0.151679    0.398815    11.00000    0.02433    0.08897 =
         0.06038    0.00609   -0.01401    0.00335
AFIX  43
H24   2   -0.192842    0.148967    0.390211    11.00000   -1.20000
AFIX   0
C25   1   -0.125439    0.148848    0.473722    11.00000    0.02571    0.07046 =
         0.03523    0.00067    0.00963    0.00061
AFIX  43
H25   2   -0.152830    0.146700    0.516903    11.00000   -1.20000
AFIX   0
C26   1    0.047721    0.279273    0.476539    11.00000    0.02823    0.04645 =
         0.01673    0.00172   -0.00138    0.00333
AFIX  43
H26   2    0.011739    0.263039    0.501222    11.00000   -1.20000
AFIX   0
C27   1    0.055669    0.341455    0.475254    11.00000    0.03270    0.03761 =
         0.03923    0.00006    0.00420    0.00054
AFIX  43
H27   2    0.025229    0.367581    0.498234    11.00000   -1.20000
AFIX   0
C28   1    0.108840    0.368229    0.440060    11.00000    0.04674    0.03982 =
         0.04227    0.00544    0.00313    0.00150
C29   1    0.150606    0.326584    0.406279    11.00000    0.04398    0.04781 =
         0.03312   -0.00628    0.01394   -0.00936
AFIX  43
H29   2    0.186546    0.341572    0.380303    11.00000   -1.20000
AFIX   0
C30   1    0.139616    0.264260    0.410710    11.00000    0.04245    0.03842 =
         0.03916   -0.00434    0.01981    0.00069
AFIX  43
H30   2    0.169591    0.236991    0.388883    11.00000   -1.20000
AFIX   0
C31   1    0.074405    0.470889    0.477764    11.00000    0.11760    0.04595 =
         0.24183    0.00272    0.11531    0.00564
AFIX 137
H31A  2    0.082836    0.513914    0.462597    11.00000   -1.50000
H31B  2    0.078555    0.466757    0.534200    11.00000   -1.50000
H31C  2    0.032073    0.459631    0.462206    11.00000   -1.50000
AFIX   0
C32   1    0.173041    0.456943    0.398682    11.00000    0.07144    0.04804 =
         0.08264   -0.01298    0.01448   -0.01876
AFIX 137
H32A  2    0.170818    0.446962    0.343229    11.00000   -1.50000
H32B  2    0.211513    0.439979    0.420522    11.00000   -1.50000
H32C  2    0.172570    0.502103    0.405456    11.00000   -1.50000
AFIX   0
P1    7    0.365096    0.161802    0.057698    11.00000    0.03522    0.05460 =
         0.03149   -0.00192   -0.00666    0.00095
F1    4    0.372332    0.205140   -0.016399    10.64000    0.35750    0.07560 =
         0.05999    0.02157    0.01679   -0.01588
F2    4    0.357320    0.124301    0.126691    10.67000    0.28368    0.12050 =
         0.06126    0.04789   -0.01982   -0.08510
F3    4    0.418888    0.115037    0.064770    10.77000    0.08284    0.07806 =
         0.21959   -0.09277   -0.05351    0.04663
F5    4    0.413377    0.209118    0.085763    11.00000    0.05875    0.07344 =
         0.16462    0.02565   -0.05331   -0.01459
F6    4    0.310289    0.210137    0.060907    11.00000    0.06168    0.09812 =
         0.18910   -0.03305   -0.02767    0.01290
F7    4    0.397558    0.136727   -0.014900    10.54000    0.27914    0.21504 =
         0.07498   -0.08982    0.06433   -0.15415
F8    4    0.343824    0.169771    0.145147    10.38000    0.10216    0.10894 =
         0.09302   -0.05260    0.06815   -0.04908
F9    4    0.318217    0.114138    0.023802    11.00000    0.12004    0.09403 =
         0.22263   -0.07168   -0.10640    0.02470
REM solvent
CL1   3    0.031987    0.498872    0.840564    10.79000    0.53974    0.06780 =
         0.15995    0.01916    0.08886    0.03293
CL2   3   -0.022747    0.508031    0.708368    10.79000    0.17065    0.12366 =
         0.43937    0.07601   -0.09603   -0.03175
C36   1    0.050606    0.502319    0.748800    10.79000    0.11282    0.05585 =
         0.09744   -0.01275    0.00595   -0.01013
AFIX  23
H36A  2    0.072516    0.464372    0.731437    10.79000   -1.20000
H36B  2    0.076373    0.539211    0.737059    10.79000   -1.20000
AFIX   0
CL3   3    0.182955    0.497567    0.876543    10.55000    0.22329    0.11388 =
         0.31671    0.09252    0.00208   -0.04424
C37   1    0.250000    0.500000    0.834551    10.27500    0.21807
AFIX  23
H37A  2    0.251335    0.463300    0.799996    10.27500   -1.20000
H37B  2    0.248666    0.536701    0.799999    10.27500   -1.20000
AFIX   0
HKLF 4 1  0.0000  1.0000  0.0000  0.0000  0.0000 -1.0000 -1.0000  0.0000  0.0000


REM  AMC_70_0m in P1                  New: Pnna
REM wR2 = 0.1841, GooF = S = 1.250, Restrained GooF = 1.250 for all data
REM R1 = 0.0818 for 7758 Fo > 4sig(Fo) and 0.0848 for all 8199 data
REM 539 parameters refined using 0 restraints

END

WGHT      0.0345    168.3497

REM Highest difference peak  2.641,  deepest hole -3.794,  1-sigma level  0.194
Q1    1   0.1930  0.4667  0.6194  11.00000  0.05    2.64
Q2    1  -0.1029  0.1350  0.5464  11.00000  0.05    2.34
Q3    1   0.2667  0.1325  0.5842  11.00000  0.05    1.97
Q4    1   0.0129  0.4979  0.8422  11.00000  0.05    1.84
Q5    1   0.0872  0.5042  0.6835  11.00000  0.05    1.51
Q6    1   0.2705  0.1522  0.5154  11.00000  0.05    1.34
Q7    1   0.0769  0.5877  0.6419  11.00000  0.05    1.24
Q8    1   0.3852  0.2063  0.1342  11.00000  0.05    1.17
Q9    1   0.0665  0.1001  0.4635  11.00000  0.05    1.10
Q10   1  -0.0150  0.5012  0.6783  11.00000  0.05    1.05
Q11   1   0.1043  0.1500  0.5050  11.00000  0.05    1.03
Q12   1   0.2315  0.5173  0.6193  11.00000  0.05    1.01
Q13   1  -0.2340  0.1339  0.6778  11.00000  0.05    0.94
Q14   1   0.3510  0.1441 -0.0176  11.00000  0.05    0.89
Q15   1   0.3387  0.2027 -0.0019  11.00000  0.05    0.89
Q16   1  -0.0308  0.5163  0.7426  11.00000  0.05    0.85
Q17   1   0.4107  0.1191  0.0139  11.00000  0.05    0.85
Q18   1   0.1119  0.1227  0.4226  11.00000  0.05    0.81
Q19   1   0.0817  0.1360  0.2622  11.00000  0.05    0.79
Q20   1   0.4201  0.1397  0.0812  11.00000  0.05    0.76
;
_shelx_res_checksum   67162

_shelx_hkl_file
;
   2   0   0  228.10    8.83
  -2   0   0  229.45    7.97
  -2   0   0  231.07    8.87
  -3   0   0    0.05    0.04
  -3   0   0   -0.02    0.03
   3   0   0    0.02    0.03
  -3   0   0   -0.01    0.03
   3   0   0   -0.01    0.03
   3   0   0   -0.04    0.02
   3   0   0   -0.01    0.03
  -3   0   0   -0.03    0.03
  -4   0   0   63.50    1.92
   4   0   0   62.20    1.92
  -4   0   0   60.92    1.94
   4   0   0   60.08    1.91
   4   0   0   60.69    1.94
  -4   0   0   62.50    1.94
  -4   0   0   61.98    1.91
   5   0   0    0.45    0.07
  -5   0   0    0.56    0.06
  -5   0   0    0.39    0.07
   5   0   0    0.41    0.07
  -5   0   0    0.41    0.07
  -5   0   0    0.43    0.05
   5   0   0    0.42    0.05
   5   0   0    0.36    0.05
   6   0   0    3.44    0.16
   6   0   0    3.76    0.14
  -6   0   0    3.45    0.15
   6   0   0    3.46    0.17
  -6   0   0    3.59    0.18
  -6   0   0    3.82    0.16
  -6   0   0    3.84    0.19
   7   0   0    0.98    0.07
  -7   0   0    0.52    0.10
   7   0   0    0.76    0.08
  -7   0   0    0.71    0.10
  -7   0   0    0.80    0.08
   7   0   0    0.95    0.10
  -7   0   0    0.80    0.08
  -8   0   0   49.54    1.66
  -8   0   0   52.31    1.63
   8   0   0   50.59    1.66
  -8   0   0   51.61    1.61
   8   0   0   51.02    1.63
   8   0   0   50.77    1.61
  -8   0   0   53.03    1.67
   9   0   0    0.07    0.08
   9   0   0   -0.13    0.06
  -9   0   0    0.01    0.06
  -9   0   0   -0.01    0.08
  -9   0   0    0.13    0.08
   9   0   0   -0.05    0.05
  -9   0   0   -0.04    0.05
 -10   0   0  126.52    3.93
  10   0   0  121.12    3.91
  10   0   0  122.84    3.88
 -10   0   0  119.87    3.91
  10   0   0  129.47    3.88
 -10   0   0  126.49    3.88
 -10   0   0  121.39    3.85
 -11   0   0    0.95    0.14
  11   0   0    1.23    0.15
  11   0   0    0.72    0.09
 -12   0   0   43.47    1.37
 -12   0   0   43.72    1.39
 -12   0   0   40.59    1.42
  12   0   0   42.05    1.43
  12   0   0   41.53    1.35
  12   0   0   42.05    1.38
  13   0   0    0.12    0.08
 -13   0   0    0.19    0.06
  13   0   0    0.25    0.07
 -13   0   0    0.22    0.09
  13   0   0    0.32    0.12
 -13   0   0    0.22    0.13
  14   0   0    5.19    0.31
  14   0   0    4.55    0.24
  14   0   0    4.76    0.21
 -14   0   0    4.68    0.21
 -14   0   0    5.15    0.33
  15   0   0    0.02    0.07
  15   0   0    0.02    0.07
 -15   0   0    0.00    0.06
  15   0   0    0.08    0.12
 -15   0   0   -0.09    0.13
 -15   0   0   -0.01    0.08
 -16   0   0    1.32    0.24
  16   0   0    0.89    0.11
  16   0   0    1.10    0.20
 -16   0   0    0.88    0.10
 -16   0   0    1.13    0.15
  16   0   0    0.76    0.14
 -17   0   0    0.00    0.16
 -17   0   0    0.11    0.10
  17   0   0    0.16    0.16
 -18   0   0    6.06    0.41
  18   0   0    5.41    0.30
 -18   0   0    6.36    0.32
  18   0   0    6.84    0.41
 -19   0   0   -0.16    0.24
  19   0   0    0.07    0.14
 -19   0   0   -0.10    0.10
 -20   0   0   17.70    0.70
 -20   0   0   18.17    0.82
  20   0   0   19.63    0.81
  21   0   0    0.24    0.19
 -21   0   0   -0.01    0.16
 -21   0   0    0.09    0.12
 -22   0   0    4.73    0.42
 -22   0   0    5.25    0.30
  22   0   0    5.52    0.40
  23   0   0    0.25    0.17
 -23   0   0    0.35    0.21
   2  -1   0   -0.01    0.02
  -2  -1   0   -0.01    0.02
   2  -1   0    0.00    0.02
   2  -1   0    0.00    0.01
   2  -1   0   -0.02    0.02
  -2  -1   0    0.04    0.02
  -2   1   0    0.03    0.02
   2   1   0    0.00    0.02
  -2   1   0    0.01    0.02
  -2   1   0   -0.03    0.02
   2   1   0    0.04    0.02
  -2   1   0    0.01    0.01
   3  -1   0  155.91    7.39
  -3  -1   0  168.24    5.95
  -3  -1   0  166.05    7.51
  -3   1   0  159.01    7.52
  -3   1   0  165.08    5.95
   3   1   0  160.28    7.47
  -4  -1   0    0.04    0.04
   4  -1   0    0.05    0.03
  -4  -1   0    0.00    0.04
   4  -1   0    0.02    0.04
  -4  -1   0   -0.01    0.04
   4  -1   0   -0.03    0.03
  -4   1   0   -0.04    0.04
  -4   1   0   -0.04    0.03
  -4   1   0    0.05    0.04
   4   1   0   -0.01    0.04
   5  -1   0   92.62    2.99
  -5  -1   0   98.87    2.98
  -5  -1   0   96.42    2.99
  -5  -1   0   99.93    3.00
   5  -1   0   95.68    2.99
   5  -1   0   95.81    2.97
   5  -1   0   91.77    2.97
  -5  -1   0   97.86    2.95
   5   1   0   94.49    2.95
  -5   1   0   98.48    2.97
  -5   1   0   95.02    2.97
   5   1   0   97.30    2.98
   5   1   0   95.92    2.99
  -5   1   0   95.19    3.00
  -5   1   0   90.96    2.99
  -6  -1   0    0.02    0.05
   6  -1   0    0.02    0.04
  -6  -1   0   -0.05    0.05
  -6  -1   0    0.06    0.03
   6  -1   0   -0.03    0.06
   6  -1   0    0.03    0.05
   6  -1   0   -0.07    0.04
  -6  -1   0    0.00    0.04
   6   1   0    0.04    0.05
  -6   1   0   -0.05    0.05
   6   1   0   -0.01    0.05
  -6   1   0    0.02    0.05
   6   1   0   -0.01    0.03
  -6   1   0    0.04    0.05
  -6   1   0    0.00    0.04
  -7  -1   0   69.29    2.08
  -7  -1   0   69.21    2.13
   7  -1   0   66.44    2.10
   7  -1   0   65.98    2.13
   7  -1   0   64.04    2.13
  -7  -1   0   68.83    2.14
  -7  -1   0   69.12    2.11
   7   1   0   66.09    2.08
  -7   1   0   68.75    2.14
   7   1   0   68.29    2.13
   7   1   0   67.78    2.11
  -7   1   0   63.81    2.13
  -7   1   0   65.99    2.10
  -7   1   0   63.54    2.11
  -8  -1   0    0.05    0.04
  -8  -1   0   -0.01    0.06
   8  -1   0    0.06    0.05
   8  -1   0   -0.04    0.05
  -8  -1   0   -0.03    0.07
   8  -1   0   -0.07    0.06
  -8  -1   0    0.09    0.06
   8  -1   0   -0.09    0.06
  -8   1   0   -0.03    0.06
   8   1   0    0.02    0.03
   8   1   0   -0.02    0.05
  -8   1   0    0.01    0.06
   8   1   0   -0.11    0.06
  -8   1   0   -0.02    0.07
  -8   1   0    0.01    0.05
  -9  -1   0    1.11    0.15
   9  -1   0    0.95    0.11
   9  -1   0    0.94    0.10
   9  -1   0    0.98    0.09
   9  -1   0    1.11    0.14
  -9  -1   0    0.89    0.07
  -9  -1   0    1.06    0.11
  -9  -1   0    1.04    0.13
  -9   1   0    1.13    0.12
   9   1   0    0.81    0.12
   9   1   0    0.80    0.07
   9   1   0    0.90    0.11
  -9   1   0    0.88    0.09
  -9   1   0    0.97    0.10
  -9   1   0    0.93    0.14
  10  -1   0    0.02    0.06
  10  -1   0   -0.09    0.05
 -10  -1   0    0.05    0.04
  10  -1   0   -0.01    0.08
  10  -1   0    0.05    0.06
 -10  -1   0    0.06    0.07
 -10  -1   0    0.05    0.06
 -10   1   0    0.12    0.06
  10   1   0    0.04    0.04
 -10   1   0    0.06    0.06
  10   1   0    0.05    0.06
 -10   1   0   -0.16    0.08
  10   1   0    0.13    0.08
 -11  -1   0    1.87    0.16
 -11  -1   0    2.11    0.11
  11  -1   0    2.12    0.19
 -11  -1   0    1.82    0.15
  11  -1   0    2.09    0.14
  11  -1   0    2.09    0.13
 -11  -1   0    2.03    0.19
  11   1   0    1.94    0.18
  11   1   0    1.91    0.15
 -11   1   0    2.15    0.14
 -11   1   0    2.12    0.13
 -11   1   0    1.98    0.16
 -11   1   0    2.17    0.19
  11   1   0    1.90    0.11
 -12  -1   0   -0.21    0.19
  12  -1   0   -0.06    0.10
 -12  -1   0    0.01    0.08
  12  -1   0    0.07    0.06
  12  -1   0    0.19    0.06
 -12  -1   0    0.05    0.04
 -12  -1   0   -0.01    0.07
 -12   1   0    0.15    0.09
  12   1   0   -0.01    0.06
 -12   1   0    0.05    0.06
  12   1   0   -0.08    0.04
  12   1   0   -0.01    0.09
 -12   1   0    0.00    0.05
 -13  -1   0   17.86    0.60
  13  -1   0   17.83    0.70
  13  -1   0   18.12    0.64
 -13  -1   0   18.88    0.73
 -13  -1   0   19.35    0.67
  13  -1   0   18.14    0.63
  13   1   0   18.10    0.66
  13   1   0   18.56    0.71
 -13   1   0   18.36    0.72
  13   1   0   18.33    0.60
 -13   1   0   19.13    0.65
 -13   1   0   16.92    0.63
  14  -1   0   -0.02    0.07
 -14  -1   0   -0.09    0.12
 -14  -1   0   -0.08    0.08
  14  -1   0   -0.03    0.08
  14  -1   0    0.17    0.12
 -14   1   0   -0.13    0.06
  14   1   0   -0.07    0.11
 -14   1   0   -0.08    0.07
  14   1   0   -0.07    0.08
 -14   1   0   -0.06    0.12
  15  -1   0   11.12    0.44
  15  -1   0   11.53    0.52
  15  -1   0   10.94    0.43
 -15  -1   0   11.86    0.47
 -15  -1   0   11.43    0.54
  15   1   0   11.53    0.47
  15   1   0   12.10    0.52
 -15   1   0   11.04    0.43
 -15   1   0   10.97    0.53
 -15   1   0   11.91    0.45
 -16  -1   0    0.01    0.15
  16  -1   0    0.06    0.13
  16  -1   0   -0.06    0.07
 -16  -1   0   -0.11    0.08
  16  -1   0   -0.16    0.07
 -16   1   0   -0.15    0.06
 -16   1   0   -0.04    0.08
 -16   1   0    0.03    0.14
  16   1   0    0.01    0.12
  17  -1   0    7.36    0.41
  17  -1   0    7.53    0.32
 -17  -1   0    8.79    0.39
 -17  -1   0    7.76    0.46
  17  -1   0    8.01    0.44
  17   1   0    9.31    0.45
 -17   1   0    8.32    0.36
 -17   1   0    9.00    0.47
 -17   1   0    7.02    0.32
  17   1   0    6.57    0.35
  18  -1   0    0.03    0.14
  18  -1   0    0.07    0.08
 -18  -1   0    0.10    0.17
 -18   1   0   -0.10    0.15
 -18   1   0   -0.14    0.10
  18   1   0   -0.03    0.15
  19  -1   0    0.73    0.12
  19  -1   0    1.14    0.23
 -19  -1   0    1.25    0.18
 -19  -1   0    2.03    0.44
 -19   1   0    2.05    0.50
 -19   1   0    1.13    0.15
  19   1   0    1.72    0.26
 -19   1   0    0.95    0.11
 -20  -1   0    0.08    0.11
 -20  -1   0   -0.10    0.14
  20  -1   0   -0.03    0.17
  20  -1   0   -0.18    0.08
 -20   1   0    0.26    0.16
 -20   1   0    0.01    0.09
  20   1   0   -0.17    0.27
  21  -1   0    0.06    0.16
 -21  -1   0   -0.14    0.16
 -21  -1   0    0.05    0.11
  21   1   0    0.66    0.21
 -21   1   0    0.11    0.12
 -21   1   0   -0.01    0.17
 -22  -1   0   -0.35    0.15
 -22  -1   0   -0.06    0.11
  22  -1   0    0.12    0.17
 -22   1   0   -0.18    0.16
  22   1   0   -0.02    0.16
 -23  -1   0    1.17    0.28
 -23  -1   0    1.00    0.17
  23  -1   0    0.87    0.23
 -23   1   0    0.94    0.25
  23   1   0    1.72    0.27
   0  -2   0  220.21    7.26
   0   2   0  221.29    8.07
   1  -2   0    0.01    0.01
   1  -2   0   -0.02    0.02
  -1  -2   0    0.00    0.02
  -1  -2   0   -0.01    0.02
   1  -2   0    0.00    0.02
   1  -2   0    0.01    0.02
  -1   2   0    0.00    0.02
  -1   2   0    0.00    0.02
   1   2   0    0.01    0.02
  -1   2   0    0.01    0.01
   1   2   0    0.03    0.02
   1   2   0    0.02    0.01
  -1   2   0    0.00    0.02
  -2  -2   0   37.46    1.14
   2  -2   0   35.85    1.16
  -2  -2   0   36.64    1.15
   2  -2   0   35.56    1.16
  -2  -2   0   37.29    1.16
  -2   2   0   37.16    1.16
  -2   2   0   37.32    1.16
   2   2   0   36.01    1.15
   2   2   0   38.52    1.14
   2   2   0   37.62    1.16
  -2   2   0   36.85    1.16
   3  -2   0    0.03    0.04
  -3  -2   0    0.00    0.04
   3  -2   0   -0.10    0.04
  -3  -2   0   -0.01    0.03
   3   2   0    0.00    0.03
  -3   2   0    0.01    0.04
   3   2   0    0.01    0.04
  -3   2   0    0.01    0.04
  -3   2   0    0.01    0.01
  -3   2   0    0.06    0.04
   4  -2   0   44.04    1.36
   4  -2   0   42.84    1.40
  -4  -2   0   44.79    1.40
  -4  -2   0   42.87    1.39
   4  -2   0   44.27    1.40
   4  -2   0   42.99    1.39
  -4   2   0   42.40    1.40
   4   2   0   42.98    1.39
  -4   2   0   44.33    1.40
  -4   2   0   46.14    1.36
   4   2   0   45.62    1.40
  -4   2   0   45.07    1.39
  -5  -2   0    0.00    0.04
   5  -2   0    0.00    0.03
  -5  -2   0    0.00    0.05
   5  -2   0   -0.02    0.05
   5  -2   0   -0.03    0.05
  -5   2   0    0.04    0.05
  -5   2   0   -0.01    0.05
   5   2   0    0.03    0.05
  -5   2   0    0.03    0.03
  -5   2   0    0.01    0.05
   5   2   0    0.01    0.05
   6  -2   0    0.58    0.09
   6  -2   0    0.67    0.09
  -6  -2   0    0.92    0.12
  -6  -2   0    0.52    0.08
   6  -2   0    0.59    0.06
   6  -2   0    0.57    0.08
  -6  -2   0    0.64    0.08
   6   2   0    0.50    0.08
  -6   2   0    0.79    0.09
  -6   2   0    0.75    0.10
  -6   2   0    0.66    0.09
  -6   2   0    0.55    0.05
   6   2   0    0.57    0.08
   7  -2   0   -0.05    0.06
  -7  -2   0   -0.04    0.07
   7  -2   0   -0.02    0.05
   7  -2   0   -0.01    0.05
  -7  -2   0    0.01    0.05
   7  -2   0    0.02    0.04
  -7  -2   0   -0.05    0.05
  -7   2   0    0.02    0.04
  -7   2   0    0.00    0.06
  -7   2   0    0.00    0.06
   7   2   0    0.01    0.06
   7   2   0   -0.05    0.06
  -7   2   0    0.08    0.06
  -8  -2   0   61.10    1.89
   8  -2   0   59.37    1.85
   8  -2   0   57.27    1.87
  -8  -2   0   56.95    1.89
   8  -2   0   57.25    1.90
   8  -2   0   59.11    1.90
  -8  -2   0   60.03    1.91
   8   2   0   59.05    1.89
  -8   2   0   59.57    1.87
   8   2   0   58.85    1.89
  -8   2   0   59.43    1.91
  -8   2   0   60.05    1.91
   9  -2   0   -0.10    0.06
   9  -2   0    0.11    0.08
   9  -2   0    0.02    0.06
  -9  -2   0    0.01    0.06
  -9  -2   0   -0.01    0.07
   9  -2   0   -0.01    0.06
  -9  -2   0    0.00    0.08
   9   2   0   -0.09    0.07
  -9   2   0   -0.03    0.05
  -9   2   0    0.04    0.08
  -9   2   0   -0.07    0.06
   9   2   0    0.00    0.08
  -9   2   0   -0.03    0.07
 -10  -2   0   46.01    1.54
  10  -2   0   44.88    1.47
 -10  -2   0   47.07    1.50
  10  -2   0   47.93    1.53
 -10  -2   0   43.31    1.51
  10  -2   0   45.63    1.48
  10  -2   0   44.43    1.52
 -10   2   0   45.55    1.53
  10   2   0   45.55    1.52
 -10   2   0   46.16    1.48
 -10   2   0   46.61    1.53
 -10   2   0   48.34    1.47
  10   2   0   46.35    1.50
  11  -2   0    0.02    0.07
 -11  -2   0    0.02    0.08
  11  -2   0   -0.13    0.05
  11  -2   0    0.03    0.09
  11  -2   0   -0.19    0.07
 -11  -2   0   -0.12    0.07
  11   2   0   -0.10    0.08
 -11   2   0   -0.13    0.06
 -11   2   0    0.01    0.07
 -11   2   0   -0.16    0.06
 -11   2   0    0.11    0.10
  11   2   0   -0.03    0.06
 -12  -2   0   17.69    0.73
 -12  -2   0   22.48    0.84
 -12  -2   0   20.31    0.72
  12  -2   0   21.18    0.82
  12  -2   0   19.99    0.70
  12  -2   0   20.08    0.69
  12   2   0   20.20    0.72
 -12   2   0   20.86    0.69
 -12   2   0   20.21    0.82
  12   2   0   19.04    0.74
 -12   2   0   20.22    0.70
  13  -2   0   -0.16    0.07
 -13  -2   0   -0.06    0.08
 -13  -2   0   -0.10    0.11
  13  -2   0   -0.09    0.06
  13  -2   0   -0.13    0.09
 -13   2   0   -0.08    0.06
 -13   2   0   -0.09    0.10
  13   2   0   -0.09    0.07
  13   2   0    0.03    0.13
 -13   2   0    0.03    0.07
  14  -2   0    0.79    0.12
 -14  -2   0    0.73    0.14
 -14  -2   0    0.71    0.17
  14  -2   0    0.74    0.16
  14  -2   0    0.74    0.11
  14   2   0    0.75    0.16
  14   2   0    0.46    0.11
 -14   2   0    0.69    0.11
 -14   2   0    0.56    0.16
  15  -2   0    0.05    0.08
  15  -2   0    0.09    0.06
  15  -2   0    0.04    0.12
 -15  -2   0   -0.23    0.13
 -15  -2   0    0.05    0.08
  15   2   0   -0.04    0.11
 -15   2   0   -0.01    0.07
 -15   2   0   -0.17    0.12
  15   2   0    0.05    0.08
 -15   2   0    0.06    0.08
 -16  -2   0    0.22    0.11
  16  -2   0   -0.03    0.06
  16  -2   0    0.09    0.08
 -16  -2   0   -0.10    0.13
  16  -2   0    0.04    0.13
 -16   2   0    0.08    0.08
  16   2   0   -0.05    0.12
  16   2   0   -0.17    0.08
 -16   2   0    0.06    0.08
 -16   2   0    0.02    0.14
  17  -2   0    0.01    0.09
 -17  -2   0   -0.21    0.14
  17  -2   0   -0.09    0.12
  17  -2   0   -0.02    0.07
 -17  -2   0    0.03    0.11
 -17   2   0    0.00    0.15
  17   2   0    0.16    0.15
 -17   2   0    0.11    0.07
 -17   2   0   -0.10    0.07
  18  -2   0    2.53    0.30
 -18  -2   0    2.01    0.30
  18  -2   0    1.89    0.17
 -18  -2   0    2.32    0.22
 -18   2   0    1.59    0.15
 -18   2   0    2.18    0.17
  18   2   0    2.04    0.27
 -18   2   0    2.52    0.33
  19  -2   0   -0.01    0.08
  19  -2   0    0.12    0.16
 -19  -2   0   -0.05    0.10
 -19   2   0   -0.01    0.09
 -19   2   0   -0.23    0.08
  19   2   0    0.05    0.16
 -20  -2   0    2.98    0.33
 -20  -2   0    3.04    0.26
  20  -2   0    3.54    0.20
  20  -2   0    3.80    0.35
 -20   2   0    3.19    0.34
 -20   2   0    3.10    0.21
  20   2   0    2.62    0.47
 -21  -2   0   -0.23    0.16
  21  -2   0    0.09    0.17
 -21  -2   0    0.03    0.11
  21   2   0   -0.08    0.15
 -21   2   0   -0.06    0.18
 -21   2   0   -0.18    0.09
 -22  -2   0    1.97    0.24
  22  -2   0    2.81    0.31
 -22  -2   0    2.85    0.37
 -22   2   0    2.21    0.19
  22   2   0    2.29    0.31
 -22   2   0    2.85    0.38
 -23  -2   0   -0.10    0.17
  23  -2   0   -0.10    0.16
 -23  -2   0    0.02    0.12
 -23   2   0   -0.21    0.11
  23   2   0    0.31    0.16
 -23   2   0   -0.07    0.19
   0  -3   0    0.02    0.02
   0  -3   0   -0.04    0.03
   0  -3   0   -0.04    0.03
   0  -3   0    0.01    0.01
   0   3   0   -0.01    0.02
   0   3   0   -0.02    0.01
   0   3   0    0.05    0.03
   1  -3   0   16.91    0.55
  -1  -3   0   16.94    0.55
   1  -3   0   17.01    0.55
   1  -3   0   16.95    0.56
   1  -3   0   17.07    0.54
  -1  -3   0   17.03    0.54
  -1  -3   0   17.31    0.56
   1   3   0   17.49    0.55
  -1   3   0   17.59    0.56
   1   3   0   17.46    0.56
   1   3   0   17.18    0.54
  -1   3   0   16.91    0.55
  -1   3   0   17.33    0.54
  -1   3   0   16.72    0.55
   2  -3   0   -0.07    0.04
   2  -3   0   -0.01    0.03
  -2  -3   0    0.02    0.04
   2  -3   0    0.01    0.02
  -2  -3   0    0.00    0.02
   2  -3   0    0.03    0.03
   2   3   0    0.09    0.04
  -2   3   0    0.01    0.05
   2   3   0    0.05    0.03
   2   3   0    0.00    0.02
  -2   3   0   -0.01    0.03
  -2   3   0   -0.01    0.02
  -2   3   0   -0.01    0.03
   3  -3   0  462.01   17.40
   3  -3   0  468.39   15.55
  -3  -3   0  416.89   17.06
  -3  -3   0  481.09   15.35
  -3   3   0  480.60   15.38
   3   3   0  450.29   17.51
  -3   3   0  468.48   17.70
   4  -3   0   -0.06    0.05
   4  -3   0   -0.05    0.04
  -4  -3   0    0.02    0.04
   4  -3   0   -0.03    0.04
  -4  -3   0    0.03    0.05
  -4   3   0    0.01    0.04
   4   3   0    0.02    0.05
  -4   3   0   -0.03    0.04
   4   3   0    0.01    0.04
  -4   3   0    0.01    0.05
   5  -3   0  275.10    8.51
  -6  -3   0    0.00    0.06
   6  -3   0    0.00    0.05
  -6  -3   0    0.01    0.05
   6  -3   0    0.06    0.06
   6  -3   0   -0.14    0.05
   6  -3   0    0.00    0.03
  -6   3   0   -0.04    0.02
   6   3   0    0.01    0.05
  -6   3   0   -0.04    0.05
   6   3   0   -0.05    0.05
  -6   3   0   -0.02    0.05
  -6   3   0   -0.02    0.06
   7  -3   0   80.77    2.52
   7  -3   0   78.96    2.57
  -7  -3   0   79.42    2.56
   7  -3   0   79.60    2.56
  -7  -3   0   84.40    2.57
   7  -3   0   80.45    2.58
  -7  -3   0   82.49    2.59
   7   3   0   81.16    2.57
   7   3   0   79.49    2.56
  -7   3   0   80.36    2.58
  -7   3   0   83.91    2.52
  -7   3   0   82.36    2.58
  -7   3   0   82.69    2.56
   8  -3   0   -0.08    0.06
   8  -3   0   -0.01    0.07
  -8  -3   0    0.05    0.06
   8  -3   0    0.02    0.04
   8  -3   0    0.01    0.06
  -8  -3   0    0.03    0.07
  -8  -3   0    0.03    0.07
  -8   3   0   -0.03    0.04
   8   3   0    0.04    0.06
  -8   3   0    0.03    0.08
  -8   3   0   -0.10    0.07
  -8   3   0    0.06    0.07
   8   3   0    0.01    0.07
   9  -3   0   23.02    0.75
  -9  -3   0   23.72    0.83
  -9  -3   0   22.23    0.80
   9  -3   0   22.99    0.82
   9  -3   0   22.98    0.79
   9  -3   0   23.59    0.82
  -9  -3   0   23.44    0.81
   9   3   0   23.68    0.81
  -9   3   0   22.36    0.82
  -9   3   0   23.21    0.79
  -9   3   0   24.02    0.83
  -9   3   0   24.68    0.76
   9   3   0   23.30    0.81
  10  -3   0   -0.06    0.07
  10  -3   0    0.00    0.07
 -10  -3   0   -0.10    0.09
  10  -3   0    0.00    0.07
 -10  -3   0    0.10    0.07
 -10  -3   0   -0.03    0.07
  10  -3   0   -0.05    0.06
  10   3   0    0.05    0.06
 -10   3   0    0.03    0.07
 -10   3   0   -0.10    0.07
 -10   3   0   -0.02    0.07
 -10   3   0    0.00    0.05
  10   3   0   -0.06    0.07
 -11  -3   0    1.49    0.15
  11  -3   0    1.39    0.10
  11  -3   0    1.36    0.14
  11  -3   0    1.54    0.18
 -11  -3   0    1.61    0.18
  11  -3   0    1.52    0.14
  11   3   0    1.50    0.16
 -11   3   0    1.34    0.17
 -11   3   0    1.78    0.11
 -11   3   0    1.24    0.13
 -11   3   0    1.50    0.16
  11   3   0    1.39    0.14
 -12  -3   0    0.00    0.08
  12  -3   0    0.05    0.08
 -12  -3   0   -0.14    0.06
  12  -3   0   -0.05    0.09
 -12  -3   0   -0.09    0.10
  12  -3   0    0.02    0.05
  12   3   0    0.00    0.07
 -12   3   0    0.00    0.08
  12   3   0   -0.07    0.08
 -12   3   0    0.01    0.05
 -12   3   0    0.07    0.11
 -13  -3   0   30.73    1.03
  13  -3   0   29.26    1.00
  13  -3   0   29.46    1.06
  13  -3   0   28.56    0.97
 -13  -3   0   28.35    1.07
 -13  -3   0   31.19    1.09
  13   3   0   28.60    1.02
 -13   3   0   29.93    0.97
 -13   3   0   29.02    1.00
 -13   3   0   30.26    1.07
  13   3   0   29.27    1.10
 -14  -3   0    0.11    0.11
  14  -3   0   -0.09    0.08
  14  -3   0    0.00    0.12
  14  -3   0    0.01    0.06
 -14  -3   0    0.14    0.14
  14   3   0   -0.09    0.09
 -14   3   0   -0.14    0.08
  14   3   0    0.19    0.11
 -14   3   0    0.02    0.12
 -14   3   0   -0.14    0.06
  15  -3   0   41.12    1.39
 -15  -3   0   39.66    1.34
  15  -3   0   39.04    1.31
  15  -3   0   37.69    1.28
 -15  -3   0   40.16    1.42
  15   3   0   40.28    1.38
 -15   3   0   41.03    1.40
 -15   3   0   36.26    1.31
  15   3   0   37.97    1.34
 -15   3   0   40.64    1.28
 -16  -3   0    0.04    0.15
 -16  -3   0    0.11    0.12
  16  -3   0    0.52    0.15
  16  -3   0    0.06    0.09
  16  -3   0   -0.08    0.06
 -16   3   0    0.20    0.15
  16   3   0    0.16    0.14
 -16   3   0   -0.11    0.08
 -16   3   0    0.00    0.07
  17  -3   0   23.54    0.91
 -17  -3   0   22.52    0.93
 -17  -3   0   23.95    0.86
  17  -3   0   21.97    0.80
  17  -3   0   21.43    0.78
  17   3   0   23.81    0.89
 -17   3   0   21.16    0.80
 -17   3   0   23.93    0.92
 -17   3   0   22.95    0.78
 -18  -3   0    0.21    0.14
  18  -3   0    0.03    0.10
  18  -3   0    0.07    0.15
 -18  -3   0   -0.14    0.16
  18  -3   0   -0.12    0.06
 -18   3   0    0.18    0.16
  18   3   0   -0.01    0.14
 -18   3   0   -0.06    0.08
 -19  -3   0    5.25    0.31
  19  -3   0    4.77    0.26
 -19  -3   0    6.42    0.65
  19   3   0    5.20    0.36
 -19   3   0    4.89    0.60
 -19   3   0    4.85    0.24
 -19   3   0    4.74    0.22
 -19   3   0    4.18    0.25
  20  -3   0    0.27    0.18
 -20  -3   0    0.16    0.14
 -20  -3   0    0.07    0.18
  20  -3   0    0.22    0.09
 -20   3   0    0.38    0.11
 -20   3   0   -0.10    0.17
 -20   3   0   -0.01    0.08
 -20   3   0    0.07    0.06
  20   3   0    0.08    0.15
 -21  -3   0    0.25    0.14
 -21  -3   0   -0.04    0.20
  21  -3   0   -0.10    0.17
  21   3   0    0.17    0.17
 -21   3   0    0.16    0.19
 -21   3   0    0.24    0.09
  22  -3   0    0.04    0.17
 -22  -3   0    0.13    0.13
 -22  -3   0   -0.02    0.18
  22   3   0    0.13    0.16
 -22   3   0    0.09    0.20
 -23  -3   0    2.79    0.27
  23  -3   0    3.79    0.39
 -23   3   0    3.61    0.39
  23   3   0    3.23    0.33
   0  -4   0  194.15    7.08
   0  -4   0  217.56    7.24
   0   4   0  206.01    8.68
   0   4   0  194.13    8.54
   1  -4   0    0.05    0.03
   1  -4   0    0.01    0.03
   1  -4   0   -0.07    0.04
  -1  -4   0    0.03    0.04
   1  -4   0    0.05    0.04
  -1  -4   0   -0.01    0.02
   1   4   0    0.13    0.05
  -1   4   0    0.04    0.05
   1   4   0    0.06    0.04
   1   4   0    0.06    0.02
  -1   4   0    0.04    0.03
  -1   4   0    0.00    0.03
  -1   4   0    0.00    0.03
   2  -4   0  139.99    4.31
  -2   4   0  140.47    4.29
  -2   4   0  133.70    4.31
  -2   4   0  136.50    4.30
   2   4   0  140.99    4.32
   2   4   0  140.60    4.30
  -2   4   0  141.64    4.32
   3  -4   0    0.00    0.02
   3  -4   0    0.04    0.05
   3  -4   0   -0.01    0.04
   3  -4   0   -0.08    0.05
  -3  -4   0    0.04    0.05
  -3  -4   0   -0.05    0.03
  -3  -4   0    0.04    0.03
   3  -4   0    0.02    0.01
  -3   4   0    0.06    0.06
   3   4   0    0.01    0.03
  -3   4   0   -0.01    0.05
   3   4   0    0.08    0.04
  -3   4   0   -0.02    0.04
   3   4   0    0.02    0.05
  -4  -4   0    0.40    0.07
   4  -4   0    0.55    0.07
  -4  -4   0    0.51    0.05
   4  -4   0    0.38    0.07
  -4  -4   0    0.41    0.04
  -4   4   0    0.50    0.08
   4   4   0    0.40    0.04
   4   4   0    0.40    0.06
  -4   4   0    0.40    0.08
   4   4   0    0.58    0.08
  -4   4   0    0.49    0.07
  -5  -4   0    0.02    0.05
  -5  -4   0    0.00    0.04
   5  -4   0   -0.01    0.05
   5  -4   0    0.00    0.05
   5  -4   0   -0.01    0.05
  -5   4   0    0.02    0.06
  -5   4   0    0.07    0.06
   5   4   0    0.02    0.04
   5   4   0    0.05    0.05
  -5   4   0    0.04    0.06
  -6  -4   0    0.54    0.09
  -6  -4   0    0.46    0.07
   6  -4   0    0.50    0.08
   6  -4   0    0.47    0.08
   6  -4   0    0.51    0.09
   6   4   0    0.44    0.07
  -6   4   0    0.45    0.08
   6   4   0    0.46    0.08
  -6   4   0    0.55    0.09
  -6   4   0    0.35    0.08
  -7  -4   0   -0.03    0.06
   7  -4   0   -0.02    0.07
   7  -4   0   -0.10    0.06
  -7  -4   0    0.02    0.05
   7  -4   0   -0.01    0.05
  -7   4   0    0.00    0.02
  -7   4   0    0.11    0.08
   7   4   0    0.06    0.06
  -7   4   0    0.03    0.06
  -7   4   0    0.00    0.06
   7   4   0   -0.04    0.06
  -8  -4   0   11.69    0.41
   8  -4   0   11.22    0.43
   8  -4   0   10.70    0.36
   8  -4   0   10.45    0.42
  -8  -4   0   11.45    0.43
   8  -4   0   10.57    0.43
  -8   4   0   11.02    0.44
  -8   4   0   10.56    0.42
  -8   4   0   10.46    0.43
  -8   4   0   11.05    0.36
   8   4   0   11.26    0.43
   8   4   0   11.63    0.42
  -9  -4   0    0.00    0.07
   9  -4   0   -0.10    0.07
   9  -4   0    0.01    0.07
  -9  -4   0   -0.06    0.05
   9  -4   0    0.00    0.03
   9  -4   0   -0.05    0.06
  -9  -4   0   -0.05    0.08
   9   4   0   -0.01    0.07
   9   4   0   -0.03    0.07
  -9   4   0   -0.02    0.03
  -9   4   0    0.12    0.08
  -9   4   0    0.07    0.08
  10  -4   0   23.89    0.84
  10  -4   0   22.70    0.75
  10  -4   0   22.30    0.83
 -10  -4   0   24.05    0.86
 -10  -4   0   23.41    0.81
  10  -4   0   22.57    0.81
 -10  -4   0   24.41    0.83
 -10   4   0   24.10    0.84
 -10   4   0   21.98    0.83
 -10   4   0   23.53    0.75
  10   4   0   25.55    0.83
 -10   4   0   22.23    0.81
  10   4   0   23.52    0.82
 -11  -4   0   -0.13    0.08
  11  -4   0    0.00    0.04
  11  -4   0   -0.01    0.09
  11  -4   0   -0.10    0.08
 -11  -4   0   -0.06    0.06
 -11  -4   0   -0.07    0.09
  11  -4   0    0.00    0.06
 -11   4   0   -0.03    0.07
  11   4   0    0.01    0.09
 -11   4   0   -0.16    0.07
 -11   4   0    0.03    0.10
  11   4   0   -0.08    0.07
 -12  -4   0   12.74    0.55
  12  -4   0   12.46    0.53
 -12  -4   0   13.48    0.52
 -12  -4   0   12.51    0.50
  12  -4   0   12.33    0.49
 -12   4   0   11.69    0.49
 -12   4   0   12.94    0.53
  12   4   0   11.97    0.50
  12   4   0   13.04    0.51
 -12   4   0   12.35    0.43
  13  -4   0    0.00    0.11
 -13  -4   0    0.08    0.13
  13  -4   0   -0.16    0.08
  13  -4   0   -0.06    0.04
 -13  -4   0    0.16    0.09
 -13  -4   0    0.00    0.09
 -13   4   0   -0.18    0.07
  13   4   0    0.01    0.09
 -13   4   0    0.03    0.11
 -13   4   0   -0.09    0.05
  13   4   0   -0.02    0.10
 -14  -4   0    2.21    0.25
 -14  -4   0    2.13    0.20
  14  -4   0    2.27    0.24
  14  -4   0    1.92    0.13
  14  -4   0    2.11    0.19
  14   4   0    2.21    0.22
 -14   4   0    2.25    0.24
 -14   4   0    2.08    0.13
 -14   4   0    1.88    0.17
  14   4   0    2.30    0.19
  15  -4   0    0.10    0.06
  15  -4   0   -0.15    0.10
  15  -4   0    0.12    0.13
 -15  -4   0   -0.04    0.11
 -15  -4   0   -0.06    0.14
 -15   4   0   -0.06    0.08
 -15   4   0   -0.08    0.13
  15   4   0   -0.07    0.12
 -15   4   0   -0.05    0.06
  16  -4   0    0.24    0.15
  16  -4   0    0.00    0.06
 -16  -4   0    0.07    0.15
  16  -4   0    0.28    0.12
 -16  -4   0    0.24    0.13
 -16   4   0    0.24    0.07
 -16   4   0   -0.12    0.14
 -16   4   0   -0.02    0.09
  16   4   0   -0.10    0.12
  17  -4   0   -0.09    0.14
  17  -4   0    0.15    0.11
 -17  -4   0   -0.15    0.15
 -17  -4   0   -0.05    0.12
 -17   4   0   -0.01    0.09
 -17   4   0    0.07    0.07
 -17   4   0   -0.04    0.14
  17   4   0   -0.06    0.13
  18  -4   0    2.45    0.29
 -18  -4   0    2.58    0.32
 -18  -4   0    2.76    0.25
  18  -4   0    2.78    0.22
 -18   4   0    2.40    0.29
 -18   4   0    2.50    0.14
 -18   4   0    2.73    0.16
  18   4   0    2.72    0.27
  19  -4   0   -0.08    0.10
  19  -4   0   -0.16    0.15
 -19  -4   0    0.02    0.19
 -19  -4   0    0.03    0.13
  19   4   0    0.02    0.15
 -19   4   0    0.08    0.18
 -19   4   0    0.03    0.06
 -19   4   0   -0.02    0.07
  20  -4   0    5.65    0.30
  20  -4   0    5.26    0.38
 -20  -4   0    5.27    0.42
 -20  -4   0    5.41    0.34
 -20   4   0    4.77    0.23
 -20   4   0    4.64    0.22
 -20   4   0    5.48    0.41
  21  -4   0    0.24    0.10
  21  -4   0    0.07    0.18
 -21  -4   0    0.09    0.19
 -21  -4   0   -0.14    0.14
  21   4   0    0.12    0.18
 -21   4   0    0.30    0.19
 -21   4   0   -0.03    0.07
 -22  -4   0    1.85    0.33
 -22  -4   0    2.26    0.25
  22  -4   0    1.82    0.30
  22   4   0    2.20    0.29
 -22   4   0    2.37    0.36
 -23  -4   0   -0.21    0.17
  23  -4   0   -0.18    0.17
 -23  -4   0    0.25    0.14
 -23   4   0    0.07    0.21
   0  -5   0    0.36    0.06
   0  -5   0    0.51    0.06
   0  -5   0    0.54    0.04
   0  -5   0    0.28    0.06
   0   5   0    0.41    0.04
   0   5   0    0.37    0.07
   0   5   0    0.40    0.05
   1  -5   0    5.80    0.22
   1  -5   0    5.59    0.23
   1  -5   0    5.76    0.21
   1  -5   0    5.71    0.20
  -1  -5   0    5.37    0.22
  -1  -5   0    5.90    0.23
   1   5   0    5.65    0.19
   1   5   0    6.17    0.23
  -1   5   0    5.99    0.21
   1   5   0    5.82    0.20
  -1   5   0    5.87    0.26
   1   5   0    5.70    0.23
  -1   5   0    5.94    0.22
  -1   5   0    5.77    0.21
   2  -5   0    0.03    0.03
   2  -5   0   -0.05    0.05
   2  -5   0    0.00    0.03
  -2  -5   0    0.02    0.05
  -2  -5   0    0.04    0.02
   2  -5   0    0.04    0.04
  -2  -5   0   -0.05    0.04
   2   5   0    0.03    0.02
  -2   5   0   -0.03    0.06
   2   5   0    0.10    0.05
  -2   5   0   -0.02    0.03
  -2   5   0    0.03    0.04
   2   5   0    0.08    0.05
   3  -5   0    9.92    0.35
  -3  -5   0    9.28    0.31
   3  -5   0    9.66    0.31
   3  -5   0    9.85    0.34
  -3  -5   0    9.03    0.32
   3  -5   0    9.16    0.35
   3   5   0    8.80    0.32
  -3   5   0    9.81    0.34
   3   5   0    9.51    0.33
  -3   5   0    9.80    0.36
  -3   5   0    9.76    0.31
  -3   5   0    9.74    0.34
   3   5   0    9.70    0.35
   4  -5   0    0.06    0.05
   4  -5   0   -0.08    0.06
   4  -5   0   -0.01    0.04
  -4  -5   0   -0.01    0.03
  -4  -5   0    0.05    0.06
  -4  -5   0    0.06    0.03
  -4   5   0    0.08    0.05
   4   5   0   -0.01    0.03
  -4   5   0    0.04    0.05
   4   5   0    0.07    0.06
  -4   5   0   -0.05    0.06
   4   5   0    0.03    0.04
  -5  -5   0   78.84    2.44
  -5  -5   0   77.66    2.38
  -5  -5   0   74.47    2.39
   5  -5   0   77.36    2.43
   5  -5   0   77.30    2.43
   5  -5   0   74.81    2.43
   5   5   0   76.46    2.40
   5   5   0   76.10    2.43
  -5   5   0   78.59    2.44
  -5   5   0   77.49    2.43
  -5   5   0   77.67    2.43
   5   5   0   75.60    2.38
   6  -5   0    0.04    0.06
  -6  -5   0   -0.07    0.06
   6  -5   0    0.09    0.06
   6  -5   0   -0.05    0.06
  -6  -5   0    0.03    0.04
  -6   5   0    0.00    0.05
  -6   5   0   -0.08    0.06
   6   5   0    0.05    0.07
   6   5   0    0.03    0.05
  -6   5   0    0.03    0.08
   7  -5   0   35.42    1.21
  -7  -5   0   38.23    1.23
   7  -5   0   39.10    1.23
   7  -5   0   36.34    1.22
  -7  -5   0   35.27    1.19
   7   5   0   36.72    1.22
  -7   5   0   37.07    1.23
   7   5   0   35.64    1.20
  -7   5   0   37.74    1.22
  -7   5   0   37.70    1.22
  -8  -5   0    0.01    0.05
   8  -5   0   -0.12    0.07
   8  -5   0   -0.04    0.07
  -8  -5   0    0.00    0.07
   8  -5   0    0.01    0.06
  -8   5   0    0.02    0.07
  -8   5   0   -0.02    0.06
   8   5   0    0.02    0.07
  -8   5   0    0.11    0.09
   8   5   0    0.02    0.07
   9  -5   0   21.09    0.75
   9  -5   0   21.33    0.73
  -9  -5   0   21.07    0.74
  -9  -5   0   19.10    0.71
  -9   5   0   21.04    0.74
   9   5   0   20.05    0.74
  -9   5   0   21.47    0.75
   9   5   0   20.29    0.72
  -9   5   0   20.78    0.75
  10  -5   0   -0.04    0.08
 -10  -5   0    0.01    0.06
  10  -5   0    0.07    0.08
 -10  -5   0   -0.02    0.09
 -10  -5   0    0.11    0.08
  10  -5   0    0.12    0.07
 -10   5   0   -0.09    0.06
 -10   5   0   -0.02    0.09
 -10   5   0    0.27    0.10
  10   5   0   -0.02    0.07
  10   5   0    0.11    0.08
 -11  -5   0    1.06    0.15
 -11  -5   0    1.24    0.19
  11  -5   0    0.97    0.14
 -11  -5   0    1.11    0.13
 -11   5   0    0.98    0.17
 -11   5   0    1.00    0.14
  11   5   0    1.14    0.15
  11   5   0    0.84    0.14
  12  -5   0   -0.02    0.09
  12  -5   0    0.03    0.10
 -12  -5   0    0.09    0.09
 -12  -5   0    0.00    0.07
 -12  -5   0    0.02    0.11
  12  -5   0    0.01    0.04
 -12   5   0   -0.06    0.08
  12   5   0   -0.04    0.08
 -12   5   0    0.05    0.04
 -12   5   0   -0.08    0.11
  12   5   0   -0.01    0.08
 -13  -5   0    3.25    0.26
  13  -5   0    2.81    0.13
 -13  -5   0    2.49    0.19
  13  -5   0    2.88    0.24
 -13  -5   0    2.97    0.22
  13  -5   0    3.03    0.22
  13   5   0    2.65    0.22
 -13   5   0    2.78    0.17
  13   5   0    2.46    0.20
 -13   5   0    2.81    0.24
 -13   5   0    2.69    0.20
  14  -5   0    0.08    0.13
  14  -5   0   -0.25    0.11
 -14  -5   0   -0.17    0.10
 -14  -5   0    0.02    0.13
 -14   5   0   -0.05    0.09
 -14   5   0    0.05    0.13
 -14   5   0   -0.02    0.06
  14   5   0   -0.01    0.11
 -15  -5   0   16.25    0.70
  15  -5   0   16.42    0.67
  15  -5   0   15.87    0.61
 -15  -5   0   15.64    0.64
  15   5   0   15.35    0.64
 -15   5   0   14.89    0.54
 -15   5   0   15.66    0.52
 -15   5   0   16.21    0.67
 -16  -5   0    0.15    0.17
 -16  -5   0   -0.05    0.13
  16  -5   0    0.07    0.15
  16  -5   0   -0.22    0.12
 -16   5   0    0.10    0.15
  16   5   0    0.11    0.13
 -17  -5   0    6.34    0.36
  17  -5   0    6.78    0.41
 -17  -5   0    6.49    0.43
  17  -5   0    6.28    0.34
  17   5   0    6.53    0.38
 -17   5   0    6.10    0.24
 -17   5   0    6.57    0.40
 -17   5   0    5.34    0.31
 -18  -5   0   -0.01    0.13
  18  -5   0    0.14    0.11
 -18  -5   0    0.07    0.16
  18  -5   0   -0.08    0.14
 -18   5   0    0.01    0.17
  18   5   0   -0.12    0.12
 -19  -5   0    1.91    0.23
  19  -5   0    1.81    0.21
 -19  -5   0    1.66    0.31
  19  -5   0    1.83    0.27
  19   5   0    1.77    0.26
 -19   5   0    1.55    0.20
 -19   5   0    2.32    0.31
  20  -5   0    0.23    0.12
 -20  -5   0   -0.08    0.18
 -20  -5   0    0.25    0.14
  20  -5   0    0.00    0.17
 -20   5   0    0.15    0.17
  20   5   0    0.04    0.14
 -21  -5   0    1.55    0.29
 -21  -5   0    1.40    0.21
  21  -5   0    1.52    0.26
 -21   5   0    1.41    0.26
  21   5   0    1.74    0.27
  22  -5   0    0.03    0.18
 -22  -5   0   -0.08    0.14
 -22  -5   0    0.10    0.20
  22   5   0    0.12    0.17
 -22   5   0   -0.13    0.19
 -23  -5   0    0.76    0.18
 -23  -5   0    1.02    0.28
  23  -5   0    1.12    0.25
  23   5   0    0.78    0.23
 -23   5   0    0.78    0.25
   0  -6   0  106.29    3.35
   0  -6   0  106.05    3.34
   0  -6   0  106.08    3.32
   0  -6   0  109.94    3.35
   0   6   0  105.22    3.32
   0   6   0  110.50    3.37
   0   6   0  108.28    3.36
   1  -6   0   -0.01    0.04
   1  -6   0   -0.09    0.06
   1  -6   0    0.02    0.03
  -1  -6   0    0.01    0.05
   1  -6   0    0.00    0.07
   1   6   0   -0.01    0.03
   1   6   0    0.07    0.07
  -1   6   0   -0.01    0.03
   1   6   0    0.04    0.02
  -1   6   0    0.00    0.06
   1   6   0    0.04    0.05
  -1   6   0    0.07    0.04
  -1   6   0    0.00    0.04
   2  -6   0  162.90    5.19
  -2  -6   0  167.85    5.17
  -2  -6   0  167.03    5.18
  -2  -6   0  167.69    5.14
   2  -6   0  164.79    5.15
  -2   6   0  170.30    5.15
  -2   6   0  168.71    5.19
   2   6   0  169.94    5.17
  -2   6   0  168.15    5.18
   2   6   0  167.88    5.18
  -2   6   0  160.41    5.17
   3  -6   0    0.03    0.05
   3  -6   0   -0.09    0.05
  -3  -6   0   -0.07    0.04
   3  -6   0    0.02    0.04
   3  -6   0    0.08    0.04
  -3  -6   0   -0.03    0.06
  -3  -6   0   -0.01    0.02
  -3   6   0    0.00    0.05
  -3   6   0    0.03    0.03
   3   6   0    0.01    0.06
  -3   6   0   -0.01    0.07
  -3   6   0   -0.02    0.04
   3   6   0    0.10    0.05
   3   6   0   -0.01    0.03
   4  -6   0   48.10    1.56
   4  -6   0   48.64    1.51
  -4  -6   0   50.16    1.58
  -4  -6   0   49.01    1.53
   4  -6   0   49.01    1.57
   4  -6   0   49.45    1.52
   4  -6   0   46.53    1.57
  -4  -6   0   49.31    1.52
   4   6   0   49.70    1.58
   4   6   0   49.00    1.53
  -4   6   0   49.51    1.58
  -4   6   0   48.10    1.56
   4   6   0   49.74    1.54
  -4   6   0   47.06    1.56
  -5  -6   0   -0.03    0.03
   5  -6   0    0.00    0.05
   5  -6   0   -0.05    0.05
  -5  -6   0    0.01    0.03
   5  -6   0   -0.08    0.06
  -5  -6   0    0.00    0.06
   5   6   0   -0.06    0.04
  -5   6   0    0.03    0.06
   5   6   0    0.04    0.06
  -5   6   0   -0.09    0.05
   5   6   0   -0.01    0.04
  -5   6   0    0.02    0.08
  -6  -6   0    1.26    0.09
  -6  -6   0    1.27    0.07
   6  -6   0    1.05    0.11
  -6  -6   0    1.40    0.13
   6  -6   0    1.16    0.12
   6  -6   0    1.26    0.14
   6   6   0    1.18    0.10
   6   6   0    1.15    0.12
   6   6   0    1.33    0.07
  -6   6   0    1.32    0.12
  -6   6   0    1.03    0.12
  -6   6   0    1.38    0.15
   7  -6   0   -0.02    0.06
   7  -6   0    0.00    0.07
   7  -6   0   -0.12    0.07
  -7  -6   0    0.05    0.08
  -7  -6   0    0.01    0.05
  -7   6   0    0.15    0.09
  -7   6   0   -0.03    0.05
   7   6   0    0.04    0.07
  -7   6   0    0.00    0.07
   7   6   0   -0.04    0.06
  -8  -6   0   44.88    1.44
   8  -6   0   42.74    1.42
   8  -6   0   41.70    1.43
   8  -6   0   42.28    1.43
  -8  -6   0   42.34    1.39
  -8   6   0   44.57    1.43
   8   6   0   43.69    1.43
   8   6   0   44.19    1.40
  -8   6   0   41.95    1.43
  -8   6   0   43.76    1.43
  -9  -6   0   -0.05    0.08
   9  -6   0    0.14    0.09
   9  -6   0   -0.10    0.08
   9  -6   0    0.09    0.06
  -9  -6   0    0.05    0.05
  -9   6   0   -0.05    0.09
  -9   6   0    0.04    0.07
   9   6   0    0.03    0.07
  -9   6   0    0.04    0.08
   9   6   0   -0.04    0.07
 -10  -6   0   81.56    2.61
  10  -6   0   84.35    2.65
 -10  -6   0   84.81    2.66
  10  -6   0   80.90    2.66
  10  -6   0   78.47    2.66
  10   6   0   82.38    2.66
 -10   6   0   82.14    2.65
 -10   6   0   85.69    2.66
 -10   6   0   79.21    2.66
  10   6   0   85.57    2.63
  11  -6   0   -0.10    0.10
  11  -6   0    0.09    0.10
 -11  -6   0    0.03    0.11
 -11  -6   0    0.24    0.12
 -11  -6   0    0.18    0.07
  11   6   0    0.14    0.10
  11   6   0   -0.02    0.08
 -11   6   0    0.11    0.10
 -12  -6   0   40.72    1.34
  12  -6   0   38.15    1.32
  12  -6   0   39.17    1.35
 -12  -6   0   36.69    1.29
 -12  -6   0   40.38    1.38
  12   6   0   39.65    1.32
 -12   6   0   37.37    1.32
 -12   6   0   40.13    1.35
  12   6   0   38.72    1.34
  13  -6   0    0.00    0.11
 -13  -6   0    0.04    0.07
  13  -6   0   -0.10    0.10
 -13  -6   0   -0.10    0.10
 -13  -6   0   -0.04    0.12
 -13   6   0    0.09    0.13
  13   6   0    0.04    0.11
 -13   6   0   -0.13    0.09
  14  -6   0   16.43    0.65
  14  -6   0   15.90    0.67
 -14  -6   0   17.07    0.71
 -14  -6   0   17.19    0.67
  14   6   0   16.43    0.66
 -14   6   0   15.69    0.64
 -14   6   0   17.16    0.69
 -15  -6   0    0.01    0.14
 -15  -6   0    0.13    0.12
  15  -6   0    0.12    0.12
  15  -6   0    0.06    0.13
 -15   6   0   -0.07    0.10
  15   6   0    0.06    0.12
 -15   6   0    0.05    0.15
  16  -6   0    0.32    0.16
 -16  -6   0    0.30    0.17
  16  -6   0    0.26    0.14
 -16  -6   0    0.11    0.12
  16   6   0    0.39    0.15
 -16   6   0    0.22    0.15
  17  -6   0    0.05    0.13
 -17  -6   0   -0.21    0.11
 -17  -6   0   -0.01    0.15
  17  -6   0   -0.05    0.13
 -17   6   0   -0.01    0.16
  17   6   0   -0.06    0.13
 -18  -6   0    3.50    0.29
  18  -6   0    3.72    0.33
 -18  -6   0    3.57    0.35
 -18   6   0    3.97    0.34
  18   6   0    4.10    0.31
  19  -6   0    0.08    0.17
 -19  -6   0    0.04    0.13
  19  -6   0    0.14    0.13
 -19  -6   0    0.09    0.18
  19   6   0    0.02    0.13
 -19   6   0    0.21    0.18
 -20  -6   0   11.08    0.55
 -20  -6   0   13.34    0.67
  20  -6   0   11.57    0.60
  20  -6   0   11.23    0.51
  20   6   0   12.58    0.58
 -20   6   0   11.82    0.61
  21  -6   0    0.37    0.14
 -21  -6   0    0.34    0.22
 -21  -6   0   -0.18    0.13
  21  -6   0   -0.11    0.17
  21   6   0    0.01    0.16
 -21   6   0    0.02    0.20
  22  -6   0    6.42    0.32
 -22  -6   0    4.80    0.36
  22  -6   0    4.72    0.42
 -22  -6   0    5.01    0.44
 -22   6   0    5.46    0.44
  22   6   0    5.56    0.40
  23  -6   0    0.29    0.19
 -23  -6   0    0.08    0.16
 -23  -6   0    0.09    0.22
  23   6   0    0.25    0.18
 -23   6   0   -0.04    0.20
   0  -7   0    0.36    0.08
   0  -7   0    0.55    0.05
   0   7   0    0.42    0.07
   0   7   0    0.64    0.05
   0   7   0    0.45    0.08
  -1  -7   0   13.29    0.46
  -1  -7   0   12.51    0.45
   1  -7   0   13.39    0.48
   1  -7   0   12.36    0.46
  -1  -7   0   13.01    0.45
   1  -7   0   13.22    0.45
   1  -7   0   12.59    0.43
   1   7   0   12.57    0.46
   1   7   0   13.00    0.42
   1   7   0   12.47    0.42
  -1   7   0   13.27    0.47
   1   7   0   13.25    0.46
  -1   7   0   12.66    0.45
  -1   7   0   12.75    0.43
  -2  -7   0   -0.05    0.05
  -2  -7   0   -0.04    0.03
  -2  -7   0    0.05    0.06
   2  -7   0   -0.03    0.04
   2  -7   0   -0.06    0.06
   2  -7   0    0.01    0.04
   2  -7   0    0.00    0.04
  -2   7   0   -0.05    0.04
   2   7   0    0.07    0.06
   2   7   0    0.03    0.03
  -2   7   0    0.10    0.08
  -2   7   0    0.06    0.07
   2   7   0    0.05    0.06
   2   7   0    0.02    0.02
  -2   7   0    0.00    0.04
  -3  -7   0   24.44    0.77
   3  -7   0   24.44    0.82
  -3  -7   0   24.75    0.83
  -3  -7   0   24.47    0.80
   3  -7   0   24.69    0.78
   3  -7   0   23.66    0.80
   3  -7   0   23.25    0.83
   3   7   0   25.41    0.77
  -3   7   0   23.81    0.81
  -3   7   0   24.72    0.78
   3   7   0   24.72    0.83
  -3   7   0   24.04    0.81
  -3   7   0   24.77    0.84
   4  -7   0    0.02    0.05
   4  -7   0    0.05    0.03
   4  -7   0   -0.01    0.03
   4  -7   0    0.02    0.06
   4  -7   0   -0.05    0.07
  -4  -7   0   -0.10    0.06
  -4  -7   0   -0.09    0.05
  -4   7   0    0.01    0.03
   4   7   0   -0.04    0.06
  -4   7   0    0.07    0.07
  -4   7   0    0.02    0.08
   4   7   0    0.08    0.06
  -4   7   0    0.00    0.05
   4   7   0   -0.05    0.03
  -5  -7   0    4.94    0.19
   5  -7   0    4.47    0.22
  -5  -7   0    4.88    0.24
   5  -7   0    4.42    0.24
   5  -7   0    4.73    0.23
  -5  -7   0    5.09    0.18
  -5   7   0    4.75    0.22
   5   7   0    5.12    0.20
   5   7   0    5.04    0.24
  -5   7   0    4.65    0.25
   5   7   0    5.28    0.21
  -5   7   0    4.56    0.23
   6  -7   0    0.03    0.07
   6  -7   0   -0.06    0.06
  -6  -7   0   -0.07    0.03
  -6  -7   0    0.18    0.09
   6  -7   0   -0.13    0.07
  -6  -7   0    0.08    0.04
  -6   7   0   -0.04    0.09
  -6   7   0   -0.03    0.06
   6   7   0   -0.03    0.06
   6   7   0    0.05    0.04
  -6   7   0   -0.07    0.05
   6   7   0   -0.02    0.05
   7  -7   0    5.70    0.28
   7  -7   0    5.48    0.29
  -7  -7   0    6.31    0.24
  -7  -7   0    6.25    0.22
  -7  -7   0    6.34    0.30
   7  -7   0    6.39    0.29
  -7   7   0    5.73    0.28
   7   7   0    7.00    0.26
   7   7   0    6.43    0.30
  -7   7   0    6.23    0.28
  -7   7   0    5.76    0.30
   7   7   0    6.04    0.22
  -8  -7   0    0.05    0.09
  -8  -7   0    0.03    0.05
   8  -7   0   -0.13    0.07
   8  -7   0   -0.02    0.07
   8  -7   0    0.07    0.08
  -8   7   0    0.02    0.08
   8   7   0    0.04    0.06
   8   7   0   -0.04    0.06
  -8   7   0   -0.04    0.09
   9  -7   0    1.02    0.14
   9  -7   0    1.08    0.14
  -9  -7   0    1.16    0.16
   9  -7   0    0.83    0.14
  -9  -7   0    1.02    0.10
  -9   7   0    0.91    0.14
   9   7   0    1.09    0.12
   9   7   0    1.01    0.14
  -9   7   0    1.00    0.14
  -9   7   0    1.18    0.16
  10  -7   0    0.10    0.08
  10  -7   0   -0.07    0.08
 -10  -7   0    0.02    0.06
  10  -7   0   -0.07    0.08
 -10  -7   0    0.09    0.09
 -10   7   0   -0.04    0.09
  10   7   0    0.04    0.08
  10   7   0   -0.04    0.07
 -10   7   0   -0.02    0.07
 -11  -7   0    2.96    0.22
  11  -7   0    2.67    0.21
 -11  -7   0    2.78    0.17
  11  -7   0    2.89    0.22
  11   7   0    3.08    0.20
  11   7   0    2.46    0.21
 -12  -7   0   -0.02    0.10
 -12  -7   0    0.02    0.07
  12  -7   0    0.02    0.10
  12  -7   0    0.02    0.11
 -12  -7   0   -0.10    0.11
 -12   7   0    0.04    0.12
 -12   7   0   -0.03    0.09
  12   7   0    0.12    0.09
 -13  -7   0   21.01    0.78
  13  -7   0   20.74    0.83
  13  -7   0   22.25    0.82
 -13  -7   0   22.69    0.84
 -13  -7   0   23.64    0.88
 -13   7   0   22.59    0.84
 -13   7   0   20.01    0.81
  13   7   0   23.09    0.81
  14  -7   0   -0.02    0.11
 -14  -7   0    0.20    0.15
 -14  -7   0    0.10    0.12
  14  -7   0    0.09    0.12
 -14   7   0    0.00    0.14
 -14   7   0   -0.12    0.10
  15  -7   0    4.57    0.32
 -15  -7   0    4.30    0.35
 -15  -7   0    4.22    0.31
  15  -7   0    4.27    0.30
  15   7   0    4.20    0.28
 -15   7   0    3.91    0.32
 -16  -7   0   -0.04    0.15
  16  -7   0   -0.30    0.12
  16  -7   0    0.07    0.14
 -16  -7   0   -0.07    0.14
 -16   7   0   -0.11    0.14
  16   7   0    0.03    0.12
 -17  -7   0    6.22    0.43
  17  -7   0    5.82    0.38
 -17  -7   0    6.21    0.38
  17  -7   0    5.42    0.35
 -17   7   0    5.51    0.39
  17   7   0    6.36    0.37
  18  -7   0    0.05    0.21
  18  -7   0   -0.11    0.12
 -18  -7   0    0.09    0.14
 -18  -7   0   -0.12    0.16
 -18   7   0    0.64    0.19
  18   7   0    0.22    0.15
 -19  -7   0    1.40    0.28
 -19  -7   0    1.79    0.24
  19  -7   0    2.07    0.29
  19  -7   0    1.93    0.23
  19   7   0    1.71    0.24
 -19   7   0    2.34    0.32
 -20  -7   0    0.09    0.20
  20  -7   0    0.28    0.18
  20  -7   0   -0.06    0.14
 -20  -7   0    0.02    0.14
 -20   7   0   -0.07    0.20
  20   7   0    0.06    0.16
  21  -7   0   -0.13    0.16
 -21  -7   0    0.15    0.18
 -21  -7   0    0.13    0.15
  21  -7   0    0.37    0.14
 -21   7   0   -0.02    0.19
  21   7   0   -0.08    0.16
  22  -7   0   -0.10    0.18
 -22  -7   0   -0.12    0.17
 -22  -7   0   -0.17    0.14
 -22   7   0    0.16    0.22
  22   7   0    0.44    0.18
 -23  -7   0    0.41    0.25
 -23  -7   0    0.69    0.21
  23  -7   0    0.90    0.25
  23   7   0    0.81    0.22
 -23   7   0    0.88    0.25
   0  -8   0   42.14    1.39
   0  -8   0   44.31    1.39
   0  -8   0   42.82    1.38
   0  -8   0   42.66    1.35
   0   8   0   42.11    1.35
   0   8   0   42.47    1.38
   0   8   0   43.73    1.40
   1  -8   0    0.04    0.03
   1  -8   0    0.01    0.05
   1  -8   0    0.03    0.07
  -1  -8   0   -0.08    0.05
  -1  -8   0    0.00    0.05
  -1  -8   0    0.00    0.06
   1  -8   0   -0.06    0.06
   1   8   0    0.06    0.07
   1   8   0   -0.02    0.03
  -1   8   0   -0.02    0.05
  -1   8   0   -0.01    0.05
  -1   8   0   -0.02    0.04
   1   8   0   -0.04    0.03
   1   8   0    0.02    0.06
  -1   8   0    0.07    0.07
  -2  -8   0  147.00    4.55
   2  -8   0  142.53    4.55
   2  -8   0  149.81    4.54
   2  -8   0  146.99    4.52
   2  -8   0  144.01    4.51
  -2  -8   0  142.45    4.53
   2   8   0  144.46    4.49
   2   8   0  135.85    4.49
  -2   8   0  147.91    4.56
  -2   8   0  151.10    4.54
  -2   8   0  143.52    4.52
   2   8   0  147.98    4.54
   2   8   0  149.14    4.55
   3  -8   0   -0.03    0.05
   3  -8   0   -0.07    0.07
  -3  -8   0   -0.03    0.03
  -3  -8   0   -0.05    0.06
   3  -8   0    0.02    0.04
  -3  -8   0   -0.10    0.05
   3  -8   0    0.04    0.06
  -3   8   0   -0.03    0.04
   3   8   0    0.02    0.03
  -3   8   0    0.03    0.05
  -3   8   0    0.04    0.06
  -3   8   0    0.04    0.08
   3   8   0   -0.01    0.06
   3   8   0    0.03    0.06
   4  -8   0    6.94    0.27
  -4  -8   0    6.14    0.29
   4  -8   0    6.19    0.29
   4  -8   0    6.40    0.28
  -4  -8   0    5.92    0.25
  -4  -8   0    6.27    0.23
   4  -8   0    6.79    0.24
   4   8   0    6.78    0.27
  -4   8   0    6.65    0.31
   4   8   0    6.70    0.29
  -4   8   0    6.59    0.23
  -4   8   0    6.73    0.27
   4   8   0    6.34    0.23
  -5  -8   0   -0.05    0.04
   5  -8   0   -0.01    0.06
   5  -8   0   -0.12    0.08
   5  -8   0   -0.02    0.05
  -5  -8   0   -0.06    0.07
   5  -8   0    0.02    0.02
   5  -8   0    0.00    0.03
  -5  -8   0    0.03    0.03
  -5   8   0    0.03    0.06
   5   8   0   -0.03    0.04
  -5   8   0    0.15    0.10
   5   8   0    0.08    0.07
  -5   8   0   -0.06    0.05
   6  -8   0    0.45    0.10
   6  -8   0    0.27    0.08
  -6  -8   0    0.31    0.05
  -6  -8   0    0.33    0.10
   6  -8   0    0.17    0.10
  -6   8   0    0.40    0.12
   6   8   0    0.27    0.06
  -6   8   0    0.25    0.09
   6   8   0    0.14    0.08
   6   8   0    0.31    0.07
  -6   8   0    0.37    0.09
  -7  -8   0   -0.02    0.04
  -7  -8   0   -0.03    0.08
   7  -8   0    0.01    0.07
   7  -8   0   -0.14    0.07
   7  -8   0    0.06    0.07
  -7  -8   0    0.00    0.04
   7   8   0    0.01    0.04
   7   8   0   -0.01    0.07
  -7   8   0   -0.05    0.07
  -7   8   0    0.15    0.10
  -7   8   0    0.03    0.07
   7   8   0   -0.05    0.05
   8  -8   0    5.89    0.29
  -8   8   0    5.06    0.29
   8   8   0    4.41    0.27
  -8   8   0    5.92    0.28
   9  -8   0    0.00    0.08
  -9  -8   0   -0.01    0.05
  -9  -8   0   -0.06    0.08
   9  -8   0    0.08    0.07
   9  -8   0   -0.10    0.09
  -9   8   0    0.00    0.17
  -9   8   0    0.03    0.07
   9   8   0   -0.10    0.08
  -9   8   0    0.02    0.09
   9   8   0    0.02    0.07
  10  -8   0   17.27    0.73
 -10  -8   0   17.99    0.68
  10  -8   0   18.47    0.70
 -10  -8   0   16.75    0.61
  10  -8   0   17.68    0.68
 -10   8   0   17.75    0.67
 -10   8   0   17.30    0.68
  10   8   0   17.95    0.68
  10   8   0   17.56    0.64
 -11  -8   0   -0.02    0.06
 -11  -8   0   -0.11    0.09
  11  -8   0   -0.11    0.10
  11  -8   0   -0.09    0.09
 -11   8   0   -0.10    0.10
 -11   8   0    0.02    0.11
  11   8   0    0.08    0.08
 -12  -8   0   28.99    1.05
  12  -8   0   29.56    1.05
  12  -8   0   28.72    1.04
 -12   8   0   30.12    1.05
 -12   8   0   28.05    1.04
  12   8   0   28.58    1.01
  13  -8   0    0.09    0.12
 -13  -8   0    0.11    0.14
 -13  -8   0    0.17    0.08
 -13  -8   0    0.06    0.12
  13  -8   0   -0.03    0.12
 -13   8   0    0.08    0.12
 -13   8   0    0.29    0.14
  13   8   0    0.14    0.11
 -14  -8   0    2.19    0.27
  14  -8   0    1.99    0.24
  14  -8   0    1.98    0.38
 -14  -8   0    1.98    0.24
 -14  -8   0    1.67    0.17
  14   8   0    1.90    0.25
 -14   8   0    1.95    0.24
 -15  -8   0   -0.27    0.14
 -15  -8   0   -0.07    0.11
  15  -8   0   -0.11    0.11
  15  -8   0    0.18    0.14
  15   8   0   -0.11    0.12
 -15   8   0    0.01    0.15
 -16  -8   0    0.23    0.19
  16  -8   0    0.30    0.15
 -16  -8   0    0.31    0.16
  16  -8   0    0.26    0.15
 -16   8   0    0.09    0.15
  16   8   0    0.30    0.14
  17  -8   0   -0.05    0.13
 -17  -8   0    0.10    0.14
 -17  -8   0    0.11    0.18
  17  -8   0    0.08    0.15
 -17   8   0    0.01    0.16
  17   8   0    0.05    0.13
  18  -8   0    1.32    0.23
 -18  -8   0    1.37    0.41
 -18  -8   0    1.11    0.20
  18  -8   0    1.50    0.22
  18   8   0    1.26    0.20
 -18   8   0    1.34    0.27
  19  -8   0    0.38    0.14
  19  -8   0    0.89    0.21
 -19  -8   0    0.51    0.17
 -19  -8   0    0.43    0.21
  19   8   0    0.31    0.15
 -19   8   0    0.53    0.20
 -20  -8   0    4.23    0.34
  20  -8   0    4.20    0.31
  20  -8   0    4.16    0.36
 -20  -8   0    3.75    0.38
  20   8   0    4.21    0.33
 -20   8   0    4.20    0.38
  21  -8   0   -0.10    0.17
  21  -8   0    0.52    0.15
 -21  -8   0    0.14    0.20
 -21  -8   0    1.03    0.33
 -21   8   0    0.33    0.18
  22  -8   0    4.00    0.38
 -22  -8   0    4.10    0.43
 -22  -8   0    4.27    0.35
 -22   8   0    4.58    0.41
  22   8   0    4.32    0.34
 -23  -8   0   -0.03    0.23
 -23  -8   0    0.22    0.18
  23   8   0    0.22    0.16
 -23   8   0   -0.25    0.19
   0  -9   0   -0.06    0.06
   0  -9   0   -0.01    0.05
   0  -9   0    0.07    0.03
   0  -9   0    0.02    0.06
   0   9   0    0.07    0.08
   0   9   0    0.06    0.06
   1  -9   0    1.39    0.08
  -1  -9   0    1.36    0.11
  -1  -9   0    1.20    0.12
   1  -9   0    1.32    0.11
   1  -9   0    1.20    0.13
  -1  -9   0    1.03    0.12
   1  -9   0    1.28    0.11
   1   9   0    1.33    0.12
   1   9   0    1.54    0.13
  -1   9   0    1.45    0.09
  -1   9   0    1.39    0.11
   1   9   0    1.17    0.07
  -1   9   0    1.40    0.11
  -1   9   0    1.46    0.14
   2  -9   0   -0.01    0.05
   2  -9   0   -0.02    0.06
  -2  -9   0   -0.11    0.06
   2  -9   0    0.02    0.04
  -2  -9   0   -0.02    0.07
   2  -9   0   -0.02    0.08
  -2   9   0    0.06    0.05
  -2   9   0   -0.01    0.08
   2   9   0    0.00    0.03
   2   9   0    0.02    0.07
  -2   9   0    0.03    0.06
   2   9   0    0.07    0.08
   2   9   0    0.07    0.03
  -2   9   0    0.00    0.05
  -3  -9   0  123.15    3.90
   3  -9   0  127.67    3.96
   3  -9   0  129.06    3.92
  -3  -9   0  122.58    3.94
   3  -9   0  122.76    3.97
   3  -9   0  123.98    3.93
  -3  -9   0  126.78    3.96
   3   9   0  123.84    3.89
  -3   9   0  126.45    3.98
   3   9   0  127.55    3.97
  -3   9   0  126.28    3.95
   3   9   0  131.93    3.90
   3   9   0  128.38    3.95
  -3   9   0  125.09    3.94
  -4  -9   0   -0.09    0.08
   4  -9   0   -0.02    0.06
   4  -9   0    0.13    0.07
   4  -9   0   -0.12    0.08
   4  -9   0   -0.01    0.04
  -4  -9   0   -0.03    0.03
  -4  -9   0   -0.13    0.06
  -4   9   0   -0.02    0.10
  -4   9   0    0.04    0.04
  -4   9   0    0.00    0.06
   4   9   0    0.07    0.08
   4   9   0    0.05    0.04
   4   9   0   -0.01    0.07
  -4   9   0    0.07    0.06
   5  -9   0  148.78    4.64
  -5  -9   0  146.86    4.59
  -5  -9   0  148.95    4.62
   5  -9   0  151.96    4.66
   5  -9   0  149.03    4.59
   5  -9   0  145.91    4.67
  -5  -9   0  152.55    4.67
   5  -9   0  147.35    4.59
  -5   9   0  146.38    4.65
   5   9   0  150.14    4.67
  -5   9   0  151.25    4.68
   5   9   0  146.37    4.60
   5   9   0  150.18    4.62
  -5   9   0  144.73    4.65
   6  -9   0    0.03    0.06
  -6  -9   0   -0.02    0.08
   6  -9   0   -0.04    0.09
   6  -9   0    0.03    0.07
  -6  -9   0   -0.10    0.05
  -6  -9   0    0.03    0.04
  -6   9   0    0.00    0.11
   6   9   0    0.06    0.05
   6   9   0    0.01    0.06
  -6   9   0   -0.01    0.06
  -6   9   0   -0.03    0.06
   6   9   0   -0.13    0.07
   7  -9   0   48.98    1.64
  -7  -9   0   49.15    1.56
   7  -9   0   48.65    1.64
  -7  -9   0   48.76    1.58
  -7  -9   0   50.52    1.65
   7  -9   0   49.44    1.62
  -7   9   0   50.31    1.65
   7   9   0   48.13    1.64
   7   9   0   49.46    1.57
  -7   9   0   49.80    1.62
   7   9   0   50.90    1.58
   8  -9   0    0.09    0.08
   8  -9   0    0.04    0.07
  -8  -9   0    0.07    0.10
   8  -9   0   -0.03    0.09
  -8  -9   0    0.05    0.05
  -8  -9   0   -0.06    0.04
  -8   9   0    0.01    0.06
  -8   9   0    0.02    0.08
   8   9   0    0.00    0.04
   8   9   0   -0.06    0.08
  -8   9   0   -0.12    0.09
   8   9   0    0.11    0.07
   9  -9   0   17.48    0.66
   9  -9   0   15.81    0.65
   9  -9   0   17.49    0.64
  -9  -9   0   16.77    0.58
  -9  -9   0   17.35    0.66
  -9   9   0   16.13    0.65
  -9   9   0   16.59    0.64
   9   9   0   18.01    0.61
   9   9   0   16.56    0.65
  -9   9   0   17.06    0.65
  10  -9   0   -0.01    0.10
 -10  -9   0   -0.13    0.05
 -10  -9   0   -0.18    0.09
  10  -9   0    0.07    0.10
  10   9   0    0.02    0.08
 -10   9   0   -0.07    0.09
 -10   9   0   -0.02    0.10
  11  -9   0    0.59    0.13
 -11  -9   0    0.79    0.16
 -11  -9   0    0.47    0.09
  11  -9   0    0.52    0.14
  11   9   0    0.72    0.12
 -11   9   0    0.44    0.14
 -11   9   0    0.50    0.14
  12  -9   0   -0.01    0.11
 -12  -9   0    0.10    0.11
 -12  -9   0    0.06    0.07
  12   9   0    0.07    0.10
 -12   9   0    0.01    0.11
  13  -9   0   12.93    0.56
 -13  -9   0   11.93    0.49
  13  -9   0   12.65    0.56
 -13  -9   0   13.13    0.57
 -13  -9   0   13.13    0.60
 -13   9   0   13.15    0.57
  13   9   0   13.62    0.53
 -14  -9   0    0.23    0.15
  14  -9   0    0.10    0.13
 -14  -9   0    0.12    0.14
  14  -9   0    0.01    0.13
  14   9   0    0.21    0.12
 -14   9   0    0.10    0.14
  15  -9   0   19.53    0.79
  15  -9   0   19.65    0.78
 -15  -9   0   19.44    0.79
 -15  -9   0   19.36    0.84
  15   9   0   20.18    0.75
 -15   9   0   19.53    0.79
  16  -9   0    0.22    0.16
 -16  -9   0    0.19    0.17
  16  -9   0   -0.14    0.13
 -16  -9   0    0.11    0.15
 -16   9   0    0.06    0.15
  16   9   0    0.07    0.12
  17  -9   0   18.70    0.82
 -17  -9   0   18.38    0.84
 -17  -9   0   18.75    0.78
  17  -9   0   18.06    0.76
 -17   9   0   18.91    0.79
  17   9   0   18.82    0.74
  18  -9   0    0.03    0.15
 -18  -9   0    0.00    0.14
 -18  -9   0    0.06    0.21
  18  -9   0   -0.08    0.14
 -18   9   0    0.19    0.29
  19  -9   0    4.95    0.36
 -19  -9   0    4.29    0.35
 -19  -9   0    4.43    0.41
  19  -9   0    4.84    0.39
 -19   9   0    5.07    0.39
  19   9   0    4.79    0.34
 -20  -9   0   -0.01    0.21
  20  -9   0   -0.08    0.17
 -20   9   0   -0.19    0.16
  20   9   0   -0.04    0.14
  21  -9   0    0.76    0.23
 -21  -9   0    0.72    0.21
 -21  -9   0    0.72    0.25
  21  -9   0    1.03    0.19
 -21   9   0    0.38    0.20
  21   9   0    0.69    0.22
 -22  -9   0   -0.09    0.21
  22  -9   0    0.09    0.18
 -22  -9   0    0.14    0.15
  22   9   0    0.11    0.16
 -22   9   0   -0.11    0.19
   0 -10   0    1.84    0.14
   0 -10   0    1.74    0.15
   0 -10   0    2.10    0.10
   0 -10   0    1.86    0.15
   0  10   0    1.99    0.11
   0  10   0    1.80    0.17
   0  10   0    1.70    0.14
   1 -10   0    0.00    0.07
  -1 -10   0    0.10    0.07
   1 -10   0    0.00    0.06
  -1 -10   0   -0.15    0.07
  -1 -10   0   -0.07    0.07
   1 -10   0   -0.14    0.07
   1 -10   0    0.02    0.04
   1  10   0    0.04    0.04
   1  10   0    0.05    0.09
  -1  10   0    0.02    0.05
   1  10   0    0.07    0.07
  -1  10   0    0.04    0.06
  -1  10   0    0.05    0.09
   2 -10   0    1.00    0.09
   2 -10   0    1.08    0.15
   2 -10   0    1.21    0.11
  -2 -10   0    0.93    0.12
  -2 -10   0    1.43    0.15
   2 -10   0    1.02    0.12
   2  10   0    1.08    0.07
  -2  10   0    1.12    0.10
  -2  10   0    1.10    0.12
   2  10   0    1.16    0.14
   2  10   0    1.16    0.13
  -2  10   0    1.29    0.16
  -2  10   0    1.15    0.11
  -3 -10   0   -0.14    0.06
  -3 -10   0   -0.04    0.07
   3 -10   0    0.04    0.06
   3 -10   0   -0.21    0.08
   3 -10   0    0.00    0.06
   3 -10   0    0.03    0.05
  -3  10   0   -0.03    0.06
  -3  10   0   -0.05    0.09
  -3  10   0    0.04    0.05
   3  10   0    0.16    0.09
   3  10   0    0.02    0.03
   3  10   0   -0.08    0.06
  -3  10   0   -0.05    0.06
   3  10   0    0.00    0.04
  -4 -10   0    6.31    0.28
   4 -10   0    7.08    0.31
  -4 -10   0    6.68    0.24
  -4 -10   0    7.31    0.32
   4 -10   0    6.71    0.26
   4 -10   0    5.91    0.31
   4 -10   0    6.52    0.27
  -4  10   0    6.73    0.33
  -4  10   0    6.45    0.29
   4  10   0    7.00    0.31
   4  10   0    7.10    0.30
  -4  10   0    6.60    0.29
   5 -10   0    0.10    0.04
  -5 -10   0    0.08    0.04
  -5 -10   0    0.19    0.09
   5 -10   0    0.16    0.04
   5 -10   0    0.10    0.07
  -5 -10   0    0.11    0.07
   5 -10   0    0.02    0.08
  -5  10   0    0.21    0.08
   5  10   0    0.22    0.05
  -5  10   0    0.09    0.10
   5  10   0    0.08    0.08
  -5  10   0    0.18    0.08
   5  10   0    0.14    0.08
  -6 -10   0    0.41    0.06
   6 -10   0    0.57    0.10
   6 -10   0    0.43    0.04
  -6 -10   0    0.30    0.07
   6 -10   0    0.42    0.05
   6 -10   0    0.29    0.11
  -6 -10   0    0.28    0.10
   6  10   0    0.42    0.10
  -6  10   0    0.36    0.09
   6  10   0    0.39    0.08
  -6  10   0    0.39    0.10
  -6  10   0    0.35    0.13
   6  10   0    0.44    0.07
   7 -10   0    0.08    0.08
  -7 -10   0    0.01    0.04
  -7 -10   0   -0.02    0.08
  -7 -10   0   -0.04    0.05
   7 -10   0    0.02    0.07
   7 -10   0    0.04    0.09
   7  10   0   -0.04    0.06
   7  10   0   -0.10    0.06
  -7  10   0   -0.02    0.06
  -7  10   0   -0.02    0.08
  -7  10   0   -0.09    0.10
   7  10   0    0.03    0.05
  -8 -10   0    8.60    0.32
   8 -10   0    9.17    0.39
  -8 -10   0    8.52    0.41
   8 -10   0    8.63    0.41
   8 -10   0    8.76    0.39
  -8 -10   0    9.04    0.32
   8  10   0    8.21    0.39
  -8  10   0    8.48    0.39
   8  10   0    9.43    0.35
   8  10   0    8.76    0.33
  -8  10   0    9.70    0.40
  -8  10   0    8.32    0.41
   9 -10   0    0.06    0.07
   9 -10   0    0.12    0.12
  -9 -10   0    0.02    0.11
  -9 -10   0    0.12    0.06
  -9 -10   0   -0.01    0.04
   9  10   0    0.03    0.07
  -9  10   0   -0.04    0.10
  -9  10   0   -0.16    0.10
  10 -10   0    6.48    0.34
 -10 -10   0    6.89    0.37
  10 -10   0    6.54    0.37
 -10 -10   0    6.49    0.27
  10  10   0    7.17    0.31
 -10  10   0    7.95    0.53
 -11 -10   0    0.05    0.06
 -11 -10   0   -0.17    0.10
  11 -10   0   -0.09    0.10
  11  10   0    0.02    0.08
 -11  10   0    0.04    0.11
 -12 -10   0    1.73    0.22
 -12 -10   0    2.17    0.15
  12 -10   0    1.92    0.24
  12 -10   0    2.46    0.23
  12  10   0    1.90    0.19
 -12  10   0    2.61    0.24
  13 -10   0   -0.06    0.12
  13 -10   0   -0.05    0.11
 -13 -10   0    0.07    0.07
 -13 -10   0   -0.07    0.13
  13  10   0   -0.17    0.09
 -13  10   0   -0.04    0.13
  14 -10   0    3.81    0.30
 -14 -10   0    4.06    0.30
 -14 -10   0    3.67    0.21
 -14 -10   0    4.12    0.34
 -14  10   0    4.07    0.31
  14  10   0    4.32    0.26
  15 -10   0    0.12    0.14
  15 -10   0   -0.18    0.12
 -15 -10   0    0.10    0.13
 -15 -10   0    0.17    0.14
 -15  10   0   -0.14    0.14
  15  10   0   -0.07    0.12
 -16 -10   0    0.10    0.15
  16 -10   0    0.05    0.15
  16 -10   0    0.10    0.15
 -16 -10   0    0.10    0.17
  16  10   0    0.15    0.13
 -16  10   0    0.16    0.17
  17 -10   0    0.21    0.16
 -17 -10   0    0.11    0.18
 -17 -10   0   -0.02    0.14
 -17  10   0    0.17    0.18
  17  10   0    0.27    0.14
  18 -10   0    2.31    0.29
 -18 -10   0    2.23    0.32
 -18 -10   0    2.17    0.28
  18 -10   0    3.13    0.30
 -18  10   0    2.50    0.33
  18  10   0    2.33    0.25
  19 -10   0   -0.10    0.14
 -19 -10   0   -0.12    0.17
  19 -10   0    0.10    0.14
 -19 -10   0   -0.09    0.15
 -19  10   0   -0.08    0.18
 -20 -10   0    1.10    0.29
  20 -10   0    1.25    0.25
 -20 -10   0    1.42    0.24
  20 -10   0    2.10    0.25
  20  10   0    1.43    0.22
 -20  10   0    1.37    0.27
  21 -10   0    0.11    0.17
 -21 -10   0    0.02    0.20
  21 -10   0    0.34    0.15
 -21 -10   0    0.06    0.17
  21  10   0    0.12    0.16
 -21  10   0   -0.01    0.20
 -22 -10   0    1.18    0.22
  22 -10   0    1.44    0.27
 -22 -10   0    1.75    0.33
 -22  10   0    1.21    0.27
  22  10   0    1.27    0.22
   0 -11   0    2.11    0.16
   0  11   0    1.73    0.10
   0  11   0    1.71    0.17
   1 -11   0   11.17    0.42
  -1 -11   0   11.27    0.43
   1 -11   0   11.56    0.44
   1 -11   0   10.91    0.45
   1 -11   0   11.19    0.39
  -1 -11   0   10.54    0.44
  -1 -11   0   11.11    0.44
  -1  11   0   11.08    0.40
  -1  11   0   11.40    0.46
   1  11   0   10.84    0.43
   1  11   0   10.83    0.38
   1  11   0   11.99    0.39
   1  11   0   11.55    0.45
  -1  11   0   11.33    0.42
   2 -11   0   -0.15    0.09
   2 -11   0    0.05    0.06
   2 -11   0    0.03    0.05
  -2 -11   0    0.04    0.08
   2 -11   0   -0.01    0.06
  -2 -11   0    0.00    0.06
  -2 -11   0   -0.12    0.07
  -2  11   0    0.03    0.06
  -2  11   0    0.05    0.11
  -2  11   0    0.07    0.11
  -2  11   0   -0.01    0.06
   2  11   0   -0.07    0.04
   2  11   0   -0.05    0.07
   2  11   0   -0.02    0.09
   3 -11   0   37.84    1.26
  -3 -11   0   35.75    1.24
   3 -11   0   37.10    1.28
  -3 -11   0   37.13    1.27
   3 -11   0   37.31    1.22
   3 -11   0   37.17    1.22
  -3  11   0   37.20    1.28
   3  11   0   38.14    1.26
  -3  11   0   38.37    1.25
   3  11   0   36.92    1.18
  -3  11   0   38.66    1.22
  -3  11   0   37.82    1.23
   3  11   0   37.87    1.27
   3  11   0   40.49    1.20
  -4 -11   0   -0.10    0.07
  -4 -11   0    0.03    0.09
   4 -11   0   -0.01    0.05
   4 -11   0   -0.01    0.09
   4 -11   0   -0.05    0.06
   4 -11   0    0.06    0.06
  -4  11   0   -0.05    0.11
   4  11   0   -0.01    0.03
  -4  11   0   -0.10    0.05
   4  11   0    0.04    0.08
  -4  11   0    0.05    0.06
   4  11   0    0.04    0.05
   4  11   0   -0.05    0.09
  -4  11   0    0.02    0.08
   5 -11   0   70.87    2.19
   5 -11   0   67.80    2.27
  -5 -11   0   70.70    2.27
   5 -11   0   70.18    2.22
   5 -11   0   68.84    2.26
   5 -11   0   69.11    2.19
  -5 -11   0   69.36    2.22
  -5  11   0   67.98    2.28
   5  11   0   70.63    2.23
   5  11   0   70.68    2.27
  -5  11   0   70.25    2.24
  -5  11   0   70.86    2.24
   5  11   0   69.44    2.18
   6 -11   0    0.07    0.04
   6 -11   0    0.07    0.08
  -6 -11   0   -0.08    0.09
  -6 -11   0   -0.12    0.07
   6 -11   0    0.09    0.04
   6 -11   0    0.08    0.08
   6 -11   0   -0.12    0.10
   6  11   0    0.21    0.06
   6  11   0   -0.06    0.07
  -6  11   0    0.09    0.08
  -6  11   0    0.18    0.09
  -6  11   0   -0.19    0.10
   6  11   0   -0.04    0.08
   7 -11   0   31.66    1.05
  -7 -11   0   30.20    0.98
  -7 -11   0   30.51    1.08
   7 -11   0   31.00    1.08
   7 -11   0   30.70    1.09
  -7 -11   0   30.32    1.01
   7  11   0   30.52    1.08
   7  11   0   30.10    1.00
   7  11   0   31.41    1.02
  -7  11   0   30.31    1.09
  -7  11   0   31.13    1.06
  -7  11   0   31.64    1.07
  -8 -11   0    0.06    0.04
   8 -11   0    0.08    0.09
   8 -11   0    0.05    0.09
  -8 -11   0   -0.04    0.09
   8 -11   0   -0.19    0.10
  -8  11   0   -0.03    0.09
   8  11   0    0.05    0.06
  -8  11   0   -0.11    0.11
   8  11   0    0.05    0.06
  -8  11   0    0.11    0.08
  -9 -11   0    8.82    0.42
  -9 -11   0    8.21    0.32
  -9 -11   0    8.69    0.32
   9 -11   0    8.99    0.51
   9 -11   0    8.98    0.39
   9  11   0    8.67    0.35
   9  11   0    8.36    0.32
  -9  11   0    9.02    0.40
  10 -11   0    0.01    0.10
  10 -11   0   -0.09    0.11
 -10 -11   0   -0.05    0.05
 -10 -11   0   -0.03    0.11
  10  11   0    0.01    0.08
 -10  11   0    0.05    0.11
  11 -11   0    1.59    0.21
 -11 -11   0    1.33    0.12
  11 -11   0    1.91    0.19
 -11 -11   0    1.47    0.20
 -11  11   0    1.58    0.21
  11  11   0    1.67    0.15
  12 -11   0   -0.06    0.12
  12 -11   0    0.16    0.12
 -12 -11   0    0.12    0.13
 -12 -11   0    0.00    0.06
  12  11   0    0.01    0.10
 -12  11   0    0.12    0.13
 -13 -11   0    2.95    0.28
  13 -11   0    2.59    0.24
  13 -11   0    2.78    0.28
 -13 -11   0    2.14    0.16
  13  11   0    2.67    0.21
 -13  11   0    2.91    0.26
 -14 -11   0    0.19    0.07
  14 -11   0   -0.12    0.14
  14 -11   0    0.15    0.13
 -14 -11   0    0.00    0.13
  14  11   0    0.02    0.11
 -14  11   0   -0.10    0.12
  15 -11   0   10.02    0.49
 -15 -11   0    9.22    0.50
  15 -11   0    9.87    0.50
 -15 -11   0    9.64    0.55
 -15  11   0   10.27    0.51
  15  11   0    9.24    0.44
  16 -11   0    0.09    0.16
 -16 -11   0    0.01    0.15
  16 -11   0    0.17    0.15
 -16 -11   0    0.05    0.17
 -16  11   0    0.05    0.16
  16  11   0    0.06    0.12
 -17 -11   0    5.41    0.38
  17 -11   0    6.08    0.40
  17 -11   0    5.26    0.39
 -17 -11   0    5.28    0.43
 -17  11   0    5.70    0.40
  17  11   0    5.22    0.33
  18 -11   0    0.04    0.15
 -18 -11   0   -0.13    0.17
 -18 -11   0    0.33    0.17
  18 -11   0    0.06    0.17
 -18  11   0   -0.06    0.17
  18  11   0    0.13    0.13
 -19 -11   0    1.45    0.31
 -19 -11   0    1.41    0.24
  19 -11   0    1.42    0.23
  19 -11   0    1.33    0.25
 -19  11   0    1.38    0.27
  19  11   0    1.33    0.21
  20 -11   0    0.48    0.16
 -20 -11   0   -0.11    0.19
 -20 -11   0   -0.16    0.14
  20 -11   0    0.00    0.16
  20  11   0    0.45    0.15
 -20  11   0   -0.12    0.19
 -21 -11   0    0.10    0.17
  21 -11   0    0.16    0.19
  21 -11   0    0.51    0.14
 -21 -11   0    0.27    0.20
 -21  11   0   -0.05    0.20
  21  11   0    0.12    0.15
 -22 -11   0    0.20    0.24
  22 -11   0   -0.03    0.26
 -22 -11   0    0.33    0.17
  22  11   0    0.13    0.14
 -22  11   0   -0.19    0.20
   0 -12   0   49.21    1.58
   0 -12   0   48.41    1.59
   0 -12   0   49.13    1.52
   0 -12   0   47.38    1.60
   0  12   0   48.31    1.54
   0  12   0   47.89    1.54
   0  12   0   48.12    1.61
   0  12   0   49.12    1.59
  -1 -12   0   -0.13    0.08
   1 -12   0   -0.06    0.07
  -1 -12   0   -0.05    0.08
   1 -12   0    0.03    0.04
   1 -12   0   -0.09    0.08
   1 -12   0   -0.12    0.10
  -1 -12   0    0.01    0.08
   1  12   0   -0.07    0.07
   1  12   0    0.08    0.10
   1  12   0   -0.05    0.04
   1  12   0   -0.09    0.04
  -1  12   0   -0.08    0.09
  -1  12   0    0.00    0.05
  -1  12   0   -0.07    0.06
  -2 -12   0   52.97    1.72
   2 -12   0   53.01    1.69
  -2 -12   0   51.53    1.71
   2 -12   0   52.17    1.66
  -2 -12   0   50.28    1.70
   2 -12   0   51.60    1.73
   2  12   0   52.32    1.72
   2  12   0   52.53    1.72
  -2  12   0   53.10    1.71
  -2  12   0   52.34    1.69
  -2  12   0   56.62    1.92
   2  12   0   51.65    1.65
  -2  12   0   51.87    1.68
   3 -12   0    0.08    0.07
  -3 -12   0   -0.08    0.08
  -3 -12   0   -0.05    0.07
   3 -12   0    0.08    0.07
   3 -12   0   -0.08    0.09
   3 -12   0    0.11    0.06
  -3  12   0    0.15    0.09
  -3  12   0    0.07    0.06
  -3  12   0   -0.05    0.10
   3  12   0    0.10    0.05
   3  12   0   -0.02    0.06
   3  12   0   -0.07    0.08
  -3  12   0    0.01    0.06
   4 -12   0    6.58    0.28
   4 -12   0    6.62    0.31
  -4 -12   0    6.56    0.32
   4 -12   0    6.33    0.33
   4 -12   0    6.42    0.27
  -4 -12   0    6.62    0.30
   4  12   0    6.78    0.32
  -4  12   0    6.47    0.34
   4  12   0    7.09    0.25
  -4  12   0    6.75    0.31
  -4  12   0    6.81    0.27
   4  12   0    6.31    0.30
  -4  12   0    6.53    0.29
   5 -12   0   -0.07    0.05
  -5 -12   0    0.07    0.07
   5 -12   0   -0.07    0.09
   5 -12   0   -0.09    0.06
   5 -12   0   -0.03    0.06
  -5 -12   0   -0.13    0.08
  -5 -12   0   -0.01    0.06
  -5  12   0   -0.02    0.04
  -5  12   0   -0.05    0.08
   5  12   0   -0.02    0.08
  -5  12   0   -0.01    0.10
   5  12   0   -0.06    0.05
  -5  12   0    0.00    0.07
   5  12   0    0.01    0.08
   6 -12   0    1.96    0.15
  -6 -12   0    1.90    0.14
   6 -12   0    2.11    0.19
   6 -12   0    2.08    0.12
  -6 -12   0    1.83    0.18
  -6 -12   0    1.74    0.10
   6 -12   0    1.75    0.17
   6  12   0    1.77    0.17
  -6  12   0    1.49    0.18
  -6  12   0    1.73    0.15
   6  12   0    1.98    0.12
   6  12   0    1.78    0.14
  -6  12   0    1.69    0.17
  -7 -12   0   -0.01    0.07
   7 -12   0    0.03    0.04
   7 -12   0    0.11    0.09
  -7 -12   0    0.08    0.04
   7 -12   0    0.08    0.09
   7 -12   0   -0.01    0.03
  -7 -12   0   -0.05    0.10
   7  12   0   -0.13    0.06
  -7  12   0    0.18    0.08
  -7  12   0   -0.01    0.09
   7  12   0    0.06    0.06
   8 -12   0   21.51    0.82
  -8 -12   0   22.24    0.83
   8 -12   0   22.11    0.83
  -8 -12   0   21.40    0.73
  -8 -12   0   20.74    0.71
   8  12   0   21.73    0.74
  -8  12   0   21.37    0.79
   8  12   0   22.12    0.73
  -9 -12   0    0.06    0.05
   9 -12   0    0.03    0.10
  -9 -12   0   -0.05    0.06
   9 -12   0   -0.21    0.12
  -9 -12   0   -0.01    0.12
  -9  12   0    0.07    0.20
   9  12   0   -0.06    0.06
   9  12   0    0.07    0.08
  10 -12   0   15.32    0.66
 -10 -12   0   15.86    0.66
  10 -12   0   16.22    0.62
 -10 -12   0   15.10    0.54
  10  12   0   15.46    0.53
  10  12   0   15.76    0.57
 -10  12   0   16.11    0.63
 -11 -12   0   -0.15    0.12
  11 -12   0   -0.23    0.12
  11 -12   0   -0.02    0.10
  11  12   0    0.00    0.08
 -11  12   0    0.15    0.14
 -12 -12   0   23.01    0.89
 -12 -12   0   21.26    0.76
  12 -12   0   22.55    0.86
  12 -12   0   23.04    0.88
  12  12   0   22.54    0.80
 -12  12   0   23.45    0.87
 -13 -12   0    0.01    0.14
 -13 -12   0    0.20    0.08
  13 -12   0    0.02    0.13
  13 -12   0   -0.27    0.14
 -13  12   0   -0.03    0.14
  13  12   0   -0.04    0.11
  14 -12   0    7.40    0.44
 -14 -12   0    8.06    0.44
 -14 -12   0    7.29    0.32
  14 -12   0    8.24    0.43
  14  12   0    7.90    0.37
 -14  12   0    7.81    0.44
  15 -12   0   -0.05    0.13
 -15 -12   0    0.29    0.19
 -15 -12   0   -0.04    0.13
  15 -12   0   -0.01    0.13
 -15  12   0   -0.04    0.16
  16 -12   0    0.24    0.20
 -16 -12   0    0.06    0.14
 -16 -12   0    0.28    0.20
  16 -12   0    0.33    0.18
  16  12   0   -0.03    0.12
 -16  12   0   -0.12    0.16
 -17 -12   0    0.18    0.23
 -17 -12   0    0.12    0.17
  17 -12   0    0.22    0.16
  17 -12   0    0.14    0.15
  17  12   0    0.12    0.13
 -17  12   0    0.00    0.32
 -18 -12   0    4.43    0.42
  18 -12   0    5.13    0.36
 -18 -12   0    4.99    0.38
  18 -12   0    4.32    0.37
  18  12   0    4.99    0.32
 -18  12   0    3.79    0.37
 -19 -12   0    0.24    0.16
  19 -12   0   -0.07    0.15
 -19 -12   0   -0.18    0.18
  19 -12   0   -0.11    0.15
 -19  12   0   -0.10    0.17
  19  12   0    0.38    0.15
 -20 -12   0    5.62    0.48
  20 -12   0    5.23    0.40
  20 -12   0    5.67    0.40
 -20 -12   0    5.50    0.42
 -20  12   0    5.61    0.44
  20  12   0    5.43    0.40
  21 -12   0    0.65    0.17
 -21 -12   0    0.22    0.18
  21 -12   0    0.15    0.17
 -21 -12   0    0.11    0.23
 -21  12   0    0.13    0.21
  21  12   0    0.54    0.17
   0 -13   0    0.51    0.09
   0  13   0    0.56    0.10
   0  13   0    0.45    0.14
   1 -13   0    0.97    0.15
  -1 -13   0    1.17    0.15
   1 -13   0    0.80    0.08
  -1 -13   0    1.01    0.12
  -1 -13   0    1.08    0.15
   1 -13   0    1.00    0.13
   1 -13   0    1.01    0.13
  -1  13   0    0.98    0.12
   1  13   0    1.27    0.15
   1  13   0    0.89    0.08
   1  13   0    0.96    0.09
   1  13   0    1.08    0.14
  -1  13   0    1.10    0.16
  -1  13   0    1.01    0.10
  -2 -13   0   -0.07    0.08
   2 -13   0   -0.05    0.06
   2 -13   0   -0.14    0.08
   2 -13   0   -0.01    0.05
   2 -13   0   -0.10    0.06
  -2 -13   0   -0.01    0.06
  -2 -13   0   -0.07    0.08
   2  13   0    0.02    0.04
   2  13   0   -0.05    0.05
  -2  13   0   -0.02    0.05
   2  13   0   -0.12    0.09
  -2  13   0    0.20    0.07
  -2  13   0   -0.10    0.10
   3 -13   0    0.62    0.12
  -3 -13   0    0.61    0.11
   3 -13   0    0.47    0.09
   3 -13   0    0.24    0.12
   3 -13   0    0.47    0.08
  -3 -13   0    0.30    0.11
  -3 -13   0    0.16    0.11
   3  13   0    0.66    0.07
   3  13   0    0.52    0.06
  -3  13   0    0.46    0.14
   3  13   0    0.46    0.12
  -3  13   0    0.39    0.09
  -3  13   0    0.41    0.09
   3  13   0    0.35    0.12
  -3  13   0    0.60    0.12
   4 -13   0    0.04    0.08
   4 -13   0    0.00    0.07
   4 -13   0   -0.08    0.06
  -4 -13   0   -0.05    0.08
   4 -13   0   -0.05    0.10
  -4 -13   0    0.05    0.10
   4  13   0   -0.03    0.09
   4  13   0    0.00    0.04
  -4  13   0    0.01    0.06
  -4  13   0   -0.14    0.11
   4  13   0    0.09    0.05
  -4  13   0   -0.11    0.08
  -4  13   0    0.08    0.06
   4  13   0   -0.07    0.08
  -5 -13   0    4.34    0.28
  -5 -13   0    4.18    0.24
   5 -13   0    4.70    0.23
   5 -13   0    4.68    0.21
   5 -13   0    4.35    0.32
   5  13   0    4.19    0.27
   5  13   0    5.06    0.20
  -5  13   0    5.34    0.30
  -5  13   0    4.16    0.21
  -5  13   0    4.80    0.26
   5  13   0    4.74    0.18
   5  13   0    4.55    0.25
   6 -13   0    0.04    0.05
   6 -13   0    0.16    0.09
  -6 -13   0   -0.12    0.08
   6 -13   0    0.03    0.11
   6 -13   0    0.04    0.04
   6 -13   0   -0.04    0.08
  -6 -13   0    0.01    0.04
  -6 -13   0   -0.08    0.09
   6  13   0   -0.07    0.08
   6  13   0   -0.07    0.06
  -6  13   0    0.00    0.10
  -6  13   0    0.04    0.07
   7 -13   0    0.85    0.09
  -7 -13   0    0.77    0.16
  -7 -13   0    1.11    0.13
   7 -13   0    1.02    0.14
  -7 -13   0    1.22    0.09
   7 -13   0    1.15    0.08
   7 -13   0    0.94    0.18
   7 -13   0    1.27    0.15
  -7  13   0    1.33    0.14
  -7  13   0    1.01    0.15
   7  13   0    0.70    0.12
   7  13   0    0.99    0.10
   8 -13   0    0.04    0.09
   8 -13   0   -0.14    0.11
  -8 -13   0    0.05    0.11
  -8 -13   0   -0.05    0.04
  -8 -13   0    0.05    0.07
   8  13   0    0.13    0.07
  -8  13   0   -0.04    0.10
   8  13   0   -0.03    0.07
  -9 -13   0    3.53    0.17
   9 -13   0    3.92    0.25
  -9 -13   0    4.37    0.29
  -9 -13   0    3.85    0.19
   9 -13   0    3.80    0.30
  -9  13   0    3.50    0.26
   9  13   0    3.82    0.20
   9  13   0    4.02    0.20
  10 -13   0    0.02    0.12
  10 -13   0   -0.08    0.09
 -10 -13   0   -0.02    0.06
 -10 -13   0    0.04    0.12
 -10 -13   0    0.02    0.06
  10  13   0   -0.10    0.07
 -10  13   0   -0.11    0.11
  10  13   0   -0.02    0.05
 -11 -13   0    0.28    0.07
  11 -13   0    0.24    0.12
 -11 -13   0    0.20    0.14
  11 -13   0    0.12    0.14
 -11  13   0    0.54    0.14
  11  13   0    0.14    0.09
 -12 -13   0   -0.16    0.05
  12 -13   0    0.01    0.15
  12 -13   0    0.13    0.12
 -12 -13   0   -0.03    0.13
  12  13   0    0.11    0.10
 -12  13   0   -0.18    0.12
 -13 -13   0    3.20    0.30
  13 -13   0    3.66    0.29
  13 -13   0    3.85    0.33
 -13  13   0    4.05    0.32
  13  13   0    3.49    0.24
 -14 -13   0    0.02    0.15
  14 -13   0   -0.12    0.15
 -14 -13   0    0.02    0.06
  14 -13   0    0.01    0.13
  14  13   0   -0.02    0.11
 -14  13   0    0.03    0.15
 -15 -13   0    2.67    0.22
 -15 -13   0    3.25    0.31
  15 -13   0    2.93    0.28
  15 -13   0    3.25    0.32
  15  13   0    2.80    0.28
 -15  13   0    3.07    0.31
 -16 -13   0    0.17    0.20
  16 -13   0   -0.04    0.14
  16 -13   0   -0.07    0.15
 -16 -13   0   -0.02    0.15
 -16  13   0    0.24    0.19
  16  13   0    0.09    0.12
  17 -13   0    1.50    0.24
 -17 -13   0    0.96    0.25
 -17 -13   0    0.80    0.23
  17 -13   0    1.04    0.22
  17  13   0    1.18    0.18
 -17  13   0    1.52    0.24
 -18 -13   0   -0.01    0.18
  18 -13   0    0.00    0.16
  18 -13   0   -0.04    0.15
 -18 -13   0    0.14    0.18
  18  13   0   -0.07    0.13
 -18  13   0   -0.03    0.17
 -19 -13   0    1.26    0.30
  19 -13   0    0.68    0.23
 -19 -13   0    1.06    0.24
  19 -13   0    1.24    0.24
 -19  13   0    1.00    0.26
  19  13   0    0.88    0.17
  20 -13   0   -0.08    0.17
 -20 -13   0    0.04    0.16
 -20 -13   0    0.18    0.20
  20  13   0   -0.11    0.12
 -20  13   0   -0.09    0.20
 -21 -13   0   -0.05    0.15
 -21 -13   0    0.03    0.24
  21 -13   0    0.26    0.20
  21 -13   0    0.21    0.18
 -21  13   0   -0.11    0.18
  21  13   0    0.32    0.15
   0 -14   0   51.76    1.78
   0 -14   0   55.26    1.77
   0 -14   0   53.02    1.77
   0  14   0   56.52    1.72
   0  14   0   52.52    1.80
   0  14   0   54.60    1.77
   0  14   0   54.15    1.72
   1 -14   0    0.08    0.05
   1 -14   0    0.00    0.08
  -1 -14   0   -0.15    0.09
   1 -14   0   -0.02    0.08
   1 -14   0   -0.13    0.09
  -1 -14   0   -0.18    0.09
  -1 -14   0   -0.04    0.07
   1  14   0   -0.09    0.09
   1  14   0    0.05    0.11
  -1  14   0   -0.03    0.08
  -1  14   0   -0.05    0.11
   1  14   0   -0.08    0.05
  -1  14   0    0.17    0.06
   1  14   0   -0.02    0.06
   2 -14   0   35.96    1.15
   2 -14   0   35.13    1.23
  -2 -14   0   35.76    1.21
  -2 -14   0   36.45    1.22
   2 -14   0   35.61    1.19
  -2 -14   0   34.96    1.22
   2 -14   0   36.64    1.22
  -2  14   0   35.76    1.19
  -2  14   0   37.37    1.18
   2  14   0   32.01    1.14
   2  14   0   35.04    1.28
   2  14   0   36.29    1.22
   2  14   0   36.56    1.14
  -2  14   0   35.08    1.25
   3 -14   0   -0.05    0.07
   3 -14   0    0.09    0.09
  -3 -14   0    0.05    0.08
  -3 -14   0    0.02    0.09
  -3 -14   0   -0.08    0.09
   3 -14   0   -0.01    0.06
   3 -14   0    0.04    0.10
  -3  14   0    0.03    0.06
  -3  14   0    0.06    0.07
   3  14   0   -0.14    0.08
   3  14   0    0.09    0.05
   3  14   0   -0.02    0.04
  -3  14   0   -0.04    0.09
   3  14   0    0.10    0.08
   4 -14   0   16.09    0.58
   4 -14   0   16.42    0.58
  -4 -14   0   16.08    0.61
   4 -14   0   16.10    0.69
  -4 -14   0   16.43    0.65
   4 -14   0   16.45    0.66
   4  14   0   16.27    0.63
   4  14   0   16.68    0.54
   4  14   0   17.47    0.55
   4  14   0   16.42    0.69
  -4  14   0   16.34    0.58
  -4  14   0   16.32    0.63
  -4  14   0   16.26    0.61
   5 -14   0    0.08    0.08
   5 -14   0   -0.22    0.09
  -5 -14   0   -0.03    0.08
   5 -14   0   -0.04    0.06
   5 -14   0   -0.04    0.07
  -5 -14   0   -0.05    0.09
   5  14   0   -0.06    0.04
  -5  14   0   -0.02    0.06
  -5  14   0    0.02    0.07
  -5  14   0    0.02    0.09
   5  14   0   -0.05    0.05
   5  14   0    0.02    0.09
  -6 -14   0    3.27    0.25
  -6 -14   0    3.59    0.22
   6 -14   0    3.44    0.26
   6 -14   0    3.47    0.24
   6 -14   0    3.70    0.21
   6 -14   0    3.62    0.16
   6 -14   0    3.52    0.17
   6  14   0    3.48    0.17
  -6  14   0    3.70    0.24
  -6  14   0    3.68    0.22
   6  14   0    3.44    0.21
   6  14   0    3.76    0.15
   7 -14   0    0.27    0.06
  -7 -14   0    0.27    0.13
   7 -14   0    0.15    0.05
  -7 -14   0    0.29    0.09
   7 -14   0    0.33    0.14
  -7 -14   0    0.12    0.05
   7  14   0    0.21    0.07
  -7  14   0    0.16    0.12
   7  14   0    0.17    0.09
   8 -14   0   20.54    0.81
  -8 -14   0   19.99    0.71
  -8 -14   0   20.30    0.79
  -8 -14   0   19.24    0.67
   8 -14   0   20.98    0.75
   8  14   0   20.76    0.69
   8  14   0   19.92    0.72
  -9 -14   0   -0.05    0.11
   9 -14   0   -0.03    0.10
   9 -14   0   -0.16    0.12
  -9 -14   0   -0.02    0.08
  -9 -14   0    0.00    0.05
   9  14   0   -0.03    0.08
  -9  14   0   -0.03    0.11
   9  14   0   -0.09    0.07
  10 -14   0   13.58    0.62
  10 -14   0   14.85    0.57
 -10 -14   0   13.66    0.49
 -10 -14   0   14.22    0.62
 -10 -14   0   13.81    0.48
 -10  14   0   14.16    0.59
  10  14   0   13.43    0.51
  10  14   0   13.12    0.50
 -11 -14   0    0.01    0.13
 -11 -14   0   -0.07    0.06
  11 -14   0   -0.14    0.14
 -11 -14   0    0.03    0.06
  11  14   0   -0.06    0.09
 -11  14   0    0.22    0.15
  12 -14   0   12.10    0.53
  12 -14   0   11.94    0.57
 -12 -14   0   10.93    0.55
 -12 -14   0   10.22    0.41
 -12  14   0   11.94    0.54
  12  14   0   11.96    0.46
  13 -14   0    0.23    0.14
  13 -14   0   -0.07    0.15
 -13 -14   0   -0.05    0.06
 -13 -14   0   -0.02    0.15
 -13  14   0    0.00    0.15
  13  14   0    0.01    0.11
  14 -14   0    4.91    0.38
  14 -14   0    4.90    0.33
 -14 -14   0    3.97    0.22
 -14 -14   0    5.41    0.37
  14  14   0    4.73    0.27
 -14  14   0    4.43    0.35
 -15 -14   0    0.33    0.17
  15 -14   0   -0.04    0.15
 -15 -14   0   -0.20    0.07
  15 -14   0   -0.02    0.14
 -15  14   0    0.00    0.17
  15  14   0    0.03    0.11
 -16 -14   0    0.45    0.35
 -16 -14   0    0.24    0.23
  16 -14   0    0.19    0.18
  16  14   0    0.06    0.11
 -16  14   0    0.15    0.19
  17 -14   0    0.24    0.18
  17 -14   0    0.18    0.18
 -17 -14   0   -0.06    0.16
 -17 -14   0   -0.02    0.20
  17  14   0   -0.15    0.12
 -17  14   0   -0.25    0.17
 -18 -14   0    2.60    0.37
  18 -14   0    2.60    0.31
 -18 -14   0    2.69    0.32
  18 -14   0    2.18    0.30
  18  14   0    2.22    0.24
 -18  14   0    2.54    0.32
 -19 -14   0   -0.12    0.17
 -19 -14   0    0.22    0.17
  19 -14   0    0.32    0.18
  19 -14   0    0.19    0.18
  19  14   0    0.23    0.14
 -19  14   0    0.28    0.20
 -20 -14   0    4.67    0.47
 -20 -14   0    5.03    0.41
  20 -14   0    4.97    0.41
  20  14   0    4.29    0.30
 -20  14   0    4.57    0.41
 -21 -14   0   -0.10    0.17
 -21 -14   0   -0.17    0.21
  21 -14   0    0.45    0.18
 -21  14   0   -0.07    0.19
  21  14   0    0.17    0.15
   0 -15   0    0.40    0.11
   0 -15   0    0.15    0.08
   0 -15   0    0.26    0.11
   0  15   0    0.26    0.07
   0  15   0    0.07    0.10
   0  15   0    0.05    0.08
   0  15   0    0.16    0.06
   1 -15   0    8.88    0.39
   1 -15   0    7.88    0.41
   1 -15   0    8.70    0.37
  -1 -15   0    8.03    0.38
  -1 -15   0    7.91    0.39
  -1 -15   0    8.48    0.38
   1 -15   0    8.87    0.31
   1  15   0    8.36    0.32
  -1  15   0    8.41    0.37
   1  15   0    8.34    0.32
   1  15   0    8.01    0.40
   1  15   0    8.28    0.38
  -1  15   0    8.62    0.34
   2 -15   0   -0.04    0.10
   2 -15   0   -0.06    0.07
   2 -15   0    0.01    0.08
  -2 -15   0   -0.02    0.08
   2 -15   0   -0.01    0.05
  -2 -15   0   -0.05    0.10
  -2 -15   0   -0.02    0.09
   2  15   0    0.14    0.09
   2  15   0   -0.03    0.06
   2  15   0    0.01    0.05
  -2  15   0   -0.02    0.06
   2  15   0   -0.07    0.11
  -2  15   0   -0.10    0.07
   3 -15   0   24.36    0.84
   3 -15   0   23.85    0.80
   3 -15   0   24.02    0.89
  -3 -15   0   24.14    0.93
  -3 -15   0   23.87    0.87
   3 -15   0   23.58    0.89
  -3 -15   0   23.77    0.86
   3  15   0   23.85    0.88
   3  15   0   24.27    0.79
  -3  15   0   23.28    0.83
   3  15   0   24.46    0.78
  -3  15   0   24.12    0.87
  -3  15   0   24.41    0.84
   4 -15   0    0.22    0.10
  -4 -15   0    0.00    0.12
  -4 -15   0   -0.12    0.10
   4 -15   0   -0.09    0.11
  -4 -15   0   -0.04    0.11
   4 -15   0   -0.01    0.06
   4 -15   0    0.01    0.07
   4  15   0    0.00    0.04
   4  15   0    0.10    0.06
  -4  15   0   -0.10    0.06
  -4  15   0    0.02    0.09
   4  15   0   -0.09    0.10
  -5 -15   0   34.30    1.20
  -5 -15   0   34.48    1.16
   5 -15   0   32.75    1.19
   5 -15   0   33.10    1.21
   5 -15   0   34.01    1.12
   5 -15   0   34.77    1.13
   5  15   0   34.83    1.09
  -5  15   0   33.27    1.12
   5  15   0   33.75    1.08
  -5  15   0   34.37    1.18
  -5  15   0   33.09    1.16
   5  15   0   34.14    1.17
  -6 -15   0   -0.18    0.10
  -6 -15   0    0.07    0.12
   6 -15   0   -0.02    0.07
   6 -15   0    0.29    0.13
   6 -15   0    0.00    0.06
   6 -15   0   -0.13    0.12
   6 -15   0    0.14    0.09
   6  15   0    0.09    0.05
  -6  15   0    0.29    0.11
  -6  15   0    0.19    0.09
   6  15   0    0.11    0.07
   6  15   0   -0.08    0.09
  -7 -15   0   34.85    1.17
   7 -15   0   34.54    1.25
  -7 -15   0   34.56    1.24
   7 -15   0   34.24    1.11
   7 -15   0   35.55    1.17
   7 -15   0   33.44    1.10
   7  15   0   34.86    1.12
   7  15   0   33.84    1.09
   7  15   0   34.00    1.17
  -7  15   0   35.57    1.21
   8 -15   0    0.00    0.04
   8 -15   0   -0.05    0.14
   8 -15   0    0.10    0.10
  -8 -15   0    0.02    0.06
   8 -15   0    0.05    0.04
  -8 -15   0   -0.11    0.11
  -8 -15   0   -0.11    0.08
   8  15   0   -0.04    0.07
   8  15   0   -0.07    0.08
  -8  15   0    0.22    0.13
  -9 -15   0    3.78    0.18
   9 -15   0    4.38    0.33
   9 -15   0    4.16    0.26
  -9 -15   0    3.87    0.22
  -9 -15   0    3.68    0.29
   9  15   0    3.49    0.21
   9  15   0    4.24    0.21
  -9  15   0    3.90    0.28
 -10 -15   0    0.13    0.14
  10 -15   0   -0.14    0.13
 -10 -15   0   -0.03    0.05
 -10 -15   0    0.03    0.07
  10 -15   0    0.02    0.11
 -10  15   0   -0.17    0.12
  10  15   0    0.04    0.09
  10  15   0    0.08    0.08
  11 -15   0    0.77    0.17
 -11 -15   0    0.61    0.08
 -11 -15   0    0.70    0.19
 -11 -15   0    0.75    0.10
  11 -15   0    0.81    0.21
  11  15   0    0.74    0.10
  11  15   0    0.65    0.12
 -11  15   0    0.43    0.16
 -12 -15   0   -0.05    0.06
  12 -15   0   -0.03    0.12
 -12 -15   0   -0.06    0.15
  12 -15   0    0.02    0.17
  12  15   0   -0.01    0.09
 -12  15   0   -0.12    0.14
 -13 -15   0    8.60    0.35
  13 -15   0    9.02    0.51
 -13 -15   0    8.63    0.49
  13 -15   0    8.51    0.45
  13  15   0    9.32    0.39
 -13  15   0    9.80    0.49
 -14 -15   0   -0.10    0.14
  14 -15   0    0.18    0.19
  14 -15   0    0.17    0.15
 -14  15   0   -0.03    0.16
  14  15   0    0.31    0.11
 -15 -15   0   14.43    0.94
  15 -15   0   15.40    0.73
  15 -15   0   14.73    0.70
 -15 -15   0   14.25    0.55
  15  15   0   16.40    0.60
 -15  15   0   15.55    0.69
  16 -15   0    0.11    0.17
 -16 -15   0   -0.17    0.15
  16 -15   0    0.29    0.20
  16  15   0    0.04    0.11
 -16  15   0    0.17    0.23
  17 -15   0   10.05    0.54
 -17 -15   0    9.59    0.56
  17 -15   0    9.81    0.64
 -17 -15   0    9.79    0.62
 -17  15   0   10.39    0.56
  17  15   0    9.88    0.45
  18 -15   0   -0.06    0.18
 -18 -15   0    0.23    0.21
 -18 -15   0    0.06    0.17
  18 -15   0   -0.14    0.15
 -18  15   0    0.18    0.19
  18  15   0    0.25    0.14
 -19 -15   0    3.88    0.37
  19 -15   0    4.58    0.39
  19 -15   0    3.59    0.35
 -19 -15   0    4.23    0.51
  19  15   0    4.42    0.29
 -19  15   0    4.03    0.40
 -20 -15   0    0.40    0.18
  20 -15   0    0.64    0.20
 -20 -15   0   -0.01    0.22
  20 -15   0    0.23    0.20
 -20  15   0   -0.03    0.18
  20  15   0    0.23    0.15
   0 -16   0    0.70    0.13
   0 -16   0    0.87    0.14
   0 -16   0    0.68    0.16
   0  16   0    0.81    0.11
   0  16   0    0.55    0.12
   0  16   0    0.73    0.10
   1 -16   0   -0.14    0.09
  -1 -16   0   -0.10    0.09
   1 -16   0   -0.16    0.11
  -1 -16   0   -0.05    0.08
   1 -16   0   -0.04    0.06
  -1 -16   0   -0.16    0.12
   1 -16   0   -0.02    0.09
   1  16   0    0.01    0.06
  -1  16   0    0.03    0.09
   1  16   0   -0.14    0.08
   1  16   0   -0.05    0.06
  -1  16   0    0.09    0.06
  -1  16   0    0.04    0.07
   2 -16   0    0.94    0.16
  -2 -16   0    0.81    0.15
   2 -16   0    0.79    0.09
  -2 -16   0    0.42    0.15
   2 -16   0    0.61    0.13
   2 -16   0    0.50    0.16
   2  16   0    0.68    0.17
  -2  16   0    0.69    0.11
  -2  16   0    0.52    0.12
   2  16   0    0.75    0.09
   2  16   0    0.57    0.09
   3 -16   0   -0.07    0.11
   3 -16   0    0.02    0.07
  -3 -16   0    0.09    0.11
   3 -16   0    0.02    0.15
  -3 -16   0   -0.03    0.10
  -3 -16   0   -0.06    0.08
   3 -16   0   -0.11    0.07
   3  16   0   -0.09    0.10
   3  16   0    0.03    0.06
  -3  16   0    0.01    0.06
  -3  16   0    0.08    0.08
   3  16   0   -0.06    0.05
  -4 -16   0    0.79    0.15
   4 -16   0    0.71    0.11
   4 -16   0    0.53    0.10
  -4 -16   0    0.50    0.14
   4 -16   0    0.54    0.17
   4 -16   0    0.54    0.14
  -4 -16   0    0.43    0.13
   4  16   0    0.41    0.13
   4  16   0    0.53    0.07
  -4  16   0    0.52    0.10
  -4  16   0    0.70    0.11
  -4  16   0    0.56    0.15
   4  16   0    0.57    0.08
  -5 -16   0    0.04    0.12
   5 -16   0   -0.03    0.13
   5 -16   0   -0.03    0.08
  -5 -16   0    0.03    0.08
   5 -16   0   -0.01    0.07
  -5 -16   0   -0.05    0.09
   5 -16   0    0.04    0.10
   5  16   0    0.09    0.10
  -5  16   0    0.03    0.06
  -5  16   0   -0.11    0.11
   5  16   0    0.02    0.06
  -5  16   0    0.00    0.08
   6 -16   0    0.37    0.17
  -6 -16   0    0.32    0.15
   6 -16   0    0.49    0.09
   6 -16   0    0.36    0.07
   6  16   0    0.28    0.06
   6  16   0    0.23    0.13
   6  16   0    0.28    0.08
  -6  16   0    0.32    0.14
   7 -16   0   -0.01    0.09
  -7 -16   0   -0.02    0.12
   7 -16   0   -0.05    0.06
   7 -16   0    0.04    0.05
   7 -16   0   -0.11    0.12
  -7 -16   0   -0.10    0.08
   7  16   0   -0.02    0.07
   7  16   0   -0.13    0.08
   7  16   0   -0.12    0.04
  -7  16   0    0.04    0.11
  -8 -16   0    1.02    0.15
  -8 -16   0    1.02    0.20
   8 -16   0    1.03    0.10
   8 -16   0    1.05    0.09
   8 -16   0    0.98    0.21
   8 -16   0    0.99    0.15
   8  16   0    1.25    0.13
  -8  16   0    1.02    0.20
   8  16   0    0.71    0.08
   8  16   0    0.77    0.13
  -9 -16   0    0.05    0.10
   9 -16   0   -0.04    0.14
  -9 -16   0    0.04    0.14
   9 -16   0    0.06    0.12
  -9 -16   0    0.00    0.06
   9  16   0   -0.15    0.08
  -9  16   0   -0.06    0.13
   9  16   0    0.09    0.08
 -10 -16   0    1.44    0.11
  10 -16   0    1.20    0.17
  10 -16   0    1.55    0.25
 -10 -16   0    1.21    0.15
 -10 -16   0    1.37    0.23
 -10  16   0    1.63    0.23
  10  16   0    1.30    0.14
 -11 -16   0   -0.04    0.05
  11 -16   0    0.03    0.12
 -11 -16   0   -0.18    0.07
  11 -16   0   -0.09    0.15
 -11 -16   0   -0.29    0.13
  11  16   0   -0.02    0.09
 -11  16   0    0.04    0.14
  11  16   0    0.03    0.09
  12 -16   0    0.82    0.21
 -12 -16   0    0.96    0.10
 -12 -16   0    0.53    0.19
  12 -16   0    1.10    0.19
 -12  16   0    0.92    0.20
  13 -16   0    0.04    0.14
  13 -16   0   -0.20    0.15
 -13 -16   0    0.17    0.16
 -13 -16   0   -0.08    0.07
 -13  16   0    0.27    0.19
  13  16   0    0.04    0.09
  14 -16   0    0.28    0.18
  14 -16   0    0.23    0.16
  14  16   0    0.33    0.11
 -14  16   0    0.23    0.18
 -15 -16   0    0.22    0.17
  15 -16   0    0.01    0.15
  15 -16   0   -0.01    0.17
  15  16   0    0.12    0.11
 -15  16   0    0.15    0.19
 -16 -16   0    0.23    0.18
  16 -16   0    0.34    0.17
 -16  16   0    0.21    0.20
  17 -16   0    0.03    0.17
  17 -16   0    0.09    0.19
 -17 -16   0    0.25    0.22
 -17 -16   0    0.08    0.18
 -17  16   0    0.09    0.20
  17  16   0    0.07    0.13
  18 -16   0    0.43    0.20
 -18 -16   0    0.35    0.23
 -18 -16   0    0.87    0.22
  18 -16   0    0.74    0.21
 -18  16   0    0.78    0.25
  18  16   0    0.51    0.15
 -19 -16   0    0.16    0.23
  19 -16   0    0.17    0.19
  19 -16   0    0.29    0.17
 -19 -16   0    0.03    0.19
 -19  16   0    0.23    0.21
  19  16   0    0.01    0.11
 -20 -16   0    1.21    0.30
  20 -16   0    1.08    0.31
  20 -16   0    1.34    0.24
 -20 -16   0    1.00    0.25
 -20  16   0    1.17    0.27
   0 -17   0    0.13    0.13
   0 -17   0    0.30    0.12
   0 -17   0    0.11    0.09
   0  17   0    0.05    0.09
   0  17   0    0.25    0.08
   0  17   0    0.18    0.07
   1 -17   0   12.35    0.52
   1 -17   0   12.92    0.56
  -1 -17   0   12.04    0.52
  -1 -17   0   14.01    0.60
   1 -17   0   12.50    0.59
  -1 -17   0   12.39    0.55
  -1  17   0   12.09    0.51
  -1  17   0   13.28    0.47
   1  17   0   13.68    0.47
  -1  17   0   12.81    0.48
   1  17   0   12.39    0.46
   2 -17   0   -0.02    0.09
  -2 -17   0    0.06    0.09
  -2 -17   0   -0.09    0.10
  -2 -17   0    0.00    0.11
   2 -17   0    0.01    0.13
   2 -17   0    0.12    0.09
   2 -17   0    0.06    0.07
   2  17   0   -0.03    0.06
  -2  17   0    0.11    0.07
   2  17   0    0.00    0.06
  -2  17   0   -0.02    0.07
   3 -17   0   24.80    0.81
  -3 -17   0   23.81    0.88
   3 -17   0   22.74    0.89
   3 -17   0   23.97    0.85
   3 -17   0   23.76    0.92
  -3 -17   0   25.05    0.91
  -3  17   0   24.80    0.90
   3  17   0   24.26    0.80
  -3  17   0   22.88    0.85
   3  17   0   24.93    0.80
  -4 -17   0    0.01    0.11
  -4 -17   0    0.16    0.10
  -4 -17   0    0.00    0.12
   4 -17   0   -0.04    0.08
   4 -17   0    0.08    0.10
   4 -17   0    0.10    0.08
   4 -17   0   -0.05    0.13
   4  17   0    0.04    0.06
  -4  17   0   -0.01    0.07
   4  17   0   -0.21    0.11
   4  17   0   -0.04    0.06
  -4  17   0    0.18    0.09
   5 -17   0   42.25    1.39
  -5 -17   0   41.98    1.47
  -5 -17   0   42.53    1.44
  -5 -17   0   41.01    1.44
   5 -17   0   40.94    1.49
   5 -17   0   43.32    1.39
   5  17   0   42.70    1.34
  -5  17   0   42.63    1.43
  -5  17   0   41.07    1.39
   5  17   0   42.37    1.45
  -5  17   0   42.52    1.45
   5  17   0   42.16    1.34
   6 -17   0    0.12    0.14
   6 -17   0    0.03    0.09
  -6 -17   0   -0.22    0.12
   6 -17   0    0.14    0.06
  -6 -17   0    0.03    0.11
   6 -17   0    0.05    0.07
   6  17   0   -0.13    0.09
  -6  17   0    0.10    0.21
   6  17   0   -0.12    0.07
   6  17   0   -0.05    0.05
   7 -17   0   23.23    0.80
  -7 -17   0   22.50    0.81
   7 -17   0   21.44    0.74
   7 -17   0   21.71    0.75
   7 -17   0   22.57    0.90
  -7 -17   0   22.05    0.88
  -7  17   0   23.73    0.86
   7  17   0   21.94    0.82
   7  17   0   22.31    0.74
   7  17   0   21.78    0.72
  -8 -17   0   -0.05    0.09
   8 -17   0    0.11    0.11
  -8 -17   0   -0.08    0.12
   8 -17   0   -0.02    0.15
   8 -17   0    0.14    0.05
   8 -17   0    0.03    0.06
   8  17   0   -0.17    0.15
  -8  17   0   -0.11    0.12
   8  17   0    0.08    0.07
   8  17   0   -0.02    0.04
   9 -17   0    3.79    0.26
   9 -17   0    3.74    0.32
  -9 -17   0    4.18    0.32
  -9 -17   0    3.66    0.23
  -9  17   0    3.61    0.30
   9  17   0    3.45    0.15
   9  17   0    3.68    0.19
   9  17   0    2.94    0.21
 -10 -17   0   -0.05    0.14
 -10 -17   0   -0.03    0.08
  10 -17   0   -0.05    0.11
  10 -17   0   -0.08    0.14
 -10 -17   0   -0.12    0.05
 -10  17   0   -0.07    0.14
  10  17   0   -0.06    0.07
  10  17   0   -0.09    0.08
  11 -17   0    2.55    0.25
  11 -17   0    2.80    0.31
 -11 -17   0    2.25    0.29
 -11 -17   0    2.42    0.14
 -11 -17   0    2.51    0.18
  11  17   0    2.58    0.18
  11  17   0    2.70    0.17
 -11  17   0    2.94    0.29
  12 -17   0    0.06    0.15
 -12 -17   0   -0.09    0.14
 -12 -17   0    0.05    0.07
  12 -17   0    0.03    0.13
 -12 -17   0   -0.10    0.05
  12  17   0   -0.09    0.08
  12  17   0   -0.05    0.08
 -12  17   0    0.00    0.15
  13 -17   0    7.72    0.49
  13 -17   0    7.97    0.43
 -13 -17   0    7.12    0.31
 -13  17   0    8.89    0.48
  13  17   0    8.59    0.35
 -14 -17   0    0.06    0.17
 -14 -17   0   -0.14    0.07
  14 -17   0    0.25    0.17
  14 -17   0   -0.01    0.18
 -14  17   0    0.03    0.18
  14  17   0    0.25    0.10
 -15 -17   0   12.31    0.64
  15 -17   0   12.88    0.59
  15 -17   0   13.99    0.67
 -15 -17   0   10.97    0.46
 -15  17   0   12.68    0.79
  15  17   0   12.86    0.50
  16 -17   0   -0.15    0.14
 -16 -17   0    0.21    0.19
  16 -17   0    0.22    0.22
 -16  17   0    0.86    0.22
  16  17   0    0.26    0.12
  17 -17   0    6.28    0.42
 -17 -17   0    5.60    0.48
  17 -17   0    7.03    0.47
 -17 -17   0    5.43    0.44
 -17  17   0    6.39    0.45
  17  17   0    6.21    0.33
 -18 -17   0    0.20    0.19
  18 -17   0    0.87    0.20
  18 -17   0    0.21    0.19
 -18 -17   0    0.14    0.24
  18  17   0    0.23    0.12
 -18  17   0   -0.02    0.18
 -19 -17   0    2.37    0.33
 -19 -17   0    3.31    0.44
  19 -17   0    2.34    0.32
  19  17   0    2.04    0.21
 -19  17   0    1.75    0.31
   0 -18   0   29.74    1.07
   0 -18   0   29.11    1.10
   0  18   0   30.04    1.01
   0  18   0   31.30    1.00
   1 -18   0   -0.08    0.09
  -1 -18   0   -0.06    0.11
   1 -18   0    0.12    0.14
  -1 -18   0    0.00    0.09
  -1 -18   0   -0.03    0.13
   1 -18   0    0.08    0.11
   1  18   0    0.17    0.08
  -1  18   0    0.21    0.08
  -1  18   0   -0.04    0.09
   1  18   0   -0.02    0.06
  -1  18   0    0.15    0.09
   2 -18   0   43.14    1.50
  -2 -18   0   41.41    1.47
  -2 -18   0   42.32    1.46
   2 -18   0   43.27    1.37
   2 -18   0   41.71    1.47
  -2 -18   0   44.93    1.48
   2 -18   0   42.88    1.44
   2  18   0   41.81    1.37
  -2  18   0   41.62    1.44
   2  18   0   43.27    1.38
  -2  18   0   42.55    1.42
  -3 -18   0    0.13    0.13
  -3 -18   0    0.15    0.12
   3 -18   0    0.03    0.07
  -3 -18   0   -0.11    0.08
   3 -18   0   -0.02    0.09
   3 -18   0   -0.07    0.09
   3 -18   0    0.02    0.14
  -3  18   0   -0.11    0.07
   3  18   0   -0.04    0.06
   3  18   0    0.02    0.07
  -3  18   0    0.09    0.08
  -4 -18   0    4.22    0.28
  -4 -18   0    4.12    0.27
   4 -18   0    4.11    0.31
  -4 -18   0    4.24    0.30
   4 -18   0    4.31    0.22
   4 -18   0    4.27    0.24
  -4  18   0    4.32    0.25
  -4  18   0    3.97    0.23
   4  18   0    4.36    0.19
   4  18   0    4.55    0.20
   5 -18   0   -0.19    0.12
   5 -18   0   -0.04    0.10
   5 -18   0    0.05    0.07
  -5 -18   0   -0.19    0.10
   5 -18   0   -0.01    0.07
  -5 -18   0   -0.02    0.07
  -5  18   0   -0.18    0.10
  -5  18   0   -0.09    0.06
   5  18   0    0.04    0.06
   6 -18   0   12.04    0.57
   6 -18   0   11.02    0.42
   6 -18   0   11.62    0.45
   6 -18   0   11.68    0.46
  -6 -18   0   11.84    0.50
  -6 -18   0   12.73    0.56
  -6 -18   0   11.25    0.51
   6  18   0   10.40    0.50
   6  18   0   11.66    0.40
  -6  18   0   11.38    0.52
   6  18   0   11.90    0.41
   7 -18   0    0.09    0.16
   7 -18   0    0.08    0.06
   7 -18   0    0.08    0.10
  -7 -18   0   -0.13    0.11
   7 -18   0    0.03    0.07
  -7 -18   0    0.09    0.14
   7  18   0   -0.01    0.05
  -7  18   0    0.01    0.12
   7  18   0   -0.11    0.07
   7  18   0   -0.01    0.11
   8 -18   0   31.85    1.23
   8 -18   0   33.44    1.13
   8 -18   0   31.92    1.06
  -8 -18   0   33.45    1.14
   8 -18   0   32.00    1.05
  -8 -18   0   33.04    1.22
   8  18   0   31.16    1.14
   8  18   0   32.28    1.04
  -8  18   0   33.52    1.19
   8  18   0   33.57    1.06
   9 -18   0    0.10    0.11
   9 -18   0   -0.01    0.16
  -9 -18   0    0.04    0.10
  -9 -18   0    0.04    0.15
   9  18   0    0.06    0.07
  -9  18   0   -0.08    0.14
   9  18   0   -0.37    0.17
 -10 -18   0   21.59    0.87
 -10 -18   0   21.02    0.75
  10 -18   0   21.40    0.89
  10 -18   0   21.15    0.79
  10  18   0   21.19    0.71
  10  18   0   19.97    0.68
  10  18   0   19.13    0.75
 -10  18   0   21.27    0.84
  11 -18   0    0.07    0.17
  11 -18   0    0.17    0.14
 -11 -18   0    0.18    0.06
 -11 -18   0   -0.04    0.16
 -11 -18   0   -0.10    0.09
 -11  18   0    0.12    0.16
  11  18   0    0.21    0.08
  12 -18   0   16.63    0.68
 -12 -18   0   14.81    0.55
  12 -18   0   16.74    0.76
 -12 -18   0   16.33    0.58
  12  18   0   14.87    0.58
  12  18   0   16.56    0.58
 -12  18   0   17.76    0.72
  13 -18   0    0.07    0.15
 -13 -18   0    0.83    0.21
 -13  18   0    0.11    0.17
  13  18   0    0.18    0.09
 -14 -18   0    3.58    0.35
  14 -18   0    3.60    0.37
 -14 -18   0    3.22    0.18
  14 -18   0    3.40    0.29
 -14  18   0    3.52    0.33
  14  18   0    3.66    0.22
 -15 -18   0   -0.02    0.17
  15 -18   0    0.43    0.20
  15 -18   0    0.07    0.16
 -15  18   0   -0.04    0.19
  15  18   0   -0.05    0.09
 -16 -18   0   -0.01    0.18
  16 -18   0    0.08    0.17
  16 -18   0    0.20    0.19
  16  18   0   -0.04    0.10
 -16  18   0   -0.17    0.17
  17 -18   0   -0.39    0.15
  17 -18   0    0.22    0.19
 -17 -18   0    0.28    0.19
 -17  18   0   -0.26    0.17
  18 -18   0    4.16    0.36
 -18 -18   0    4.26    0.40
  18 -18   0    4.63    0.41
 -18 -18   0    3.42    0.43
 -18  18   0    4.56    0.41
  18  18   0    4.17    0.25
  19 -18   0    0.44    0.23
  19 -18   0    0.59    0.20
 -19 -18   0   -0.11    0.20
 -19 -18   0   -0.06    0.17
 -19  18   0    0.05    0.19
   0 -19   0    0.06    0.10
   0 -19   0    0.27    0.13
   0 -19   0    0.24    0.13
   0  19   0    0.33    0.08
   0  19   0    0.35    0.10
  -1 -19   0    0.54    0.15
   1 -19   0    0.66    0.15
  -1 -19   0    0.68    0.16
   1 -19   0    0.67    0.15
   1 -19   0    0.86    0.19
  -1 -19   0    0.70    0.17
   1  19   0    0.64    0.11
  -1  19   0    0.78    0.12
  -1  19   0    0.64    0.11
   1  19   0    0.72    0.10
  -2 -19   0    0.03    0.12
   2 -19   0    0.03    0.10
   2 -19   0    0.26    0.18
   2 -19   0    0.00    0.07
  -2 -19   0   -0.15    0.08
   2 -19   0   -0.04    0.12
  -2 -19   0   -0.05    0.13
   2  19   0    0.07    0.08
   2  19   0    0.00    0.06
  -2  19   0    0.05    0.09
  -2  19   0   -0.07    0.09
  -2  19   0    0.16    0.09
  -3 -19   0    0.08    0.09
   3 -19   0    0.23    0.09
  -3 -19   0    0.05    0.13
   3 -19   0    0.30    0.11
   3 -19   0    0.19    0.15
  -3 -19   0    0.24    0.13
  -3  19   0    0.12    0.10
  -3  19   0    0.06    0.09
   3  19   0    0.18    0.07
   3  19   0    0.12    0.08
   4 -19   0   -0.05    0.09
  -4 -19   0    0.13    0.14
   4 -19   0    0.07    0.08
   4 -19   0   -0.17    0.13
  -4 -19   0    0.03    0.10
  -4  19   0    0.11    0.11
   4  19   0    0.10    0.07
   5 -19   0    1.88    0.17
   5 -19   0    2.09    0.29
   5 -19   0    2.11    0.19
  -5 -19   0    2.02    0.24
  -5 -19   0    2.41    0.22
  -5 -19   0    2.31    0.26
   5  19   0    2.72    0.14
   5  19   0    2.52    0.14
  -6 -19   0   -0.19    0.12
   6 -19   0   -0.19    0.14
   6 -19   0    0.16    0.10
  -6 -19   0    0.17    0.12
  -6 -19   0   -0.15    0.14
   6 -19   0   -0.05    0.08
   6 -19   0    0.08    0.07
  -6  19   0    0.02    0.14
   6  19   0   -0.10    0.05
   6  19   0   -0.01    0.07
  -7 -19   0    0.20    0.22
   7 -19   0    0.29    0.09
   7 -19   0    0.35    0.07
  -7 -19   0    0.41    0.13
  -7 -19   0    0.54    0.17
   7 -19   0    0.52    0.19
   7 -19   0    0.49    0.13
  -7  19   0    0.35    0.15
   7  19   0    0.31    0.07
   7  19   0    0.43    0.08
  -8 -19   0    0.12    0.12
   8 -19   0    0.05    0.06
   8 -19   0    0.09    0.11
   8 -19   0   -0.13    0.15
   8 -19   0   -0.02    0.06
  -8 -19   0   -0.16    0.14
  -8  19   0    0.04    0.15
   8  19   0    0.08    0.07
   8  19   0    0.02    0.05
  -9 -19   0    0.22    0.13
  -9 -19   0    0.32    0.17
   9 -19   0    0.22    0.18
   9 -19   0    0.27    0.13
  -9  19   0    0.10    0.15
   9  19   0    0.34    0.06
  10 -19   0   -0.07    0.13
  10 -19   0    0.02    0.17
 -10 -19   0    0.13    0.17
 -10 -19   0    0.13    0.10
 -10  19   0   -0.05    0.15
  11 -19   0    0.05    0.13
 -11 -19   0    0.04    0.09
  11 -19   0    0.11    0.18
 -11  19   0   -0.12    0.15
  11  19   0    0.38    0.12
  11  19   0    0.07    0.07
  12 -19   0   -0.11    0.17
 -12 -19   0    0.14    0.08
 -12 -19   0    0.06    0.17
  12 -19   0   -0.02    0.14
  12  19   0   -0.17    0.08
 -12  19   0   -0.13    0.17
  12  19   0    0.05    0.08
  13 -19   0    0.41    0.19
 -13 -19   0    0.80    0.20
  13 -19   0    0.47    0.21
 -13 -19   0    0.16    0.07
 -13  19   0    0.25    0.18
  13  19   0    0.29    0.08
 -14 -19   0   -0.16    0.15
  14 -19   0    0.07    0.19
  14 -19   0    0.06    0.15
  14  19   0    0.27    0.09
 -14  19   0    0.09    0.22
  15 -19   0    1.28    0.27
  15 -19   0    0.97    0.22
 -15 -19   0    0.67    0.23
  15  19   0    0.84    0.12
 -15  19   0    1.33    0.26
  16 -19   0    0.16    0.20
 -16 -19   0   -0.04    0.21
  16  19   0    0.12    0.08
 -16  19   0   -0.16    0.20
 -17 -19   0    0.38    0.21
  17 -19   0    0.43    0.21
  17  19   0    0.43    0.11
 -17  19   0    0.42    0.23
  18 -19   0   -0.08    0.15
  18 -19   0    0.27    0.19
 -18 -19   0    0.34    0.23
 -18 -19   0    0.19    0.20
 -18  19   0   -0.09    0.19
   0 -20   0   24.82    0.90
   0 -20   0   21.87    0.89
   0 -20   0   22.14    0.92
   0  20   0   25.77    0.82
   0  20   0   23.36    0.82
  -1 -20   0   -0.03    0.12
   1 -20   0    0.09    0.13
   1 -20   0    0.09    0.16
  -1 -20   0    0.29    0.16
  -1 -20   0    0.01    0.09
   1  20   0    0.17    0.07
  -1  20   0    0.15    0.11
  -1  20   0   -0.03    0.09
   1  20   0    0.04    0.09
  -2 -20   0   22.44    0.90
   2 -20   0   23.05    0.93
   2 -20   0   24.14    0.87
  -2 -20   0   21.83    0.88
  -2 -20   0   24.74    0.91
  -2  20   0   23.84    0.82
   2  20   0   24.10    0.79
   2  20   0   22.83    0.79
  -2  20   0   22.95    0.83
   3 -20   0   -0.02    0.15
   3 -20   0   -0.05    0.11
  -3 -20   0    0.17    0.13
   3 -20   0    0.09    0.09
  -3 -20   0   -0.13    0.13
  -3  20   0   -0.04    0.08
   3  20   0   -0.04    0.07
   3  20   0    0.04    0.08
  -3  20   0    0.12    0.08
   4 -20   0    4.58    0.26
   4 -20   0    3.83    0.33
  -4 -20   0    3.79    0.28
  -4 -20   0    4.08    0.32
  -4 -20   0    3.97    0.30
   4 -20   0    4.26    0.23
   4  20   0    4.19    0.19
   4  20   0    4.42    0.20
  -4  20   0    3.61    0.24
  -5 -20   0    0.03    0.10
   5 -20   0   -0.03    0.14
   5 -20   0    0.07    0.07
  -5 -20   0   -0.07    0.12
   5 -20   0    0.08    0.10
  -5 -20   0    0.12    0.14
   5 -20   0    0.06    0.09
  -5  20   0   -0.16    0.07
   5  20   0    0.14    0.06
   5  20   0    0.01    0.06
   6 -20   0    3.43    0.32
   6 -20   0    3.26    0.22
  -6 -20   0    3.65    0.28
   6 -20   0    3.15    0.21
   6 -20   0    3.63    0.22
  -6 -20   0    3.57    0.27
  -6 -20   0    3.32    0.31
   6  20   0    3.85    0.16
  -7 -20   0    0.02    0.11
   7 -20   0   -0.04    0.06
   7 -20   0    0.00    0.18
  -7 -20   0   -0.09    0.14
   7 -20   0    0.06    0.07
   7 -20   0    0.12    0.12
  -7 -20   0    0.04    0.13
  -7  20   0    0.48    0.25
  -8 -20   0   11.35    0.55
   8 -20   0   12.41    0.63
   8 -20   0   12.09    0.44
  -8 -20   0   13.35    0.62
   8 -20   0   12.20    0.46
  -8 -20   0   12.82    0.54
   8 -20   0   12.90    0.52
  -8  20   0   12.99    0.59
  -9 -20   0    0.18    0.17
   9 -20   0    0.38    0.14
   9 -20   0    0.02    0.18
   9 -20   0    0.30    0.07
  -9  20   0    0.23    0.15
 -10 -20   0   17.64    0.68
  10 -20   0   18.91    0.71
 -10 -20   0   16.86    0.84
 -10  20   0   17.67    0.76
  10  20   0   17.55    0.69
  11 -20   0    0.24    0.16
  11 -20   0    0.00    0.17
 -11 -20   0    0.39    0.20
 -11  20   0    0.64    0.19
  12 -20   0   10.24    0.54
 -12 -20   0   10.02    0.57
  12 -20   0   11.05    0.61
 -12 -20   0   10.31    0.42
 -12  20   0   10.44    0.55
 -13 -20   0    0.03    0.16
  13 -20   0   -0.05    0.15
 -13 -20   0    0.11    0.07
  13 -20   0    0.19    0.20
 -13  20   0    0.02    0.22
  13  20   0    0.20    0.08
  14 -20   0    1.05    0.22
  14 -20   0    1.26    0.28
 -14 -20   0    1.26    0.25
 -14  20   0    1.55    0.29
  14  20   0    1.41    0.13
 -15 -20   0    0.00    0.18
  15 -20   0   -0.13    0.16
  15 -20   0   -0.09    0.18
 -15  20   0    0.02    0.18
  15  20   0   -0.07    0.07
  16 -20   0    0.09    0.15
  16 -20   0    0.13    0.20
 -16 -20   0    0.14    0.21
  17 -20   0    0.48    0.22
 -17 -20   0   -0.05    0.18
  17 -20   0   -0.12    0.16
 -17  20   0   -0.04    0.19
   0 -21   0    0.14    0.13
   0 -21   0    0.17    0.16
   0  21   0    0.16    0.08
   0  21   0    0.18    0.10
   1 -21   0    2.53    0.30
  -1 -21   0    1.73    0.21
  -1 -21   0    2.48    0.29
  -1 -21   0    2.26    0.24
   1 -21   0    2.24    0.23
  -1  21   0    2.51    0.18
   1  21   0    2.50    0.16
   1  21   0    2.15    0.17
  -1  21   0    2.04    0.17
  -2 -21   0    0.03    0.15
   2 -21   0    0.05    0.15
   2 -21   0    0.06    0.11
  -2 -21   0   -0.15    0.10
  -2 -21   0    0.17    0.13
  -2  21   0    0.04    0.10
   2  21   0   -0.02    0.08
  -2  21   0    0.16    0.09
  -3 -21   0   16.78    0.71
  -3 -21   0   16.14    0.70
   3 -21   0   16.60    0.74
   3 -21   0   15.74    0.65
  -3 -21   0   15.03    0.67
   3 -21   0   17.58    0.70
   3  21   0   17.58    0.57
   3  21   0   16.37    0.57
  -3  21   0   16.05    0.65
  -4 -21   0    0.13    0.12
   4 -21   0    0.12    0.09
   4 -21   0    0.08    0.11
   4 -21   0   -0.09    0.15
  -4 -21   0    0.08    0.13
  -4 -21   0   -0.15    0.13
  -4  21   0   -0.16    0.08
   4  21   0    0.06    0.07
   5 -21   0   23.78    0.85
   5 -21   0   23.93    0.82
  -5 -21   0   24.27    0.92
  -5 -21   0   23.89    0.94
   5 -21   0   23.43    0.96
   5 -21   0   22.01    0.82
  -5 -21   0   23.88    1.13
  -5  21   0   22.64    0.85
   5  21   0   24.17    0.78
   5  21   0   23.56    0.78
   6 -21   0    0.17    0.08
   6 -21   0    0.05    0.16
  -6 -21   0    0.09    0.13
  -6 -21   0    0.20    0.17
   6 -21   0    0.16    0.08
   6 -21   0    0.07    0.10
  -6 -21   0    0.10    0.12
   7 -21   0   15.70    0.59
   7 -21   0   16.46    0.77
   7 -21   0   17.39    0.64
  -7 -21   0   16.37    0.70
   7 -21   0   16.66    0.61
  -7 -21   0   17.16    0.69
  -7 -21   0   17.09    0.75
  -7  21   0   17.18    0.72
   8 -21   0    0.03    0.21
  -8 -21   0    0.02    0.15
  -8 -21   0    0.22    0.14
   8 -21   0   -0.01    0.07
   8 -21   0   -0.05    0.06
  -8 -21   0    0.07    0.13
   8 -21   0    0.12    0.12
  -8  21   0   -0.05    0.16
   9 -21   0    1.69    0.12
  -9 -21   0    2.02    0.29
   9 -21   0    2.35    0.33
  -9 -21   0    2.13    0.26
   9 -21   0    1.78    0.20
   9 -21   0    1.36    0.11
  -9 -21   0    1.86    0.21
  -9  21   0    2.00    0.25
  10 -21   0    0.00    0.18
 -10 -21   0   -0.09    0.15
  10 -21   0    0.09    0.13
 -10 -21   0   -0.05    0.12
 -10  21   0   -0.08    0.16
 -11 -21   0    0.16    0.16
  11 -21   0    0.08    0.13
 -11 -21   0    0.23    0.11
  11 -21   0    0.03    0.18
 -11  21   0   -0.01    0.17
  12 -21   0   -0.07    0.18
  12 -21   0    0.01    0.14
 -12 -21   0    0.16    0.10
 -12 -21   0   -0.01    0.16
 -12  21   0   -0.02    0.16
 -13 -21   0    4.87    0.24
  13 -21   0    4.67    0.41
  13 -21   0    3.89    0.32
 -13 -21   0    4.32    0.38
 -13  21   0    4.02    0.37
 -14 -21   0    0.30    0.19
  14 -21   0    0.07    0.19
  14 -21   0    0.10    0.16
 -14  21   0    0.08    0.19
  15 -21   0    6.74    0.52
  15 -21   0    6.75    0.43
 -15 -21   0    7.12    0.49
 -15  21   0    7.24    0.48
  16 -21   0    0.16    0.18
 -16 -21   0    0.30    0.19
  16 -21   0    0.35    0.20
 -16  21   0    0.11    0.22
  17 -21   0    7.66    0.54
  17 -21   0    7.90    0.48
 -17  21   0    7.45    0.53
   0 -22   0    1.20    0.23
   0 -22   0    1.02    0.20
   0  22   0    0.82    0.13
  -1 -22   0   -0.01    0.17
   1 -22   0    0.02    0.14
  -1 -22   0   -0.05    0.12
   1 -22   0   -0.01    0.16
  -1  22   0    0.01    0.11
  -1  22   0    0.20    0.09
   1  22   0   -0.18    0.09
   1  22   0   -0.16    0.07
   2 -22   0    0.63    0.21
  -2 -22   0    0.11    0.15
  -2 -22   0    0.31    0.17
   2 -22   0    0.31    0.14
   2  22   0    0.08    0.10
  -2  22   0    0.27    0.11
   2  22   0    0.29    0.09
  -2  22   0    0.50    0.11
   3 -22   0   -0.02    0.18
   3 -22   0    0.01    0.11
  -3 -22   0    0.07    0.14
  -3 -22   0    0.02    0.12
  -3 -22   0   -0.08    0.14
   3  22   0   -0.08    0.07
  -3  22   0    0.02    0.10
   3  22   0   -0.15    0.08
  -4 -22   0   -0.08    0.13
   4 -22   0    0.01    0.16
   4 -22   0    0.06    0.11
  -4 -22   0    0.11    0.15
  -4 -22   0    0.17    0.14
   4 -22   0    0.09    0.10
   4  22   0    0.26    0.08
   4  22   0    0.34    0.08
  -4  22   0    0.15    0.12
   5 -22   0    0.00    0.16
   5 -22   0   -0.08    0.09
  -5 -22   0    0.01    0.14
  -5 -22   0   -0.18    0.10
  -5 -22   0   -0.14    0.12
   5 -22   0   -0.06    0.09
   5  22   0    0.03    0.06
   6 -22   0    0.40    0.22
  -6 -22   0    0.04    0.14
   6 -22   0    0.08    0.10
  -6 -22   0    0.25    0.15
   6 -22   0    0.04    0.08
   6 -22   0    0.33    0.11
  -6 -22   0    0.25    0.15
  -7 -22   0    0.02    0.16
   7 -22   0    0.07    0.08
   7 -22   0   -0.05    0.12
  -7 -22   0   -0.19    0.12
   7 -22   0    0.11    0.20
   7 -22   0   -0.11    0.10
  -8 -22   0    0.34    0.13
   8 -22   0    0.26    0.07
   8 -22   0    0.25    0.18
   8 -22   0    0.37    0.14
  -8 -22   0    0.13    0.16
  -8 -22   0    0.12    0.14
   8 -22   0    0.20    0.08
  -8  22   0    0.69    0.21
  -9 -22   0   -0.02    0.17
  -9 -22   0    0.19    0.13
   9 -22   0    0.06    0.06
  -9 -22   0    0.05    0.11
   9 -22   0   -0.02    0.13
   9 -22   0    0.00    0.17
  -9  22   0   -0.05    0.15
  10 -22   0    0.60    0.23
  10 -22   0    0.70    0.17
 -10 -22   0    0.53    0.14
 -10 -22   0    0.69    0.21
 -10  22   0    0.38    0.20
  11 -22   0   -0.07    0.18
 -11 -22   0    0.14    0.19
 -11 -22   0    0.11    0.13
 -11  22   0   -0.15    0.16
  12 -22   0    1.75    0.23
 -12 -22   0    1.36    0.26
  12 -22   0    1.94    0.31
 -12 -22   0    2.02    0.19
 -12  22   0    1.59    0.35
 -13 -22   0   -0.04    0.17
  13 -22   0    0.04    0.19
 -13 -22   0    0.11    0.09
  13 -22   0    0.08    0.15
 -13  22   0   -0.04    0.20
 -14 -22   0    0.19    0.21
  14 -22   0    0.24    0.20
  14 -22   0    0.13    0.18
 -14  22   0    0.04    0.20
  15 -22   0    0.00    0.15
 -15 -22   0    0.44    0.22
  15 -22   0    0.14    0.23
 -15  22   0   -0.06    0.20
  16 -22   0    0.41    0.21
  16 -22   0    0.44    0.17
 -16  22   0    0.30    0.23
   0 -23   0    0.00    0.17
   0 -23   0    0.08    0.12
   0  23   0    0.00    0.09
   1 -23   0    1.97    0.30
  -1 -23   0    2.24    0.29
  -1 -23   0    2.03    0.25
   1 -23   0    2.01    0.23
  -1  23   0    1.77    0.18
   1  23   0    1.81    0.16
  -1  23   0    1.68    0.16
   1  23   0    1.87    0.16
   2 -23   0   -0.07    0.12
  -2 -23   0   -0.04    0.16
  -2 -23   0   -0.10    0.13
   2 -23   0   -0.18    0.16
   2  23   0    0.04    0.09
  -2  23   0   -0.18    0.15
   2  23   0    0.14    0.08
   3 -23   0    7.07    0.47
  -3 -23   0    7.33    0.44
  -3 -23   0    7.54    0.45
   3 -23   0    7.21    0.39
  -3  23   0    7.09    0.35
   3  23   0    8.26    0.31
   3  23   0    7.39    0.30
  -4 -23   0    0.18    0.16
  -4 -23   0   -0.06    0.14
   4 -23   0    0.18    0.23
   4 -23   0    0.18    0.10
   4 -23   0    0.08    0.12
  -4 -23   0    0.21    0.16
   4  23   0    0.15    0.08
  -4  23   0    0.11    0.12
   4  23   0    0.01    0.07
   5 -23   0   11.50    0.62
   5 -23   0   13.04    0.48
  -5 -23   0   12.15    0.57
  -5 -23   0   12.30    0.60
  -5 -23   0   10.40    0.55
   5 -23   0   12.26    0.51
   6 -23   0    0.07    0.11
   6 -23   0    0.20    0.10
  -6 -23   0    0.10    0.15
  -6 -23   0    0.23    0.13
   6 -23   0    0.27    0.20
   7 -23   0    7.12    0.32
  -7 -23   0    7.32    0.43
  -7 -23   0    8.38    0.44
  -7 -23   0    8.17    0.49
   7 -23   0    7.89    0.35
   7 -23   0    7.74    0.51
   7 -23   0    8.22    0.38
   8 -23   0    0.19    0.18
   8 -23   0   -0.16    0.07
  -8 -23   0    0.00    0.14
   8 -23   0    0.02    0.08
  -8 -23   0    0.08    0.16
   8 -23   0    0.09    0.13
  -9 -23   0    2.85    0.33
   9 -23   0    2.75    0.37
   9 -23   0    1.92    0.21
   9 -23   0    1.94    0.19
  -9 -23   0    2.59    0.24
   9 -23   0    1.79    0.13
  -9  23   0    2.35    0.31
  10 -23   0   -0.07    0.19
 -10 -23   0    0.40    0.14
 -10 -23   0    0.18    0.18
  10 -23   0   -0.11    0.13
 -10  23   0    0.03    0.18
  11 -23   0    0.96    0.26
 -11 -23   0    0.85    0.15
  11 -23   0    0.62    0.18
 -11 -23   0    0.82    0.24
 -11  23   0    0.12    0.25
  12 -23   0    0.21    0.20
  12 -23   0   -0.17    0.15
 -12 -23   0    0.08    0.18
 -12 -23   0    0.30    0.11
 -12  23   0   -0.08    0.18
  13 -23   0    3.70    0.39
  13 -23   0    3.39    0.31
 -13 -23   0    3.29    0.35
 -13 -23   0    4.10    0.22
 -13  23   0    3.33    0.37
 -14 -23   0   -0.12    0.19
  14 -23   0    0.28    0.22
  14 -23   0    0.07    0.16
 -14  23   0    0.19    0.20
  15 -23   0    4.81    0.44
 -15  23   0    4.55    0.43
   0 -24   0   12.58    0.59
   0 -24   0   12.85    0.63
   0  24   0   12.96    0.50
   0  24   0   12.62    0.50
   1 -24   0    0.10    0.18
  -1 -24   0    0.22    0.18
   1 -24   0    0.04    0.14
  -1 -24   0    0.06    0.13
   1  24   0    0.23    0.09
  -1  24   0    0.13    0.09
   1  24   0   -0.11    0.10
  -1  24   0    0.15    0.11
  -2 -24   0    8.93    0.48
   2 -24   0    8.59    0.45
  -2 -24   0    8.97    0.51
   2  24   0    8.67    0.36
   2  24   0    9.37    0.36
  -2  24   0    9.08    0.40
  -3 -24   0    0.17    0.17
  -3 -24   0    0.63    0.18
   3 -24   0    0.19    0.13
   3 -24   0    0.15    0.17
   3  24   0    0.00    0.09
   3  24   0    0.03    0.07
  -3  24   0    0.13    0.11
   4 -24   0    3.48    0.26
  -4 -24   0    3.86    0.33
   4 -24   0    3.64    0.35
  -4  24   0    3.65    0.25
  -5 -24   0   -0.26    0.13
   5 -24   0    0.02    0.10
   5 -24   0   -0.06    0.09
   5 -24   0    0.20    0.19
  -5 -24   0   -0.04    0.18
  -5  24   0    0.13    0.12
  -6 -24   0    0.48    0.17
   6 -24   0    0.23    0.12
  -6 -24   0    0.40    0.19
   6 -24   0    0.56    0.22
   6 -24   0    0.35    0.15
  -7 -24   0   -0.42    0.15
   7 -24   0    0.03    0.09
  -7 -24   0    0.02    0.14
   7 -24   0   -0.01    0.11
  -7 -24   0    0.14    0.16
   7 -24   0   -0.20    0.18
  -8 -24   0    3.41    0.35
  -8 -24   0    2.82    0.27
   8 -24   0    2.54    0.37
   8 -24   0    2.40    0.18
   8 -24   0    2.60    0.23
   9 -24   0    0.15    0.20
  -9 -24   0    0.23    0.13
   9 -24   0   -0.02    0.07
  -9 -24   0    0.06    0.17
   9 -24   0    0.16    0.13
  10 -24   0    9.39    0.59
 -10 -24   0   10.52    0.48
  10 -24   0    9.27    0.51
 -10 -24   0    9.69    0.58
  11 -24   0    0.18    0.16
 -11 -24   0   -0.17    0.16
  11 -24   0    0.32    0.22
 -11 -24   0    0.47    0.16
 -11  24   0    0.46    0.23
 -12 -24   0    7.84    0.38
 -12 -24   0    8.47    0.54
  12 -24   0    7.86    0.55
  12 -24   0    7.27    0.42
 -12  24   0    8.06    0.51
  13 -24   0    0.11    0.21
 -13 -24   0    0.11    0.17
  13 -24   0    0.24    0.17
 -13  24   0    0.14    0.19
  14 -24   0    1.98    0.34
  14 -24   0    1.17    0.23
 -14  24   0    1.75    0.30
   0 -25   0    0.08    0.22
   0 -25   0   -0.04    0.13
   0  25   0   -0.02    0.10
   0  25   0    0.06    0.09
   1 -25   0    0.44    0.20
  -1 -25   0    0.04    0.13
   1 -25   0    0.22    0.13
  -1 -25   0   -0.09    0.19
   1  25   0   -0.06    0.10
   1  25   0   -0.07    0.10
  -1  25   0   -0.08    0.11
  -2 -25   0   -0.07    0.14
  -2 -25   0   -0.03    0.16
   2 -25   0    0.01    0.17
   2 -25   0    0.05    0.12
   2  25   0    0.07    0.09
  -2  25   0   -0.02    0.11
   2  25   0   -0.11    0.08
  -3 -25   0    0.29    0.17
   3 -25   0    0.30    0.14
  -3 -25   0    0.43    0.18
   3 -25   0    0.42    0.21
   3  25   0    0.20    0.09
  -3  25   0    0.09    0.12
   4 -25   0   -0.17    0.11
   4 -25   0    0.09    0.18
  -4 -25   0   -0.11    0.13
  -4 -25   0    0.03    0.16
  -4  25   0    0.07    0.13
  -5 -25   0    0.06    0.16
   5 -25   0    0.35    0.23
   5 -25   0    0.30    0.12
  -5 -25   0    0.38    0.19
  -5  25   0    0.33    0.15
  -6 -25   0    0.17    0.16
   6 -25   0    0.00    0.10
  -6 -25   0   -0.04    0.16
   6 -25   0   -0.07    0.18
   6 -25   0    0.01    0.11
  -6  25   0   -0.20    0.12
   7 -25   0    0.40    0.14
  -7 -25   0    0.48    0.18
   7 -25   0    0.37    0.12
   7 -25   0    0.36    0.22
  -7 -25   0    0.17    0.18
  -8 -25   0    0.30    0.14
   8 -25   0   -0.03    0.13
   8 -25   0    0.05    0.08
   8 -25   0    0.06    0.18
  -8 -25   0   -0.17    0.13
  -9 -25   0    0.05    0.14
   9 -25   0    0.29    0.20
   9 -25   0    0.03    0.19
  -9 -25   0    0.27    0.18
   9 -25   0    0.22    0.07
 -10 -25   0   -0.03    0.16
  10 -25   0    0.09    0.21
  10 -25   0   -0.01    0.13
  11 -25   0    0.01    0.15
 -11 -25   0    0.37    0.20
 -11 -25   0    0.58    0.13
  11 -25   0    0.12    0.19
 -12 -25   0    0.27    0.12
  12 -25   0    0.03    0.14
 -12 -25   0    0.19    0.19
  12 -25   0    0.37    0.21
 -12  25   0   -0.16    0.19
  13 -25   0    1.15    0.34
  13 -25   0    1.25    0.22
 -13  25   0    1.18    0.30
   0 -26   0    9.59    0.50
   0 -26   0    9.45    0.56
   0  26   0    8.82    0.39
   1 -26   0    0.39    0.16
  -1 -26   0   -0.02    0.15
  -1 -26   0    0.37    0.21
   1 -26   0    0.09    0.18
   1  26   0   -0.12    0.10
   2 -26   0    6.19    0.47
   2 -26   0    5.92    0.36
  -2 -26   0    6.62    0.44
   2  26   0    5.93    0.27
  -2  26   0    6.45    0.32
   3 -26   0    0.06    0.18
   3 -26   0    0.03    0.13
  -3 -26   0    0.23    0.26
  -3 -26   0    0.47    0.17
  -3  26   0    0.09    0.11
  -4 -26   0    0.59    0.20
   4 -26   0    0.64    0.22
  -4 -26   0    0.14    0.17
   4 -26   0    0.68    0.17
  -4  26   0    0.41    0.14
  -5 -26   0    0.03    0.15
   5 -26   0    0.01    0.10
   5 -26   0    0.07    0.20
  -5 -26   0   -0.05    0.13
  -5  26   0    0.21    0.13
   6 -26   0    0.40    0.13
   6 -26   0    0.96    0.28
  -6 -26   0    0.56    0.21
  -6 -26   0    0.78    0.20
  -6  26   0    0.45    0.15
  -7 -26   0    0.25    0.19
  -7 -26   0    0.07    0.16
   7 -26   0   -0.09    0.12
   7 -26   0    0.13    0.11
   7 -26   0    0.04    0.16
  -7  26   0    0.16    0.13
  -8 -26   0    5.90    0.36
   8 -26   0    5.53    0.46
   8 -26   0    4.98    0.30
  -8 -26   0    5.72    0.44
   8 -26   0    4.44    0.25
  -9 -26   0    0.50    0.16
  -9 -26   0    0.19    0.19
   9 -26   0    0.32    0.21
   9 -26   0    0.11    0.14
  10 -26   0    9.55    0.59
 -10 -26   0    8.47    0.57
  10 -26   0    8.20    0.43
 -10 -26   0    9.24    0.46
  11 -26   0    0.44    0.21
  11 -26   0   -0.03    0.15
 -11 -26   0    0.12    0.21
 -11 -26   0    0.33    0.14
   0 -27   0    0.19    0.16
   0 -27   0    0.31    0.20
  -1 -27   0    0.83    0.21
   1 -27   0    0.87    0.18
  -1 -27   0    0.73    0.23
   1 -27   0    0.90    0.26
  -1  27   0    0.66    0.16
   1  27   0    0.63    0.12
   2 -27   0    0.18    0.19
   2 -27   0    0.10    0.14
  -2 -27   0    0.06    0.17
  -2 -27   0    0.29    0.17
   2  27   0   -0.09    0.08
  -2  27   0    0.01    0.12
   3 -27   0    4.02    0.41
  -3 -27   0    4.22    0.37
  -3 -27   0    4.04    0.35
   3 -27   0    3.58    0.29
  -3  27   0    4.33    0.28
  -4 -27   0    0.46    0.20
   4 -27   0    0.38    0.22
  -4 -27   0    0.26    0.18
   4 -27   0    0.00    0.11
  -4  27   0    0.07    0.13
   5 -27   0    6.79    0.37
   5 -27   0    7.68    0.53
  -5 -27   0    7.23    0.45
  -5 -27   0    7.57    0.48
  -5  27   0    6.39    0.36
   6 -27   0    0.14    0.11
  -6 -27   0   -0.10    0.16
   6 -27   0    0.33    0.20
  -6  27   0    0.38    0.15
   7 -27   0    5.85    0.31
  -7 -27   0    6.45    0.46
   7 -27   0    6.82    0.49
   7 -27   0    5.75    0.32
  -7 -27   0    7.04    0.42
  -7  27   0    6.16    0.37
   8 -27   0   -0.16    0.09
  -8 -27   0    0.10    0.19
   8 -27   0    0.88    0.27
  -8 -27   0    0.29    0.17
   8 -27   0    0.09    0.16
  -8  27   0    0.02    0.17
   9 -27   0    3.04    0.36
   9 -27   0    2.33    0.24
  10 -27   0   -0.37    0.13
 -10 -27   0   -0.23    0.19
   0 -28   0    0.91    0.22
   0 -28   0    1.19    0.27
   1 -28   0    0.09    0.20
  -1 -28   0    0.47    0.20
  -1 -28   0    0.25    0.17
   2 -28   0    0.11    0.15
   2 -28   0    0.63    0.21
  -2 -28   0    0.63    0.21
  -2 -28   0    0.58    0.23
  -3 -28   0   -0.03    0.16
  -3 -28   0    0.21    0.19
   3 -28   0    0.07    0.12
   3 -28   0    0.16    0.20
  -3  28   0   -0.21    0.13
  -4 -28   0    0.35    0.19
   4 -28   0    0.24    0.13
  -4 -28   0    0.24    0.19
   4 -28   0   -0.06    0.20
  -4  28   0   -0.10    0.12
   5 -28   0   -0.06    0.13
  -5 -28   0   -0.03    0.14
   5 -28   0    0.18    0.17
  -5 -28   0    0.19    0.17
  -5  28   0   -0.31    0.12
  -6 -28   0    0.75    0.20
   6 -28   0    0.30    0.12
   6 -28   0    0.71    0.25
  -6 -28   0    0.42    0.19
  -6  28   0    0.47    0.15
   7 -28   0    0.18    0.20
   7 -28   0    0.04    0.12
  -7 -28   0    0.46    0.17
  -7 -28   0    0.04    0.17
  -7  28   0   -0.07    0.16
   8 -28   0    0.67    0.16
  -8 -28   0    1.19    0.22
  -8 -28   0    0.64    0.23
  -8  28   0    0.42    0.19
   0 -29   0    0.43    0.22
   0 -29   0    0.04    0.14
  -1 -29   0    1.06    0.24
   1 -29   0    0.89    0.20
  -1 -29   0    1.27    0.27
   1 -29   0    1.13    0.26
  -2 -29   0    0.26    0.20
   2 -29   0    0.77    0.24
   2 -29   0    0.41    0.17
  -2 -29   0    0.01    0.16
   3 -29   0    4.68    0.33
   3 -29   0    5.43    0.42
  -3 -29   0    5.26    0.42
  -3 -29   0    4.90    0.40
  -3  29   0    5.50    0.31
  -4 -29   0    0.38    0.19
   4 -29   0    0.05    0.13
  -4 -29   0    0.41    0.22
   4 -29   0    0.37    0.22
  -4  29   0    0.01    0.14
   5 -29   0    7.38    0.52
  -5 -29   0    6.93    0.48
   5 -29   0    7.05    0.39
  -5 -29   0    7.98    0.48
  -5  29   0    6.48    0.37
 -23   0   1    2.53    0.23
  23   0  -1    3.49    0.35
 -23   0   1    2.77    0.41
 -22   0   1    0.18    0.12
  22   0  -1    0.18    0.18
 -22   0   1    0.20    0.20
  21   0  -1    3.83    0.36
 -21   0   1    4.40    0.41
 -20   0   1    1.45    0.26
 -20   0   1    0.98    0.16
 -19   0   1    3.89    0.37
  19   0  -1    4.61    0.35
 -18   0   1    0.68    0.23
  18   0  -1    0.31    0.11
  18   0  -1    0.23    0.17
 -18   0   1    0.46    0.12
  17   0  -1    0.52    0.18
 -17   0   1    0.50    0.19
  17   0  -1    0.14    0.09
 -17   0   1    0.30    0.12
  16   0  -1    0.00    0.06
 -16   0   1    0.12    0.09
  16   0  -1   -0.02    0.13
 -16   0   1    0.11    0.16
  16   0  -1    0.02    0.08
 -16   0   1    0.03    0.06
 -15   0   1    1.70    0.24
  15   0  -1    1.54    0.22
 -15   0   1    1.60    0.15
  15   0  -1    1.37    0.15
  15   0  -1    1.39    0.12
 -15   0   1    1.34    0.11
 -14   0   1    0.05    0.06
  14   0  -1    0.05    0.12
 -14   0   1    0.02    0.13
 -14   0   1    0.17    0.08
  14   0  -1    0.04    0.06
  14   0  -1   -0.05    0.07
 -13   0   1    6.01    0.26
 -13   0   1    6.84    0.29
  13   0  -1    6.50    0.29
  13   0  -1    6.04    0.25
 -13   0   1    6.53    0.36
  13   0  -1    6.50    0.34
  12   0  -1    0.77    0.10
  12   0  -1    1.00    0.15
  12   0  -1    0.89    0.12
 -12   0   1    0.95    0.10
 -12   0   1    0.80    0.12
 -12   0   1    1.20    0.15
 -12   0   1    0.84    0.16
  11   0  -1   23.69    0.80
 -11   0   1   22.63    0.83
 -11   0   1   24.29    0.80
 -11   0   1   23.41    0.86
  11   0  -1   23.40    0.84
  11   0  -1   23.17    0.77
  10   0  -1    1.28    0.12
 -10   0   1    1.22    0.13
 -10   0   1    1.25    0.17
  10   0  -1    1.63    0.13
 -10   0   1    1.38    0.16
  10   0  -1    1.40    0.15
 -10   0   1    1.37    0.10
  -9   0   1   47.71    1.56
  -9   0   1   46.30    1.54
   9   0  -1   47.04    1.55
   9   0  -1   46.01    1.49
  -9   0   1   47.46    1.49
  -9   0   1   47.03    1.51
   9   0  -1   47.46    1.51
   9   0  -1   47.30    1.55
  -8   0   1    0.46    0.09
  -8   0   1    0.35    0.06
   8   0  -1    0.48    0.08
   8   0  -1    0.35    0.09
   8   0  -1    0.42    0.06
  -8   0   1    0.44    0.07
  -8   0   1    0.46    0.11
   8   0  -1    0.45    0.09
   7   0  -1    0.82    0.07
   7   0  -1    0.97    0.11
   7   0  -1    1.17    0.13
  -7   0   1    0.95    0.12
  -7   0   1    1.04    0.08
   7   0  -1    0.96    0.09
  -7   0   1    0.94    0.10
  -6   0   1    0.27    0.05
  -6   0   1    0.24    0.07
   6   0  -1    0.29    0.06
  -6   0   1    0.22    0.07
  -6   0   1    0.30    0.06
   6   0  -1    0.32    0.07
   6   0  -1    0.29    0.08
   6   0  -1    0.22    0.05
   5   0  -1   20.32    0.66
   5   0  -1   20.12    0.68
   5   0  -1   19.46    0.68
  -5   0   1   20.32    0.69
  -5   0   1   20.58    0.66
  -5   0   1   20.27    0.68
  -5   0   1   20.39    0.65
   5   0  -1   20.53    0.65
   4   0  -1    0.29    0.05
   4   0  -1    0.19    0.04
   4   0  -1    0.13    0.05
  -4   0   1    0.14    0.04
  -4   0   1    0.16    0.06
  -4   0   1    0.20    0.04
  -4   0   1    0.12    0.06
   4   0  -1    0.13    0.05
  -3   0   1    1.15    0.08
   3   0  -1    1.27    0.08
   3   0  -1    1.43    0.07
  -3   0   1    1.28    0.06
   3   0  -1    1.19    0.08
  -3   0   1    1.21    0.07
   3   0  -1    1.17    0.07
  -3   0   1    1.28    0.08
  -2   0   1    0.07    0.03
  -2   0   1    0.08    0.03
   2   0  -1    0.04    0.02
  -2   0   1    0.05    0.02
   2   0  -1    0.08    0.03
   2   0  -1    0.08    0.02
   2   0  -1    0.05    0.03
  -2   0   1    0.05    0.02
  -2   0  -1    0.08    0.02
   2   0   1    0.03    0.02
   2   0   1    0.04    0.02
  -2   0  -1    0.07    0.02
   2   0   1    0.06    0.02
  -2   0  -1    0.09    0.02
  -2   0  -1    0.03    0.02
  -3   0  -1    1.22    0.07
   3   0   1    1.20    0.07
  -3   0  -1    1.21    0.06
  -3   0  -1    1.22    0.07
   3   0   1    1.16    0.07
  -3   0  -1    1.30    0.07
   3   0   1    1.23    0.06
   4   0   1    0.16    0.03
   4   0   1    0.09    0.05
  -4   0  -1    0.11    0.04
  -4   0  -1    0.13    0.05
  -4   0  -1    0.13    0.03
  -4   0  -1    0.17    0.04
   4   0   1    0.16    0.04
   5   0   1   19.53    0.66
   5   0   1   19.50    0.64
  -5   0  -1   19.10    0.66
  -5   0  -1   20.17    0.66
  -5   0  -1   19.59    0.64
   5   0   1   20.11    0.65
  -5   0  -1   21.11    0.65
  -6   0  -1    0.24    0.07
  -6   0  -1    0.14    0.06
   6   0   1    0.30    0.05
   6   0   1    0.26    0.05
  -6   0  -1    0.36    0.06
  -6   0  -1    0.21    0.05
   6   0   1    0.26    0.07
   7   0   1    0.86    0.07
   7   0   1    1.05    0.11
  -7   0  -1    1.18    0.12
  -7   0  -1    0.98    0.11
  -7   0  -1    0.88    0.08
   7   0   1    0.97    0.08
  -7   0  -1    0.91    0.09
  -8   0  -1    0.39    0.07
   8   0   1    0.39    0.06
   8   0   1    0.50    0.07
   8   0   1    0.33    0.09
  -8   0  -1    0.40    0.09
  -8   0  -1    0.37    0.09
  -8   0  -1    0.35    0.07
   9   0   1   47.74    1.57
   9   0   1   46.60    1.54
  -9   0  -1   49.42    1.58
  -9   0  -1   47.20    1.57
  -9   0  -1   48.81    1.54
  -9   0  -1   48.16    1.52
 -10   0  -1    1.69    0.16
 -10   0  -1    1.65    0.13
  10   0   1    1.73    0.12
  10   0   1    1.30    0.15
 -10   0  -1    1.28    0.13
 -10   0  -1    1.41    0.14
  10   0   1    1.08    0.10
  11   0   1   22.66    0.77
  11   0   1   23.15    0.83
 -11   0  -1   23.97    0.80
 -11   0  -1   22.70    0.83
 -11   0  -1   23.95    0.85
 -11   0  -1   23.92    0.81
  11   0   1   23.31    0.80
  12   0   1    0.82    0.10
  12   0   1    1.15    0.16
  12   0   1    0.72    0.11
 -12   0  -1    0.79    0.10
 -12   0  -1    1.01    0.12
 -12   0  -1    0.86    0.15
 -12   0  -1    1.09    0.15
  13   0   1    6.22    0.26
  13   0   1    6.70    0.34
 -13   0  -1    6.40    0.35
  13   0   1    6.46    0.29
 -13   0  -1    6.47    0.29
 -13   0  -1    6.89    0.27
 -14   0  -1   -0.01    0.06
  14   0   1    0.00    0.06
  14   0   1    0.09    0.07
 -14   0  -1   -0.04    0.12
  14   0   1    0.12    0.11
 -14   0  -1    0.03    0.07
  15   0   1    1.69    0.22
 -15   0  -1    1.98    0.26
  15   0   1    1.49    0.12
 -15   0  -1    1.48    0.12
 -15   0  -1    1.58    0.16
  15   0   1    1.27    0.13
 -16   0  -1   -0.08    0.12
  16   0   1    0.10    0.13
  16   0   1    0.17    0.08
 -16   0  -1    0.14    0.09
 -16   0  -1    0.08    0.06
  17   0   1    0.24    0.10
 -17   0  -1    0.31    0.17
  17   0   1    0.51    0.17
 -17   0  -1    0.61    0.13
 -17   0  -1    0.47    0.09
 -18   0  -1    0.51    0.13
  18   0   1    0.33    0.17
 -18   0  -1    0.53    0.19
  19   0   1    5.13    0.36
 -19   0  -1    3.84    0.46
 -19   0  -1    4.55    0.27
 -20   0  -1    1.03    0.16
 -20   0  -1    1.24    0.26
  20   0   1    1.15    0.23
 -21   0  -1    3.88    0.38
  21   0   1    4.31    0.36
 -21   0  -1    3.92    0.27
  22   0   1    0.56    0.21
 -22   0  -1    0.04    0.18
 -22   0  -1    0.30    0.12
 -23   0  -1    2.78    0.38
  23   0   1    2.32    0.33
 -23   0  -1    2.28    0.22
 -23  -1   1    1.02    0.31
  23  -1  -1    0.56    0.22
 -23   1   1   -0.07    0.22
  23   1  -1    0.50    0.22
 -23   1   1    0.21    0.12
 -22  -1   1   -0.17    0.17
 -22  -1   1    0.13    0.13
  22  -1  -1    0.21    0.19
  22   1  -1    0.23    0.19
 -22   1   1   -0.07    0.19
 -22   1   1    0.06    0.10
 -21  -1   1   -0.02    0.19
 -21  -1   1   -0.03    0.11
  21  -1  -1   -0.11    0.17
 -21   1   1    0.11    0.19
  21   1  -1    0.05    0.17
  20  -1  -1    0.68    0.22
  20  -1  -1    0.40    0.11
 -20  -1   1    0.39    0.13
 -20  -1   1    0.92    0.25
 -20   1   1    0.72    0.22
  20   1  -1    0.60    0.21
 -20   1   1    0.37    0.11
  19  -1  -1    2.32    0.19
 -19  -1   1    2.92    0.34
  19  -1  -1    3.22    0.32
 -19  -1   1    2.98    0.23
 -19   1   1    2.86    0.33
 -19   1   1    3.30    0.22
 -19   1   1    2.61    0.16
  19   1  -1    3.14    0.31
 -18  -1   1    2.57    0.23
  18  -1  -1    2.48    0.17
 -18  -1   1    2.53    0.31
  18  -1  -1    2.68    0.28
  18  -1  -1    2.82    0.20
 -18   1   1    2.50    0.20
 -18   1   1    2.17    0.15
  18   1  -1    2.64    0.29
 -18   1   1    2.59    0.30
 -17  -1   1   11.85    0.59
  17  -1  -1   11.48    0.43
 -17  -1   1   12.35    0.50
  17  -1  -1   12.19    0.56
  17   1  -1   10.70    0.48
 -17   1   1   12.33    0.59
 -17   1   1   12.41    0.48
 -17   1   1   11.09    0.44
  17   1  -1   12.41    0.57
  16  -1  -1    2.19    0.24
 -16  -1   1    2.39    0.27
  16  -1  -1    1.54    0.15
  16  -1  -1    1.79    0.15
 -16  -1   1    2.15    0.19
 -16   1   1    1.89    0.28
  16   1  -1    1.53    0.16
 -16   1   1    1.62    0.14
  16   1  -1    2.30    0.24
 -16   1   1    2.13    0.17
  15  -1  -1    3.34    0.21
  15  -1  -1    3.98    0.21
 -15  -1   1    4.03    0.32
 -15  -1   1    3.64    0.23
 -15   1   1    3.84    0.22
  15   1  -1    3.90    0.23
 -15   1   1    3.71    0.19
 -15   1   1    3.63    0.30
  15   1  -1    3.58    0.28
  14  -1  -1    3.97    0.21
  14  -1  -1    3.88    0.22
 -14  -1   1    4.08    0.24
 -14  -1   1    3.96    0.17
  14  -1  -1    4.19    0.28
  14   1  -1    5.01    0.30
 -14   1   1    4.36    0.22
  14   1  -1    3.81    0.23
 -14   1   1    4.20    0.30
 -14   1   1    3.96    0.21
 -13  -1   1    2.57    0.24
 -13  -1   1    2.68    0.19
  13  -1  -1    2.48    0.16
 -13  -1   1    2.46    0.13
  13  -1  -1    2.71    0.23
  13  -1  -1    2.14    0.16
 -13   1   1    2.33    0.15
 -13   1   1    2.49    0.17
  13   1  -1    2.20    0.21
 -13   1   1    2.92    0.24
  13   1  -1    2.34    0.17
 -12  -1   1    0.47    0.17
 -12  -1   1    0.44    0.10
  12  -1  -1    0.56    0.09
 -12  -1   1    0.50    0.11
 -12  -1   1    0.45    0.07
  12  -1  -1    0.48    0.09
  12   1  -1    0.51    0.13
  12   1  -1    0.53    0.07
 -12   1   1    0.49    0.14
  12   1  -1    0.66    0.11
 -12   1   1    0.47    0.08
 -12   1   1    0.45    0.09
 -11  -1   1    3.80    0.20
  11  -1  -1    3.47    0.18
  11  -1  -1    3.60    0.22
  11  -1  -1    3.72    0.24
 -11  -1   1    3.55    0.15
 -11  -1   1    3.33    0.21
  11  -1  -1    3.73    0.19
 -11  -1   1    3.77    0.25
 -11   1   1    3.82    0.19
 -11   1   1    3.70    0.18
  11   1  -1    3.63    0.23
  11   1  -1    3.36    0.15
 -11   1   1    3.65    0.22
  11   1  -1    3.65    0.20
 -11   1   1    3.80    0.25
  10  -1  -1    1.43    0.12
  10  -1  -1    1.49    0.14
 -10  -1   1    1.48    0.09
  10  -1  -1    1.38    0.16
 -10  -1   1    1.39    0.16
 -10  -1   1    1.49    0.14
 -10  -1   1    1.47    0.13
 -10   1   1    1.27    0.11
 -10   1   1    1.43    0.11
 -10   1   1    1.48    0.18
 -10   1   1    1.40    0.16
  10   1  -1    1.55    0.15
  10   1  -1    1.59    0.13
  10   1  -1    1.44    0.09
   9  -1  -1    7.82    0.29
  -9  -1   1    7.43    0.34
  -9  -1   1    7.40    0.26
   9  -1  -1    7.28    0.33
   9  -1  -1    7.27    0.32
   9  -1  -1    7.10    0.28
  -9  -1   1    7.16    0.30
  -9  -1   1    6.94    0.31
  -9   1   1    7.07    0.28
   9   1  -1    7.08    0.26
  -9   1   1    7.46    0.29
  -9   1   1    7.57    0.34
   9   1  -1    7.19    0.32
   9   1  -1    7.92    0.31
  -9   1   1    7.59    0.33
  -8  -1   1    3.51    0.14
   8  -1  -1    3.40    0.19
  -8  -1   1    3.52    0.21
  -8  -1   1    3.50    0.17
   8  -1  -1    2.99    0.16
   8  -1  -1    3.54    0.16
   8  -1  -1    3.05    0.19
  -8  -1   1    3.40    0.18
  -8   1   1    3.48    0.20
   8   1  -1    3.24    0.13
  -8   1   1    3.15    0.17
  -8   1   1    2.93    0.19
   8   1  -1    3.29    0.18
  -8   1   1    3.41    0.16
   8   1  -1    3.71    0.20
   7  -1  -1   61.54    1.98
   7  -1  -1   62.07    1.98
  -7  -1   1   61.45    1.99
   7  -1  -1   62.01    1.95
  -7  -1   1   60.19    1.97
  -7  -1   1   61.82    1.93
  -7  -1   1   61.43    1.96
  -7   1   1   63.69    1.94
   7   1  -1   60.08    1.92
  -7   1   1   62.44    1.99
   7   1  -1   61.37    1.98
  -7   1   1   62.91    1.95
   7   1  -1   62.33    1.96
  -7   1   1   62.97    1.98
  -6  -1   1   15.85    0.52
  -6  -1   1   15.76    0.53
   6  -1  -1   14.58    0.51
  -6  -1   1   15.68    0.49
  -6  -1   1   15.29    0.55
   6  -1  -1   15.22    0.51
   6  -1  -1   15.26    0.54
   6   1  -1   15.78    0.54
  -6   1   1   14.82    0.51
   6   1  -1   15.26    0.52
  -6   1   1   15.73    0.51
  -6   1   1   14.15    0.53
   6   1  -1   14.90    0.49
  -6   1   1   15.17    0.55
  -5  -1   1  117.18    3.56
  -5  -1   1  110.24    3.56
   5  -1  -1  115.03    3.57
   5  -1  -1  114.67    3.55
  -5  -1   1  114.50    3.53
  -5  -1   1  113.72    3.58
   5  -1  -1  111.04    3.58
   5  -1  -1  115.79    3.54
  -5   1   1  116.52    3.55
   5   1  -1  112.64    3.53
  -5   1   1  115.12    3.58
  -5   1   1  117.68    3.54
  -5   1   1  113.08    3.57
   5   1  -1  115.89    3.56
   5   1  -1  113.92    3.57
  -4  -1   1    9.03    0.33
   4  -1  -1    9.33    0.32
  -4  -1   1    9.31    0.30
  -4  -1   1    9.66    0.34
  -4  -1   1    9.26    0.32
   4  -1  -1    9.04    0.34
   4  -1  -1    9.53    0.31
   4   1  -1    9.37    0.33
   4   1  -1    8.71    0.33
  -4   1   1    9.56    0.32
  -4   1   1    9.69    0.31
  -4   1   1    8.89    0.34
   4   1  -1    9.21    0.30
  -4   1   1    9.55    0.35
   3  -1  -1   46.26    1.44
  -3  -1   1   47.50    1.42
   3  -1  -1   44.66    1.45
  -3  -1   1   46.99    1.46
  -3  -1   1   46.28    1.44
   3  -1  -1   45.29    1.43
   3  -1  -1   46.53    1.45
  -3  -1   1   45.43    1.44
  -3   1   1   46.81    1.43
  -3   1   1   44.66    1.45
   3   1  -1   44.83    1.44
   3   1  -1   45.13    1.42
   3   1  -1   46.36    1.44
  -3   1   1   46.26    1.44
  -2  -1   1    0.34    0.05
  -2  -1   1    0.32    0.04
   2  -1  -1    0.31    0.04
   2  -1  -1    0.42    0.05
   2  -1  -1    0.37    0.04
   2  -1  -1    0.29    0.03
  -2  -1   1    0.41    0.04
  -2   1   1    0.27    0.03
  -2   1   1    0.31    0.04
   2   1  -1    0.27    0.03
   2   1  -1    0.30    0.04
   2   1  -1    0.34    0.04
  -2   1   1    0.26    0.04
   1  -1  -1    0.16    0.03
   1  -1  -1    0.19    0.02
   1   1  -1    0.18    0.02
  -1   1   1    0.22    0.03
   1   1  -1    0.16    0.02
   1  -1   1    0.13    0.01
   1   1   1    0.17    0.02
   1   1   1    0.13    0.01
  -2  -1  -1    0.26    0.03
   2  -1   1    0.25    0.03
  -2  -1  -1    0.26    0.03
  -2  -1  -1    0.36    0.04
   2  -1   1    0.29    0.03
  -2  -1  -1    0.31    0.03
   2  -1   1    0.39    0.04
  -2   1  -1    0.26    0.02
  -2   1  -1    0.34    0.04
  -2   1  -1    0.34    0.04
   2   1   1    0.31    0.04
  -2   1  -1    0.26    0.02
  -2   1  -1    0.26    0.03
   2   1   1    0.32    0.03
  -3  -1  -1   45.27    1.40
   3  -1   1   44.73    1.42
   3  -1   1   44.75    1.41
   3  -1   1   46.83    1.41
  -3  -1  -1   46.54    1.42
   3  -1   1   44.04    1.40
  -3  -1  -1   44.64    1.41
  -3   1  -1   44.78    1.41
   3   1   1   43.93    1.41
  -3   1  -1   44.48    1.42
   3   1   1   45.95    1.42
  -3   1  -1   45.84    1.40
   3   1   1   46.44    1.40
  -3   1  -1   44.36    1.42
   4  -1   1    9.29    0.30
   4  -1   1    9.50    0.32
  -4  -1  -1    9.06    0.32
  -4  -1  -1    9.45    0.32
   4  -1   1    9.39    0.33
   4  -1   1    9.08    0.31
  -4  -1  -1    8.90    0.30
  -4   1  -1    8.82    0.31
  -4   1  -1    9.69    0.32
   4   1   1    9.26    0.32
  -4   1  -1    9.35    0.31
   4   1   1    9.05    0.30
   4   1   1    8.36    0.33
   5  -1   1  111.94    3.56
  -5  -1  -1  112.01    3.52
   5  -1   1  116.13    3.55
  -5  -1  -1  111.11    3.55
  -5  -1  -1  118.64    3.56
  -5  -1  -1  117.12    3.55
   5  -1   1  113.21    3.53
  -5   1  -1  115.48    3.56
  -5   1  -1  112.99    3.56
  -5   1  -1  117.45    3.53
   5   1   1  113.62    3.55
   5   1   1  113.98    3.52
   5   1   1  110.12    3.55
   6  -1   1   14.34    0.50
  -6  -1  -1   14.91    0.48
   6  -1   1   14.42    0.52
   6  -1   1   14.94    0.50
  -6  -1  -1   15.28    0.51
   6  -1   1   15.65    0.52
  -6  -1  -1   15.73    0.52
  -6  -1  -1   15.02    0.53
  -6   1  -1   14.30    0.50
  -6   1  -1   15.25    0.53
   6   1   1   15.83    0.52
   6   1   1   15.12    0.48
  -6   1  -1   14.00    0.52
   6   1   1   14.76    0.51
  -6   1  -1   15.81    0.50
  -7  -1  -1   62.98    1.96
   7  -1   1   60.38    1.94
  -7  -1  -1   61.34    1.97
  -7  -1  -1   64.43    1.98
   7  -1   1   60.96    1.97
  -7  -1  -1   60.70    1.92
   7  -1   1   64.85    1.97
   7  -1   1   63.39    1.96
  -7   1  -1   63.25    1.98
  -7   1  -1   56.07    1.99
   7   1   1   61.19    1.95
   7   1   1   61.05    1.97
   7   1   1   62.27    1.92
  -7   1  -1   62.53    1.98
  -7   1  -1   61.78    1.94
  -8  -1  -1    3.40    0.18
  -8  -1  -1    3.35    0.14
   8  -1   1    3.34    0.16
   8  -1   1    3.29    0.19
   8  -1   1    3.07    0.15
  -8  -1  -1    3.42    0.19
   8  -1   1    3.26    0.17
  -8  -1  -1    3.45    0.18
  -8   1  -1    3.67    0.19
   8   1   1    3.34    0.14
   8   1   1    3.44    0.19
  -8   1  -1    3.46    0.16
  -8   1  -1    3.06    0.18
   8   1   1    3.53    0.18
   9  -1   1    7.12    0.32
  -9  -1  -1    7.70    0.31
  -9  -1  -1    7.35    0.33
  -9  -1  -1    7.08    0.32
   9  -1   1    7.32    0.28
   9  -1   1    7.26    0.28
   9  -1   1    8.02    0.31
  -9  -1  -1    7.44    0.27
  -9   1  -1    7.38    0.33
   9   1   1    7.41    0.32
  -9   1  -1    7.71    0.29
   9   1   1    7.37    0.30
   9   1   1    6.99    0.26
  -9   1  -1    7.45    0.29
  -9   1  -1    7.66    0.33
 -10  -1  -1    1.64    0.13
  10  -1   1    1.20    0.11
 -10  -1  -1    1.41    0.10
  10  -1   1    1.34    0.16
 -10  -1  -1    1.25    0.15
 -10  -1  -1    1.31    0.14
  10  -1   1    1.10    0.10
  10   1   1    1.29    0.09
 -10   1  -1    1.26    0.15
 -10   1  -1    1.56    0.18
 -10   1  -1    1.42    0.12
 -10   1  -1    1.42    0.11
  10   1   1    1.19    0.11
  10   1   1    1.30    0.14
 -11  -1  -1    3.40    0.21
 -11  -1  -1    3.75    0.20
  11  -1   1    3.50    0.22
 -11  -1  -1    3.59    0.24
  11  -1   1    3.32    0.17
  11  -1   1    3.59    0.18
 -11  -1  -1    3.54    0.16
  11   1   1    3.51    0.22
  11   1   1    3.50    0.15
 -11   1  -1    4.05    0.23
 -11   1  -1    3.98    0.19
 -11   1  -1    3.91    0.24
  11   1   1    3.50    0.19
 -11   1  -1    3.58    0.18
 -12  -1  -1    0.46    0.14
  12  -1   1    0.51    0.09
 -12  -1  -1    0.37    0.10
  12  -1   1    0.45    0.12
  12  -1   1    0.40    0.08
 -12  -1  -1    0.54    0.07
 -12  -1  -1    0.46    0.10
  12   1   1    0.51    0.07
  12   1   1    0.42    0.09
  12   1   1    0.51    0.12
 -12   1  -1    0.48    0.09
 -12   1  -1    0.37    0.12
 -12   1  -1    0.47    0.11
 -12   1  -1    0.35    0.09
 -13  -1  -1    2.30    0.13
 -13  -1  -1    2.51    0.22
  13  -1   1    2.38    0.16
  13  -1   1    2.37    0.16
  13  -1   1    2.31    0.21
 -13  -1  -1    2.85    0.19
 -13   1  -1    2.63    0.22
  13   1   1    2.16    0.16
 -13   1  -1    2.12    0.15
  13   1   1    2.29    0.21
 -13   1  -1    2.52    0.16
  13   1   1    1.83    0.15
 -14  -1  -1    4.40    0.30
 -14  -1  -1    4.36    0.24
 -14  -1  -1    4.33    0.18
  14  -1   1    3.74    0.21
  14  -1   1    3.80    0.21
  14  -1   1    4.26    0.28
 -14   1  -1    4.41    0.23
 -14   1  -1    3.73    0.20
 -14   1  -1    4.21    0.29
  14   1   1    4.52    0.21
  14   1   1    4.23    0.28
  14   1   1    4.09    0.23
 -15  -1  -1    3.58    0.16
 -15  -1  -1    3.56    0.29
  15  -1   1    3.37    0.20
  15  -1   1    3.63    0.21
 -15  -1  -1    4.14    0.24
  15  -1   1    4.00    0.28
  15   1   1    3.84    0.28
 -15   1  -1    3.41    0.19
 -15   1  -1    3.77    0.21
  15   1   1    3.67    0.22
 -15   1  -1    4.19    0.29
  16  -1   1    2.19    0.24
  16  -1   1    1.83    0.16
 -16  -1  -1    2.16    0.19
  16  -1   1    1.49    0.15
 -16  -1  -1    2.28    0.27
 -16   1  -1    1.46    0.14
  16   1   1    2.14    0.22
 -16   1  -1    2.13    0.24
 -16   1  -1    1.87    0.16
  16   1   1    1.67    0.16
 -17  -1  -1   11.73    0.58
  17  -1   1   11.62    0.44
 -17  -1  -1   12.35    0.50
  17  -1   1   11.12    0.47
  17  -1   1   12.16    0.55
  17   1   1   10.67    0.48
  17   1   1   13.77    0.57
 -17   1  -1   11.92    0.57
 -17   1  -1   10.57    0.44
 -17   1  -1   13.57    0.48
  18  -1   1    2.64    0.16
  18  -1   1    1.97    0.18
  18  -1   1    2.77    0.29
 -18  -1  -1    2.47    0.28
 -18   1  -1    2.21    0.16
 -18   1  -1    2.68    0.20
 -18   1  -1    2.60    0.28
 -19  -1  -1    3.00    0.24
  19  -1   1    3.59    0.32
 -19  -1  -1    3.97    0.55
  19  -1   1    3.05    0.17
 -19   1  -1    3.12    0.21
  19   1   1    3.26    0.29
 -19   1  -1    3.24    0.44
 -20  -1  -1    0.61    0.23
  20  -1   1    0.64    0.21
 -20  -1  -1    0.66    0.14
 -20   1  -1    0.58    0.21
 -20   1  -1    0.52    0.10
 -20   1  -1    0.37    0.11
 -21  -1  -1    0.22    0.12
  21  -1   1    0.08    0.16
 -21  -1  -1    0.17    0.20
 -21   1  -1   -0.01    0.09
  21   1   1   -0.04    0.16
 -21   1  -1   -0.10    0.17
  22  -1   1    0.22    0.18
 -22  -1  -1    0.31    0.20
 -22  -1  -1    0.07    0.12
 -22   1  -1    0.31    0.21
  22   1   1    0.12    0.17
 -23  -1  -1    0.23    0.13
  23  -1   1    0.17    0.18
 -23  -1  -1    0.30    0.22
 -23   1  -1    0.25    0.22
  23   1   1    0.71    0.19
 -23   1  -1    0.25    0.15
 -23  -2   1    0.81    0.17
 -23  -2   1    1.30    0.33
  23  -2  -1    1.29    0.26
 -23   2   1    0.57    0.13
 -23   2   1    1.22    0.30
  23   2  -1    0.59    0.20
 -22  -2   1    4.85    0.32
 -22  -2   1    5.02    0.43
  22  -2  -1    4.70    0.38
  22   2  -1    4.13    0.37
 -22   2   1    4.14    0.41
 -22   2   1    4.31    0.25
  21  -2  -1    1.88    0.30
 -21  -2   1    1.69    0.21
 -21  -2   1    1.39    0.30
  21   2  -1    1.84    0.28
 -21   2   1    1.62    0.17
 -21   2   1    2.83    0.37
  20  -2  -1    5.49    0.41
 -20  -2   1    6.02    0.34
 -20  -2   1    5.98    0.44
  20  -2  -1    6.05    0.27
  20   2  -1    6.29    0.58
 -20   2   1    5.70    0.43
 -19  -2   1    2.63    0.23
  19  -2  -1    2.74    0.35
 -19  -2   1    3.20    0.40
  19  -2  -1    2.50    0.18
  19   2  -1    2.35    0.29
 -19   2   1    2.95    0.35
 -19   2   1    1.94    0.17
 -19   2   1    2.70    0.19
 -18  -2   1    1.40    0.27
  18  -2  -1    1.62    0.16
  18  -2  -1    1.25    0.15
  18  -2  -1    1.69    0.25
 -18  -2   1    1.98    0.21
 -18   2   1    1.50    0.16
 -18   2   1    1.97    0.30
  18   2  -1    1.80    0.26
 -18   2   1    1.13    0.13
  17  -2  -1    0.25    0.09
 -17  -2   1    0.30    0.17
 -17  -2   1    0.28    0.12
  17  -2  -1    0.40    0.10
  17  -2  -1    0.66    0.18
 -17   2   1    0.41    0.16
 -17   2   1    0.14    0.09
  17   2  -1    0.23    0.16
 -17   2   1    0.36    0.10
  16  -2  -1    0.08    0.14
  16  -2  -1    0.01    0.08
 -16  -2   1    0.00    0.10
 -16  -2   1   -0.15    0.14
  16  -2  -1   -0.19    0.06
 -16   2   1    0.10    0.08
  16   2  -1    0.13    0.13
 -16   2   1   -0.18    0.13
  16   2  -1    0.00    0.09
 -16   2   1    0.01    0.07
 -15  -2   1    0.30    0.10
  15  -2  -1    0.13    0.09
  15  -2  -1    0.15    0.14
  15  -2  -1    0.06    0.08
 -15  -2   1    0.11    0.15
  15   2  -1    0.03    0.09
 -15   2   1   -0.05    0.15
 -15   2   1    0.02    0.07
  15   2  -1    0.10    0.14
 -15   2   1    0.22    0.08
  14  -2  -1    5.20    0.24
  14  -2  -1    4.33    0.29
 -14  -2   1    4.31    0.26
 -14  -2   1    4.42    0.32
  14  -2  -1    4.48    0.22
 -14   2   1    4.32    0.22
  14   2  -1    4.66    0.30
  14   2  -1    4.45    0.26
 -14   2   1    4.02    0.31
 -14   2   1    4.74    0.23
  13  -2  -1    3.26    0.24
  13  -2  -1    2.51    0.16
  13  -2  -1    2.59    0.18
 -13  -2   1    2.57    0.24
 -13  -2   1    2.66    0.20
  13   2  -1    2.73    0.23
 -13   2   1    2.63    0.24
 -13   2   1    2.62    0.17
 -13   2   1    2.88    0.16
  13   2  -1    2.61    0.19
 -12  -2   1   19.85    0.70
  12  -2  -1   19.29    0.68
  12  -2  -1   19.87    0.75
  12  -2  -1   19.89    0.67
 -12  -2   1   19.19    0.72
 -12   2   1   19.10    0.68
  12   2  -1   19.33    0.71
  12   2  -1   19.94    0.74
 -12   2   1   19.69    0.67
 -12   2   1   19.04    0.81
  11  -2  -1   17.02    0.61
 -11  -2   1   16.02    0.64
  11  -2  -1   18.01    0.60
  11  -2  -1   17.01    0.66
  11  -2  -1   18.58    0.67
 -11  -2   1   17.88    0.64
 -11  -2   1   17.46    0.68
  11   2  -1   17.34    0.63
  11   2  -1   17.68    0.66
 -11   2   1   17.49    0.61
 -11   2   1   16.69    0.67
 -11   2   1   17.44    0.66
 -11   2   1   18.04    0.60
  10  -2  -1   24.83    0.88
 -10  -2   1   25.59    0.90
 -10  -2   1   23.95    0.85
  10  -2  -1   23.92    0.87
  10  -2  -1   24.42    0.82
 -10  -2   1   24.97    0.85
  10  -2  -1   24.44    0.83
 -10   2   1   24.71    0.83
 -10   2   1   23.82    0.87
  10   2  -1   24.81    0.85
 -10   2   1   25.08    0.81
  10   2  -1   24.95    0.87
 -10   2   1   25.59    0.89
  -9  -2   1   22.48    0.79
   9  -2  -1   21.28    0.77
   9  -2  -1   21.74    0.71
  -9  -2   1   20.16    0.75
   9  -2  -1   21.24    0.73
   9  -2  -1   21.28    0.77
  -9  -2   1   21.58    0.74
   9   2  -1   22.20    0.75
  -9   2   1   21.99    0.71
  -9   2   1   21.47    0.76
  -9   2   1   21.76    0.73
  -9   2   1   21.13    0.77
   9   2  -1   21.45    0.76
  -8  -2   1   16.73    0.60
  -8  -2   1   15.56    0.57
   8  -2  -1   15.52    0.58
  -8  -2   1   16.39    0.57
   8  -2  -1   15.82    0.59
   8  -2  -1   16.33    0.54
   8  -2  -1   15.06    0.55
  -8   2   1   15.10    0.58
   8   2  -1   16.44    0.58
  -8   2   1   16.07    0.55
   8   2  -1   16.19    0.57
  -8   2   1   16.36    0.53
  -8   2   1   15.85    0.59
  -7  -2   1    1.33    0.11
   7  -2  -1    1.11    0.10
  -7  -2   1    1.24    0.13
  -7  -2   1    1.04    0.10
   7  -2  -1    1.32    0.12
   7  -2  -1    1.16    0.12
   7  -2  -1    1.18    0.08
   7   2  -1    1.21    0.12
   7   2  -1    1.44    0.12
  -7   2   1    1.46    0.11
  -7   2   1    1.28    0.12
  -7   2   1    1.26    0.12
  -7   2   1    1.42    0.08
   6  -2  -1    8.13    0.27
  -6  -2   1    8.12    0.30
  -6  -2   1    7.51    0.30
  -6  -2   1    7.88    0.32
   6  -2  -1    7.69    0.29
   6  -2  -1    7.44    0.31
   6  -2  -1    7.39    0.31
  -6   2   1    7.91    0.31
  -6   2   1    7.69    0.32
  -6   2   1    8.02    0.27
  -6   2   1    8.13    0.31
   6   2  -1    7.90    0.31
   6   2  -1    7.65    0.30
   5  -2  -1   16.03    0.52
   5  -2  -1   15.43    0.56
  -5  -2   1   15.17    0.56
   5  -2  -1   15.57    0.55
  -5  -2   1   16.09    0.54
  -5  -2   1   16.48    0.54
  -5   2   1   16.13    0.56
  -5   2   1   15.65    0.55
   5   2  -1   16.58    0.55
  -5   2   1   16.26    0.51
  -5   2   1   16.30    0.54
   5   2  -1   16.11    0.55
   4  -2  -1   12.58    0.43
  -4  -2   1   12.14    0.42
   4  -2  -1   12.29    0.40
  -4  -2   1   12.84    0.43
   4   2  -1   12.34    0.43
   4   2  -1   12.28    0.43
  -4   2   1   12.82    0.40
  -4   2   1   12.76    0.43
  -4   2   1   12.69    0.44
  -4   2   1   12.02    0.43
   3  -2  -1    4.48    0.19
  -3  -2   1    4.78    0.18
  -3  -2   1    4.58    0.17
   3  -2  -1    4.54    0.16
   3  -2  -1    4.98    0.19
  -3   2   1    4.54    0.19
  -3   2   1    4.54    0.18
   3   2  -1    4.46    0.18
   3   2  -1    4.62    0.15
  -3   2   1    4.81    0.19
  -3   2   1    4.90    0.16
   3   2  -1    4.62    0.18
   2  -2  -1   23.15    0.76
  -2  -2   1   24.17    0.76
  -2  -2   1   23.19    0.75
   2  -2  -1   23.62    0.76
  -2  -2   1   24.18    0.74
   2  -2  -1   24.25    0.74
   2  -2  -1   23.35    0.76
   2   2  -1   23.68    0.75
  -2   2   1   23.99    0.76
  -2   2   1   24.47    0.74
  -2   2   1   23.00    0.76
   2   2  -1   24.00    0.76
   2   2  -1   23.57    0.74
   1  -2  -1   66.30    2.07
   1  -2  -1   66.93    2.06
   1  -2  -1   65.90    2.07
  -1  -2   1   67.45    2.07
  -1   2   1   67.90    2.08
  -1   2   1   65.24    2.07
  -1   2   1   67.48    2.06
   1   2  -1   67.42    2.07
   1   2  -1   66.57    2.07
   0  -2   1   31.68    0.97
   0  -2  -1   31.74    0.97
   0  -2  -1   31.12    0.97
   0  -2   1   30.76    0.97
   0   2  -1   31.41    0.96
   0   2   1   31.75    0.97
   0   2  -1   30.13    0.97
   0   2   1   29.46    0.96
   0   2   1   30.09    0.99
   0   2  -1   30.68    0.96
   1  -2   1   65.68    2.06
   1  -2   1   64.56    2.06
  -1  -2  -1   68.83    2.07
  -1   2  -1   66.71    2.06
   1   2   1   67.27    2.07
   1   2   1   67.10    2.07
  -1   2  -1   66.71    2.06
   2  -2   1   23.10    0.75
   2  -2   1   22.86    0.74
  -2  -2  -1   24.70    0.74
  -2  -2  -1   23.55    0.73
   2  -2   1   23.66    0.72
  -2  -2  -1   24.46    0.75
   2   2   1   23.59    0.74
  -2   2  -1   22.95    0.75
   2   2   1   23.99    0.75
   2   2   1   22.93    0.73
  -2   2  -1   22.42    0.74
  -2   2  -1   23.24    0.73
   3  -2   1    4.62    0.17
  -3  -2  -1    4.80    0.18
  -3  -2  -1    4.75    0.16
  -3  -2  -1    4.25    0.17
   3  -2   1    4.42    0.18
  -3   2  -1    4.73    0.15
   3   2   1    4.78    0.18
  -3   2  -1    4.26    0.17
   3   2   1    4.37    0.17
   4  -2   1   12.79    0.43
   4  -2   1   11.91    0.40
  -4  -2  -1   12.30    0.42
   4  -2   1   12.19    0.42
  -4  -2  -1   13.10    0.43
  -4  -2  -1   12.54    0.40
  -4   2  -1   12.76    0.40
  -4   2  -1   12.17    0.42
  -4   2  -1   12.53    0.43
   4   2   1   12.60    0.43
   4   2   1   12.37    0.42
   5  -2   1   15.34    0.51
  -5  -2  -1   15.85    0.50
  -5  -2  -1   16.26    0.50
   5  -2   1   15.07    0.54
   5  -2   1   16.42    0.54
  -5  -2  -1   16.55    0.54
   5  -2   1   15.83    0.55
  -5   2  -1   16.03    0.51
  -5   2  -1   15.28    0.53
  -5   2  -1   15.74    0.54
   5   2   1   16.02    0.54
  -5   2  -1   15.54    0.55
   5   2   1   16.14    0.53
   6  -2   1    8.06    0.31
  -6  -2  -1    7.91    0.31
  -6  -2  -1    7.55    0.30
   6  -2   1    7.96    0.30
   6  -2   1    7.84    0.27
   6  -2   1    7.69    0.29
  -6  -2  -1    8.04    0.30
  -6   2  -1    8.26    0.27
  -6   2  -1    7.97    0.31
   6   2   1    7.84    0.30
   6   2   1    7.52    0.30
  -6   2  -1    7.86    0.31
   7  -2   1    1.11    0.08
   7  -2   1    1.10    0.09
   7  -2   1    1.23    0.10
  -7  -2  -1    1.11    0.11
  -7  -2  -1    1.39    0.11
   7  -2   1    1.23    0.11
  -7  -2  -1    1.11    0.10
  -7   2  -1    1.28    0.11
  -7   2  -1    1.22    0.08
  -7   2  -1    1.28    0.10
  -7   2  -1    1.31    0.12
   7   2   1    1.21    0.11
   7   2   1    1.12    0.11
   8  -2   1   16.41    0.57
  -8  -2  -1   15.96    0.57
  -8  -2  -1   17.05    0.59
   8  -2   1   15.69    0.58
   8  -2   1   15.68    0.53
  -8  -2  -1   16.51    0.57
   8  -2   1   15.53    0.55
   8   2   1   16.06    0.57
  -8   2  -1   16.11    0.56
   8   2   1   15.77    0.56
  -8   2  -1   16.50    0.58
  -8   2  -1   15.07    0.58
   9  -2   1   21.29    0.75
   9  -2   1   21.28    0.76
  -9  -2  -1   21.85    0.75
  -9  -2  -1   20.42    0.75
  -9  -2  -1   22.95    0.77
   9  -2   1   20.91    0.73
  -9   2  -1   21.91    0.76
   9   2   1   21.30    0.74
  -9   2  -1   21.48    0.73
  -9   2  -1   21.69    0.76
   9   2   1   20.76    0.75
  -9   2  -1   22.70    0.71
  10  -2   1   24.11    0.82
 -10  -2  -1   25.78    0.86
  10  -2   1   25.67    0.87
  10  -2   1   24.07    0.83
  10  -2   1   24.02    0.87
 -10  -2  -1   24.45    0.86
 -10  -2  -1   25.98    0.89
  10   2   1   24.96    0.85
 -10   2  -1   24.87    0.84
  10   2   1   25.12    0.87
 -10   2  -1   23.15    0.87
 -10   2  -1   25.42    0.82
 -10   2  -1   26.45    0.88
 -11  -2  -1   17.26    0.67
  11  -2   1   17.87    0.66
  11  -2   1   16.98    0.60
  11  -2   1   16.69    0.63
  11  -2   1   17.47    0.61
 -11  -2  -1   17.71    0.63
 -11   2  -1   18.16    0.60
 -11   2  -1   17.65    0.66
 -11   2  -1   17.65    0.62
 -11   2  -1   17.30    0.66
  11   2   1   17.61    0.65
  11   2   1   16.91    0.63
 -12  -2  -1   19.02    0.72
 -12  -2  -1   20.94    0.72
 -12  -2  -1   20.07    0.76
  12  -2   1   18.83    0.68
  12  -2   1   18.93    0.67
  12   2   1   19.83    0.71
 -12   2  -1   20.32    0.67
 -12   2  -1   19.98    0.75
 -12   2  -1   19.42    0.69
  12   2   1   20.42    0.73
  13  -2   1    2.38    0.17
 -13  -2  -1    2.46    0.23
  13  -2   1    3.00    0.23
 -13  -2  -1    2.60    0.20
  13  -2   1    2.55    0.16
  13   2   1    2.35    0.18
 -13   2  -1    2.61    0.17
 -13   2  -1    2.73    0.22
 -13   2  -1    2.69    0.16
 -14  -2  -1    4.64    0.31
 -14  -2  -1    4.69    0.26
  14  -2   1    4.21    0.23
  14  -2   1    4.89    0.30
  14  -2   1    4.60    0.22
  14   2   1    4.42    0.25
 -14   2  -1    4.74    0.22
 -14   2  -1    4.53    0.23
 -14   2  -1    4.64    0.30
  14   2   1    4.46    0.29
  15  -2   1    0.05    0.08
 -15  -2  -1    0.15    0.11
 -15  -2  -1    0.10    0.14
  15  -2   1    0.02    0.06
  15  -2   1    0.14    0.13
 -15   2  -1    0.21    0.14
 -15   2  -1    0.10    0.08
  15   2   1    0.13    0.09
  15   2   1    0.06    0.12
 -15   2  -1    0.15    0.08
  16  -2   1    0.08    0.09
  16  -2   1   -0.09    0.12
 -16  -2  -1    0.04    0.09
  16  -2   1    0.20    0.06
 -16  -2  -1   -0.10    0.14
  16   2   1   -0.10    0.12
  16   2   1   -0.14    0.07
 -16   2  -1    0.05    0.07
 -16   2  -1   -0.13    0.13
 -16   2  -1    0.13    0.08
  17  -2   1    0.52    0.17
  17  -2   1    0.06    0.07
 -17  -2  -1    0.18    0.15
 -17  -2  -1    0.26    0.17
  17  -2   1    0.52    0.11
  17   2   1    0.35    0.15
 -17   2  -1    0.21    0.09
 -17   2  -1    0.45    0.09
 -17   2  -1    0.28    0.16
  18  -2   1    1.58    0.24
 -18  -2  -1    1.60    0.27
 -18  -2  -1    2.00    0.21
  18  -2   1    1.59    0.16
 -18   2  -1    1.44    0.15
  18   2   1    1.95    0.26
 -18   2  -1    1.64    0.27
 -18   2  -1    1.10    0.13
  19  -2   1    2.78    0.29
 -19  -2  -1    2.30    0.23
  19  -2   1    2.57    0.18
 -19  -2  -1    2.39    0.35
 -19   2  -1    2.44    0.39
 -19   2  -1    1.84    0.17
  19   2   1    2.37    0.27
 -19   2  -1    2.40    0.16
 -19   2  -1    2.40    0.19
 -20  -2  -1    5.57    0.42
  20  -2   1    5.54    0.26
 -20  -2  -1    5.68    0.33
  20  -2   1    5.76    0.40
 -20   2  -1    5.68    0.28
 -20   2  -1    4.97    0.25
  20   2   1    6.05    0.42
 -20   2  -1    5.88    0.42
 -21  -2  -1    1.76    0.21
  21  -2   1    2.18    0.30
 -21  -2  -1    1.89    0.32
 -21   2  -1    1.69    0.29
  21   2   1    1.67    0.26
 -21   2  -1    1.63    0.17
 -22  -2  -1    4.45    0.31
  22  -2   1    4.96    0.39
 -22  -2  -1    4.38    0.41
 -22   2  -1    4.73    0.41
  22   2   1    4.93    0.38
 -22   2  -1    4.32    0.25
 -23  -2  -1    0.81    0.25
 -23  -2  -1    1.09    0.18
  23  -2   1    1.42    0.27
 -23   2  -1    1.06    0.23
 -23   2  -1    0.87    0.26
  23   2   1    0.79    0.21
 -23  -3   1    0.50    0.24
 -23  -3   1    0.36    0.15
  23  -3  -1    0.70    0.23
 -23   3   1    0.63    0.27
  23   3  -1    0.18    0.17
 -22  -3   1   -0.04    0.18
 -22  -3   1    0.01    0.13
  22  -3  -1    0.18    0.18
 -22   3   1    0.44    0.23
 -22   3   1    0.23    0.09
  22   3  -1   -0.11    0.17
  21  -3  -1    0.26    0.19
 -21  -3   1    0.16    0.23
 -21  -3   1    0.26    0.14
 -21   3   1   -0.10    0.20
  21   3  -1    0.22    0.18
 -21   3   1    0.01    0.09
  20  -3  -1    0.97    0.23
  20  -3  -1    0.78    0.11
  20  -3  -1    1.37    0.17
 -20  -3   1    1.06    0.19
 -20  -3   1    0.96    0.26
 -20   3   1    1.14    0.13
 -20   3   1    1.52    0.16
  20   3  -1    1.54    0.39
 -20   3   1    1.25    0.27
 -19  -3   1    0.24    0.31
 -19  -3   1    0.18    0.12
  19  -3  -1    0.41    0.10
  19  -3  -1   -0.08    0.08
  19   3  -1    0.24    0.16
 -19   3   1   -0.05    0.09
 -19   3   1    0.13    0.08
 -19   3   1    0.02    0.19
  18  -3  -1    8.08    0.45
 -18  -3   1    7.30    0.38
  18  -3  -1    6.84    0.32
 -18  -3   1    7.31    0.47
  18  -3  -1    6.44    0.30
 -18   3   1    7.07    0.30
 -18   3   1    5.94    0.31
 -18   3   1    7.43    0.45
  18   3  -1    7.20    0.43
 -17  -3   1    0.99    0.17
 -17  -3   1    1.10    0.24
  17  -3  -1    1.01    0.22
  17  -3  -1    1.42    0.17
  17   3  -1    1.09    0.20
 -17   3   1    1.07    0.21
 -17   3   1    1.05    0.12
 -17   3   1    0.66    0.12
 -16  -3   1    8.99    0.49
 -16  -3   1    8.85    0.41
  16  -3  -1    8.45    0.35
  16  -3  -1   10.02    0.48
  16  -3  -1    8.84    0.38
 -16   3   1    9.19    0.36
 -16   3   1    8.27    0.37
  16   3  -1    9.12    0.46
 -16   3   1    8.84    0.47
  15  -3  -1    1.04    0.12
  15  -3  -1    1.51    0.18
 -15  -3   1    1.30    0.22
 -15  -3   1    1.09    0.17
  15  -3  -1    1.49    0.22
 -15   3   1    1.16    0.21
 -15   3   1    1.24    0.13
  15   3  -1    1.44    0.21
  15   3  -1    0.88    0.16
 -14  -3   1   13.33    0.55
  14  -3  -1   14.16    0.59
  14  -3  -1   13.38    0.52
 -14  -3   1   14.17    0.62
  14  -3  -1   13.63    0.50
 -14   3   1   13.74    0.60
 -14   3   1   14.01    0.49
  14   3  -1   13.46    0.55
 -14   3   1   13.28    0.52
  14   3  -1   13.75    0.57
  13  -3  -1    2.86    0.24
 -13  -3   1    2.70    0.21
  13  -3  -1    2.88    0.20
  13  -3  -1    2.80    0.16
 -13  -3   1    3.23    0.27
 -13   3   1    2.93    0.18
  13   3  -1    2.59    0.20
 -13   3   1    2.82    0.16
 -13   3   1    3.02    0.25
 -12  -3   1    1.68    0.30
 -12  -3   1    1.38    0.16
  12  -3  -1    1.76    0.20
  12  -3  -1    1.33    0.11
 -12  -3   1    1.36    0.14
  12  -3  -1    1.48    0.14
 -12   3   1    1.40    0.11
  12   3  -1    1.45    0.16
 -12   3   1    1.12    0.13
  12   3  -1    1.38    0.18
  11  -3  -1    0.28    0.07
 -11  -3   1    0.49    0.14
 -11  -3   1    0.56    0.11
  11  -3  -1    0.23    0.11
  11  -3  -1    0.40    0.10
  11  -3  -1    0.37    0.11
 -11   3   1    0.43    0.09
 -11   3   1    0.27    0.07
 -11   3   1    0.22    0.09
  11   3  -1    0.41    0.09
  11   3  -1    0.41    0.12
 -11   3   1    0.27    0.11
 -10  -3   1    4.85    0.28
 -10  -3   1    5.13    0.25
  10  -3  -1    5.23    0.28
  10  -3  -1    4.73    0.24
  10  -3  -1    4.63    0.26
  10  -3  -1    4.91    0.21
 -10  -3   1    5.27    0.25
 -10   3   1    4.74    0.26
 -10   3   1    5.00    0.24
  10   3  -1    5.42    0.27
 -10   3   1    5.29    0.20
  10   3  -1    5.27    0.25
 -10   3   1    5.30    0.28
   9  -3  -1    2.53    0.13
   9  -3  -1    2.62    0.19
   9  -3  -1    2.44    0.17
  -9  -3   1    2.64    0.17
  -9  -3   1    2.45    0.16
  -9  -3   1    2.65    0.20
   9  -3  -1    2.58    0.16
   9   3  -1    2.68    0.17
  -9   3   1    2.45    0.19
   9   3  -1    2.66    0.18
  -9   3   1    2.74    0.13
  -9   3   1    2.72    0.16
  -9   3   1    2.75    0.18
   8  -3  -1   20.80    0.72
  -8  -3   1   21.53    0.73
   8  -3  -1   21.07    0.75
   8  -3  -1   20.07    0.74
  -8  -3   1   21.52    0.76
  -8  -3   1   20.23    0.72
   8  -3  -1   21.05    0.69
  -8   3   1   20.59    0.75
  -8   3   1   21.08    0.74
   8   3  -1   21.65    0.73
  -8   3   1   20.79    0.72
   8   3  -1   22.20    0.74
  -8   3   1   21.70    0.68
  -7  -3   1    3.45    0.18
   7  -3  -1    3.31    0.18
   7  -3  -1    3.61    0.15
  -7  -3   1    3.87    0.21
  -7  -3   1    3.78    0.20
   7  -3  -1    3.84    0.20
   7  -3  -1    3.90    0.20
   7   3  -1    3.71    0.19
   7   3  -1    3.55    0.19
  -7   3   1    3.79    0.21
  -7   3   1    3.90    0.15
  -7   3   1    3.94    0.20
  -7   3   1    4.00    0.19
   6  -3  -1   61.22    1.89
   6  -3  -1   60.01    1.94
  -6  -3   1   60.40    1.92
   6  -3  -1   59.64    1.94
   6  -3  -1   59.72    1.92
  -6  -3   1   60.79    1.93
  -6   3   1   61.99    1.94
  -6   3   1   61.39    1.92
   6   3  -1   60.03    1.92
   6   3  -1   60.64    1.93
  -6   3   1   62.80    1.88
  -6   3   1   58.67    1.93
  -5  -3   1    0.49    0.07
   5  -3  -1    0.40    0.08
  -5  -3   1    0.44    0.08
   5  -3  -1    0.46    0.08
   5  -3  -1    0.45    0.04
   5  -3  -1    0.54    0.09
  -5   3   1    0.51    0.08
  -5   3   1    0.45    0.08
  -5   3   1    0.51    0.04
  -5   3   1    0.47    0.08
   5   3  -1    0.46    0.07
   5   3  -1    0.37    0.07
  -4  -3   1   32.33    1.04
  -4  -3   1   31.98    1.03
   4  -3  -1   32.46    1.00
   4  -3  -1   31.85    1.04
   4  -3  -1   32.72    1.04
   4  -3  -1   32.99    1.05
   4   3  -1   32.13    1.04
  -4   3   1   31.44    1.05
  -4   3   1   31.27    1.06
  -4   3   1   33.39    1.00
  -3  -3   1    0.44    0.04
   3  -3  -1    0.66    0.07
   3  -3  -1    0.55    0.04
  -3  -3   1    0.52    0.05
   3  -3  -1    0.51    0.07
  -3  -3   1    0.49    0.07
   3   3  -1    0.49    0.07
   3   3  -1    0.54    0.06
  -3   3   1    0.71    0.07
  -3   3   1    0.56    0.03
  -3   3   1    0.48    0.06
  -3   3   1    0.73    0.08
   3   3  -1    0.43    0.04
  -2  -3   1    1.55    0.07
   2  -3  -1    1.98    0.11
   2  -3  -1    1.56    0.09
   2  -3  -1    1.73    0.07
  -2  -3   1    1.57    0.07
  -2  -3   1    1.63    0.09
  -2   3   1    1.81    0.10
  -2   3   1    1.68    0.07
   2   3  -1    1.63    0.10
   2   3  -1    1.54    0.07
   2   3  -1    1.46    0.07
  -2   3   1    1.70    0.09
  -2   3   1    1.59    0.09
   1  -3  -1    7.70    0.26
  -1  -3   1    6.97    0.24
  -1  -3   1    7.06    0.25
  -1  -3   1    6.87    0.23
   1  -3  -1    6.79    0.24
   1  -3  -1    7.21    0.23
   1  -3  -1    7.05    0.24
  -1   3   1    7.40    0.26
  -1   3   1    6.74    0.24
  -1   3   1    7.07    0.24
   1   3  -1    6.89    0.24
  -1   3   1    6.81    0.24
   1   3  -1    7.00    0.23
   1   3  -1    7.25    0.25
   0  -3   1    0.00    0.02
   0  -3  -1   -0.02    0.01
   0  -3   1   -0.03    0.03
   0  -3  -1    0.05    0.04
   0  -3   1   -0.01    0.01
   0  -3  -1    0.00    0.02
   0  -3  -1    0.00    0.02
   0   3   1    0.00    0.02
   0   3  -1    0.02    0.02
   0   3   1    0.01    0.03
   0   3  -1    0.00    0.02
   0   3   1    0.02    0.03
   0   3  -1    0.02    0.02
   0   3   1    0.00    0.02
   0   3  -1   -0.04    0.03
  -1  -3  -1    7.40    0.25
   1  -3   1    7.05    0.24
   1  -3   1    7.09    0.24
   1  -3   1    7.03    0.24
  -1  -3  -1    7.24    0.25
   1  -3   1    6.83    0.25
  -1   3  -1    7.13    0.24
  -1   3  -1    6.91    0.25
  -1   3  -1    6.98    0.24
   1   3   1    7.35    0.25
  -1   3  -1    7.05    0.24
   1   3   1    6.85    0.25
  -2  -3  -1    1.50    0.06
  -2  -3  -1    1.75    0.08
   2  -3   1    1.70    0.08
   2  -3   1    1.53    0.06
   2  -3   1    1.58    0.08
   2  -3   1    1.54    0.09
  -2  -3  -1    1.57    0.09
   2   3   1    1.74    0.09
  -2   3  -1    1.44    0.06
   2   3   1    1.55    0.06
   2   3   1    1.68    0.08
  -2   3  -1    1.40    0.09
  -2   3  -1    1.58    0.08
  -2   3  -1    1.75    0.08
   3  -3   1    0.59    0.07
   3  -3   1    0.59    0.06
  -3  -3  -1    0.50    0.05
  -3  -3  -1    0.56    0.07
  -3  -3  -1    0.45    0.05
  -3   3  -1    0.43    0.07
  -3   3  -1    0.52    0.07
   3   3   1    0.46    0.05
   3   3   1    0.62    0.07
  -3   3  -1    0.60    0.06
   3   3   1    0.51    0.05
  -4  -3  -1   33.05    1.04
   4  -3   1   31.89    1.04
  -4  -3  -1   32.35    1.02
   4  -3   1   31.43    1.04
  -4  -3  -1   33.63    1.00
   4  -3   1   31.68    1.03
  -4   3  -1   32.27    1.04
   4   3   1   31.82    1.01
  -4   3  -1   31.03    1.05
   4   3   1   32.82    1.04
   4   3   1   32.00    1.02
  -4   3  -1   32.41    1.03
   5  -3   1    0.40    0.07
  -5  -3  -1    0.63    0.08
   5  -3   1    0.52    0.08
  -5  -3  -1    0.40    0.06
   5  -3   1    0.64    0.08
   5   3   1    0.45    0.07
  -5   3  -1    0.31    0.07
  -5   3  -1    0.59    0.08
  -5   3  -1    0.36    0.07
   5   3   1    0.54    0.07
   6  -3   1   60.68    1.89
  -6  -3  -1   59.11    1.88
   6  -3   1   58.70    1.90
   6  -3   1   58.95    1.89
   6  -3   1   57.43    1.84
  -6  -3  -1   61.39    1.90
  -6   3  -1   58.76    1.90
   6   3   1   59.17    1.88
   6   3   1   59.94    1.89
  -6   3  -1   62.09    1.85
  -6   3  -1   58.86    1.89
  -6   3  -1   59.32    1.89
   7  -3   1    3.69    0.14
   7  -3   1    3.57    0.18
  -7  -3  -1    3.84    0.19
   7  -3   1    3.76    0.19
  -7  -3  -1    3.53    0.18
   7  -3   1    4.04    0.20
  -7   3  -1    3.75    0.19
  -7   3  -1    3.89    0.14
  -7   3  -1    3.71    0.19
  -7   3  -1    3.92    0.20
   7   3   1    3.52    0.19
   7   3   1    3.38    0.18
   8  -3   1   20.20    0.68
   8  -3   1   20.62    0.74
   8  -3   1   20.57    0.73
  -8  -3  -1   22.66    0.74
  -8  -3  -1   21.36    0.74
  -8  -3  -1   20.88    0.72
   8  -3   1   20.38    0.71
   8   3   1   21.53    0.73
  -8   3  -1   21.83    0.68
  -8   3  -1   21.08    0.72
  -8   3  -1   20.47    0.73
   8   3   1   21.90    0.73
  -8   3  -1   20.49    0.74
  -9  -3  -1    2.76    0.17
   9  -3   1    2.39    0.16
   9  -3   1    2.64    0.17
   9  -3   1    2.76    0.12
  -9  -3  -1    2.48    0.16
  -9  -3  -1    2.58    0.18
   9  -3   1    2.75    0.18
  -9   3  -1    2.68    0.17
  -9   3  -1    2.56    0.18
  -9   3  -1    2.82    0.12
  -9   3  -1    2.52    0.18
   9   3   1    2.70    0.17
   9   3   1    2.57    0.17
  10  -3   1    5.07    0.24
  10  -3   1    5.12    0.27
  10  -3   1    5.07    0.25
 -10  -3  -1    5.27    0.26
 -10  -3  -1    5.08    0.25
  10  -3   1    5.03    0.20
 -10  -3  -1    5.18    0.28
 -10   3  -1    5.16    0.20
  10   3   1    4.89    0.25
 -10   3  -1    5.19    0.25
  10   3   1    5.07    0.25
 -10   3  -1    5.21    0.27
 -10   3  -1    4.71    0.26
 -11  -3  -1    0.42    0.09
 -11  -3  -1    0.31    0.11
  11  -3   1    0.38    0.12
  11  -3   1    0.33    0.09
 -11  -3  -1    0.39    0.09
  11  -3   1    0.63    0.10
  11  -3   1    0.50    0.07
 -11   3  -1    0.20    0.10
 -11   3  -1    0.48    0.13
  11   3   1    0.57    0.12
 -11   3  -1    0.54    0.07
 -11   3  -1    0.34    0.10
  11   3   1    0.36    0.09
 -12  -3  -1    1.75    0.20
 -12  -3  -1    1.54    0.16
  12  -3   1    1.39    0.10
  12  -3   1    1.34    0.14
 -12  -3  -1    1.33    0.15
  12  -3   1    1.54    0.19
 -12   3  -1    1.43    0.18
  12   3   1    1.32    0.14
 -12   3  -1    1.52    0.11
  12   3   1    1.53    0.18
 -12   3  -1    1.39    0.14
 -13  -3  -1    2.95    0.22
  13  -3   1    2.93    0.24
  13  -3   1    2.62    0.19
  13  -3   1    2.67    0.15
 -13  -3  -1    3.25    0.25
 -13  -3  -1    2.65    0.20
 -13   3  -1    2.52    0.19
 -13   3  -1    3.02    0.16
  13   3   1    2.89    0.22
 -13   3  -1    3.14    0.23
  13   3   1    2.42    0.18
 -14  -3  -1   13.74    0.59
  14  -3   1   13.55    0.51
  14  -3   1   13.72    0.57
  14  -3   1   12.94    0.48
 -14  -3  -1   13.82    0.55
  14   3   1   13.68    0.56
 -14   3  -1   13.84    0.58
 -14   3  -1   12.42    0.51
  14   3   1   12.32    0.53
 -14   3  -1   13.99    0.48
  15  -3   1    1.33    0.20
  15  -3   1    1.03    0.12
 -15  -3  -1    1.28    0.17
 -15  -3  -1    1.31    0.22
  15  -3   1    1.27    0.16
 -15   3  -1    1.30    0.13
 -15   3  -1    0.99    0.15
 -15   3  -1    1.42    0.21
  15   3   1    1.09    0.18
 -16  -3  -1    9.38    0.43
  16  -3   1    8.71    0.46
 -16  -3  -1    8.58    0.47
  16  -3   1    8.46    0.38
  16  -3   1    8.35    0.34
 -16   3  -1    9.26    0.35
  16   3   1    9.18    0.44
 -16   3  -1    8.13    0.37
 -16   3  -1    9.16    0.46
  17  -3   1    1.28    0.22
 -17  -3  -1    0.93    0.17
  17  -3   1    1.40    0.17
 -17  -3  -1    1.27    0.23
 -17   3  -1    1.28    0.13
 -17   3  -1    1.24    0.23
  17   3   1    1.28    0.21
 -17   3  -1    1.15    0.11
 -18  -3  -1    7.68    0.46
  18  -3   1    6.52    0.33
  18  -3   1    7.48    0.43
 -18  -3  -1    7.05    0.38
  18   3   1    7.47    0.41
 -18   3  -1    6.96    0.30
 -18   3  -1    5.98    0.32
 -18   3  -1    7.12    0.28
 -18   3  -1    7.17    0.43
  19  -3   1    0.43    0.12
 -19  -3  -1    0.27    0.12
 -19  -3  -1    0.18    0.20
 -19   3  -1    0.13    0.07
 -19   3  -1   -0.08    0.09
 -19   3  -1    0.17    0.08
 -19   3  -1    0.04    0.16
  19   3   1    0.40    0.17
  20  -3   1    1.30    0.25
 -20  -3  -1    1.14    0.18
  20  -3   1    1.43    0.16
 -20  -3  -1    1.19    0.28
 -20   3  -1    1.00    0.13
  20   3   1    0.92    0.21
 -20   3  -1    1.37    0.27
 -20   3  -1    0.84    0.14
 -21  -3  -1   -0.05    0.17
 -21  -3  -1    0.07    0.13
  21  -3   1    0.09    0.18
  21   3   1    0.17    0.18
 -21   3  -1    0.16    0.08
 -21   3  -1    0.18    0.20
  22  -3   1    0.22    0.18
 -22  -3  -1    0.39    0.14
 -22  -3  -1    0.28    0.22
 -22   3  -1    0.08    0.19
 -22   3  -1    0.02    0.08
  22   3   1    0.07    0.17
  23  -3   1    0.58    0.23
 -23  -3  -1    0.64    0.24
 -23  -3  -1    0.54    0.16
  23   3   1    0.70    0.21
 -23   3  -1    0.54    0.22
 -23  -4   1    0.81    0.18
 -23  -4   1    1.09    0.27
  23  -4  -1    0.55    0.23
  23   4  -1    0.79    0.22
 -23   4   1    0.80    0.27
  22  -4  -1    3.25    0.35
 -22  -4   1    3.42    0.28
 -22  -4   1    3.43    0.44
 -22   4   1    3.22    0.37
  22   4  -1    3.23    0.33
 -21  -4   1    1.54    0.22
  21  -4  -1    1.52    0.26
 -21   4   1    1.64    0.29
  21   4  -1    1.69    0.26
 -21   4   1    1.11    0.12
  20  -4  -1    6.20    0.42
  20  -4  -1    6.12    0.31
 -20  -4   1    5.61    0.35
 -20  -4   1    5.61    0.44
 -20   4   1    5.00    0.24
 -20   4   1    5.63    0.25
 -20   4   1    5.66    0.43
  20   4  -1    5.51    0.39
 -19  -4   1    1.19    0.46
 -19  -4   1    0.86    0.18
  19  -4  -1    0.88    0.21
  19  -4  -1    1.09    0.16
  19   4  -1    0.71    0.20
 -19   4   1    0.77    0.10
 -18  -4   1    4.08    0.29
  18  -4  -1    4.56    0.27
  18  -4  -1    3.45    0.20
  18  -4  -1    3.79    0.33
 -18  -4   1    4.52    0.38
 -18   4   1    4.25    0.35
  18   4  -1    4.37    0.33
 -18   4   1    4.48    0.21
  17  -4  -1    0.27    0.12
  17  -4  -1    0.17    0.07
  17  -4  -1    0.20    0.15
 -17  -4   1   -0.03    0.17
 -17  -4   1    0.15    0.12
  17   4  -1    0.09    0.15
 -17   4   1   -0.02    0.09
 -17   4   1    0.07    0.07
 -17   4   1    0.13    0.17
  16  -4  -1    0.26    0.11
  16  -4  -1    0.09    0.07
 -16  -4   1    0.36    0.17
 -16  -4   1    0.05    0.12
  16  -4  -1    0.18    0.15
  16   4  -1    0.27    0.16
 -16   4   1    0.07    0.15
 -16   4   1    0.12    0.10
 -15  -4   1    3.15    0.24
  15  -4  -1    2.73    0.16
  15  -4  -1    2.84    0.22
 -15  -4   1    2.74    0.28
  15  -4  -1    2.99    0.27
 -15   4   1    3.13    0.29
 -15   4   1    2.97    0.16
 -15   4   1    2.87    0.20
  15   4  -1    3.09    0.25
  14  -4  -1   10.76    0.44
  14  -4  -1   10.91    0.50
 -14  -4   1   11.42    0.53
 -14  -4   1   10.59    0.47
  14  -4  -1    9.96    0.39
  14   4  -1   10.22    0.48
 -14   4   1   10.98    0.51
 -14   4   1   10.64    0.38
 -14   4   1   10.37    0.44
  14   4  -1   10.69    0.48
  13  -4  -1    3.07    0.24
  13  -4  -1    2.62    0.20
 -13  -4   1    2.67    0.21
 -13  -4   1    3.34    0.26
  13  -4  -1    2.68    0.15
 -13  -4   1    3.08    0.26
  13   4  -1    2.56    0.20
 -13   4   1    2.58    0.24
 -13   4   1    2.70    0.14
  13   4  -1    2.98    0.27
  12  -4  -1   31.15    1.10
 -12  -4   1   32.29    1.13
 -12  -4   1   29.48    1.06
  12  -4  -1   30.82    1.05
 -12  -4   1   31.73    1.08
  12  -4  -1   30.50    1.00
 -12   4   1   31.66    1.00
  12   4  -1   30.36    1.07
 -12   4   1   31.25    1.15
  12   4  -1   31.16    1.08
 -12   4   1   30.53    1.05
  11  -4  -1    4.07    0.25
 -11  -4   1    4.52    0.28
  11  -4  -1    4.11    0.24
 -11  -4   1    4.37    0.25
  11  -4  -1    4.01    0.23
  11   4  -1    4.26    0.25
 -11   4   1    3.96    0.27
  11   4  -1    4.71    0.26
 -11   4   1    4.19    0.17
 -11   4   1    4.40    0.27
 -11   4   1    4.02    0.22
 -10  -4   1   52.52    1.74
 -10  -4   1   50.13    1.68
  10  -4  -1   52.92    1.63
  10  -4  -1   51.65    1.72
 -10  -4   1   53.73    1.70
  10  -4  -1   52.18    1.68
  10  -4  -1   50.20    1.71
  10   4  -1   52.54    1.70
  10   4  -1   52.87    1.70
 -10   4   1   50.55    1.68
 -10   4   1   53.18    1.72
 -10   4   1   50.27    1.71
   9  -4  -1    0.70    0.12
   9  -4  -1    0.54    0.11
  -9  -4   1    0.73    0.12
   9  -4  -1    0.80    0.12
  -9  -4   1    0.85    0.14
   9  -4  -1    0.89    0.07
  -9  -4   1    0.78    0.10
  -9   4   1    0.68    0.11
   9   4  -1    0.74    0.12
   9   4  -1    0.79    0.12
  -9   4   1    0.82    0.06
  -9   4   1    0.74    0.12
  -8  -4   1   48.97    1.55
   8  -4  -1   46.40    1.54
  -8  -4   1   50.53    1.58
   8  -4  -1   47.52    1.49
   8  -4  -1   46.13    1.56
   8  -4  -1   47.14    1.57
  -8  -4   1   46.34    1.53
  -8   4   1   46.41    1.56
  -8   4   1   49.68    1.49
   8   4  -1   48.27    1.55
   8   4  -1   46.70    1.54
  -8   4   1   47.47    1.56
  -8   4   1   47.23    1.54
   7  -4  -1   -0.04    0.07
   7  -4  -1    0.04    0.06
  -7  -4   1    0.10    0.07
   7  -4  -1    0.11    0.07
  -7  -4   1    0.29    0.07
   7  -4  -1    0.19    0.04
  -7   4   1    0.19    0.03
  -7   4   1    0.15    0.08
  -7   4   1    0.15    0.07
   7   4  -1    0.07    0.07
  -7   4   1    0.27    0.09
   7   4  -1    0.15    0.07
   6  -4  -1    1.11    0.11
   6  -4  -1    1.41    0.12
  -6  -4   1    1.36    0.10
  -6  -4   1    1.30    0.12
   6  -4  -1    1.18    0.12
   6  -4  -1    1.21    0.06
   6   4  -1    1.35    0.12
  -6   4   1    1.33    0.12
   6   4  -1    1.38    0.11
  -6   4   1    1.23    0.11
  -6   4   1    1.17    0.11
  -6   4   1    1.38    0.06
   5  -4  -1    4.44    0.21
   5  -4  -1    4.38    0.15
  -5  -4   1    4.70    0.18
  -5  -4   1    4.97    0.21
   5  -4  -1    4.23    0.21
   5  -4  -1    4.40    0.21
   5   4  -1    4.48    0.21
  -5   4   1    4.41    0.21
  -5   4   1    4.30    0.20
   5   4  -1    4.93    0.19
  -5   4   1    4.46    0.15
  -5   4   1    4.27    0.20
   4  -4  -1   23.67    0.80
  -4  -4   1   23.45    0.77
   4  -4  -1   24.82    0.76
   4  -4  -1   23.86    0.80
   4  -4  -1   23.56    0.80
  -4  -4   1   24.66    0.76
  -4  -4   1   24.98    0.81
  -4   4   1   25.13    0.75
   4   4  -1   23.86    0.80
   4   4  -1   24.21    0.76
  -4   4   1   24.59    0.81
  -4   4   1   23.33    0.80
  -4   4   1   24.32    0.80
  -3  -4   1    0.27    0.04
  -3  -4   1    0.37    0.04
   3  -4  -1    0.32    0.06
   3  -4  -1    0.32    0.06
   3  -4  -1    0.39    0.04
   3  -4  -1    0.36    0.03
  -3  -4   1    0.28    0.07
   3  -4  -1    0.35    0.08
   3   4  -1    0.29    0.04
  -3   4   1    0.36    0.07
  -3   4   1    0.45    0.08
   3   4  -1    0.36    0.06
   3   4  -1    0.34    0.05
  -2  -4   1   98.91    3.03
   2  -4  -1   95.43    3.01
   2  -4  -1   98.87    3.00
   2  -4  -1   97.73    3.00
  -2  -4   1   98.76    3.01
   2  -4  -1   98.34    3.03
   2  -4  -1   97.21    3.02
  -2   4   1   95.86    3.01
   2   4  -1   93.28    3.04
  -2   4   1   94.34    3.02
   2   4  -1  100.42    3.00
   2   4  -1   95.33    3.01
   1  -4  -1    1.05    0.07
   1  -4  -1    1.09    0.06
  -1  -4   1    1.01    0.06
  -1  -4   1    0.96    0.07
  -1  -4   1    0.97    0.08
   1  -4  -1    1.17    0.08
   1   4  -1    1.06    0.06
  -1   4   1    1.05    0.07
   1   4  -1    1.07    0.08
  -1   4   1    1.22    0.09
  -1   4   1    0.99    0.07
  -1   4   1    1.04    0.06
   0  -4  -1   55.60    1.74
   0  -4   1   55.01    1.75
   0  -4  -1   56.75    1.74
   0  -4  -1   54.99    1.72
   0  -4  -1   56.39    1.75
   0  -4   1   55.93    1.72
   0  -4   1   56.38    1.74
   0   4   1   58.72    1.75
   0   4   1   55.29    1.74
   0   4  -1   55.24    1.75
   0   4   1   55.98    1.74
   0   4  -1   53.69    1.73
   0   4   1   54.72    1.72
   0   4  -1   54.25    1.72
   0   4  -1   55.92    1.74
  -1  -4  -1    1.24    0.09
   1  -4   1    1.04    0.06
  -1  -4  -1    1.09    0.08
   1  -4   1    1.12    0.06
  -1   4  -1    1.16    0.06
  -1   4  -1    0.92    0.08
  -1   4  -1    1.11    0.07
   1   4   1    1.12    0.08
  -1   4  -1    1.06    0.07
   1   4   1    1.00    0.08
   2  -4   1   95.44    3.04
   2  -4   1   96.53    3.01
  -2  -4  -1  101.65    3.03
   2  -4   1   94.39    3.04
   2  -4   1   96.06    3.03
  -2  -4  -1  100.41    3.04
  -2   4  -1   95.24    3.04
  -2   4  -1   97.55    3.01
  -2   4  -1   97.49    3.03
   2   4   1  101.78    3.03
   2   4   1   97.22    3.01
   3  -4   1    0.32    0.06
  -3  -4  -1    0.42    0.05
  -3  -4  -1    0.37    0.04
   3  -4   1    0.42    0.06
  -3  -4  -1    0.24    0.06
   3  -4   1    0.41    0.06
  -3   4  -1    0.33    0.06
  -3   4  -1    0.48    0.07
   3   4   1    0.26    0.06
   3   4   1    0.30    0.04
  -3   4  -1    0.23    0.06
   3   4   1    0.37    0.05
  -3   4  -1    0.36    0.03
   4  -4   1   23.36    0.79
  -4  -4  -1   24.05    0.76
  -4  -4  -1   25.11    0.76
   4  -4   1   23.70    0.78
   4  -4   1   23.77    0.78
  -4   4  -1   23.59    0.78
  -4   4  -1   23.80    0.79
   4   4   1   24.14    0.79
   4   4   1   23.77    0.76
  -4   4  -1   23.39    0.79
   4   4   1   23.67    0.76
  -5  -4  -1    4.63    0.21
   5  -4   1    4.33    0.20
  -5  -4  -1    4.87    0.16
   5  -4   1    4.28    0.20
   5  -4   1    4.21    0.20
  -5  -4  -1    4.65    0.18
  -5   4  -1    4.38    0.20
   5   4   1    4.66    0.21
   5   4   1    4.66    0.16
  -5   4  -1    4.72    0.20
  -5   4  -1    4.00    0.20
   6  -4   1    1.32    0.11
   6  -4   1    1.08    0.11
  -6  -4  -1    1.26    0.09
  -6  -4  -1    1.68    0.12
   6  -4   1    1.31    0.11
  -6   4  -1    1.21    0.11
   6   4   1    1.59    0.10
  -6   4  -1    1.14    0.11
   6   4   1    1.31    0.12
  -6   4  -1    1.26    0.12
  -7  -4  -1    0.14    0.06
   7  -4   1    0.15    0.08
   7  -4   1    0.15    0.07
   7  -4   1    0.05    0.07
  -7  -4  -1    0.29    0.08
  -7   4  -1    0.11    0.07
  -7   4  -1    0.14    0.08
  -7   4  -1    0.11    0.07
   7   4   1    0.12    0.07
   7   4   1    0.15    0.06
   8  -4   1   44.83    1.53
   8  -4   1   45.91    1.52
   8  -4   1   46.07    1.54
  -8  -4  -1   45.88    1.51
  -8  -4  -1   48.41    1.54
   8   4   1   47.20    1.53
   8   4   1   47.17    1.52
  -8   4  -1   47.51    1.53
  -8   4  -1   47.05    1.55
  -8   4  -1   48.15    1.54
  -8   4  -1   49.45    1.46
   9  -4   1    0.73    0.12
   9  -4   1    0.75    0.17
  -9  -4  -1    0.71    0.10
   9  -4   1    0.99    0.12
  -9  -4  -1    0.59    0.11
  -9  -4  -1    0.79    0.13
   9   4   1    0.51    0.10
  -9   4  -1    0.80    0.13
  -9   4  -1    0.79    0.12
   9   4   1    0.78    0.11
  -9   4  -1    0.54    0.06
 -10  -4  -1   53.31    1.73
  10  -4   1   50.07    1.62
 -10  -4  -1   51.26    1.68
  10  -4   1   51.38    1.70
  10  -4   1   51.02    1.71
 -10  -4  -1   53.63    1.70
  10  -4   1   50.44    1.68
 -10   4  -1   51.12    1.69
 -10   4  -1   50.91    1.71
 -10   4  -1   54.69    1.63
  10   4   1   52.77    1.69
 -10   4  -1   52.52    1.71
  10   4   1   51.81    1.70
 -11  -4  -1    4.29    0.23
  11  -4   1    3.85    0.25
 -11  -4  -1    4.40    0.25
 -11  -4  -1    4.60    0.27
  11  -4   1    4.03    0.17
  11  -4   1    4.03    0.25
  11  -4   1    4.00    0.23
 -11   4  -1    4.55    0.20
  11   4   1    4.21    0.24
 -11   4  -1    3.72    0.23
  11   4   1    4.61    0.24
 -11   4  -1    3.88    0.24
 -11   4  -1    4.21    0.25
 -12  -4  -1   33.38    1.10
 -12  -4  -1   29.10    1.04
 -12  -4  -1   31.66    1.06
  12  -4   1   30.91    1.08
  12  -4   1   26.91    1.00
  12  -4   1   30.28    1.04
 -12   4  -1   31.65    0.98
 -12   4  -1   30.52    1.04
  12   4   1   30.78    1.06
  12   4   1   29.39    1.05
 -12   4  -1   31.41    1.08
  13  -4   1    2.33    0.19
 -13  -4  -1    2.91    0.24
  13  -4   1    2.88    0.23
 -13  -4  -1    2.64    0.19
 -13  -4  -1    3.03    0.22
 -13   4  -1    2.57    0.19
 -13   4  -1    2.69    0.14
  13   4   1    2.55    0.19
 -13   4  -1    2.67    0.23
  13   4   1    2.93    0.22
  14  -4   1   11.22    0.50
 -14  -4  -1   11.30    0.47
  14  -4   1   10.48    0.44
 -14  -4  -1   10.53    0.51
  14   4   1   10.31    0.46
 -14   4  -1   10.92    0.50
 -14   4  -1   10.74    0.38
 -14   4  -1   10.82    0.38
  14   4   1   10.81    0.48
 -14   4  -1   10.35    0.44
 -15  -4  -1    3.19    0.25
 -15  -4  -1    3.05    0.28
  15  -4   1    2.83    0.22
  15  -4   1    2.99    0.26
 -15   4  -1    2.74    0.15
 -15   4  -1    2.87    0.14
 -15   4  -1    2.68    0.20
 -15   4  -1    2.97    0.27
  15   4   1    3.12    0.25
  16  -4   1    0.39    0.15
  16  -4   1    0.31    0.11
 -16  -4  -1    0.28    0.12
 -16  -4  -1    0.31    0.17
 -16   4  -1    0.14    0.15
  16   4   1    0.22    0.13
 -16   4  -1    0.23    0.07
 -16   4  -1    0.03    0.09
 -16   4  -1    0.30    0.06
 -17  -4  -1   -0.08    0.14
 -17  -4  -1    0.22    0.13
  17  -4   1    0.08    0.11
  17  -4   1    0.30    0.16
 -17   4  -1    0.20    0.07
  17   4   1    0.13    0.15
 -17   4  -1   -0.04    0.10
 -17   4  -1    0.37    0.16
 -17   4  -1    0.20    0.06
  18  -4   1    4.20    0.27
 -18  -4  -1    4.94    0.37
 -18  -4  -1    4.41    0.30
  18  -4   1    4.51    0.34
  18   4   1    3.93    0.32
 -18   4  -1    4.37    0.20
 -18   4  -1    4.10    0.34
 -18   4  -1    4.21    0.19
 -19  -4  -1    0.56    0.21
  19  -4   1    0.90    0.16
 -19  -4  -1    0.78    0.17
  19  -4   1    0.86    0.22
 -19   4  -1    0.87    0.10
 -19   4  -1    0.67    0.09
 -19   4  -1    0.89    0.22
  19   4   1    1.20    0.22
 -19   4  -1    0.39    0.15
  20  -4   1    5.85    0.31
  20  -4   1    6.34    0.42
 -20  -4  -1    6.49    0.37
 -20  -4  -1    6.06    0.45
 -20   4  -1    4.94    0.23
 -20   4  -1    5.61    0.24
  20   4   1    5.71    0.38
 -20   4  -1    6.12    0.42
 -21  -4  -1    1.95    0.33
  21  -4   1    1.62    0.26
 -21  -4  -1    1.38    0.22
  21   4   1    1.54    0.24
 -21   4  -1    1.53    0.26
 -21   4  -1    1.09    0.11
 -22  -4  -1    3.02    0.37
 -22  -4  -1    2.87    0.27
  22  -4   1    3.33    0.37
 -22   4  -1    3.52    0.36
  22   4   1    3.16    0.32
 -23  -4  -1    1.03    0.18
 -23  -4  -1    0.73    0.25
  23  -4   1    0.66    0.23
 -23   4  -1    0.71    0.23
  23   4   1    0.75    0.20
  23  -5  -1    1.80    0.30
 -23  -5   1    1.65    0.24
 -23  -5   1    2.59    0.39
  23   5  -1    1.89    0.27
 -23   5   1    1.56    0.32
 -22  -5   1    0.07    0.21
  22  -5  -1    0.56    0.22
 -22  -5   1    0.31    0.16
  22   5  -1    0.15    0.17
 -22   5   1    0.46    0.23
 -21  -5   1    0.06    0.22
 -21  -5   1    0.18    0.14
  21  -5  -1    0.43    0.12
  21  -5  -1    0.09    0.18
  21   5  -1    0.11    0.16
 -21   5   1   -0.07    0.19
  20  -5  -1    0.28    0.18
  20  -5  -1    0.63    0.14
 -20  -5   1    0.35    0.15
 -20  -5   1    0.11    0.18
  20   5  -1    0.51    0.17
 -20   5   1    0.20    0.19
 -19  -5   1    3.13    0.36
  19  -5  -1    3.77    0.25
 -19  -5   1    3.05    0.27
  19  -5  -1    3.21    0.32
 -19   5   1    2.69    0.40
 -19   5   1    3.13    0.23
  19   5  -1    3.03    0.33
  18  -5  -1    3.10    0.34
 -18  -5   1    2.74    0.26
 -18  -5   1    2.90    0.38
  18  -5  -1    2.49    0.24
  18   5  -1    2.76    0.28
 -18   5   1    2.35    0.13
 -18   5   1    2.52    0.14
 -18   5   1    2.45    0.30
  17  -5  -1    6.59    0.35
 -17  -5   1    6.09    0.43
 -17  -5   1    6.81    0.37
  17  -5  -1    6.54    0.41
 -17   5   1    6.36    0.25
 -17   5   1    6.34    0.41
  17   5  -1    6.65    0.39
  16  -5  -1   10.44    0.45
  16  -5  -1    9.03    0.35
 -16  -5   1   10.51    0.48
 -16  -5   1    9.80    0.53
  16  -5  -1   10.31    0.51
  16   5  -1    9.91    0.48
 -16   5   1    8.64    0.42
 -16   5   1   10.13    0.35
 -16   5   1    9.96    0.51
  15  -5  -1   12.80    0.52
 -15  -5   1   12.14    0.60
 -15  -5   1   13.09    0.55
  15  -5  -1   12.08    0.56
  15  -5  -1   12.04    0.44
 -15   5   1   13.34    0.59
  15   5  -1   13.19    0.56
 -15   5   1   12.59    0.43
  14  -5  -1   10.08    0.44
 -14  -5   1    9.87    0.46
 -14  -5   1    9.92    0.51
  14  -5  -1   10.03    0.48
  14   5  -1   10.19    0.47
 -14   5   1    9.68    0.43
 -14   5   1   10.77    0.50
 -14   5   1   10.60    0.36
 -13  -5   1    5.94    0.36
  13  -5  -1    5.41    0.33
  13  -5  -1    5.64    0.30
  13  -5  -1    5.72    0.24
 -13  -5   1    5.75    0.29
 -13  -5   1    6.31    0.32
  13   5  -1    5.29    0.30
 -13   5   1    5.04    0.28
 -13   5   1    5.10    0.33
  13   5  -1    6.15    0.32
 -13   5   1    5.67    0.22
  12  -5  -1    1.57    0.10
  12  -5  -1    1.69    0.19
 -12  -5   1    1.87    0.21
 -12  -5   1    1.77    0.19
  12  -5  -1    1.71    0.17
 -12   5   1    1.65    0.19
  12   5  -1    1.67    0.18
  12   5  -1    1.53    0.16
 -12   5   1    1.59    0.15
  11  -5  -1    0.15    0.04
 -11  -5   1    0.15    0.12
 -11  -5   1    0.23    0.10
  11  -5  -1   -0.02    0.11
  11  -5  -1    0.06    0.09
 -11  -5   1    0.24    0.08
  11  -5  -1    0.13    0.08
 -11   5   1    0.15    0.09
 -11   5   1    0.12    0.04
 -11   5   1    0.00    0.10
  11   5  -1    0.17    0.09
  11   5  -1    0.13    0.09
 -10  -5   1    0.39    0.11
  10  -5  -1    0.45    0.11
  10  -5  -1    0.30    0.05
  10  -5  -1    0.34    0.11
  10  -5  -1    0.25    0.10
 -10  -5   1    0.22    0.11
 -10  -5   1    0.31    0.08
 -10   5   1    0.21    0.11
  10   5  -1    0.16    0.09
 -10   5   1    0.28    0.04
  10   5  -1    0.30    0.10
 -10   5   1    0.30    0.09
 -10   5   1    0.32    0.10
  -9  -5   1   18.57    0.71
  -9  -5   1   19.03    0.68
   9  -5  -1   18.40    0.67
   9  -5  -1   18.74    0.60
  -9  -5   1   18.57    0.65
   9  -5  -1   17.18    0.69
   9  -5  -1   18.06    0.69
   9   5  -1   19.66    0.67
  -9   5   1   19.67    0.60
  -9   5   1   19.99    0.70
  -9   5   1   18.12    0.69
   9   5  -1   19.16    0.68
  -9   5   1   19.07    0.68
   8  -5  -1    2.85    0.19
  -8  -5   1    2.64    0.16
   8  -5  -1    3.45    0.21
  -8  -5   1    3.26    0.19
   8  -5  -1    3.23    0.20
  -8   5   1    3.26    0.20
  -8   5   1    3.46    0.12
  -8   5   1    3.40    0.20
  -8   5   1    3.00    0.19
   8   5  -1    2.83    0.18
   8   5  -1    2.98    0.19
  -7  -5   1   57.22    1.82
   7  -5  -1   56.38    1.85
  -7  -5   1   58.94    1.86
   7  -5  -1   54.51    1.86
   7  -5  -1   57.11    1.85
  -7   5   1   57.36    1.86
  -7   5   1   59.03    1.85
  -7   5   1   57.71    1.86
   7   5  -1   57.64    1.86
   7   5  -1   58.44    1.83
   6  -5  -1   13.82    0.50
  -6  -5   1   13.27    0.47
  -6  -5   1   14.43    0.51
   6  -5  -1   13.35    0.50
   6  -5  -1   14.62    0.51
  -6   5   1   13.96    0.51
  -6   5   1   14.07    0.51
  -6   5   1   13.51    0.50
   6   5  -1   13.70    0.48
   6   5  -1   13.07    0.50
  -5  -5   1   88.68    2.79
  -5  -5   1   89.67    2.82
   5  -5  -1   87.27    2.82
   5  -5  -1   87.89    2.83
  -5  -5   1   92.48    2.77
   5  -5  -1   86.67    2.82
   5  -5  -1   90.09    2.76
   5   5  -1   90.45    2.77
  -5   5   1   86.25    2.82
  -5   5   1   90.99    2.83
   5   5  -1   92.12    2.80
  -5   5   1   91.51    2.76
   5   5  -1   90.72    2.83
  -5   5   1   88.63    2.82
   4  -5  -1   57.62    1.82
   4  -5  -1   57.76    1.83
  -4  -5   1   55.46    1.78
  -4  -5   1   58.65    1.78
   4  -5  -1   56.74    1.77
   4  -5  -1   56.23    1.81
  -4  -5   1   57.78    1.82
   4  -5  -1   59.09    1.77
   4   5  -1   55.03    1.82
  -4   5   1   58.25    1.83
   4   5  -1   57.06    1.78
  -4   5   1   56.24    1.82
  -4   5   1   56.88    1.81
   3  -5  -1   43.87    1.42
  -3  -5   1   44.40    1.41
  -3  -5   1   45.17    1.38
  -3  -5   1   45.44    1.38
   3  -5  -1   43.85    1.37
   3  -5  -1   43.65    1.37
   3  -5  -1   43.94    1.40
  -3   5   1   45.49    1.42
  -3   5   1   41.89    1.40
   3   5  -1   43.92    1.38
  -3   5   1   42.39    1.40
   3   5  -1   44.43    1.39
  -2  -5   1   19.11    0.63
   2  -5  -1   19.66    0.63
  -2  -5   1   19.31    0.62
  -2  -5   1   19.52    0.65
   2  -5  -1   20.34    0.66
   2  -5  -1   20.08    0.65
   2   5  -1   19.16    0.62
   2   5  -1   20.13    0.65
  -2   5   1   19.71    0.63
  -2   5   1   18.23    0.64
   2   5  -1   18.84    0.64
  -2   5   1   20.31    0.66
  -2   5   1   18.95    0.64
   1  -5  -1   31.49    1.01
   1  -5  -1   32.13    1.03
  -1  -5   1   31.65    1.02
   1  -5  -1   31.59    1.00
  -1  -5   1   30.50    1.03
   1  -5  -1   31.08    1.00
  -1  -5   1   31.64    0.99
  -1   5   1   33.00    1.03
  -1   5   1   32.01    1.00
   1   5  -1   31.16    1.01
  -1   5   1   30.70    1.00
   1   5  -1   32.85    1.04
   1   5  -1   30.86    0.99
   0  -5  -1    0.15    0.06
   0  -5  -1    0.00    0.05
   0  -5   1    0.03    0.04
   0  -5   1    0.06    0.04
   0  -5  -1    0.03    0.02
   0  -5   1    0.05    0.02
   0  -5  -1    0.03    0.03
   0  -5   1    0.05    0.04
   0   5   1    0.02    0.04
   0   5  -1    0.04    0.02
   0   5  -1   -0.05    0.04
   0   5   1    0.05    0.04
   0   5  -1    0.05    0.04
   0   5   1    0.07    0.06
   0   5   1    0.05    0.03
  -1  -5  -1   31.42    1.01
   1  -5   1   30.60    1.01
   1  -5   1   31.69    1.00
   1  -5   1   30.71    0.99
  -1  -5  -1   31.65    1.00
   1  -5   1   32.40    1.01
  -1   5  -1   31.30    1.01
   1   5   1   31.98    0.97
   1   5   1   30.56    0.97
   1   5   1   31.71    1.01
  -1   5  -1   30.97    1.02
  -1   5  -1   31.02    0.99
  -1   5  -1   31.94    1.00
   2  -5   1   19.05    0.63
  -2  -5  -1   19.58    0.65
   2  -5   1   19.94    0.62
  -2  -5  -1   20.30    0.64
  -2  -5  -1   19.18    0.61
   2  -5   1   18.50    0.65
   2   5   1   18.60    0.61
  -2   5  -1   19.15    0.65
  -2   5  -1   19.59    0.62
  -2   5  -1   19.62    0.64
   2   5   1   20.09    0.64
   2   5   1   19.38    0.65
   3  -5   1   43.39    1.41
   3  -5   1   43.80    1.40
   3  -5   1   44.52    1.37
  -3  -5  -1   44.22    1.42
   3  -5   1   43.10    1.42
  -3  -5  -1   46.46    1.40
  -3  -5  -1   44.55    1.37
  -3   5  -1   45.27    1.37
   3   5   1   44.52    1.38
  -3   5  -1   42.23    1.40
  -3   5  -1   43.19    1.41
  -3   5  -1   43.34    1.42
   3   5   1   44.24    1.42
   3   5   1   46.09    1.40
   4  -5   1   56.61    1.79
   4  -5   1   54.98    1.80
  -4  -5  -1   54.77    1.76
  -4  -5  -1   56.56    1.80
  -4  -5  -1   58.65    1.77
   4  -5   1   56.58    1.79
  -4   5  -1   56.50    1.80
  -4   5  -1   57.11    1.80
   4   5   1   58.23    1.77
  -4   5  -1   54.49    1.79
   4   5   1   57.58    1.80
   4   5   1   56.42    1.76
   5  -5   1   88.69    2.79
  -5  -5  -1   88.60    2.76
   5  -5   1   87.56    2.79
   5  -5   1   87.34    2.79
  -5  -5  -1   90.03    2.80
  -5  -5  -1   92.09    2.75
  -5   5  -1   86.87    2.78
  -5   5  -1   88.83    2.80
   5   5   1   88.84    2.76
   5   5   1   88.16    2.75
  -5   5  -1   88.51    2.79
   6  -5   1   14.02    0.50
  -6  -5  -1   13.67    0.51
   6  -5   1   13.68    0.50
  -6  -5  -1   14.13    0.45
   6  -5   1   13.55    0.50
  -6  -5  -1   13.66    0.47
  -6   5  -1   13.96    0.51
  -6   5  -1   14.05    0.51
   6   5   1   14.10    0.51
   6   5   1   13.46    0.48
  -6   5  -1   14.17    0.50
  -7  -5  -1   59.36    1.87
   7  -5   1   57.17    1.86
  -7  -5  -1   56.95    1.83
   7  -5   1   55.67    1.86
  -7   5  -1   56.87    1.87
   7   5   1   58.12    1.87
  -7   5  -1   59.64    1.86
   7   5   1   59.45    1.84
  -7   5  -1   57.78    1.87
   8  -5   1    3.18    0.19
  -8  -5  -1    2.77    0.19
  -8  -5  -1    2.53    0.15
   8  -5   1    3.10    0.18
   8  -5   1    2.93    0.18
   8   5   1    2.85    0.17
   8   5   1    3.03    0.19
  -8   5  -1    3.18    0.19
  -8   5  -1    3.07    0.19
  -8   5  -1    3.66    0.21
  -9  -5  -1   18.25    0.64
   9  -5   1   17.99    0.67
  -9  -5  -1   19.53    0.68
   9  -5   1   18.12    0.66
   9  -5   1   18.75    0.68
  -9   5  -1   18.63    0.67
  -9   5  -1   18.39    0.67
   9   5   1   18.51    0.67
  -9   5  -1   17.80    0.68
   9   5   1   18.90    0.65
  10  -5   1    0.27    0.08
  10  -5   1    0.24    0.09
 -10  -5  -1    0.26    0.08
 -10  -5  -1    0.20    0.10
  10  -5   1    0.28    0.10
 -10  -5  -1    0.34    0.11
 -10   5  -1    0.18    0.09
  10   5   1    0.38    0.09
  10   5   1    0.45    0.11
 -10   5  -1    0.35    0.11
 -10   5  -1    0.25    0.09
 -11  -5  -1    0.15    0.10
  11  -5   1    0.22    0.10
  11  -5   1    0.14    0.16
 -11  -5  -1    0.08    0.09
 -11  -5  -1    0.10    0.07
  11   5   1    0.22    0.10
  11   5   1    0.25    0.09
 -11   5  -1    0.24    0.10
 -11   5  -1    0.06    0.09
  12  -5   1    1.70    0.16
 -12  -5  -1    1.89    0.18
 -12  -5  -1    1.74    0.15
  12  -5   1    1.58    0.18
 -12  -5  -1    1.49    0.18
 -12   5  -1    1.59    0.18
 -12   5  -1    1.72    0.08
  12   5   1    1.70    0.17
  12   5   1    1.54    0.17
 -12   5  -1    1.49    0.16
 -13  -5  -1    5.83    0.31
 -13  -5  -1    5.50    0.28
  13  -5   1    5.71    0.32
  13  -5   1    5.78    0.30
 -13  -5  -1    6.00    0.35
 -13   5  -1    5.93    0.21
  13   5   1    5.95    0.31
 -13   5  -1    5.83    0.21
  13   5   1    5.64    0.30
 -13   5  -1    5.30    0.29
 -13   5  -1    5.94    0.33
  14  -5   1    9.21    0.43
 -14  -5  -1    9.88    0.48
 -14  -5  -1    9.83    0.46
  14  -5   1   10.77    0.48
  14   5   1    9.46    0.44
 -14   5  -1    9.13    0.42
 -14   5  -1   10.26    0.47
  15  -5   1   13.10    0.58
 -15  -5  -1   13.26    0.56
 -15  -5  -1   13.02    0.60
  15  -5   1   12.02    0.52
 -15   5  -1   13.22    0.57
 -15   5  -1   12.45    0.42
  15   5   1   13.63    0.55
 -15   5  -1   11.97    0.56
 -16  -5  -1    9.90    0.47
 -16  -5  -1   10.12    0.52
  16  -5   1    9.78    0.44
  16  -5   1   10.18    0.49
 -16   5  -1    9.48    0.34
 -16   5  -1    8.58    0.43
 -16   5  -1    9.92    0.36
  16   5   1   10.27    0.48
 -16   5  -1   10.41    0.50
  17  -5   1    5.72    0.33
 -17  -5  -1    6.17    0.41
 -17  -5  -1    6.70    0.37
  17  -5   1    6.41    0.39
 -17   5  -1    6.30    0.39
  17   5   1    6.43    0.37
 -17   5  -1    5.33    0.31
 -18  -5  -1    2.68    0.31
 -18  -5  -1    2.39    0.25
  18  -5   1    2.33    0.23
  18  -5   1    2.58    0.28
 -18   5  -1    2.02    0.22
 -18   5  -1    2.82    0.32
  18   5   1    2.47    0.26
 -19  -5  -1    3.01    0.27
  19  -5   1    3.17    0.25
  19  -5   1    3.66    0.33
 -19  -5  -1    2.64    0.33
  19   5   1    2.96    0.28
 -19   5  -1    2.84    0.32
 -20  -5  -1    0.18    0.14
 -20  -5  -1    0.38    0.23
  20  -5   1    0.33    0.20
  20  -5   1    0.23    0.13
 -20   5  -1    0.33    0.20
 -20   5  -1   -0.14    0.16
  20   5   1    0.29    0.16
  21  -5   1    0.17    0.19
  21  -5   1    0.42    0.12
 -21  -5  -1    0.03    0.18
 -21  -5  -1    0.25    0.12
  21   5   1    0.07    0.16
 -21   5  -1    0.12    0.19
 -22  -5  -1    0.41    0.24
 -22  -5  -1    0.11    0.14
  22  -5   1    0.29    0.20
  22   5   1    0.26    0.17
 -22   5  -1    0.52    0.25
  23  -5   1    1.85    0.32
 -23  -5  -1    1.98    0.35
 -23  -5  -1    1.47    0.23
 -23   5  -1    1.81    0.30
  23   5   1    2.09    0.29
 -23  -6   1    2.20    0.27
 -23  -6   1    2.66    0.41
  23  -6  -1    2.60    0.36
  23   6  -1    2.79    0.31
 -23   6   1    2.49    0.38
  22  -6  -1    0.68    0.22
 -22  -6   1    0.36    0.16
  22   6  -1    0.83    0.21
 -21  -6   1    4.62    0.44
  21  -6  -1    4.42    0.38
  21  -6  -1    5.02    0.31
 -21  -6   1    3.99    0.33
 -21   6   1    4.58    0.41
  21   6  -1    4.24    0.36
  20  -6  -1    1.30    0.19
  20  -6  -1    0.76    0.22
 -20  -6   1    0.88    0.18
 -20  -6   1    0.86    0.24
 -20   6   1    1.32    0.28
  20   6  -1    0.78    0.20
  19  -6  -1    3.11    0.33
 -19  -6   1    2.77    0.34
  19  -6  -1    3.55    0.29
 -19  -6   1    2.87    0.27
  19   6  -1    2.55    0.28
 -19   6   1    3.61    0.35
  18  -6  -1    0.55    0.23
 -18  -6   1    0.36    0.20
 -18  -6   1    0.50    0.16
  18   6  -1    0.29    0.16
 -18   6   1    0.65    0.21
  17  -6  -1    1.51    0.25
  17  -6  -1    1.01    0.18
 -17  -6   1    1.00    0.19
  17   6  -1    1.14    0.21
 -17   6   1    1.02    0.23
 -17   6   1    0.68    0.15
  16  -6  -1    0.35    0.14
 -16  -6   1    0.48    0.21
  16  -6  -1    0.32    0.16
 -16  -6   1    0.22    0.13
  16   6  -1    0.53    0.16
 -16   6   1    0.25    0.17
 -16   6   1    0.21    0.12
 -15  -6   1    2.12    0.22
 -15  -6   1    2.41    0.30
  15  -6  -1    2.16    0.24
  15  -6  -1    1.95    0.21
  15   6  -1    2.38    0.25
 -15   6   1    2.28    0.27
 -15   6   1    1.58    0.18
 -14  -6   1    1.04    0.21
  14  -6  -1    1.03    0.19
 -14  -6   1    1.06    0.17
  14  -6  -1    1.25    0.19
 -14   6   1    1.15    0.17
  14   6  -1    0.93    0.16
 -14   6   1    1.53    0.23
  13  -6  -1   10.64    0.49
 -13  -6   1   10.65    0.44
 -13  -6   1   10.85    0.52
 -13  -6   1   10.24    0.46
  13  -6  -1   10.37    0.46
 -13   6   1   10.74    0.49
  13   6  -1   11.23    0.47
 -13   6   1    9.78    0.48
  12  -6  -1    1.29    0.19
 -12  -6   1    1.29    0.14
 -12  -6   1    1.40    0.21
 -12  -6   1    1.17    0.17
  12  -6  -1    1.23    0.17
  12   6  -1    1.04    0.16
 -12   6   1    1.45    0.21
 -12   6   1    1.26    0.16
 -11  -6   1   36.66    1.23
 -11  -6   1   35.61    1.19
  11  -6  -1   35.16    1.22
  11  -6  -1   35.83    1.24
 -11  -6   1   37.24    1.27
  11   6  -1   36.19    1.21
 -11   6   1   36.14    1.24
 -11   6   1   35.00    1.22
  11   6  -1   34.54    1.23
  10  -6  -1    4.12    0.25
  10  -6  -1    4.29    0.26
  10  -6  -1    4.27    0.25
 -10  -6   1    3.93    0.25
 -10  -6   1    3.84    0.21
 -10  -6   1    4.37    0.28
 -10   6   1    4.45    0.25
 -10   6   1    4.79    0.25
 -10   6   1    4.64    0.26
  10   6  -1    3.94    0.23
  10   6  -1    3.76    0.24
  -9  -6   1   25.04    0.86
   9  -6  -1   23.86    0.86
   9  -6  -1   23.81    0.92
   9  -6  -1   23.08    0.84
  -9  -6   1   24.19    0.82
  -9   6   1   24.04    0.85
   9   6  -1   24.80    0.84
   9   6  -1   24.58    0.86
  -9   6   1   24.89    0.86
  -9   6   1   23.83    0.86
  -8  -6   1    1.07    0.10
   8  -6  -1    0.96    0.13
  -8  -6   1    1.05    0.14
   8  -6  -1    1.05    0.13
   8  -6  -1    1.01    0.14
  -8   6   1    0.97    0.13
  -8   6   1    1.20    0.14
  -8   6   1    1.09    0.14
   8   6  -1    1.07    0.12
   8   6  -1    1.18    0.14
  -7  -6   1    1.92    0.12
  -7  -6   1    1.90    0.15
   7  -6  -1    2.00    0.15
   7  -6  -1    1.65    0.15
   7  -6  -1    1.47    0.15
  -7   6   1    2.22    0.17
  -7   6   1    1.75    0.14
   7   6  -1    2.01    0.14
   7   6  -1    1.91    0.16
  -7   6   1    2.00    0.16
  -6  -6   1    2.06    0.09
  -6  -6   1    2.03    0.15
   6  -6  -1    1.80    0.16
   6  -6  -1    1.84    0.14
  -6  -6   1    2.04    0.11
   6  -6  -1    1.97    0.15
  -6   6   1    2.03    0.15
  -6   6   1    1.69    0.14
   6   6  -1    2.25    0.13
  -6   6   1    2.11    0.16
   6   6  -1    1.99    0.09
   6   6  -1    1.95    0.15
   5  -6  -1    0.96    0.05
   5  -6  -1    0.92    0.11
   5  -6  -1    0.95    0.11
   5  -6  -1    0.84    0.05
   5  -6  -1    1.12    0.13
  -5  -6   1    0.98    0.07
  -5  -6   1    0.88    0.07
  -5  -6   1    1.16    0.12
  -5   6   1    0.90    0.11
   5   6  -1    1.20    0.08
   5   6  -1    1.10    0.12
  -5   6   1    1.11    0.13
  -5   6   1    0.84    0.10
   5   6  -1    0.91    0.08
   4  -6  -1    7.82    0.32
  -4  -6   1    8.06    0.29
   4  -6  -1    8.23    0.27
   4  -6  -1    8.14    0.31
  -4  -6   1    8.34    0.28
   4  -6  -1    7.93    0.27
  -4  -6   1    7.93    0.32
   4  -6  -1    8.23    0.33
  -4   6   1    8.27    0.33
   4   6  -1    7.98    0.30
   4   6  -1    8.05    0.32
  -4   6   1    8.08    0.31
  -4   6   1    8.22    0.32
   4   6  -1    8.08    0.29
   3  -6  -1   16.45    0.53
  -3  -6   1   15.95    0.53
   3  -6  -1   16.63    0.53
   3  -6  -1   15.64    0.55
   3  -6  -1   16.00    0.57
  -3  -6   1   16.92    0.55
   3  -6  -1   16.49    0.58
   3   6  -1   16.78    0.53
   3   6  -1   16.96    0.57
  -3   6   1   15.74    0.55
  -3   6   1   15.42    0.56
  -3   6   1   17.01    0.58
   3   6  -1   16.86    0.55
   2  -6  -1   10.42    0.35
   2  -6  -1    9.76    0.35
  -2  -6   1    9.51    0.36
   2  -6  -1   10.39    0.39
  -2  -6   1    9.70    0.37
  -2  -6   1   10.43    0.34
   2   6  -1   10.29    0.38
  -2   6   1   10.64    0.39
  -2   6   1   10.37    0.37
   2   6  -1   10.54    0.34
   2   6  -1    9.82    0.36
  -2   6   1   10.43    0.35
  -1  -6   1   69.72    2.17
  -1  -6   1   67.53    2.17
   1  -6  -1   70.40    2.19
   1  -6  -1   67.15    2.15
   1  -6  -1   69.05    2.17
   1   6  -1   67.81    2.14
  -1   6   1   68.28    2.15
   1   6  -1   70.82    2.18
  -1   6   1   71.16    2.16
   1   6  -1   69.53    2.15
   1   6  -1   66.44    2.17
  -1   6   1   71.10    2.17
   0  -6  -1   21.17    0.70
   0  -6  -1   20.78    0.70
   0  -6   1   20.90    0.70
   0  -6  -1   21.56    0.71
   0  -6   1   21.39    0.70
   0  -6   1   21.30    0.70
   0  -6  -1   20.75    0.67
   0  -6   1   21.87    0.67
   0   6   1   22.02    0.70
   0   6   1   20.81    0.67
   0   6   1   21.37    0.71
   0   6  -1   20.58    0.70
   0   6  -1   20.86    0.67
   0   6  -1   20.01    0.71
   1  -6   1   67.20    2.18
   1  -6   1   71.15    2.16
   1  -6   1   67.41    2.15
  -1  -6  -1   68.88    2.17
  -1  -6  -1   68.20    2.17
   1  -6   1   67.24    2.18
  -1  -6  -1   70.80    2.18
  -1   6  -1   67.89    2.18
   1   6   1   72.06    2.13
  -1   6  -1   68.30    2.15
   1   6   1   70.34    2.18
  -1   6  -1   68.53    2.17
   1   6   1   70.64    2.17
   1   6   1   67.64    2.13
  -1   6  -1   69.01    2.16
  -2  -6  -1   10.51    0.37
   2  -6   1    9.59    0.38
   2  -6   1   10.16    0.35
   2  -6   1   10.30    0.37
  -2  -6  -1   10.16    0.38
   2  -6   1   10.22    0.35
  -2   6  -1   10.00    0.38
   2   6   1   10.30    0.33
   2   6   1   10.44    0.38
  -2   6  -1   10.07    0.36
   2   6   1   11.26    0.37
  -2   6  -1   10.36    0.35
   2   6   1   10.10    0.32
  -2   6  -1   10.29    0.36
  -3  -6  -1   17.01    0.58
   3  -6   1   16.06    0.55
  -3  -6  -1   18.12    0.58
   3  -6   1   15.52    0.57
   3  -6   1   16.35    0.53
  -3  -6  -1   16.29    0.52
   3  -6   1   16.51    0.56
  -3   6  -1   16.63    0.58
  -3   6  -1   15.77    0.56
   3   6   1   16.27    0.52
   3   6   1   16.57    0.58
   3   6   1   16.76    0.55
  -3   6  -1   16.61    0.53
  -3   6  -1   16.12    0.56
  -4  -6  -1    8.45    0.29
   4  -6   1    8.02    0.33
  -4  -6  -1    8.14    0.27
  -4  -6  -1    8.07    0.32
   4  -6   1    8.64    0.31
   4  -6   1    7.99    0.26
   4  -6   1    7.91    0.31
  -4   6  -1    7.76    0.31
   4   6   1    7.74    0.32
  -4   6  -1    7.75    0.33
  -4   6  -1    8.37    0.27
  -4   6  -1    8.16    0.31
   4   6   1    8.09    0.29
   4   6   1    8.17    0.28
  -5  -6  -1    1.28    0.13
   5  -6   1    0.83    0.10
   5  -6   1    1.14    0.12
   5  -6   1    0.92    0.10
  -5  -6  -1    0.89    0.07
  -5  -6  -1    0.90    0.08
   5   6   1    1.17    0.12
  -5   6  -1    0.86    0.10
   5   6   1    0.85    0.07
   5   6   1    0.93    0.08
  -5   6  -1    0.83    0.10
  -5   6  -1    1.03    0.12
  -6  -6  -1    1.60    0.09
   6  -6   1    1.89    0.13
   6  -6   1    1.88    0.14
  -6  -6  -1    1.94    0.15
   6  -6   1    1.96    0.13
   6   6   1    1.96    0.14
  -6   6  -1    1.72    0.14
   6   6   1    1.84    0.09
   6   6   1    1.98    0.11
  -6   6  -1    1.84    0.13
  -6   6  -1    1.98    0.16
   7  -6   1    1.77    0.15
  -7  -6  -1    1.95    0.12
  -7  -6  -1    1.85    0.16
   7  -6   1    1.72    0.14
   7  -6   1    1.94    0.14
  -7   6  -1    1.92    0.15
   7   6   1    1.85    0.15
  -7   6  -1    1.90    0.15
   7   6   1    2.08    0.13
  -7   6  -1    1.85    0.16
  -8  -6  -1    0.97    0.10
  -8  -6  -1    0.95    0.14
   8  -6   1    1.12    0.14
   8  -6   1    1.06    0.12
   8  -6   1    0.95    0.12
   8   6   1    1.10    0.12
  -8   6  -1    0.96    0.12
  -8   6  -1    0.88    0.12
  -8   6  -1    1.15    0.15
   8   6   1    1.20    0.14
   9  -6   1   24.09    0.85
   9  -6   1   24.24    0.86
  -9  -6  -1   24.43    0.86
  -9  -6  -1   24.27    0.82
   9  -6   1   23.74    0.85
  -9   6  -1   23.47    0.86
   9   6   1   24.78    0.83
  -9   6  -1   24.19    0.86
   9   6   1   25.13    0.86
  -9   6  -1   24.72    0.85
  10  -6   1    4.37    0.24
  10  -6   1    4.71    0.25
 -10  -6  -1    4.01    0.25
 -10  -6  -1    3.78    0.21
  10  -6   1    3.95    0.24
  10   6   1    4.35    0.25
 -10   6  -1    3.89    0.25
  10   6   1    3.88    0.22
 -10   6  -1    4.35    0.25
 -10   6  -1    4.17    0.25
 -11  -6  -1   36.19    1.32
  11  -6   1   35.77    1.22
  11  -6   1   35.46    1.20
 -11  -6  -1   35.90    1.22
 -11  -6  -1   34.65    1.18
  11   6   1   35.95    1.19
  11   6   1   34.67    1.21
 -11   6  -1   34.10    1.20
  12  -6   1    1.48    0.18
 -12  -6  -1    1.37    0.19
  12  -6   1    1.36    0.18
 -12  -6  -1    1.15    0.17
 -12   6  -1    1.34    0.18
  12   6   1    1.38    0.16
  12   6   1    1.11    0.16
  13  -6   1   10.23    0.47
  13  -6   1   10.62    0.45
 -13  -6  -1    9.78    0.42
 -13  -6  -1   10.50    0.49
 -13  -6  -1   10.50    0.47
 -13   6  -1   10.24    0.47
  13   6   1   10.59    0.45
 -13   6  -1    9.83    0.45
 -14  -6  -1    1.35    0.22
  14  -6   1    1.33    0.19
 -14  -6  -1    1.29    0.19
  14  -6   1    1.20    0.19
 -14   6  -1    1.41    0.21
 -14   6  -1    0.95    0.16
  15  -6   1    2.18    0.24
 -15  -6  -1    2.21    0.23
  15  -6   1    2.04    0.21
 -15  -6  -1    2.26    0.27
 -15   6  -1    1.77    0.19
 -15   6  -1    2.23    0.26
  15   6   1    1.98    0.22
  16  -6   1    0.17    0.14
 -16  -6  -1    0.40    0.17
 -16  -6  -1    0.12    0.13
  16  -6   1    0.12    0.14
  16   6   1    0.17    0.13
 -16   6  -1    0.01    0.11
 -16   6  -1    0.17    0.16
  17  -6   1    1.05    0.18
 -17  -6  -1    1.08    0.23
  17  -6   1    1.06    0.20
 -17  -6  -1    0.96    0.18
 -17   6  -1    0.98    0.22
  17   6   1    1.18    0.20
  18  -6   1    0.51    0.20
 -18  -6  -1    0.50    0.22
 -18  -6  -1    0.49    0.17
 -18   6  -1    0.70    0.21
  18   6   1    0.34    0.15
  19  -6   1    2.86    0.32
 -19  -6  -1    2.98    0.34
 -19  -6  -1    3.00    0.28
  19  -6   1    2.86    0.25
  19   6   1    3.23    0.29
 -19   6  -1    3.26    0.33
  20  -6   1    0.73    0.20
 -20  -6  -1    1.13    0.26
  20  -6   1    1.25    0.20
 -20  -6  -1    1.09    0.21
  20   6   1    0.91    0.21
 -20   6  -1    1.10    0.25
  21  -6   1    3.85    0.36
 -21  -6  -1    5.07    0.42
 -21  -6  -1    4.37    0.34
  21   6   1    4.42    0.43
 -21   6  -1    4.35    0.39
 -22  -6  -1    0.40    0.18
 -22  -6  -1    0.39    0.21
  22  -6   1    0.75    0.14
  22  -6   1    0.19    0.19
 -22   6  -1    0.55    0.22
  22   6   1    0.43    0.18
  23  -6   1    3.18    0.36
 -23  -6  -1    2.59    0.36
 -23  -6  -1    2.54    0.31
  23   6   1    3.35    0.32
 -23  -7   1    1.66    0.27
 -23  -7   1    2.19    0.37
  23  -7  -1    1.87    0.33
  23   7  -1    1.93    0.28
 -23   7   1    2.09    0.33
  22  -7  -1    0.21    0.21
 -22  -7   1    0.06    0.15
 -22  -7   1    0.06    0.22
  22   7  -1    0.19    0.16
 -22   7   1    0.21    0.22
 -21  -7   1   -0.02    0.20
  21  -7  -1    0.39    0.15
 -21  -7   1   -0.05    0.15
  21  -7  -1    0.04    0.17
 -21   7   1    0.14    0.20
  21   7  -1    0.36    0.19
  20  -7  -1    0.92    0.19
  20  -7  -1    0.65    0.22
 -20  -7   1    0.46    0.21
 -20  -7   1    0.41    0.17
 -20   7   1    0.53    0.24
  20   7  -1    0.51    0.17
  19  -7  -1    1.58    0.22
 -19  -7   1    1.73    0.23
 -19  -7   1    1.09    0.26
  19  -7  -1    1.56    0.26
 -19   7   1    1.19    0.26
  19   7  -1    1.23    0.22
 -18  -7   1    1.59    0.27
  18  -7  -1    1.83    0.22
 -18  -7   1    1.87    0.25
  18  -7  -1    1.15    0.30
  18   7  -1    1.74    0.24
 -18   7   1    1.15    0.25
  17  -7  -1   10.08    0.50
  17  -7  -1   11.94    0.56
 -17  -7   1    9.90    0.51
 -17  -7   1   10.39    0.58
 -17   7   1   11.87    0.57
  17   7  -1   10.13    0.51
 -16  -7   1    1.38    0.21
  16  -7  -1    1.84    0.27
  16  -7  -1    1.68    0.23
 -16  -7   1    1.88    0.27
  16   7  -1    1.91    0.23
 -16   7   1    1.55    0.25
  15  -7  -1   23.11    0.92
  15  -7  -1   23.77    0.88
 -15  -7   1   24.34    0.91
 -15  -7   1   23.19    0.96
 -15   7   1   26.24    0.95
 -15   7   1   22.14    0.88
  15   7  -1   24.54    0.90
  14  -7  -1    0.75    0.17
 -14  -7   1    0.76    0.20
 -14  -7   1    0.57    0.15
  14  -7  -1    0.69    0.16
 -14   7   1    0.61    0.17
  14   7  -1    0.67    0.15
 -14   7   1    0.39    0.13
  13  -7  -1   18.62    0.70
 -13  -7   1   18.04    0.71
 -13  -7   1   19.13    0.76
 -13  -7   1   16.75    0.65
  13  -7  -1   17.89    0.72
  13   7  -1   18.23    0.69
 -13   7   1   18.49    0.73
 -13   7   1   17.41    0.69
 -12  -7   1    0.16    0.13
  12  -7  -1    0.09    0.11
 -12  -7   1    0.14    0.07
 -12  -7   1   -0.07    0.09
  12  -7  -1    0.18    0.12
 -12   7   1   -0.06    0.11
 -12   7   1    0.04    0.09
  12   7  -1    0.18    0.10
  11  -7  -1    3.91    0.26
 -11  -7   1    3.80    0.25
 -11  -7   1    4.15    0.35
 -11  -7   1    3.98    0.21
  11  -7  -1    3.70    0.25
 -11   7   1    3.89    0.26
  11   7  -1    4.20    0.25
  11   7  -1    3.93    0.24
  10  -7  -1    0.46    0.12
 -10  -7   1    0.51    0.09
  10  -7  -1    0.42    0.12
 -10  -7   1    0.60    0.13
  10  -7  -1    0.48    0.12
 -10   7   1    0.47    0.13
 -10   7   1    0.40    0.11
  10   7  -1    0.29    0.10
  10   7  -1    0.60    0.12
 -10   7   1    0.53    0.12
  -9  -7   1   16.13    0.56
   9  -7  -1   15.89    0.61
   9  -7  -1   16.20    0.61
  -9  -7   1   17.16    0.62
   9  -7  -1   16.16    0.61
  -9   7   1   15.12    0.60
  -9   7   1   15.77    0.61
   9   7  -1   16.07    0.58
  -9   7   1   15.58    0.61
   9   7  -1   15.20    0.61
  -8  -7   1    3.52    0.22
   8  -7  -1    2.96    0.21
   8  -7  -1    3.20    0.21
   8  -7  -1    3.43    0.21
  -8  -7   1    3.44    0.17
  -8   7   1    3.10    0.21
  -8   7   1    3.20    0.21
   8   7  -1    3.47    0.21
   8   7  -1    3.54    0.19
   7  -7  -1   78.61    2.54
  -7  -7   1   82.68    2.47
   7  -7  -1   78.78    2.55
  -7  -7   1   80.47    2.55
  -7  -7   1   78.08    2.49
   7  -7  -1   79.28    2.55
   7   7  -1   79.37    2.55
  -7   7   1   80.82    2.54
  -7   7   1   78.97    2.54
   7   7  -1   78.75    2.51
   7   7  -1   79.56    2.47
  -7   7   1   78.84    2.55
   6  -7  -1    2.39    0.18
   6  -7  -1    2.34    0.16
   6  -7  -1    2.96    0.18
  -6  -7   1    2.81    0.18
  -6  -7   1    2.88    0.13
  -6  -7   1    2.81    0.12
  -6   7   1    2.69    0.17
   6   7  -1    2.85    0.18
   6   7  -1    2.98    0.13
   6   7  -1    2.80    0.15
  -6   7   1    2.62    0.17
  -6   7   1    2.91    0.19
   5  -7  -1   32.74    1.12
  -5  -7   1   33.59    1.12
   5  -7  -1   33.16    1.05
  -5  -7   1   33.42    1.06
   5  -7  -1   34.30    1.04
  -5  -7   1   34.09    1.07
   5  -7  -1   33.24    1.11
   5  -7  -1   33.27    1.10
  -5   7   1   33.13    1.10
  -5   7   1   34.25    1.13
  -5   7   1   33.35    1.11
   5   7  -1   32.28    1.07
   5   7  -1   33.15    1.12
   5   7  -1   33.95    1.07
   4  -7  -1    1.68    0.15
   4  -7  -1    1.78    0.13
  -4  -7   1    1.91    0.11
   4  -7  -1    1.78    0.08
  -4  -7   1    1.93    0.09
  -4  -7   1    1.99    0.14
   4  -7  -1    1.83    0.09
  -4   7   1    1.89    0.15
  -4   7   1    1.75    0.12
  -4   7   1    1.83    0.13
   4   7  -1    2.05    0.12
   4   7  -1    1.99    0.10
   4   7  -1    1.77    0.14
  -3  -7   1   33.30    1.10
   3  -7  -1   33.46    1.06
   3  -7  -1   33.67    1.05
  -3  -7   1   33.45    1.07
  -3  -7   1   32.85    1.05
   3  -7  -1   33.82    1.11
   3  -7  -1   32.76    1.07
   3  -7  -1   32.98    1.09
  -3   7   1   32.92    1.08
  -3   7   1   33.48    1.06
   3   7  -1   32.16    1.10
   3   7  -1   33.77    1.05
  -3   7   1   32.67    1.09
   3   7  -1   33.44    1.10
  -3   7   1   34.18    1.11
  -2  -7   1   13.77    0.49
  -2  -7   1   13.58    0.48
   2  -7  -1   13.74    0.50
  -2  -7   1   13.66    0.45
   2  -7  -1   13.65    0.46
  -2   7   1   13.73    0.48
  -2   7   1   13.74    0.47
  -2   7   1   13.96    0.46
   2   7  -1   13.31    0.45
   2   7  -1   13.49    0.48
  -2   7   1   13.78    0.50
  -1  -7   1    0.45    0.07
   1  -7  -1    0.36    0.08
   1  -7  -1    0.59    0.10
  -1  -7   1    0.37    0.07
   1  -7  -1    0.50    0.07
  -1   7   1    0.42    0.06
   1   7  -1    0.52    0.05
  -1   7   1    0.44    0.07
  -1   7   1    0.33    0.06
   1   7  -1    0.45    0.08
  -1   7   1    0.45    0.09
   1   7  -1    0.34    0.07
   1   7  -1    0.40    0.04
   0  -7  -1    0.02    0.06
   0  -7   1    0.12    0.05
   0  -7   1    0.03    0.05
   0  -7  -1    0.13    0.06
   0  -7  -1    0.07    0.05
   0  -7  -1    0.05    0.03
   0  -7   1    0.05    0.03
   0  -7   1    0.04    0.05
   0   7  -1   -0.01    0.05
   0   7   1    0.06    0.05
   0   7  -1    0.06    0.04
   0   7   1    0.13    0.07
   0   7  -1    0.06    0.03
   0   7  -1    0.08    0.05
   0   7   1    0.05    0.03
  -1  -7  -1    0.48    0.07
  -1  -7  -1    0.56    0.09
   1  -7   1    0.29    0.07
   1  -7   1    0.62    0.08
   1  -7   1    0.40    0.05
   1  -7   1    0.56    0.07
  -1  -7  -1    0.45    0.08
   1   7   1    0.39    0.07
   1   7   1    0.40    0.04
  -1   7  -1    0.46    0.06
   1   7   1    0.45    0.08
   1   7   1    0.37    0.04
  -1   7  -1    0.42    0.07
  -1   7  -1    0.31    0.08
   2  -7   1   14.10    0.47
   2  -7   1   13.28    0.46
   2  -7   1   13.56    0.50
   2  -7   1   13.26    0.48
  -2  -7  -1   13.92    0.49
  -2  -7  -1   13.61    0.49
   2   7   1   13.46    0.43
  -2   7  -1   13.81    0.46
   2   7   1   14.43    0.44
  -2   7  -1   13.77    0.47
  -2   7  -1   13.44    0.48
  -2   7  -1   13.87    0.50
   2   7   1   14.00    0.49
   2   7   1   14.03    0.49
  -3  -7  -1   33.39    1.07
   3  -7   1   33.84    1.05
  -3  -7  -1   32.73    1.03
  -3  -7  -1   34.46    1.10
   3  -7   1   33.68    1.09
   3  -7   1   32.24    1.10
   3  -7   1   33.13    1.07
   3   7   1   33.53    1.04
   3   7   1   32.80    1.08
  -3   7  -1   31.30    1.07
  -3   7  -1   33.84    1.05
  -3   7  -1   32.58    1.08
   3   7   1   34.39    1.10
  -3   7  -1   32.53    1.10
   4  -7   1    1.90    0.09
  -4  -7  -1    2.01    0.08
   4  -7   1    1.70    0.14
   4  -7   1    1.79    0.12
  -4  -7  -1    1.75    0.14
  -4  -7  -1    1.75    0.12
   4  -7   1    1.87    0.13
   4   7   1    2.00    0.14
  -4   7  -1    1.87    0.13
  -4   7  -1    1.84    0.09
  -4   7  -1    1.80    0.15
   4   7   1    2.06    0.09
  -4   7  -1    1.90    0.13
   4   7   1    1.82    0.12
  -5  -7  -1   33.76    1.06
  -5  -7  -1   33.26    1.04
   5  -7   1   32.58    1.11
   5  -7   1   31.46    1.09
   5  -7   1   33.38    1.09
  -5  -7  -1   32.55    1.11
  -5   7  -1   33.58    1.11
   5   7   1   33.18    1.05
   5   7   1   33.87    1.11
  -5   7  -1   33.03    1.09
  -5   7  -1   32.59    1.09
   5   7   1   33.49    1.06
   6  -7   1    2.87    0.17
  -6  -7  -1    2.77    0.19
  -6  -7  -1    2.84    0.14
  -6  -7  -1    2.58    0.13
   6  -7   1    2.34    0.18
   6  -7   1    2.81    0.17
  -6   7  -1    2.45    0.16
   6   7   1    2.90    0.13
  -6   7  -1    2.60    0.19
   6   7   1    2.88    0.14
   6   7   1    2.87    0.18
  -6   7  -1    2.72    0.16
   7  -7   1   81.10    2.55
  -7  -7  -1   78.68    2.49
   7  -7   1   80.11    2.54
  -7  -7  -1   78.96    2.47
  -7  -7  -1   81.39    2.55
   7  -7   1   80.42    2.54
   7   7   1   79.41    2.55
   7   7   1   79.70    2.48
  -7   7  -1   79.17    2.54
  -7   7  -1   78.13    2.53
  -7   7  -1   78.81    2.55
   7   7   1   79.56    2.50
   8  -7   1    3.30    0.21
  -8  -7  -1    3.11    0.21
   8  -7   1    2.92    0.26
  -8  -7  -1    3.58    0.17
   8  -7   1    3.43    0.21
  -8   7  -1    3.36    0.23
  -8   7  -1    3.11    0.21
  -8   7  -1    3.35    0.20
   8   7   1    3.70    0.18
   8   7   1    3.34    0.21
   9  -7   1   16.00    0.60
   9  -7   1   14.85    0.60
  -9  -7  -1   16.25    0.62
   9  -7   1   16.14    0.61
  -9  -7  -1   16.00    0.56
  -9   7  -1   16.61    0.60
  -9   7  -1   15.55    0.61
   9   7   1   16.35    0.57
   9   7   1   15.59    0.61
  -9   7  -1   16.25    0.62
  10  -7   1    0.50    0.12
 -10  -7  -1    0.61    0.09
  10  -7   1    0.44    0.13
  10  -7   1    0.60    0.12
 -10  -7  -1    0.51    0.12
 -10   7  -1    0.47    0.12
  10   7   1    0.54    0.10
  10   7   1    0.59    0.12
 -10   7  -1    0.31    0.12
  11  -7   1    3.56    0.24
  11  -7   1    3.88    0.25
 -11  -7  -1    3.84    0.25
 -11  -7  -1    3.51    0.20
  11   7   1    3.73    0.24
 -11   7  -1    4.01    0.25
  11   7   1    3.67    0.22
 -11   7  -1    3.71    0.28
 -12  -7  -1    0.14    0.12
  12  -7   1    0.01    0.10
  12  -7   1   -0.02    0.10
 -12  -7  -1    0.03    0.07
 -12  -7  -1    0.08    0.11
  12   7   1    0.08    0.09
 -12   7  -1    0.06    0.11
 -12   7  -1    0.03    0.10
 -13  -7  -1   18.41    0.71
 -13  -7  -1   16.69    0.65
  13  -7   1   18.70    0.71
  13  -7   1   17.96    0.70
 -13  -7  -1   18.32    0.74
 -13   7  -1   16.84    0.69
 -13   7  -1   18.80    0.71
  13   7   1   18.15    0.68
  14  -7   1    0.67    0.16
 -14  -7  -1    0.44    0.11
 -14  -7  -1    0.59    0.15
 -14  -7  -1    0.65    0.18
  14  -7   1    0.63    0.16
  14   7   1    0.71    0.15
 -14   7  -1    0.50    0.16
 -14   7  -1    0.23    0.13
  15  -7   1   23.24    0.89
 -15  -7  -1   25.65    0.93
  15  -7   1   25.05    0.93
 -15  -7  -1   24.52    0.96
 -15   7  -1   24.70    0.92
  15   7   1   24.79    0.90
 -15   7  -1   21.26    0.89
 -16  -7  -1    1.84    0.24
  16  -7   1    1.54    0.22
 -16  -7  -1    1.94    0.27
  16  -7   1    1.49    0.23
 -16   7  -1    1.67    0.24
  16   7   1    1.79    0.22
 -17  -7  -1   10.00    0.50
  17  -7   1    9.92    0.48
  17  -7   1   10.13    0.51
 -17  -7  -1    9.91    0.55
 -17   7  -1   10.47    0.52
  17   7   1   10.21    0.48
 -18  -7  -1    1.52    0.32
 -18  -7  -1    2.10    0.26
  18  -7   1    1.64    0.40
  18  -7   1    1.61    0.22
 -18   7  -1    1.45    0.26
  18   7   1    1.76    0.23
  19  -7   1    1.62    0.21
  19  -7   1    0.98    0.23
 -19  -7  -1    1.59    0.31
 -19  -7  -1    1.30    0.22
  19   7   1    1.27    0.21
 -19   7  -1    1.39    0.26
 -20  -7  -1    0.41    0.21
  20  -7   1    0.77    0.18
 -20  -7  -1    1.00    0.20
  20  -7   1    0.38    0.19
 -20   7  -1    0.45    0.21
  20   7   1    0.51    0.17
 -21  -7  -1    0.10    0.14
 -21  -7  -1    0.02    0.18
  21  -7   1    0.19    0.13
  21  -7   1    0.33    0.18
 -21   7  -1   -0.05    0.19
 -22  -7  -1    0.05    0.16
  22  -7   1    0.14    0.18
 -22  -7  -1    0.31    0.23
  22  -7   1    0.63    0.14
  22   7   1    0.30    0.17
 -22   7  -1    0.18    0.18
 -23  -7  -1    2.33    0.37
 -23  -7  -1    2.09    0.28
  23  -7   1    2.18    0.32
 -23   7  -1    3.04    0.36
  23   7   1    3.18    0.31
 -23  -8   1    1.02    0.31
 -23  -8   1    1.20    0.22
 -23   8   1    0.98    0.27
  23   8  -1    0.90    0.22
 -22  -8   1    2.68    0.31
  22  -8  -1    2.63    0.35
 -22  -8   1    2.95    0.42
 -22   8   1    2.47    0.35
  22   8  -1    3.02    0.31
  21  -8  -1    3.32    0.35
 -21  -8   1    3.21    0.38
 -21  -8   1    3.35    0.37
  21  -8  -1    4.21    0.30
 -21   8   1    3.20    0.37
  21   8  -1    2.89    0.30
 -20  -8   1    5.52    0.38
  20  -8  -1    4.75    0.39
  20  -8  -1    4.84    0.35
 -20  -8   1    4.71    0.44
 -20   8   1    4.97    0.41
  20   8  -1    5.19    0.36
  19  -8  -1    2.59    0.26
 -19  -8   1    1.46    0.24
  19  -8  -1    1.49    0.27
 -19  -8   1    2.67    0.38
 -19   8   1    2.45    0.34
  19   8  -1    2.06    0.26
  18  -8  -1    4.05    0.31
 -18  -8   1    3.45    0.30
 -18  -8   1    3.88    0.38
  18  -8  -1    3.15    0.32
 -18   8   1    3.85    0.36
  18   8  -1    3.96    0.31
  17  -8  -1    2.32    0.29
 -17  -8   1    2.47    0.35
 -17  -8   1    2.37    0.27
  17  -8  -1    2.06    0.25
  17   8  -1    2.53    0.28
 -17   8   1    2.60    0.31
  16  -8  -1    0.29    0.16
 -16  -8   1    0.63    0.17
 -16  -8   1    0.43    0.19
  16  -8  -1    0.58    0.17
  16   8  -1    0.48    0.16
 -16   8   1    0.43    0.19
  15  -8  -1    0.19    0.13
 -15  -8   1    0.16    0.13
  15  -8  -1    0.04    0.13
 -15  -8   1   -0.04    0.15
 -15   8   1   -0.12    0.14
  15   8  -1    0.01    0.13
  14  -8  -1    6.01    0.36
 -14  -8   1    5.76    0.35
 -14  -8   1    5.67    0.39
  14  -8  -1    5.76    0.50
 -14   8   1    5.84    0.36
  14   8  -1    6.52    0.34
  13  -8  -1    4.82    0.31
 -13  -8   1    4.75    0.25
 -13  -8   1    5.06    0.35
 -13  -8   1    5.03    0.32
  13  -8  -1    5.11    0.31
 -13   8   1    4.56    0.29
  13   8  -1    4.99    0.29
 -13   8   1    4.99    0.33
 -12  -8   1    8.61    0.42
 -12  -8   1    8.99    0.45
  12  -8  -1    8.28    0.41
 -12  -8   1    8.19    0.35
  12  -8  -1    8.25    0.41
 -12   8   1    8.01    0.40
  12   8  -1    9.09    0.39
 -12   8   1    8.64    0.42
  11  -8  -1   15.96    0.63
 -11  -8   1   15.18    0.57
 -11  -8   1   16.86    0.64
  11  -8  -1   16.08    0.63
  11   8  -1   16.17    0.60
 -11   8   1   14.82    0.62
 -10  -8   1   39.75    1.35
  10  -8  -1   39.26    1.36
 -10  -8   1   39.07    1.28
  10  -8  -1   38.74    1.34
  10  -8  -1   38.42    1.39
 -10   8   1   38.78    1.35
 -10   8   1   40.14    1.35
  10   8  -1   38.91    1.35
  10   8  -1   41.60    1.31
   9  -8  -1   12.92    0.53
  -9  -8   1   12.72    0.47
   9  -8  -1   13.55    0.53
  -9  -8   1   13.22    0.54
   9  -8  -1   13.27    0.54
  -9   8   1   13.68    0.53
   9   8  -1   13.04    0.53
   9   8  -1   13.63    0.50
  -9   8   1   13.54    0.53
  -8  -8   1   10.45    0.38
  -8  -8   1   10.70    0.44
  -8  -8   1   10.40    0.34
   8  -8  -1   10.24    0.44
   8  -8  -1   10.28    0.43
   8  -8  -1   10.57    0.44
  -8   8   1    9.90    0.43
  -8   8   1    9.83    0.43
   8   8  -1   10.23    0.44
   8   8  -1   10.76    0.40
  -8   8   1   10.88    0.44
  -7  -8   1    2.64    0.19
  -7  -8   1    2.76    0.13
  -7  -8   1    2.75    0.12
   7  -8  -1    2.69    0.18
   7  -8  -1    2.38    0.19
   7  -8  -1    2.47    0.18
   7   8  -1    2.38    0.18
  -7   8   1    2.47    0.18
   7   8  -1    2.61    0.12
  -7   8   1    2.56    0.17
   7   8  -1    2.58    0.15
  -7   8   1    2.52    0.19
   6  -8  -1    5.77    0.26
   6  -8  -1    5.45    0.27
   6  -8  -1    5.71    0.20
   6  -8  -1    5.48    0.28
  -6  -8   1    5.86    0.28
   6  -8  -1    5.73    0.19
  -6  -8   1    5.46    0.22
   6   8  -1    5.74    0.23
   6   8  -1    5.82    0.23
  -6   8   1    5.73    0.27
  -6   8   1    5.73    0.29
   6   8  -1    5.56    0.27
  -6   8   1    5.34    0.27
   5  -8  -1    1.25    0.15
  -5  -8   1    1.37    0.14
   5  -8  -1    1.67    0.14
   5  -8  -1    1.48    0.12
   5  -8  -1    1.55    0.09
   5  -8  -1    1.47    0.07
  -5  -8   1    1.51    0.10
  -5  -8   1    1.54    0.09
  -5   8   1    1.54    0.15
  -5   8   1    1.53    0.12
   5   8  -1    1.59    0.14
  -5   8   1    1.51    0.13
   5   8  -1    1.62    0.10
   4  -8  -1   13.37    0.51
   4  -8  -1   13.50    0.45
  -4  -8   1   13.42    0.51
   4  -8  -1   13.24    0.48
  -4  -8   1   13.63    0.47
  -4  -8   1   13.18    0.46
   4  -8  -1   13.19    0.44
  -4   8   1   13.36    0.49
   4   8  -1   13.61    0.51
  -4   8   1   13.22    0.51
   4   8  -1   13.80    0.45
  -4   8   1   13.65    0.49
   4   8  -1   13.80    0.48
   3  -8  -1   35.56    1.13
  -3  -8   1   34.72    1.15
  -3  -8   1   33.90    1.13
   3  -8  -1   34.48    1.16
   3  -8  -1   34.30    1.12
  -3  -8   1   34.06    1.10
   3  -8  -1   35.80    1.15
  -3   8   1   35.64    1.17
  -3   8   1   34.54    1.11
   3   8  -1   34.69    1.15
   3   8  -1   34.35    1.13
  -3   8   1   33.36    1.14
  -3   8   1   35.11    1.13
   3   8  -1   36.40    1.12
   2  -8  -1   26.92    0.86
   2  -8  -1   25.65    0.88
  -2  -8   1   25.93    0.84
   2  -8  -1   26.64    0.90
  -2  -8   1   25.73    0.87
  -2  -8   1   26.43    0.89
   2  -8  -1   26.05    0.85
  -2   8   1   25.83    0.86
  -2   8   1   27.08    0.90
   2   8  -1   26.26    0.89
   2   8  -1   25.88    0.83
  -2   8   1   26.68    0.88
   2   8  -1   27.16    0.88
  -2   8   1   27.21    0.86
  -1  -8   1   20.64    0.69
   1  -8  -1   19.81    0.66
   1  -8  -1   19.82    0.68
  -1  -8   1   19.76    0.69
   1  -8  -1   20.00    0.71
  -1   8   1   21.28    0.70
  -1   8   1   20.07    0.68
   1   8  -1   20.10    0.65
  -1   8   1   20.34    0.68
   1   8  -1   20.97    0.70
   1   8  -1   20.69    0.66
  -1   8   1   20.41    0.71
   1   8  -1   20.08    0.69
   0  -8   1   68.86    2.18
   0  -8  -1   69.33    2.20
   0  -8   1   69.83    2.15
   0  -8  -1   69.57    2.18
   0  -8  -1   68.35    2.18
   0  -8   1   69.14    2.18
   0  -8  -1   68.19    2.14
   0  -8   1   67.84    2.19
   0   8   1   67.95    2.15
   0   8  -1   70.42    2.16
   0   8  -1   68.59    2.20
   0   8   1   70.33    2.20
   0   8  -1   66.08    2.17
   0   8   1   70.90    2.18
   0   8  -1   70.55    2.18
   1  -8   1   20.18    0.68
   1  -8   1   19.31    0.70
  -1  -8  -1   20.41    0.69
   1  -8   1   21.23    0.69
  -1  -8  -1   20.59    0.70
  -1  -8  -1   20.33    0.70
   1  -8   1   20.26    0.66
   1   8   1   21.30    0.71
  -1   8  -1   20.35    0.71
  -1   8  -1   20.52    0.68
   1   8   1   20.94    0.65
  -1   8  -1   19.46    0.67
   1   8   1   19.93    0.65
   1   8   1   21.07    0.70
   2  -8   1   25.71    0.89
   2  -8   1   26.24    0.88
   2  -8   1   26.39    0.85
   2  -8   1   26.10    0.85
  -2  -8  -1   27.27    0.89
  -2  -8  -1   26.15    0.88
   2   8   1   26.95    0.89
  -2   8  -1   25.99    0.86
   2   8   1   26.36    0.83
  -2   8  -1   25.71    0.89
   2   8   1   25.88    0.82
   2   8   1   26.85    0.88
  -2   8  -1   26.02    0.87
   3  -8   1   35.75    1.14
  -3  -8  -1   35.47    1.15
   3  -8   1   33.69    1.15
  -3  -8  -1   34.28    1.13
  -3  -8  -1   34.61    1.08
   3  -8   1   34.53    1.12
   3  -8   1   35.28    1.11
   3   8   1   34.96    1.15
  -3   8  -1   35.20    1.10
  -3   8  -1   34.21    1.13
  -3   8  -1   34.38    1.13
   3   8   1   33.93    1.08
  -3   8  -1   34.52    1.16
   3   8   1   34.11    1.13
   4  -8   1   13.58    0.45
  -4  -8  -1   13.43    0.44
   4  -8   1   13.04    0.48
  -4  -8  -1   13.36    0.47
   4  -8   1   13.86    0.51
   4  -8   1   13.92    0.50
  -4  -8  -1   13.95    0.51
  -4   8  -1   13.33    0.45
   4   8   1   13.57    0.50
  -4   8  -1   13.67    0.52
   4   8   1   13.36    0.44
   4   8   1   14.18    0.48
  -4   8  -1   13.42    0.49
  -4   8  -1   13.12    0.49
  -5  -8  -1    1.48    0.15
   5  -8   1    1.71    0.13
  -5  -8  -1    1.37    0.11
  -5  -8  -1    1.59    0.08
   5  -8   1    1.38    0.14
   5  -8   1    1.42    0.07
   5  -8   1    1.38    0.12
  -5   8  -1    1.49    0.07
   5   8   1    1.56    0.12
   5   8   1    1.65    0.14
  -5   8  -1    1.28    0.12
  -5   8  -1    1.36    0.12
   5   8   1    1.51    0.09
  -5   8  -1    1.28    0.15
   6  -8   1    5.71    0.26
   6  -8   1    5.58    0.26
  -6  -8  -1    5.67    0.21
   6  -8   1    5.29    0.27
  -6  -8  -1    5.04    0.23
  -6  -8  -1    5.94    0.28
  -6   8  -1    5.34    0.26
  -6   8  -1    5.67    0.26
  -6   8  -1    5.57    0.28
   6   8   1    5.57    0.22
   6   8   1    6.17    0.28
   6   8   1    5.72    0.22
   7  -8   1    2.62    0.17
  -7  -8  -1    2.55    0.13
   7  -8   1    2.29    0.18
  -7  -8  -1    2.51    0.19
   7  -8   1    2.57    0.17
  -7  -8  -1    2.68    0.13
   7   8   1    2.77    0.13
   7   8   1    2.53    0.14
   7   8   1    2.53    0.18
  -7   8  -1    2.52    0.19
  -7   8  -1    2.79    0.18
  -7   8  -1    2.56    0.17
  -8  -8  -1   10.88    0.44
  -8  -8  -1   10.58    0.37
   8  -8   1   10.04    0.42
   8  -8   1    9.72    0.43
   8  -8   1   10.19    0.43
  -8  -8  -1   10.69    0.35
   8   8   1   10.52    0.39
   8   8   1   10.23    0.43
  -8   8  -1   10.29    0.42
  -8   8  -1    9.84    0.42
  -8   8  -1   10.54    0.45
  -9  -8  -1   13.61    0.54
   9  -8   1   13.16    0.53
   9  -8   1   13.04    0.53
   9  -8   1   13.70    0.53
  -9  -8  -1   12.62    0.47
   9   8   1   13.18    0.54
  -9   8  -1   14.17    0.53
   9   8   1   13.08    0.49
  -9   8  -1   13.85    0.54
 -10  -8  -1   38.96    1.31
  10  -8   1   39.33    1.37
  10  -8   1   39.72    1.37
 -10  -8  -1   40.99    1.38
  10   8   1   41.79    1.38
  10   8   1   41.74    1.33
 -10   8  -1   41.02    1.36
 -10   8  -1   39.34    1.38
 -11  -8  -1   15.55    0.65
  11  -8   1   15.99    0.64
 -11  -8  -1   15.88    0.58
  11  -8   1   17.29    0.64
  11   8   1   16.10    0.60
 -11   8  -1   14.88    0.63
 -11   8  -1   17.94    0.64
 -12  -8  -1    8.86    0.42
  12  -8   1    8.45    0.41
 -12  -8  -1    8.30    0.35
  12  -8   1    7.94    0.40
  12   8   1    8.84    0.37
 -12   8  -1    7.82    0.40
 -12   8  -1    8.38    0.40
  13  -8   1    5.20    0.31
 -13  -8  -1    4.69    0.25
 -13  -8  -1    4.88    0.33
 -13  -8  -1    5.18    0.32
  13  -8   1    4.78    0.31
 -13   8  -1    4.84    0.31
  13   8   1    4.70    0.27
 -13   8  -1    3.97    0.28
 -14  -8  -1    5.29    0.37
  14  -8   1    5.70    0.35
 -14  -8  -1    6.45    0.36
  14  -8   1    6.07    0.38
 -14  -8  -1    5.48    0.28
 -14   8  -1    5.77    0.35
  14   8   1    5.83    0.31
  15  -8   1    0.22    0.13
 -15  -8  -1   -0.03    0.13
 -15  -8  -1   -0.12    0.12
  15  -8   1    0.10    0.13
 -15   8  -1    0.12    0.15
  15   8   1    0.23    0.12
 -16  -8  -1    0.75    0.18
  16  -8   1    0.50    0.16
  16  -8   1    0.48    0.17
 -16  -8  -1    0.39    0.19
  16   8   1    0.62    0.16
 -16   8  -1    0.61    0.19
  17  -8   1    2.08    0.25
 -17  -8  -1    2.57    0.31
  17  -8   1    2.19    0.26
 -17  -8  -1    2.46    0.28
 -17   8  -1    2.20    0.29
  17   8   1    2.28    0.25
  18  -8   1    3.26    0.32
 -18  -8  -1    4.29    0.58
  18  -8   1    3.08    0.28
 -18  -8  -1    3.69    0.30
  18   8   1    3.83    0.30
  19  -8   1    2.10    0.28
 -19  -8  -1    1.56    0.30
  19  -8   1    1.92    0.24
 -19  -8  -1    2.09    0.26
  19   8   1    1.35    0.22
 -19   8  -1    2.13    0.30
  20  -8   1    4.64    0.33
 -20  -8  -1    4.70    0.41
 -20  -8  -1    4.51    0.35
  20  -8   1    4.73    0.38
  20   8   1    5.19    0.34
 -20   8  -1    5.05    0.40
 -21  -8  -1    3.60    0.38
  21  -8   1    4.06    0.29
  21  -8   1    3.43    0.35
 -21   8  -1    2.95    0.35
  21   8   1    2.87    0.34
  22  -8   1    3.13    0.34
 -22  -8  -1    2.60    0.31
 -22  -8  -1    2.45    0.36
  22   8   1    3.02    0.30
 -22   8  -1    2.77    0.36
 -23  -8  -1    1.05    0.40
 -23  -8  -1    0.85    0.21
  23   8   1    1.21    0.22
 -23   8  -1    0.69    0.25
  22  -9  -1    0.06    0.19
 -22  -9   1    0.11    0.23
 -22  -9   1    0.28    0.16
  22   9  -1    0.26    0.18
 -22   9   1    0.15    0.22
 -21  -9   1    0.47    0.23
 -21  -9   1    0.14    0.15
  21  -9  -1    0.42    0.20
 -21   9   1    0.31    0.23
  21   9  -1    0.53    0.23
  20  -9  -1    1.47    0.24
 -20  -9   1    1.04    0.30
  20  -9  -1    0.99    0.24
  20   9  -1    1.52    0.24
 -20   9   1    0.98    0.25
 -19  -9   1    0.28    0.20
  19  -9  -1    0.21    0.19
  19  -9  -1    0.05    0.14
 -19  -9   1    0.15    0.15
 -19   9   1   -0.07    0.18
  19   9  -1    0.11    0.15
  18  -9  -1    4.29    0.34
 -18  -9   1    4.09    0.35
  18  -9  -1    4.24    0.36
  18   9  -1    4.47    0.32
 -18   9   1    4.59    0.44
  17  -9  -1    0.90    0.22
 -17  -9   1    1.25    0.22
 -17  -9   1    1.24    0.25
  17   9  -1    0.94    0.19
 -17   9   1    0.96    0.23
 -16  -9   1   10.95    0.54
  16  -9  -1   11.10    0.55
 -16  -9   1   11.14    0.59
  16  -9  -1   10.61    0.52
  16   9  -1   11.29    0.51
 -16   9   1   11.17    0.56
  15  -9  -1    2.50    0.27
  15  -9  -1    2.84    0.27
 -15  -9   1    2.59    0.30
 -15  -9   1    2.33    0.25
 -15   9   1    3.37    0.30
  15   9  -1    2.71    0.24
  14  -9  -1   10.34    0.50
  14  -9  -1   10.98    0.51
 -14  -9   1    9.96    0.54
 -14  -9   1   11.41    0.52
 -14   9   1   10.66    0.52
  13  -9  -1    5.02    0.33
 -13  -9   1    5.24    0.36
 -13  -9   1    4.81    0.25
 -13  -9   1    5.32    0.33
  13  -9  -1    4.95    0.32
  13   9  -1    5.54    0.30
 -13   9   1    5.42    0.34
 -12  -9   1    5.43    0.26
 -12  -9   1    5.61    0.33
  12  -9  -1    5.38    0.32
  12  -9  -1    5.33    0.51
 -12   9   1    5.90    0.34
  12   9  -1    5.78    0.30
  11  -9  -1    0.40    0.14
 -11  -9   1    0.31    0.13
  11  -9  -1    0.34    0.12
 -11  -9   1    0.35    0.08
 -11   9   1    0.40    0.14
 -11   9   1    0.30    0.13
  11   9  -1    0.38    0.11
  10  -9  -1    0.50    0.14
 -10  -9   1    0.31    0.08
  10  -9  -1    0.54    0.13
 -10  -9   1    0.38    0.12
 -10   9   1    0.47    0.14
  10   9  -1    0.57    0.12
 -10   9   1    0.21    0.11
  -9  -9   1    0.68    0.09
   9  -9  -1    0.72    0.14
   9  -9  -1    0.65    0.13
  -9  -9   1    0.61    0.14
   9  -9  -1    0.60    0.14
  -9   9   1    0.77    0.14
   9   9  -1    0.75    0.12
  -9   9   1    0.63    0.14
  -9   9   1    1.01    0.13
   9   9  -1    0.54    0.12
   8  -9  -1   15.60    0.63
   8  -9  -1   17.11    0.62
  -8  -9   1   17.40    0.64
   8  -9  -1   16.68    0.64
  -8  -9   1   17.05    0.54
  -8  -9   1   16.44    0.56
   8   9  -1   16.64    0.55
  -8   9   1   16.00    0.62
  -8   9   1   16.17    0.62
  -8   9   1   15.78    0.63
   8   9  -1   15.83    0.63
   8   9  -1   16.91    0.59
   7  -9  -1    0.82    0.13
   7  -9  -1    0.76    0.12
  -7  -9   1    0.71    0.08
   7  -9  -1    0.69    0.14
  -7  -9   1    0.51    0.12
  -7  -9   1    0.50    0.08
  -7   9   1    0.82    0.12
   7   9  -1    0.64    0.12
  -7   9   1    0.80    0.13
   7   9  -1    0.47    0.08
  -7   9   1    0.78    0.14
   7   9  -1    0.68    0.09
  -6  -9   1   37.30    1.26
   6  -9  -1   37.58    1.17
   6  -9  -1   37.54    1.17
  -6  -9   1   37.46    1.20
   6  -9  -1   36.38    1.23
   6  -9  -1   36.52    1.26
  -6  -9   1   38.08    1.19
   6  -9  -1   36.69    1.26
  -6   9   1   36.63    1.27
   6   9  -1   38.08    1.20
   6   9  -1   38.07    1.20
  -6   9   1   36.80    1.24
   5  -9  -1   15.56    0.50
  -5  -9   1   14.52    0.57
   5  -9  -1   15.84    0.57
   5  -9  -1   15.80    0.55
   5  -9  -1   14.89    0.58
  -5  -9   1   15.05    0.50
  -5  -9   1   14.89    0.53
   5  -9  -1   15.50    0.50
  -5   9   1   15.42    0.59
  -5   9   1   15.24    0.55
   5   9  -1   15.08    0.57
  -5   9   1   14.82    0.56
   5   9  -1   14.95    0.51
   5   9  -1   15.11    0.54
   4  -9  -1   42.28    1.40
   4  -9  -1   44.61    1.40
  -4  -9   1   45.39    1.40
  -4  -9   1   42.75    1.44
   4  -9  -1   42.33    1.44
  -4  -9   1   42.93    1.40
   4  -9  -1   43.55    1.37
   4   9  -1   45.43    1.41
   4   9  -1   43.04    1.44
  -4   9   1   43.46    1.45
   4   9  -1   44.35    1.38
  -4   9   1   43.23    1.41
  -4   9   1   42.57    1.42
  -3  -9   1    0.18    0.08
   3  -9  -1    0.46    0.07
   3  -9  -1    0.31    0.11
   3  -9  -1    0.38    0.09
  -3  -9   1    0.41    0.06
  -3  -9   1    0.39    0.10
   3  -9  -1    0.43    0.07
  -3   9   1    0.50    0.09
   3   9  -1    0.28    0.10
   3   9  -1    0.47    0.06
   3   9  -1    0.27    0.09
  -3   9   1    0.55    0.08
  -3   9   1    0.55    0.12
  -3   9   1    0.44    0.07
   2  -9  -1   20.72    0.75
  -2  -9   1   21.53    0.74
   2  -9  -1   21.68    0.70
   2  -9  -1   21.71    0.71
   2  -9  -1   21.63    0.74
  -2  -9   1   21.36    0.73
  -2   9   1   21.85    0.76
  -2   9   1   21.37    0.73
  -2   9   1   21.13    0.71
  -2   9   1   22.03    0.71
   2   9  -1   19.27    0.69
   2   9  -1   21.63    0.74
   2   9  -1   21.10    0.74
   1  -9  -1    0.38    0.08
   1  -9  -1    0.32    0.10
   1  -9  -1    0.47    0.06
  -1  -9   1    0.49    0.09
  -1  -9   1    0.56    0.09
   1  -9  -1    0.54    0.08
  -1  -9   1    0.44    0.09
  -1   9   1    0.68    0.11
  -1   9   1    0.49    0.11
   1   9  -1    0.37    0.08
   1   9  -1    0.45    0.06
   1   9  -1    0.42    0.05
  -1   9   1    0.39    0.07
   1   9  -1    0.43    0.09
  -1   9   1    0.39    0.06
   0  -9   1    0.34    0.07
   0  -9  -1    0.26    0.07
   0  -9  -1    0.27    0.05
   0  -9  -1    0.47    0.10
   0  -9   1    0.26    0.04
   0  -9   1    0.31    0.07
   0  -9  -1    0.10    0.08
   0  -9   1    0.22    0.08
   0   9  -1    0.36    0.09
   0   9   1    0.29    0.05
   0   9   1    0.43    0.10
   0   9  -1    0.27    0.05
   0   9   1    0.24    0.07
   0   9  -1    0.28    0.07
  -1  -9  -1    0.39    0.09
   1  -9   1    0.40    0.10
  -1  -9  -1    0.53    0.09
   1  -9   1    0.39    0.07
   1  -9   1    0.74    0.13
  -1  -9  -1    0.31    0.09
   1  -9   1    0.57    0.06
   1   9   1    0.51    0.10
   1   9   1    0.49    0.05
   1   9   1    0.41    0.05
  -1   9  -1    0.54    0.11
  -1   9  -1    0.49    0.08
  -1   9  -1    0.45    0.06
   1   9   1    0.25    0.08
  -2  -9  -1   21.88    0.74
  -2  -9  -1   21.76    0.73
   2  -9   1   21.21    0.71
   2  -9   1   20.95    0.75
   2  -9   1   21.83    0.74
  -2  -9  -1   22.14    0.75
   2  -9   1   21.66    0.72
   2   9   1   21.47    0.68
  -2   9  -1   21.27    0.76
   2   9   1   22.41    0.75
  -2   9  -1   21.34    0.73
  -2   9  -1   22.27    0.72
   2   9   1   19.76    0.68
  -2   9  -1   21.58    0.72
   2   9   1   22.01    0.75
   3  -9   1    0.47    0.07
  -3  -9  -1    0.38    0.10
   3  -9   1    0.61    0.10
  -3  -9  -1    0.27    0.09
   3  -9   1    0.41    0.07
   3  -9   1    0.24    0.10
  -3   9  -1    0.62    0.09
   3   9   1    0.50    0.05
  -3   9  -1    0.28    0.11
   3   9   1    0.54    0.09
   3   9   1    0.42    0.10
  -3   9  -1    0.52    0.08
   3   9   1    0.41    0.04
   4  -9   1   43.08    1.36
  -4  -9  -1   43.41    1.42
  -4  -9  -1   42.37    1.34
   4  -9   1   42.99    1.38
  -4  -9  -1   42.19    1.38
   4  -9   1   41.32    1.42
   4  -9   1   43.25    1.41
   4   9   1   42.81    1.34
   4   9   1   44.31    1.42
  -4   9  -1   43.50    1.36
  -4   9  -1   42.39    1.43
   4   9   1   43.94    1.39
  -4   9  -1   42.36    1.40
  -4   9  -1   43.15    1.40
  -5  -9  -1   16.47    0.59
   5  -9   1   15.83    0.57
   5  -9   1   14.64    0.58
  -5  -9  -1   14.64    0.53
  -5  -9  -1   15.38    0.50
   5  -9   1   15.10    0.50
   5  -9   1   15.71    0.55
  -5   9  -1   15.56    0.59
  -5   9  -1   15.58    0.56
   5   9   1   15.38    0.54
  -5   9  -1   15.52    0.56
   5   9   1   15.16    0.51
   5   9   1   15.02    0.58
  -5   9  -1   14.87    0.50
  -6  -9  -1   37.96    1.26
  -6  -9  -1   36.35    1.17
   6  -9   1   36.87    1.24
  -6  -9  -1   35.41    1.19
   6  -9   1   37.05    1.26
   6  -9   1   37.21    1.22
  -6   9  -1   37.03    1.24
  -6   9  -1   37.08    1.23
   6   9   1   37.31    1.26
  -6   9  -1   37.09    1.26
   6   9   1   37.96    1.20
   6   9   1   37.49    1.20
   7  -9   1    0.83    0.14
  -7  -9  -1    0.67    0.07
  -7  -9  -1    0.69    0.08
  -7  -9  -1    0.70    0.14
   7  -9   1    0.73    0.11
   7  -9   1    0.61    0.13
  -7   9  -1    0.98    0.13
   7   9   1    0.61    0.08
  -7   9  -1    0.69    0.16
   7   9   1    0.52    0.11
   7   9   1    0.78    0.09
  -8  -9  -1   17.24    0.65
   8  -9   1   16.90    0.62
  -8  -9  -1   17.28    0.56
   8  -9   1   16.92    0.64
  -8  -9  -1   16.69    0.57
   8  -9   1   16.65    0.65
  -8   9  -1   16.51    0.65
   8   9   1   17.21    0.58
   8   9   1   17.10    0.57
  -8   9  -1   16.79    0.64
   8   9   1   16.25    0.64
  -8   9  -1   17.27    0.63
   9  -9   1    0.71    0.13
  -9  -9  -1    0.67    0.08
   9  -9   1    1.03    0.16
  -9  -9  -1    0.61    0.13
   9   9   1    0.67    0.12
  -9   9  -1    0.62    0.12
  -9   9  -1    0.55    0.14
   9   9   1    0.68    0.10
  -9   9  -1    0.69    0.13
  10  -9   1    0.33    0.13
  10  -9   1    0.46    0.12
 -10  -9  -1    0.54    0.14
 -10  -9  -1    0.45    0.08
 -10   9  -1    0.56    0.14
  10   9   1    0.34    0.09
 -11  -9  -1    0.31    0.12
  11  -9   1    0.32    0.12
  11  -9   1    0.37    0.13
 -11  -9  -1    0.34    0.08
 -11   9  -1    0.48    0.13
  11   9   1    0.32    0.10
 -11   9  -1    0.15    0.12
  12  -9   1    5.68    0.32
 -12  -9  -1    5.85    0.26
 -12  -9  -1    5.82    0.34
  12   9   1    5.59    0.28
 -12   9  -1    6.07    0.33
 -13  -9  -1    4.91    0.25
 -13  -9  -1    4.88    0.32
  13  -9   1    4.96    0.31
  13  -9   1    4.88    0.32
  13   9   1    5.38    0.28
 -13   9  -1    5.17    0.32
  14  -9   1    9.88    0.49
  14  -9   1   10.40    0.50
 -14  -9  -1   10.74    0.50
 -14  -9  -1    9.60    0.42
 -14  -9  -1   11.08    0.54
 -14   9  -1   10.92    0.50
  14   9   1   11.01    0.46
 -15  -9  -1    2.83    0.28
 -15  -9  -1    3.04    0.30
  15  -9   1    2.99    0.29
  15  -9   1    2.94    0.27
 -15   9  -1    2.40    0.26
  15   9   1    2.43    0.22
  16  -9   1   10.50    0.53
 -16  -9  -1   11.34    0.58
 -16  -9  -1   11.76    0.55
  16  -9   1   11.01    0.52
 -16   9  -1   10.97    0.54
  16   9   1   11.10    0.50
  17  -9   1    1.14    0.21
 -17  -9  -1    0.97    0.20
 -17  -9  -1    1.10    0.24
  17  -9   1    1.29    0.24
 -17   9  -1    1.09    0.22
  17   9   1    1.07    0.19
 -18  -9  -1    4.27    0.40
 -18  -9  -1    4.13    0.34
  18  -9   1    4.79    0.35
  18  -9   1    4.20    0.34
  18   9   1    4.32    0.31
 -18   9  -1    4.43    0.36
  19  -9   1    0.12    0.17
 -19  -9  -1   -0.24    0.16
  19  -9   1    0.18    0.14
 -19  -9  -1    0.08    0.15
  19   9   1    0.04    0.14
 -19   9  -1    0.27    0.18
 -20  -9  -1    2.07    0.36
  20  -9   1    0.79    0.21
 -20  -9  -1    2.25    0.44
  20  -9   1    1.16    0.23
 -20   9  -1    0.66    0.22
  20   9   1    1.14    0.21
 -21  -9  -1    0.34    0.17
 -21  -9  -1    0.58    0.24
  21  -9   1    0.33    0.21
  21  -9   1    0.76    0.16
  21   9   1    0.49    0.16
 -21   9  -1    0.23    0.20
 -22  -9  -1    0.39    0.23
  22  -9   1    0.26    0.19
 -22  -9  -1    0.95    0.20
 -22   9  -1    0.36    0.22
  22   9   1    0.46    0.18
 -22 -10   1    2.72    0.32
 -22 -10   1    3.29    0.43
 -22  10   1    3.12    0.37
  22  10  -1    2.90    0.31
 -21 -10   1    0.32    0.19
 -21 -10   1    0.03    0.19
  21 -10  -1    0.90    0.17
  21 -10  -1    0.60    0.22
 -21  10   1    0.48    0.23
 -20 -10   1    4.02    0.35
  20 -10  -1    4.33    0.38
 -20 -10   1    3.45    0.41
  20 -10  -1    4.58    0.33
 -20  10   1    4.19    0.40
  20  10  -1    4.46    0.33
  19 -10  -1    0.94    0.20
 -19 -10   1    0.68    0.28
 -19 -10   1    0.75    0.25
  19 -10  -1    0.78    0.21
 -19  10   1    0.74    0.23
  19  10  -1    0.83    0.19
  18 -10  -1    4.23    0.35
  18 -10  -1    4.39    0.35
 -18 -10   1    3.94    0.34
 -18 -10   1    3.82    0.40
  18  10  -1    4.33    0.32
 -18  10   1    3.80    0.38
 -17 -10   1    0.13    0.15
  17 -10  -1    0.13    0.16
 -17 -10   1    0.23    0.20
  17 -10  -1    0.06    0.23
 -17  10   1    0.37    0.19
  17  10  -1    0.13    0.15
 -16 -10   1   -0.02    0.14
 -16 -10   1   -0.06    0.17
  16 -10  -1    0.18    0.15
  16 -10  -1    0.06    0.15
 -16  10   1   -0.08    0.16
  16  10  -1    0.10    0.14
  15 -10  -1    0.67    0.18
 -15 -10   1    0.98    0.20
 -15 -10   1    0.53    0.20
  15 -10  -1    0.75    0.20
  15  10  -1    0.82    0.17
 -15  10   1    0.60    0.19
 -14 -10   1    1.63    0.26
 -14 -10   1    1.87    0.25
  14 -10  -1    1.76    0.24
  14 -10  -1    2.05    0.26
  14  10  -1    1.78    0.33
 -14  10   1    1.60    0.24
 -13 -10   1    1.02    0.19
 -13 -10   1    1.17    0.13
  13 -10  -1    1.29    0.22
  13 -10  -1    1.03    0.19
  13  10  -1    1.38    0.18
 -13  10   1    1.49    0.22
  12 -10  -1   27.26    1.01
  12 -10  -1   28.08    1.02
 -12 -10   1   28.03    1.02
  12  10  -1   27.57    0.97
 -12  10   1   27.11    1.01
 -11 -10   1    1.38    0.12
  11 -10  -1    1.22    0.18
 -11 -10   1    1.27    0.19
  11 -10  -1    1.35    0.20
 -11  10   1    1.48    0.20
  11  10  -1    1.41    0.15
 -10 -10   1   38.87    1.29
  10 -10  -1   38.98    1.39
  10 -10  -1   40.60    1.37
 -10 -10   1   40.04    1.39
  10  10  -1   40.94    1.33
 -10  10   1   39.91    1.44
 -10  10   1   40.96    1.38
   9 -10  -1    2.58    0.21
   9 -10  -1    2.08    0.21
  -9 -10   1    2.39    0.12
  -9 -10   1    2.57    0.14
  -9 -10   1    2.69    0.23
   9  10  -1    2.70    0.17
  -9  10   1    2.08    0.21
  -9  10   1    2.41    0.21
   9  10  -1    2.61    0.12
  -8 -10   1   29.85    0.97
   8 -10  -1   29.46    1.03
  -8 -10   1   30.60    1.06
  -8 -10   1   30.39    0.97
   8 -10  -1   29.99    1.06
   8 -10  -1   29.39    1.06
  -8  10   1   29.98    1.07
  -8  10   1   30.42    1.04
   8  10  -1   30.17    0.97
  -8  10   1   30.03    1.04
   8  10  -1   28.91    1.05
   8  10  -1   30.61    1.00
   7 -10  -1    0.52    0.11
  -7 -10   1    0.51    0.07
   7 -10  -1    0.35    0.04
  -7 -10   1    0.42    0.11
  -7 -10   1    0.47    0.08
   7 -10  -1    0.32    0.12
   7  10  -1    0.40    0.08
   7  10  -1    0.17    0.09
  -7  10   1    0.37    0.10
   7  10  -1    0.48    0.08
  -7  10   1    0.35    0.09
  -7  10   1    0.25    0.12
  -6 -10   1    0.26    0.10
   6 -10  -1    0.19    0.05
   6 -10  -1    0.33    0.04
   6 -10  -1    0.27    0.11
   6 -10  -1    0.43    0.09
   6 -10  -1    0.19    0.08
  -6 -10   1    0.27    0.07
  -6 -10   1    0.29    0.06
  -6  10   1    0.18    0.11
  -6  10   1    0.29    0.09
   6  10  -1    0.47    0.09
   6  10  -1    0.33    0.07
   6  10  -1    0.24    0.09
  -6  10   1    0.25    0.08
   5 -10  -1    0.69    0.06
  -5 -10   1    0.74    0.07
   5 -10  -1    0.82    0.11
  -5 -10   1    1.07    0.11
  -5 -10   1    0.99    0.14
   5 -10  -1    0.83    0.13
   5 -10  -1    0.80    0.15
   5  10  -1    0.97    0.12
  -5  10   1    0.83    0.14
   5  10  -1    0.97    0.14
  -5  10   1    0.77    0.11
  -5  10   1    0.78    0.12
   5  10  -1    0.71    0.08
   4 -10  -1    4.87    0.20
  -4 -10   1    4.72    0.25
   4 -10  -1    4.57    0.19
   4 -10  -1    4.90    0.22
  -4 -10   1    4.68    0.19
   4 -10  -1    4.41    0.26
   4 -10  -1    5.11    0.25
  -4 -10   1    4.65    0.22
   4  10  -1    5.17    0.20
  -4  10   1    4.78    0.23
  -4  10   1    4.90    0.20
   4  10  -1    5.09    0.24
  -4  10   1    4.99    0.27
   4  10  -1    5.11    0.26
   3 -10  -1    1.26    0.10
  -3 -10   1    1.47    0.15
   3 -10  -1    1.88    0.19
  -3 -10   1    1.29    0.08
   3 -10  -1    1.32    0.11
   3 -10  -1    1.37    0.16
  -3 -10   1    1.10    0.12
  -3  10   1    1.35    0.16
  -3  10   1    1.29    0.12
  -3  10   1    1.43    0.11
   3  10  -1    1.31    0.14
  -3  10   1    1.13    0.11
   3  10  -1    1.56    0.15
   3  10  -1    1.47    0.09
   3  10  -1    1.28    0.07
  -2 -10   1   23.28    0.82
   2 -10  -1   24.47    0.78
  -2 -10   1   24.21    0.83
   2 -10  -1   23.98    0.84
   2 -10  -1   23.97    0.80
  -2  10   1   24.53    0.85
  -2  10   1   24.79    0.80
   2  10  -1   21.74    0.77
   2  10  -1   25.01    0.83
  -2  10   1   23.73    0.82
   2  10  -1   23.88    0.77
  -2  10   1   23.84    0.80
   2  10  -1   23.77    0.83
  -1 -10   1    0.21    0.09
  -1 -10   1    0.32    0.09
   1 -10  -1    0.30    0.05
  -1 -10   1    0.47    0.09
   1 -10  -1    0.31    0.08
   1 -10  -1    0.12    0.10
   1 -10  -1    0.25    0.08
  -1  10   1    0.37    0.07
  -1  10   1    0.33    0.09
  -1  10   1    0.34    0.08
   1  10  -1    0.30    0.05
   1  10  -1    0.38    0.09
  -1  10   1    0.44    0.12
   1  10  -1    0.41    0.06
   1  10  -1    0.35    0.10
   0 -10   1   71.55    2.30
   0 -10   1   70.36    2.31
   0 -10  -1   72.87    2.25
   0 -10  -1   71.74    2.30
   0 -10  -1   71.06    2.32
   0 -10   1   71.89    2.30
   0 -10  -1   71.90    2.30
   0  10  -1   72.64    2.30
   0  10  -1   74.80    2.27
   0  10   1   74.95    2.31
   0  10  -1   72.37    2.32
   0  10  -1   71.70    2.27
   0  10   1   73.80    2.33
   1 -10   1    0.30    0.08
  -1 -10  -1    0.37    0.08
  -1 -10  -1    0.14    0.10
   1 -10   1    0.19    0.10
  -1 -10  -1    0.27    0.09
   1 -10   1    0.42    0.06
   1 -10   1    0.27    0.07
   1  10   1    0.31    0.10
   1  10   1    0.35    0.05
  -1  10  -1    0.30    0.08
  -1  10  -1    0.22    0.11
   1  10   1    0.19    0.08
   1  10   1    0.35    0.05
  -1  10  -1    0.32    0.06
  -2 -10  -1   23.87    0.84
   2 -10   1   24.83    0.81
  -2 -10  -1   25.11    0.85
   2 -10   1   24.16    0.85
   2 -10   1   24.02    0.80
   2 -10   1   24.23    0.84
  -2 -10  -1   23.86    0.83
  -2  10  -1   24.89    0.81
  -2  10  -1   25.11    0.82
   2  10   1   24.74    0.85
   2  10   1   23.97    0.77
   2  10   1   25.17    0.85
  -2  10  -1   23.90    0.86
  -3 -10  -1    1.06    0.13
   3 -10   1    1.61    0.17
   3 -10   1    1.25    0.10
   3 -10   1    1.42    0.10
  -3 -10  -1    1.26    0.14
   3 -10   1    1.09    0.12
  -3  10  -1    1.27    0.16
   3  10   1    1.41    0.07
   3  10   1    1.28    0.13
  -3  10  -1    1.59    0.12
   3  10   1    1.26    0.07
  -3  10  -1    1.33    0.10
  -3  10  -1    1.32    0.12
   3  10   1    1.44    0.14
   4 -10   1    4.61    0.26
  -4 -10  -1    5.04    0.17
  -4 -10  -1    5.09    0.26
   4 -10   1    4.74    0.24
   4 -10   1    4.59    0.21
  -4 -10  -1    4.46    0.22
   4 -10   1    4.79    0.20
  -4  10  -1    5.07    0.23
  -4  10  -1    4.96    0.27
   4  10   1    4.55    0.25
  -4  10  -1    4.83    0.23
   4  10   1    4.87    0.18
  -4  10  -1    4.51    0.24
   4  10   1    5.10    0.24
   5 -10   1    0.89    0.13
  -5 -10  -1    0.94    0.11
  -5 -10  -1    0.65    0.05
   5 -10   1    0.76    0.07
   5 -10   1    0.72    0.13
   5 -10   1    0.74    0.10
  -5 -10  -1    0.82    0.13
  -5  10  -1    0.87    0.12
  -5  10  -1    0.89    0.11
   5  10   1    0.71    0.07
  -5  10  -1    0.81    0.14
   5  10   1    0.82    0.13
   5  10   1    0.92    0.11
  -5  10  -1    0.77    0.07
   6 -10   1    0.31    0.04
  -6 -10  -1    0.26    0.05
  -6 -10  -1    0.10    0.07
   6 -10   1    0.30    0.09
   6 -10   1    0.30    0.04
  -6 -10  -1    0.16    0.09
   6 -10   1    0.32    0.09
   6 -10   1    0.17    0.10
  -6  10  -1    0.33    0.10
   6  10   1    0.28    0.07
  -6  10  -1    0.25    0.08
  -6  10  -1    0.33    0.12
   6  10   1    0.29    0.09
  -7 -10  -1    0.42    0.06
   7 -10   1    0.56    0.11
   7 -10   1    0.41    0.10
  -7 -10  -1    0.42    0.11
   7 -10   1    0.20    0.11
  -7 -10  -1    0.42    0.08
  -7  10  -1    0.56    0.12
   7  10   1    0.30    0.09
   7  10   1    0.40    0.08
  -7  10  -1    0.24    0.12
   7  10   1    0.50    0.08
  -7  10  -1    0.43    0.10
   8 -10   1   29.94    1.06
   8 -10   1   31.23    1.04
  -8 -10  -1   30.38    0.97
  -8 -10  -1   29.35    0.96
   8 -10   1   29.47    1.05
  -8 -10  -1   31.19    1.07
  -8  10  -1   30.05    1.05
   8  10   1   30.25    0.98
   8  10   1   28.65    1.05
  -8  10  -1   29.57    1.03
  -8  10  -1   30.17    1.07
  -9 -10  -1    2.50    0.13
   9 -10   1    2.48    0.23
  -9 -10  -1    2.76    0.24
  -9 -10  -1    2.43    0.13
   9 -10   1    2.36    0.21
  -9  10  -1    1.79    0.21
   9  10   1    2.78    0.16
  -9  10  -1    2.63    0.20
   9  10   1    2.38    0.13
  10 -10   1   40.98    1.36
 -10 -10  -1   40.23    1.39
 -10 -10  -1   38.24    1.28
  10 -10   1   39.55    1.39
 -10  10  -1   39.06    1.49
  10  10   1   40.13    1.31
 -10  10  -1   41.15    1.36
  11 -10   1    1.23    0.20
  11 -10   1    1.02    0.17
 -11 -10  -1    1.35    0.11
 -11 -10  -1    1.46    0.21
  11  10   1    1.36    0.15
 -11  10  -1    0.90    0.16
 -12 -10  -1   26.19    0.91
  12 -10   1   26.73    1.00
  12 -10   1   27.58    0.99
 -12 -10  -1   27.60    1.01
  12  10   1   27.47    0.94
 -12  10  -1   27.07    0.99
 -13 -10  -1    1.24    0.15
  13 -10   1    1.36    0.20
 -13 -10  -1    1.38    0.22
  13 -10   1    1.06    0.21
 -13  10  -1    1.20    0.20
  13  10   1    1.50    0.17
  14 -10   1    1.67    0.23
 -14 -10  -1    2.34    0.32
 -14 -10  -1    1.20    0.13
  14 -10   1    1.69    0.24
 -14 -10  -1    1.82    0.23
 -14  10  -1    1.70    0.23
  14  10   1    1.73    0.19
 -15 -10  -1    0.98    0.23
  15 -10   1    0.81    0.19
  15 -10   1    0.66    0.17
 -15 -10  -1    0.68    0.18
  15  10   1    0.73    0.17
 -15  10  -1    0.61    0.19
  16 -10   1    0.27    0.16
 -16 -10  -1   -0.06    0.14
 -16 -10  -1   -0.05    0.16
  16 -10   1    0.01    0.14
  16  10   1    0.10    0.13
 -16  10  -1    0.00    0.16
 -17 -10  -1    0.11    0.15
  17 -10   1    0.32    0.22
  17 -10   1    0.12    0.15
 -17 -10  -1   -0.02    0.16
  17  10   1    0.18    0.13
 -17  10  -1    0.11    0.17
 -18 -10  -1    3.94    0.38
 -18 -10  -1    4.15    0.33
  18 -10   1    4.08    0.35
  18 -10   1    3.98    0.33
 -18  10  -1    4.18    0.35
  18  10   1    4.06    0.30
 -19 -10  -1    0.72    0.25
  19 -10   1    0.75    0.21
  19 -10   1    0.72    0.19
 -19 -10  -1    0.59    0.21
  19  10   1    0.68    0.17
 -19  10  -1    0.85    0.24
  20 -10   1    4.52    0.38
  20 -10   1    4.78    0.34
 -20 -10  -1    4.46    0.36
 -20 -10  -1    4.03    0.41
  20  10   1    4.53    0.32
 -20  10  -1    4.37    0.39
  21 -10   1    0.30    0.18
 -21 -10  -1    0.36    0.23
 -21 -10  -1    0.20    0.18
 -21  10  -1    0.59    0.22
  21  10   1    0.53    0.17
  22 -10   1    3.86    0.37
 -22 -10  -1    3.55    0.45
 -22 -10  -1    3.38    0.34
 -22  10  -1    2.97    0.36
  22  10   1    3.20    0.30
 -22 -11   1    0.18    0.27
 -22 -11   1    0.30    0.19
  22  11  -1    0.02    0.16
 -22  11   1   -0.01    0.20
  21 -11  -1   -0.02    0.18
 -21 -11   1    0.16    0.18
 -21 -11   1    0.15    0.23
 -21  11   1    0.12    0.21
  21  11  -1    0.09    0.20
 -20 -11   1    0.14    0.22
  20 -11  -1    0.27    0.14
  20 -11  -1    0.01    0.16
 -20 -11   1    0.19    0.17
  20  11  -1    0.11    0.13
 -19 -11   1    1.51    0.32
  19 -11  -1    1.79    0.25
 -19 -11   1    1.61    0.26
  19 -11  -1    1.20    0.24
 -19  11   1    0.99    0.26
  19  11  -1    1.21    0.22
 -18 -11   1    1.34    0.30
  18 -11  -1    1.33    0.24
 -18 -11   1    1.04    0.23
  18 -11  -1    1.60    0.26
 -18  11   1    1.41    0.26
  18  11  -1    1.18    0.21
  17 -11  -1    4.80    0.38
 -17 -11   1    5.19    0.43
 -17 -11   1    4.77    0.36
  17 -11  -1    4.83    0.37
 -17  11   1    4.28    0.37
  17  11  -1    5.03    0.33
  16 -11  -1    5.76    0.37
  16 -11  -1    5.49    0.38
 -16 -11   1    5.29    0.42
 -16 -11   1    5.07    0.37
  16  11  -1    5.25    0.32
 -16  11   1    4.92    0.38
 -15 -11   1   13.73    0.63
  15 -11  -1   12.55    0.60
  15 -11  -1   12.37    0.59
 -15 -11   1   13.65    0.67
  15  11  -1   13.75    0.56
 -15  11   1   13.13    0.61
 -14 -11   1    5.91    0.41
  14 -11  -1    5.25    0.34
  14 -11  -1    5.90    0.37
 -14 -11   1    5.37    0.27
 -14 -11   1    5.90    0.38
 -14  11   1    6.19    0.38
  14  11  -1    5.25    0.32
  13 -11  -1   15.13    0.65
 -13 -11   1   15.57    0.66
  13 -11  -1   14.99    0.64
 -13 -11   1   13.89    0.55
 -13  11   1   16.03    0.65
  13  11  -1   15.65    0.60
 -12 -11   1    1.54    0.21
  12 -11  -1    2.09    0.23
  12 -11  -1    1.94    0.23
  12  11  -1    1.82    0.18
 -12  11   1    1.97    0.23
  11 -11  -1    2.11    0.21
 -11 -11   1    1.82    0.13
  11 -11  -1    2.29    0.26
 -11 -11   1    2.55    0.26
 -11  11   1    2.52    0.23
  11  11  -1    2.22    0.18
 -10 -11   1    0.07    0.06
 -10 -11   1    0.16    0.12
  10 -11  -1    0.00    0.12
  10 -11  -1    0.09    0.11
  10  11  -1    0.07    0.08
 -10  11   1    0.05    0.15
  -9 -11   1    2.45    0.14
  -9 -11   1    2.38    0.14
  -9 -11   1    2.62    0.22
   9 -11  -1    2.16    0.25
   9 -11  -1    2.19    0.20
  -9  11   1    2.48    0.21
   9  11  -1    2.49    0.17
   9  11  -1    2.36    0.13
  -8 -11   1   10.37    0.38
   8 -11  -1   10.56    0.47
  -8 -11   1   10.50    0.47
   8 -11  -1   10.78    0.44
  -8 -11   1   10.61    0.39
   8 -11  -1   11.05    0.48
  -8  11   1   11.69    0.49
  -8  11   1   10.60    0.46
   8  11  -1   10.75    0.39
  -8  11   1   10.26    0.45
   8  11  -1   10.10    0.40
  -7 -11   1   19.68    0.73
  -7 -11   1   19.02    0.63
  -7 -11   1   18.98    0.65
   7 -11  -1   19.48    0.61
   7 -11  -1   19.25    0.73
   7 -11  -1   18.56    0.61
   7 -11  -1   18.74    0.69
   7 -11  -1   19.28    0.72
  -7  11   1   18.84    0.70
  -7  11   1   19.64    0.71
   7  11  -1   19.13    0.65
   7  11  -1   19.18    0.72
   7  11  -1   19.42    0.66
  -7  11   1   18.09    0.73
   6 -11  -1   32.49    1.03
   6 -11  -1   29.59    1.08
  -6 -11   1   32.72    1.13
   6 -11  -1   33.26    1.12
  -6 -11   1   32.13    1.06
   6 -11  -1   31.89    1.13
  -6 -11   1   32.43    1.04
   6 -11  -1   32.91    1.09
  -6  11   1   32.75    1.10
   6  11  -1   32.79    1.07
   6  11  -1   32.66    1.13
  -6  11   1   32.27    1.14
   6  11  -1   32.21    1.05
  -6  11   1   32.77    1.10
   5 -11  -1   20.43    0.68
   5 -11  -1   20.18    0.77
  -5 -11   1   21.13    0.77
   5 -11  -1   20.45    0.73
  -5 -11   1   20.75    0.72
   5 -11  -1   21.13    0.70
  -5 -11   1   21.36    0.69
   5 -11  -1   20.37    0.76
  -5  11   1   21.46    0.75
  -5  11   1   20.66    0.78
   5  11  -1   20.90    0.77
   5  11  -1   22.19    0.70
  -5  11   1   20.66    0.74
   5  11  -1   21.88    0.74
   4 -11  -1   20.95    0.69
   4 -11  -1   21.52    0.76
  -4 -11   1   20.31    0.73
  -4 -11   1   20.89    0.69
   4 -11  -1   21.11    0.72
  -4 -11   1   20.81    0.76
   4 -11  -1   21.27    0.71
   4 -11  -1   20.89    0.77
   4  11  -1   20.43    0.74
  -4  11   1   21.42    0.73
  -4  11   1   20.83    0.70
   4  11  -1   22.28    0.69
   4  11  -1   20.82    0.80
  -4  11   1   20.90    0.82
   3 -11  -1   15.16    0.60
  -3 -11   1   15.59    0.59
   3 -11  -1   15.57    0.55
   3 -11  -1   15.71    0.55
   3 -11  -1   15.89    0.59
  -3 -11   1   15.96    0.58
   3  11  -1   15.43    0.58
  -3  11   1   15.73    0.56
  -3  11   1   16.35    0.55
  -3  11   1   15.71    0.58
   3  11  -1   16.06    0.53
  -3  11   1   15.67    0.61
   3  11  -1   15.99    0.52
   3  11  -1   15.20    0.59
   2 -11  -1   14.81    0.55
   2 -11  -1   14.73    0.53
   2 -11  -1   14.36    0.50
  -2 -11   1   14.54    0.54
   2 -11  -1   14.55    0.57
  -2 -11   1   14.53    0.55
  -2  11   1   14.41    0.57
  -2  11   1   14.83    0.52
   2  11  -1   14.98    0.55
   2  11  -1   14.40    0.49
  -2  11   1   15.61    0.55
   2  11  -1   13.24    0.49
  -2  11   1   14.95    0.53
   2  11  -1   15.71    0.56
   1 -11  -1    2.12    0.11
   1 -11  -1    2.22    0.15
  -1 -11   1    2.14    0.16
  -1 -11   1    1.76    0.16
  -1 -11   1    2.02    0.15
  -1  11   1    1.97    0.12
   1  11  -1    2.11    0.18
  -1  11   1    2.06    0.14
  -1  11   1    2.25    0.15
   1  11  -1    2.13    0.12
   1  11  -1    2.02    0.11
  -1  11   1    2.05    0.18
   1  11  -1    1.91    0.15
   0 -11  -1    0.03    0.07
   0 -11   1   -0.03    0.06
   0 -11  -1   -0.01    0.08
   0 -11  -1    0.08    0.04
   0 -11   1    0.04    0.06
   0 -11  -1    0.02    0.06
   0 -11   1   -0.01    0.06
   0  11  -1    0.00    0.07
   0  11  -1    0.12    0.10
   0  11   1    0.07    0.05
   0  11  -1    0.07    0.05
   0  11  -1    0.10    0.05
   0  11   1    0.20    0.10
   0  11   1    0.07    0.06
   1 -11   1    1.67    0.17
   1 -11   1    2.10    0.11
   1 -11   1    2.01    0.14
   1 -11   1    1.78    0.14
  -1 -11  -1    2.24    0.16
  -1 -11  -1    1.80    0.17
  -1 -11  -1    2.03    0.15
   1  11   1    2.21    0.11
   1  11   1    2.25    0.17
  -1  11  -1    1.96    0.12
   1  11   1    2.12    0.11
   1  11   1    2.46    0.16
  -1  11  -1    2.16    0.18
  -1  11  -1    2.13    0.15
  -2 -11  -1   14.46    0.55
   2 -11   1   14.82    0.57
  -2 -11  -1   14.32    0.55
   2 -11   1   14.78    0.55
   2 -11   1   14.69    0.51
  -2 -11  -1   15.30    0.56
   2 -11   1   15.19    0.53
  -2  11  -1   14.85    0.58
   2  11   1   14.92    0.49
  -2  11  -1   14.85    0.53
  -2  11  -1   14.99    0.53
  -2  11  -1   15.20    0.55
   2  11   1   14.89    0.56
   2  11   1   15.35    0.56
   3 -11   1   16.44    0.59
   3 -11   1   15.77    0.55
   3 -11   1   15.65    0.56
  -3 -11  -1   15.88    0.60
   3 -11   1   15.42    0.61
  -3 -11  -1   15.48    0.58
  -3  11  -1   16.03    0.57
  -3  11  -1   16.31    0.62
   3  11   1   16.25    0.60
  -3  11  -1   16.00    0.56
  -3  11  -1   15.95    0.58
   3  11   1   15.77    0.52
   3  11   1   16.36    0.59
   3  11   1   16.96    0.52
  -4 -11  -1   19.84    0.73
   4 -11   1   20.13    0.76
   4 -11   1   21.70    0.75
   4 -11   1   20.90    0.70
   4 -11   1   21.10    0.71
  -4 -11  -1   21.88    0.77
   4  11   1   20.83    0.67
  -4  11  -1   20.20    0.82
   4  11   1   21.00    0.84
   4  11   1   21.40    0.74
  -4  11  -1   21.62    0.73
  -4  11  -1   21.14    0.70
   4  11   1   20.79    0.66
  -5 -11  -1   21.42    0.67
   5 -11   1   21.73    0.76
   5 -11   1   20.44    0.77
   5 -11   1   20.43    0.69
  -5 -11  -1   20.36    0.76
   5 -11   1   20.68    0.72
  -5 -11  -1   20.78    0.72
   5  11   1   19.88    0.76
  -5  11  -1   20.96    0.74
  -5  11  -1   20.71    0.78
   5  11   1   21.40    0.73
   5  11   1   21.64    0.67
  -5  11  -1   20.29    0.74
  -5  11  -1   20.65    0.69
   6 -11   1   30.84    1.16
   6 -11   1   31.29    1.02
   6 -11   1   31.82    1.01
  -6 -11  -1   31.23    1.01
  -6 -11  -1   31.73    1.06
   6 -11   1   33.40    1.08
  -6 -11  -1   32.95    1.12
   6 -11   1   32.14    1.12
  -6  11  -1   32.27    1.09
   6  11   1   33.04    1.07
   6  11   1   31.63    1.11
  -6  11  -1   32.46    1.13
  -6  11  -1   31.82    1.18
   7 -11   1   18.70    0.71
  -7 -11  -1   18.91    0.62
   7 -11   1   19.16    0.69
  -7 -11  -1   19.49    0.73
  -7 -11  -1   19.13    0.66
   7 -11   1   19.27    0.73
   7  11   1   19.96    0.64
  -7  11  -1   18.94    0.74
   7  11   1   19.78    0.67
  -7  11  -1   18.79    0.70
   7  11   1   18.66    0.72
  -7  11  -1   19.36    0.71
  -8 -11  -1   11.36    0.48
  -8 -11  -1   10.52    0.37
   8 -11   1   10.35    0.46
   8 -11   1   10.26    0.43
   8 -11   1   10.32    0.47
  -8 -11  -1   10.55    0.39
   8  11   1   10.67    0.39
  -8  11  -1   11.25    0.45
  -8  11  -1   10.52    0.48
   8  11   1   10.50    0.39
  -8  11  -1   10.61    0.45
   9 -11   1    2.66    0.26
  -9 -11  -1    2.48    0.22
  -9 -11  -1    2.41    0.13
  -9 -11  -1    2.33    0.13
   9 -11   1    2.53    0.19
   9  11   1    2.50    0.16
  -9  11  -1    2.43    0.23
 -10 -11  -1    0.16    0.06
 -10 -11  -1    0.08    0.05
 -10 -11  -1    0.07    0.12
  10 -11   1    0.08    0.10
  10 -11   1    0.01    0.11
 -10  11  -1    0.21    0.11
  10  11   1    0.18    0.08
  11 -11   1    2.08    0.24
  11 -11   1    2.09    0.20
 -11 -11  -1    2.30    0.13
 -11 -11  -1    1.99    0.23
  11  11   1    2.23    0.16
 -11  11  -1    2.03    0.21
 -12 -11  -1    2.46    0.27
  12 -11   1    1.81    0.22
 -12 -11  -1    1.82    0.14
  12 -11   1    2.23    0.22
  12  11   1    1.84    0.17
 -12  11  -1    2.05    0.22
  13 -11   1   14.30    0.64
 -13 -11  -1   15.05    0.57
  13 -11   1   14.47    0.62
 -13 -11  -1   14.86    0.65
 -13  11  -1   15.92    0.64
  13  11   1   14.41    0.57
  14 -11   1    5.82    0.35
 -14 -11  -1    5.18    0.35
 -14 -11  -1    5.42    0.26
  14 -11   1    5.36    0.37
 -14  11  -1    5.87    0.36
  14  11   1    5.63    0.30
 -15 -11  -1   12.80    0.61
 -15 -11  -1   12.62    0.53
  15 -11   1   13.60    0.61
  15 -11   1   12.59    0.60
 -15 -11  -1   14.13    0.66
  15  11   1   12.80    0.59
 -15  11  -1   13.51    0.60
  16 -11   1    5.51    0.37
 -16 -11  -1    4.48    0.35
  16 -11   1    5.38    0.35
 -16 -11  -1    4.59    0.39
  16  11   1    5.05    0.30
 -16  11  -1    5.11    0.36
  17 -11   1    4.89    0.36
  17 -11   1    4.46    0.35
 -17 -11  -1    4.99    0.37
 -17 -11  -1    4.41    0.54
  17  11   1    4.71    0.30
 -17  11  -1    4.62    0.39
 -18 -11  -1    1.22    0.24
  18 -11   1    1.21    0.24
  18 -11   1    1.19    0.22
 -18 -11  -1    0.99    0.27
  18  11   1    1.38    0.20
 -18  11  -1    1.52    0.26
  19 -11   1    1.62    0.24
 -19 -11  -1    1.55    0.25
 -19 -11  -1    1.58    0.32
  19 -11   1    0.87    0.22
 -19  11  -1    1.11    0.25
  19  11   1    1.42    0.21
 -20 -11  -1    0.17    0.20
 -20 -11  -1    0.16    0.17
  20 -11   1    0.09    0.16
  20 -11   1    0.26    0.14
  20  11   1    0.06    0.15
 -20  11  -1    0.53    0.21
  21 -11   1    0.85    0.16
  21 -11   1    0.53    0.19
 -21 -11  -1    0.38    0.19
 -21 -11  -1    0.40    0.23
  21  11   1    0.38    0.16
 -21  11  -1    0.40    0.21
 -22 -11  -1    0.27    0.18
 -22 -11  -1   -0.19    0.20
  22  11   1    0.26    0.15
 -22  11  -1    0.13    0.21
  21 -12  -1    3.62    0.33
  21 -12  -1    2.83    0.36
 -21 -12   1    3.08    0.42
  21  12  -1    2.40    0.28
 -21  12   1    3.34    0.41
  20 -12  -1    1.07    0.22
 -20 -12   1    0.60    0.21
  20 -12  -1    0.70    0.23
 -20  12   1    0.60    0.22
  20  12  -1    0.89    0.17
  19 -12  -1    3.25    0.33
 -19 -12   1    3.05    0.33
  19 -12  -1    3.06    0.32
 -19 -12   1    3.23    0.41
 -19  12   1    2.90    0.35
  19  12  -1    4.02    0.30
 -18 -12   1    0.45    0.19
  18 -12  -1    0.54    0.19
  18 -12  -1    0.29    0.18
 -18 -12   1    0.25    0.20
 -18  12   1    0.22    0.20
  18  12  -1    0.19    0.13
  17 -12  -1    1.44    0.24
 -17 -12   1    1.22    0.40
 -17 -12   1    1.21    0.23
  17 -12  -1    1.38    0.24
  17  12  -1    1.05    0.19
 -17  12   1    1.43    0.27
  16 -12  -1    0.25    0.26
 -16 -12   1    0.24    0.19
 -16 -12   1    0.34    0.16
  16 -12  -1    0.30    0.17
  16  12  -1    0.39    0.15
 -16  12   1    0.01    0.16
 -15 -12   1    1.16    0.27
  15 -12  -1    1.34    0.23
 -15 -12   1    1.10    0.21
  15 -12  -1    1.16    0.23
 -15  12   1    1.09    0.21
  15  12  -1    1.63    0.20
  14 -12  -1    0.28    0.16
  14 -12  -1    0.39    0.18
 -14 -12   1    0.43    0.09
 -14 -12   1    0.45    0.17
  14  12  -1    0.54    0.14
 -14  12   1    0.67    0.19
 -13 -12   1   10.23    0.51
  13 -12  -1   10.42    0.49
  13 -12  -1    9.92    0.51
 -13 -12   1    9.52    0.39
  13  12  -1   10.43    0.44
 -13  12   1   10.24    0.50
 -12 -12   1    1.46    0.14
  12 -12  -1    1.56    0.22
 -12 -12   1    1.36    0.22
  12 -12  -1    1.55    0.23
  12  12  -1    1.76    0.17
 -12  12   1    1.68    0.22
  11 -12  -1   15.99    0.64
 -11 -12   1   15.26    0.55
 -11 -12   1   15.41    0.66
  11 -12  -1   15.21    0.66
  11  12  -1   15.97    0.59
 -11  12   1   16.10    0.65
  10 -12  -1    0.21    0.15
  10 -12  -1    0.67    0.15
 -10 -12   1    0.44    0.07
 -10 -12   1    0.39    0.14
 -10  12   1    0.57    0.14
  10  12  -1    0.34    0.07
  10  12  -1    0.49    0.11
  -9 -12   1   18.42    0.74
   9 -12  -1   18.81    0.70
  -9 -12   1   18.30    0.63
   9 -12  -1   18.70    0.75
  -9 -12   1   18.75    0.63
   9  12  -1   19.49    0.66
  -9  12   1   18.62    0.72
   9  12  -1   18.57    0.64
  -8 -12   1    1.88    0.20
   8 -12  -1    1.76    0.22
  -8 -12   1    1.85    0.11
   8 -12  -1    1.93    0.18
   8 -12  -1    1.71    0.20
  -8 -12   1    1.79    0.14
   8  12  -1    1.93    0.14
   8  12  -1    1.68    0.14
  -8  12   1    2.08    0.20
   7 -12  -1   11.15    0.48
  -7 -12   1   11.22    0.42
   7 -12  -1   11.24    0.45
   7 -12  -1   11.37    0.38
  -7 -12   1   11.27    0.49
  -7 -12   1   10.67    0.39
   7 -12  -1   10.86    0.38
   7  12  -1   11.26    0.41
  -7  12   1   11.16    0.46
   7  12  -1   11.44    0.43
  -7  12   1   11.36    0.47
   6 -12  -1    1.33    0.14
  -6 -12   1    1.67    0.19
   6 -12  -1    1.39    0.10
  -6 -12   1    1.26    0.09
   6 -12  -1    1.50    0.09
   6 -12  -1    1.86    0.22
  -6 -12   1    1.39    0.13
   6 -12  -1    1.83    0.21
   6  12  -1    1.39    0.14
   6  12  -1    1.19    0.16
  -6  12   1    1.50    0.16
  -6  12   1    1.31    0.16
  -6  12   1    1.17    0.17
   6  12  -1    1.30    0.11
  -5 -12   1    0.35    0.06
   5 -12  -1    0.33    0.07
   5 -12  -1    0.40    0.09
   5 -12  -1    0.45    0.06
   5 -12  -1    0.28    0.09
  -5 -12   1    0.32    0.11
   5 -12  -1    0.41    0.13
  -5 -12   1    0.21    0.08
   5  12  -1    0.29    0.07
  -5  12   1    0.34    0.10
  -5  12   1    0.38    0.09
  -5  12   1    0.47    0.13
   4 -12  -1    1.51    0.12
   4 -12  -1    1.72    0.20
  -4 -12   1    1.30    0.14
   4 -12  -1    1.38    0.12
   4 -12  -1    1.46    0.14
  -4 -12   1    1.26    0.15
  -4  12   1    1.40    0.17
   4  12  -1    1.35    0.15
  -4  12   1    1.48    0.12
  -4  12   1    1.37    0.15
  -4  12   1    1.43    0.13
   4  12  -1    1.39    0.16
   4  12  -1    1.49    0.08
   4  12  -1    1.61    0.10
   3 -12  -1   23.10    0.77
  -3 -12   1   22.30    0.79
   3 -12  -1   21.83    0.75
   3 -12  -1   22.08    0.80
  -3 -12   1   22.24    0.81
   3 -12  -1   21.96    0.82
   3  12  -1   22.57    0.74
  -3  12   1   22.28    0.77
  -3  12   1   22.65    0.77
  -3  12   1   22.43    0.83
   3  12  -1   22.44    0.73
   3  12  -1   24.48    0.81
   2 -12  -1    3.26    0.20
   2 -12  -1    2.95    0.22
   2 -12  -1    3.22    0.18
  -2 -12   1    2.84    0.20
   2 -12  -1    2.93    0.15
  -2 -12   1    2.78    0.19
  -2 -12   1    3.07    0.19
  -2  12   1    2.74    0.25
   2  12  -1    2.99    0.14
   2  12  -1    2.70    0.21
   2  12  -1    3.13    0.20
   2  12  -1    2.68    0.15
  -2  12   1    3.10    0.17
  -2  12   1    3.14    0.19
  -2  12   1    3.08    0.16
  -1 -12   1   18.71    0.69
  -1 -12   1   19.33    0.69
   1 -12  -1   19.08    0.71
   1 -12  -1   18.68    0.68
  -1 -12   1   19.04    0.69
   1 -12  -1   19.00    0.63
  -1  12   1   19.17    0.65
  -1  12   1   19.07    0.68
   1  12  -1   19.19    0.69
   1  12  -1   19.34    0.64
   1  12  -1   19.11    0.64
  -1  12   1   19.37    0.72
   1  12  -1   19.81    0.71
   0 -12   1    9.43    0.39
   0 -12  -1    9.97    0.33
   0 -12   1    9.48    0.39
   0 -12  -1    9.64    0.39
   0 -12   1    8.95    0.40
   0 -12  -1    8.98    0.41
   0 -12  -1    9.54    0.39
   0  12   1    9.29    0.34
   0  12  -1    9.71    0.35
   0  12   1    9.35    0.41
   0  12  -1    9.09    0.38
   0  12   1    9.84    0.39
   0  12  -1    9.76    0.42
   0  12  -1    9.87    0.35
   1 -12   1   19.23    0.69
   1 -12   1   19.18    0.68
   1 -12   1   19.31    0.64
   1 -12   1   18.65    0.70
  -1 -12  -1   18.56    0.70
  -1 -12  -1   19.56    0.69
   1  12   1   19.78    0.71
  -1  12  -1   19.48    0.68
   1  12   1   18.97    0.69
   1  12   1   18.64    0.65
   1  12   1   19.78    0.63
  -1  12  -1   19.13    0.65
  -1  12  -1   19.36    0.72
  -2 -12  -1    2.72    0.20
   2 -12   1    3.04    0.15
   2 -12   1    2.75    0.17
   2 -12   1    2.66    0.21
   2 -12   1    3.08    0.19
  -2 -12  -1    3.20    0.20
  -2 -12  -1    3.33    0.19
  -2  12  -1    2.82    0.18
   2  12   1    3.00    0.19
   2  12   1    3.00    0.13
   2  12   1    3.14    0.21
  -2  12  -1    2.77    0.25
  -2  12  -1    2.94    0.17
   3 -12   1   22.87    0.77
   3 -12   1   22.54    0.76
  -3 -12  -1   21.78    0.79
   3 -12   1   22.88    0.81
  -3 -12  -1   22.26    0.81
   3 -12   1   21.81    0.82
  -3  12  -1   22.08    0.79
   3  12   1   22.59    0.72
  -3  12  -1   22.81    0.78
  -3  12  -1   22.88    0.77
   3  12   1   23.22    0.81
  -3  12  -1   22.40    0.83
   3  12   1   23.96    0.73
  -4 -12  -1    1.25    0.14
   4 -12   1    1.52    0.12
   4 -12   1    1.36    0.14
   4 -12   1    1.35    0.11
   4 -12   1    1.29    0.16
  -4 -12  -1    1.61    0.17
   4  12   1    1.52    0.14
  -4  12  -1    1.73    0.18
  -4  12  -1    1.60    0.15
   4  12   1    1.37    0.16
  -4  12  -1    1.42    0.13
   4  12   1    1.28    0.08
   4  12   1    1.30    0.07
  -4  12  -1    1.35    0.11
   5 -12   1    0.36    0.11
  -5 -12  -1    0.36    0.10
  -5 -12  -1    0.30    0.11
   5 -12   1    0.33    0.12
   5 -12   1    0.43    0.07
   5 -12   1    0.31    0.09
   5  12   1    0.41    0.06
  -5  12  -1    0.40    0.09
   5  12   1    0.34    0.04
   5  12   1    0.29    0.09
  -5  12  -1    0.30    0.13
  -5  12  -1    0.36    0.06
  -5  12  -1    0.34    0.10
   5  12   1    0.32    0.11
   6 -12   1    1.33    0.13
  -6 -12  -1    1.31    0.08
  -6 -12  -1    1.27    0.17
  -6 -12  -1    1.40    0.13
   6 -12   1    1.62    0.19
   6 -12   1    1.42    0.15
   6 -12   1    1.31    0.09
  -6  12  -1    1.37    0.16
  -6  12  -1    1.49    0.14
  -6  12  -1    1.48    0.18
  -6  12  -1    1.44    0.09
   6  12   1    1.33    0.16
   6  12   1    1.32    0.13
  -7 -12  -1   11.64    0.50
   7 -12   1   10.44    0.37
  -7 -12  -1   11.75    0.40
   7 -12   1   10.84    0.48
  -7 -12  -1   11.30    0.43
   7 -12   1   10.87    0.37
   7 -12   1   11.40    0.45
   7  12   1   11.48    0.40
   7  12   1   11.53    0.43
  -7  12  -1   11.12    0.47
  -7  12  -1   11.58    0.47
  -8 -12  -1    1.97    0.22
   8 -12   1    2.13    0.21
   8 -12   1    1.95    0.22
  -8 -12  -1    1.69    0.14
  -8 -12  -1    1.65    0.10
   8  12   1    1.90    0.14
  -8  12  -1    1.87    0.18
   8  12   1    1.79    0.12
  -9 -12  -1   18.40    0.74
   9 -12   1   18.41    0.70
   9 -12   1   18.64    0.74
  -9 -12  -1   18.33    0.63
  -9 -12  -1   18.66    0.62
   9  12   1   19.20    0.64
   9  12   1   18.59    0.64
  -9  12  -1   19.08    0.71
  10 -12   1    0.60    0.13
 -10 -12  -1    0.40    0.07
 -10 -12  -1    0.52    0.08
  10 -12   1    0.43    0.15
 -10 -12  -1    0.51    0.15
  10  12   1    0.38    0.09
  10  12   1    0.41    0.09
 -10  12  -1    0.54    0.15
  11 -12   1   15.68    0.67
  11 -12   1   16.61    0.64
 -11 -12  -1   15.11    0.54
 -11 -12  -1   15.78    0.67
 -11  12  -1   15.42    0.63
  11  12   1   15.98    0.57
  12 -12   1    1.41    0.20
 -12 -12  -1    1.31    0.22
 -12 -12  -1    1.44    0.12
  12 -12   1    1.47    0.23
  12  12   1    1.35    0.15
 -12  12  -1    1.58    0.20
  13 -12   1    9.75    0.50
  13 -12   1    9.84    0.48
 -13 -12  -1    9.84    0.50
 -13 -12  -1    9.48    0.38
  13  12   1   10.10    0.42
 -13  12  -1   10.03    0.48
 -14 -12  -1    0.52    0.18
  14 -12   1    0.59    0.17
 -14 -12  -1    0.28    0.08
  14 -12   1    0.32    0.18
 -14  12  -1    0.73    0.19
  14  12   1    0.41    0.13
 -15 -12  -1    1.19    0.22
  15 -12   1    1.28    0.22
  15 -12   1    1.22    0.23
 -15 -12  -1    1.26    0.14
 -15  12  -1    1.26    0.23
 -16 -12  -1    0.33    0.20
 -16 -12  -1    0.29    0.15
  16 -12   1    0.39    0.18
  16  12   1    0.31    0.14
 -16  12  -1    0.37    0.20
  17 -12   1    1.03    0.22
 -17 -12  -1    1.00    0.23
  17 -12   1    1.56    0.25
 -17 -12  -1    1.18    0.27
  17  12   1    1.09    0.18
 -17  12  -1    1.06    0.25
  18 -12   1    0.47    0.16
 -18 -12  -1    0.28    0.20
  18 -12   1    0.69    0.20
 -18 -12  -1    0.36    0.19
  18  12   1    0.17    0.13
 -18  12  -1    0.52    0.20
  19 -12   1    2.64    0.30
 -19 -12  -1    2.99    0.31
  19 -12   1    2.59    0.31
 -19 -12  -1    3.23    0.41
  19  12   1    3.61    0.27
 -20 -12  -1    0.71    0.25
  20 -12   1    0.67    0.22
 -20 -12  -1    0.74    0.20
  20 -12   1    1.09    0.22
  20  12   1    0.62    0.18
 -20  12  -1    0.99    0.25
  21 -12   1    2.85    0.34
 -21 -12  -1    2.54    0.34
  21 -12   1    2.87    0.31
 -21 -12  -1    2.84    0.41
 -21  12  -1    2.96    0.36
  21  12   1    3.40    0.28
  21 -13  -1    0.48    0.22
  21 -13  -1    0.79    0.20
 -21 -13   1   -0.05    0.20
 -21 -13   1   -0.02    0.16
  21  13  -1    0.26    0.16
 -21  13   1    0.05    0.21
  20 -13  -1    0.24    0.19
 -20 -13   1    0.28    0.18
 -20 -13   1   -0.33    0.18
 -20  13   1   -0.14    0.20
 -19 -13   1    2.02    0.37
 -19 -13   1    1.54    0.26
  19 -13  -1    2.01    0.30
  19 -13  -1    2.08    0.29
  19  13  -1    1.93    0.26
 -19  13   1    1.61    0.31
  18 -13  -1    0.17    0.19
  18 -13  -1    0.62    0.19
 -18 -13   1    0.15    0.19
 -18 -13   1    0.09    0.18
 -18  13   1    0.46    0.21
  18  13  -1    0.36    0.15
  17 -13  -1    8.14    0.48
 -17 -13   1    7.58    0.48
 -17 -13   1    7.63    0.52
  17 -13  -1    7.52    0.47
 -17  13   1    8.21    0.67
  17  13  -1    7.71    0.40
 -16 -13   1    0.56    0.19
  16 -13  -1    0.65    0.19
  16 -13  -1    0.82    0.21
 -16 -13   1    0.74    0.25
  16  13  -1    0.94    0.16
 -16  13   1    0.84    0.23
  15 -13  -1   12.11    0.58
  15 -13  -1   11.58    0.59
 -15 -13   1   12.54    0.60
 -15 -13   1   12.75    0.66
  15  13  -1   11.98    0.52
 -15  13   1   12.06    0.59
 -14 -13   1    0.51    0.17
  14 -13  -1    0.51    0.19
  14 -13  -1    0.47    0.18
 -14 -13   1    0.36    0.10
  14  13  -1    0.51    0.14
 -14  13   1    0.60    0.19
 -13 -13   1    8.36    0.35
 -13 -13   1    9.07    0.48
  13 -13  -1    8.53    0.44
  13 -13  -1    9.17    0.49
  13  13  -1    9.01    0.40
 -13  13   1    9.03    0.47
 -12 -13   1    0.22    0.16
  12 -13  -1    0.20    0.15
 -12 -13   1    0.01    0.07
  12 -13  -1    0.17    0.13
 -12  13   1    0.13    0.15
  12  13  -1    0.27    0.12
 -11 -13   1    0.23    0.07
  11 -13  -1    0.13    0.14
 -11 -13   1    0.23    0.14
  11 -13  -1    0.11    0.12
 -11  13   1    0.36    0.15
  11  13  -1    0.30    0.11
  10 -13  -1    1.17    0.21
  10 -13  -1    1.16    0.18
 -10 -13   1    0.87    0.09
 -10 -13   1    1.00    0.10
 -10 -13   1    1.28    0.20
  10  13  -1    0.91    0.10
 -10  13   1    1.08    0.18
  10  13  -1    1.32    0.15
  -9 -13   1    3.17    0.16
   9 -13  -1    3.57    0.24
  -9 -13   1    3.39    0.18
  -9 -13   1    3.88    0.28
   9 -13  -1    3.37    0.29
   9  13  -1    3.57    0.20
  -9  13   1    3.41    0.42
   9  13  -1    3.34    0.19
   8 -13  -1    2.93    0.21
  -8 -13   1    2.39    0.23
   8 -13  -1    2.71    0.24
  -8 -13   1    2.74    0.17
   8 -13  -1    2.71    0.12
  -8 -13   1    2.80    0.14
   8  13  -1    2.77    0.17
   8  13  -1    2.66    0.17
  -8  13   1    2.73    0.23
  -7 -13   1   22.58    0.86
   7 -13  -1   22.48    0.87
   7 -13  -1   23.20    0.87
  -7 -13   1   23.26    0.80
   7 -13  -1   24.70    0.78
   7 -13  -1   23.22    0.82
  -7 -13   1   21.99    0.76
   7  13  -1   23.14    0.78
  -7  13   1   22.92    0.84
  -7  13   1   23.07    0.84
   7  13  -1   23.62    0.81
   6 -13  -1    2.53    0.18
  -6 -13   1    2.10    0.21
   6 -13  -1    2.06    0.12
   6 -13  -1    2.18    0.20
   6 -13  -1    2.19    0.13
   6 -13  -1    1.94    0.22
  -6 -13   1    2.08    0.17
  -6 -13   1    2.46    0.13
  -6  13   1    2.32    0.19
  -6  13   1    2.38    0.18
   6  13  -1    2.09    0.17
   6  13  -1    2.41    0.14
   5 -13  -1   44.55    1.42
  -5 -13   1   43.39    1.49
  -5 -13   1   43.77    1.45
   5 -13  -1   44.41    1.40
   5 -13  -1   42.61    1.56
   5 -13  -1   45.15    1.44
   5 -13  -1   45.25    1.49
  -5 -13   1   42.83    1.40
   5  13  -1   44.87    1.41
   5  13  -1   43.77    1.50
  -5  13   1   42.94    1.46
   5  13  -1   44.72    1.46
  -5  13   1   44.67    1.47
   5  13  -1   43.53    1.39
   4 -13  -1    4.45    0.21
   4 -13  -1    3.65    0.27
   4 -13  -1    4.19    0.25
  -4 -13   1    4.38    0.24
  -4 -13   1    3.95    0.26
   4 -13  -1    4.28    0.21
  -4  13   1    4.49    0.21
   4  13  -1    4.62    0.19
   4  13  -1    4.31    0.17
  -4  13   1    3.81    0.27
   4  13  -1    3.41    0.25
   4  13  -1    4.14    0.25
  -4  13   1    4.44    0.25
  -4  13   1    4.34    0.23
   3 -13  -1   31.94    1.15
  -3 -13   1   32.63    1.12
   3 -13  -1   33.18    1.08
   3 -13  -1   32.22    1.09
  -3 -13   1   32.77    1.14
   3 -13  -1   32.97    1.13
   3  13  -1   33.48    1.13
   3  13  -1   33.01    1.05
   3  13  -1   32.87    1.06
  -3  13   1   33.50    1.10
  -3  13   1   32.76    1.16
  -3  13   1   33.79    1.09
  -3  13   1   33.82    1.13
   3  13  -1   32.23    1.14
   2 -13  -1    0.04    0.08
   2 -13  -1    0.04    0.10
   2 -13  -1    0.16    0.06
  -2 -13   1    0.14    0.09
   2 -13  -1    0.24    0.09
  -2 -13   1    0.21    0.08
  -2 -13   1    0.03    0.09
  -2  13   1   -0.01    0.07
   2  13  -1    0.19    0.06
   2  13  -1    0.23    0.06
  -2  13   1    0.09    0.11
   2  13  -1    0.07    0.11
  -2  13   1    0.19    0.07
  -2  13   1    0.20    0.09
   1 -13  -1    1.55    0.18
  -1 -13   1    1.43    0.15
   1 -13  -1    1.46    0.10
   1 -13  -1    1.48    0.14
  -1 -13   1    1.47    0.14
  -1 -13   1    1.26    0.15
   1 -13  -1    1.59    0.14
   1  13  -1    1.58    0.11
  -1  13   1    1.51    0.17
  -1  13   1    1.65    0.14
  -1  13   1    1.41    0.11
   1  13  -1    1.42    0.14
   1  13  -1    1.46    0.17
   1  13  -1    1.42    0.10
   0 -13  -1   -0.08    0.08
   0 -13  -1    0.00    0.04
   0 -13  -1    0.04    0.08
   0 -13   1    0.08    0.07
   0 -13  -1   -0.02    0.07
   0 -13   1    0.17    0.12
   0 -13   1   -0.08    0.08
   0  13  -1    0.08    0.06
   0  13  -1   -0.03    0.11
   0  13  -1    0.03    0.06
   0  13  -1    0.03    0.05
   0  13   1   -0.03    0.06
   0  13   1    0.01    0.10
   0  13   1    0.03    0.05
   1 -13   1    1.56    0.16
  -1 -13  -1    1.33    0.15
   1 -13   1    1.36    0.14
  -1 -13  -1    1.73    0.16
  -1 -13  -1    1.51    0.14
   1 -13   1    1.54    0.14
   1 -13   1    1.65    0.10
  -1  13  -1    1.81    0.14
  -1  13  -1    1.45    0.12
   1  13   1    1.32    0.16
  -1  13  -1    1.63    0.19
   1  13   1    1.56    0.10
   1  13   1    1.44    0.10
   1  13   1    1.43    0.14
   2 -13   1    0.19    0.06
  -2 -13  -1    0.02    0.09
   2 -13   1    0.27    0.09
  -2 -13  -1    0.30    0.11
  -2 -13  -1    0.22    0.09
   2 -13   1    0.08    0.10
   2 -13   1    0.09    0.07
   2  13   1    0.23    0.11
   2  13   1    0.16    0.05
  -2  13  -1    0.09    0.06
  -2  13  -1    0.03    0.12
   2  13   1    0.21    0.10
  -2  13  -1    0.08    0.07
   3 -13   1   33.34    1.10
  -3 -13  -1   32.88    1.12
  -3 -13  -1   32.31    1.12
   3 -13   1   32.77    1.16
  -3 -13  -1   33.00    1.14
   3 -13   1   32.99    1.08
  -3  13  -1   33.34    1.13
  -3  13  -1   33.00    1.11
  -3  13  -1   32.77    1.10
   3  13   1   35.14    1.08
  -3  13  -1   32.98    1.17
   3  13   1   33.29    1.05
   3  13   1   32.75    1.13
   3  13   1   32.99    1.14
   4 -13   1    4.67    0.25
   4 -13   1    4.13    0.21
  -4 -13  -1    3.79    0.26
   4 -13   1    3.90    0.27
  -4 -13  -1    4.24    0.24
   4 -13   1    4.34    0.21
   4  13   1    4.45    0.16
   4  13   1    4.36    0.26
  -4  13  -1    4.40    0.21
  -4  13  -1    4.62    0.25
   4  13   1    4.52    0.17
   4  13   1    4.23    0.24
  -4  13  -1    4.57    0.23
  -4  13  -1    3.76    0.28
   5 -13   1   44.38    1.43
   5 -13   1   44.30    1.41
   5 -13   1   45.00    1.49
  -5 -13  -1   44.66    1.50
  -5 -13  -1   43.10    1.44
   5 -13   1   42.50    1.56
   5  13   1   43.54    1.38
  -5  13  -1   44.27    1.41
  -5  13  -1   43.33    1.46
   5  13   1   44.42    1.46
   5  13   1   42.44    1.50
   5  13   1   43.87    1.37
  -5  13  -1   44.90    1.46
   6 -13   1    2.38    0.13
   6 -13   1    2.57    0.20
   6 -13   1    2.26    0.12
   6 -13   1    1.87    0.17
  -6 -13  -1    2.82    0.23
   6 -13   1    1.82    0.21
  -6 -13  -1    1.87    0.17
  -6  13  -1    2.14    0.17
   6  13   1    2.42    0.10
  -6  13  -1    2.65    0.20
   6  13   1    2.47    0.18
   7 -13   1   22.23    0.74
  -7 -13  -1   23.41    0.87
  -7 -13  -1   24.02    0.80
   7 -13   1   23.00    0.89
   7 -13   1   23.28    0.82
   7 -13   1   22.61    0.87
   7 -13   1   22.96    0.74
   7  13   1   23.98    0.76
  -7  13  -1   22.73    0.84
  -7  13  -1   23.35    0.84
   7  13   1   23.20    0.81
   8 -13   1    2.86    0.21
  -8 -13  -1    3.01    0.13
  -8 -13  -1    2.77    0.24
  -8 -13  -1    2.74    0.18
   8  13   1    2.94    0.15
  -8  13  -1    2.54    0.26
   8  13   1    2.75    0.18
  -9 -13  -1    3.74    0.19
   9 -13   1    3.70    0.24
  -9 -13  -1    3.48    0.16
   9 -13   1    3.40    0.29
  -9 -13  -1    3.63    0.28
   9  13   1    3.54    0.19
   9  13   1    3.32    0.18
  -9  13  -1    3.57    0.25
  10 -13   1    0.99    0.20
 -10 -13  -1    1.00    0.18
  10 -13   1    1.20    0.17
 -10 -13  -1    0.97    0.10
 -10 -13  -1    0.89    0.09
  10  13   1    1.15    0.12
  10  13   1    1.01    0.10
 -10  13  -1    1.22    0.20
 -11 -13  -1    0.27    0.14
 -11 -13  -1    0.13    0.06
  11 -13   1    0.10    0.14
  11 -13   1    0.30    0.13
 -11  13  -1    0.17    0.13
  11  13   1    0.23    0.09
  12 -13   1    0.03    0.15
 -12 -13  -1    0.24    0.07
 -12 -13  -1    0.23    0.15
  12 -13   1    0.21    0.14
 -12  13  -1    0.08    0.13
  12  13   1    0.18    0.09
  13 -13   1    8.16    0.43
 -13 -13  -1    8.05    0.33
  13 -13   1    8.52    0.46
 -13 -13  -1    8.99    0.47
 -13  13  -1    8.98    0.45
  13  13   1    8.58    0.37
 -14 -13  -1    0.59    0.09
  14 -13   1    0.85    0.19
 -14 -13  -1    0.19    0.17
  14 -13   1    0.56    0.20
  14  13   1    0.35    0.13
 -14  13  -1    0.55    0.19
 -15 -13  -1   11.47    0.59
  15 -13   1   12.30    0.57
  15 -13   1   12.81    0.60
 -15 -13  -1   10.82    0.45
  15  13   1   12.18    0.49
 -15  13  -1   12.30    0.58
 -16 -13  -1    0.58    0.18
  16 -13   1    0.88    0.20
  16 -13   1    0.47    0.20
 -16 -13  -1    1.02    0.24
 -16  13  -1    0.60    0.20
  16  13   1    0.67    0.15
  17 -13   1    7.57    0.46
  17 -13   1    7.96    0.46
 -17 -13  -1    7.77    0.52
 -17 -13  -1    7.14    0.50
  17  13   1    7.94    0.38
 -17  13  -1    7.77    0.47
  18 -13   1    0.55    0.19
 -18 -13  -1    0.45    0.21
  18 -13   1    0.56    0.18
 -18 -13  -1    0.41    0.19
 -18  13  -1    0.17    0.19
  18  13   1    0.08    0.13
  19 -13   1    1.86    0.29
 -19 -13  -1    1.72    0.32
  19 -13   1    1.87    0.28
 -19 -13  -1    2.04    0.30
  19  13   1    1.84    0.22
 -19  13  -1    1.80    0.30
 -20 -13  -1    0.26    0.19
  20 -13   1   -0.03    0.18
 -20 -13  -1    0.08    0.20
  20  13   1    0.08    0.12
 -20  13  -1   -0.05    0.17
  21 -13   1    0.16    0.18
 -21 -13  -1   -0.01    0.17
 -21 -13  -1    0.04    0.22
 -21  13  -1   -0.01    0.21
  21  13   1    0.00    0.12
 -21 -14   1    1.76    0.36
 -21 -14   1    1.21    0.26
 -21  14   1    1.69    0.30
  21  14  -1    1.40    0.22
  20 -14  -1    3.87    0.36
 -20 -14   1    3.37    0.47
 -20 -14   1    3.43    0.34
  20 -14  -1    3.01    0.35
 -20  14   1    3.35    0.37
  19 -14  -1    1.94    0.29
 -19 -14   1    1.39    0.34
  19 -14  -1    1.83    0.30
 -19 -14   1    1.66    0.28
 -19  14   1    1.97    0.31
  19  14  -1    1.37    0.20
  18 -14  -1    2.61    0.30
 -18 -14   1    2.43    0.32
 -18 -14   1    2.28    0.36
  18 -14  -1    1.96    0.30
  18  14  -1    2.31    0.25
 -18  14   1    1.60    0.29
 -17 -14   1    0.19    0.22
 -17 -14   1    0.17    0.15
  17 -14  -1    0.20    0.18
  17 -14  -1    0.27    0.19
  17  14  -1   -0.10    0.12
 -17  14   1    0.08    0.18
 -16 -14   1    0.25    0.18
  16 -14  -1    0.12    0.17
  16 -14  -1    0.07    0.16
 -16 -14   1   -0.12    0.17
  16  14  -1    0.15    0.13
 -16  14   1   -0.11    0.16
 -15 -14   1    0.37    0.19
  15 -14  -1    0.14    0.18
  15 -14  -1    0.45    0.18
  15  14  -1    0.30    0.14
 -15  14   1    0.13    0.19
  14 -14  -1    2.49    0.27
 -14 -14   1    2.69    0.29
  14 -14  -1    2.69    0.32
  14  14  -1    2.38    0.22
 -14  14   1    2.63    0.31
  13 -14  -1    5.83    0.36
 -13 -14   1    6.28    0.40
 -13 -14   1    5.29    0.25
  13 -14  -1    5.87    0.41
  13  14  -1    5.86    0.31
 -13  14   1    6.02    0.39
 -12 -14   1    7.17    0.31
  12 -14  -1    7.96    0.45
  12 -14  -1    7.59    0.41
 -12 -14   1    7.58    0.44
  12  14  -1    8.39    0.36
 -12  14   1    7.74    0.43
  11 -14  -1    6.92    0.42
 -11 -14   1    7.09    0.40
  11 -14  -1    7.01    0.37
 -11 -14   1    5.62    0.26
 -11 -14   1    6.28    0.26
  11  14  -1    6.62    0.31
 -11  14   1    7.05    0.39
 -10 -14   1   18.92    0.66
 -10 -14   1   18.76    0.65
  10 -14  -1   19.47    0.79
 -10 -14   1   20.51    0.79
  10 -14  -1   19.37    0.74
  10  14  -1   20.31    0.69
  10  14  -1   18.27    0.66
 -10  14   1   19.05    0.76
  -9 -14   1    2.23    0.13
  -9 -14   1    2.23    0.16
   9 -14  -1    2.57    0.21
  -9 -14   1    2.41    0.24
   9 -14  -1    2.72    0.30
   9  14  -1    2.04    0.16
   9  14  -1    2.40    0.17
  -9  14   1    2.43    0.23
  -8 -14   1    3.62    0.22
  -8 -14   1    4.19    0.29
   8 -14  -1    3.98    0.16
  -8 -14   1    3.89    0.18
   8 -14  -1    3.82    0.30
   8 -14  -1    4.09    0.25
  -8  14   1    4.33    0.28
   8  14  -1    3.80    0.22
   8  14  -1    4.44    0.21
   7 -14  -1    4.12    0.18
  -7 -14   1    4.05    0.22
   7 -14  -1    3.56    0.28
   7 -14  -1    3.80    0.16
   7 -14  -1    3.74    0.25
  -7 -14   1    3.72    0.27
  -7 -14   1    3.96    0.17
   7 -14  -1    3.67    0.23
   7  14  -1    3.59    0.22
   7  14  -1    3.55    0.19
  -7  14   1    3.96    0.26
  -7  14   1    3.72    0.26
   6 -14  -1    0.69    0.08
   6 -14  -1    0.85    0.16
  -6 -14   1    0.81    0.13
   6 -14  -1    0.78    0.17
  -6 -14   1    1.02    0.17
   6 -14  -1    0.90    0.10
   6 -14  -1    0.73    0.12
  -6 -14   1    0.84    0.08
  -6  14   1    0.85    0.13
   6  14  -1    0.89    0.13
   6  14  -1    0.84    0.10
  -6  14   1    0.77    0.15
   5 -14  -1    2.82    0.24
   5 -14  -1    2.99    0.18
  -5 -14   1    2.80    0.20
  -5 -14   1    2.29    0.21
   5 -14  -1    2.85    0.15
   5 -14  -1    3.01    0.17
   5 -14  -1    2.98    0.22
   5  14  -1    3.09    0.13
   5  14  -1    2.83    0.21
   5  14  -1    3.00    0.15
  -5  14   1    2.65    0.21
  -5  14   1    2.86    0.21
   4 -14  -1    1.96    0.15
   4 -14  -1    2.09    0.18
  -4 -14   1    1.96    0.18
   4 -14  -1    1.98    0.21
  -4 -14   1    1.82    0.19
   4 -14  -1    2.00    0.14
  -4  14   1    1.84    0.14
   4  14  -1    1.95    0.21
  -4  14   1    1.88    0.15
   4  14  -1    1.96    0.19
  -4  14   1    1.89    0.18
   4  14  -1    2.03    0.11
   4  14  -1    2.41    0.13
   3 -14  -1    7.35    0.41
  -3 -14   1    7.77    0.36
   3 -14  -1    7.62    0.32
   3 -14  -1    7.60    0.30
  -3 -14   1    7.54    0.35
  -3 -14   1    7.19    0.34
  -3  14   1    7.56    0.35
   3  14  -1    7.29    0.36
   3  14  -1    7.16    0.29
  -3  14   1    7.61    0.32
  -3  14   1    7.76    0.32
   3  14  -1    7.63    0.28
   3  14  -1    7.91    0.36
  -2 -14   1   19.18    0.69
   2 -14  -1   18.25    0.63
   2 -14  -1   18.37    0.69
   2 -14  -1   19.11    0.67
  -2 -14   1   18.93    0.70
  -2 -14   1   19.01    0.70
   2 -14  -1   18.62    0.72
  -2  14   1   18.99    0.65
   2  14  -1   19.22    0.63
  -2  14   1   18.44    0.72
   2  14  -1   18.36    0.76
  -2  14   1   18.26    0.67
   2  14  -1   17.12    0.63
   2  14  -1   19.03    0.70
  -1 -14   1   21.65    0.80
   1 -14  -1   21.26    0.81
   1 -14  -1   21.66    0.79
   1 -14  -1   22.16    0.72
   1 -14  -1   21.30    0.77
  -1 -14   1   22.28    0.79
  -1 -14   1   22.03    0.79
  -1  14   1   22.74    0.78
   1  14  -1   21.88    0.73
  -1  14   1   21.42    0.74
   1  14  -1   21.29    0.81
  -1  14   1   21.65    0.82
   1  14  -1   22.90    0.74
   1  14  -1   21.88    0.83
   0 -14   1   20.78    0.76
   0 -14  -1   20.68    0.76
   0 -14  -1   20.14    0.78
   0 -14   1   20.56    0.78
   0 -14  -1   20.56    0.76
   0 -14   1   21.48    0.76
   0  14  -1   21.05    0.71
   0  14   1   21.87    0.70
   0  14  -1   22.67    0.72
   0  14  -1   20.96    0.79
   0  14   1   21.05    0.79
   0  14  -1   20.81    0.76
   0  14   1   21.13    0.71
   0  14   1   21.09    0.76
   1 -14   1   21.26    0.81
   1 -14   1   22.21    0.77
  -1 -14  -1   21.66    0.80
   1 -14   1   21.68    0.79
  -1 -14  -1   21.02    0.78
   1 -14   1   22.32    0.72
  -1 -14  -1   21.29    0.79
  -1  14  -1   21.29    0.74
   1  14   1   22.90    0.72
  -1  14  -1   21.80    0.78
   1  14   1   21.54    0.79
  -1  14  -1   21.95    0.74
  -1  14  -1   21.94    0.82
   1  14   1   21.50    0.72
   1  14   1   22.32    0.81
   2 -14   1   18.48    0.70
  -2 -14  -1   19.12    0.70
   2 -14   1   18.61    0.72
   2 -14   1   18.19    0.67
  -2 -14  -1   18.69    0.70
   2 -14   1   18.82    0.63
  -2 -14  -1   18.73    0.69
  -2  14  -1   18.83    0.67
   2  14   1   19.06    0.62
  -2  14  -1   19.19    0.66
  -2  14  -1   18.63    0.73
   2  14   1   18.40    0.71
   2  14   1   18.88    0.70
   3 -14   1    7.47    0.32
  -3 -14  -1    7.82    0.35
   3 -14   1    7.45    0.42
  -3 -14  -1    7.24    0.36
   3 -14   1    7.51    0.36
   3 -14   1    7.50    0.30
  -3 -14  -1    7.29    0.35
  -3  14  -1    7.66    0.33
   3  14   1    8.15    0.37
  -3  14  -1    7.81    0.33
   3  14   1    8.49    0.29
   3  14   1    7.38    0.36
   3  14   1    8.13    0.28
   4 -14   1    1.98    0.15
  -4 -14  -1    2.00    0.20
   4 -14   1    2.06    0.21
   4 -14   1    2.08    0.15
  -4 -14  -1    2.06    0.17
  -4 -14  -1    1.73    0.17
  -4  14  -1    2.08    0.18
   4  14   1    2.01    0.18
  -4  14  -1    1.84    0.14
  -4  14  -1    2.18    0.18
   4  14   1    2.02    0.12
   4  14   1    2.77    0.34
   4  14   1    2.16    0.10
  -5 -14  -1    3.01    0.20
   5 -14   1    3.03    0.24
   5 -14   1    2.90    0.18
  -5 -14  -1    3.19    0.24
   5 -14   1    3.16    0.22
   5 -14   1    3.10    0.17
  -5  14  -1    2.85    0.21
  -5  14  -1    3.09    0.20
   5  14   1    3.00    0.14
   5  14   1    2.97    0.21
   5  14   1    3.06    0.12
  -5  14  -1    3.11    0.17
  -6 -14  -1    0.89    0.13
   6 -14   1    0.88    0.15
  -6 -14  -1    0.90    0.16
   6 -14   1    0.88    0.17
   6 -14   1    0.90    0.09
   6 -14   1    0.70    0.12
  -6  14  -1    0.87    0.13
  -6  14  -1    0.82    0.09
  -6  14  -1    0.72    0.14
   6  14   1    0.79    0.13
   6  14   1    0.70    0.06
   7 -14   1    3.88    0.18
   7 -14   1    3.29    0.23
  -7 -14  -1    3.63    0.22
  -7 -14  -1    3.52    0.27
   7 -14   1    3.76    0.28
   7  14   1    3.88    0.18
  -7  14  -1    3.75    0.25
   7  14   1    3.90    0.22
  -8 -14  -1    3.87    0.16
   8 -14   1    3.76    0.29
  -8 -14  -1    3.69    0.22
  -8 -14  -1    3.82    0.28
   8 -14   1    4.23    0.25
  -8  14  -1    3.84    0.27
   8  14   1    3.75    0.22
   8  14   1    4.41    0.19
   9 -14   1    2.23    0.20
  -9 -14  -1    2.20    0.12
  -9 -14  -1    2.37    0.24
   9 -14   1    2.09    0.24
  -9 -14  -1    2.17    0.16
   9  14   1    2.22    0.16
   9  14   1    2.36    0.15
  -9  14  -1    2.22    0.22
 -10 -14  -1   19.02    0.79
  10 -14   1   19.08    0.74
  10 -14   1   19.71    0.80
 -10 -14  -1   19.25    0.67
 -10 -14  -1   18.43    0.64
 -10  14  -1   20.25    0.76
  10  14   1   19.85    0.67
  10  14   1   19.73    0.68
 -11 -14  -1    6.57    0.39
 -11 -14  -1    6.44    0.26
  11 -14   1    6.77    0.40
  11 -14   1    6.74    0.35
 -11 -14  -1    6.19    0.26
  11  14   1    6.16    0.30
 -11  14  -1    6.80    0.37
  11  14   1    6.68    0.29
 -12 -14  -1    7.28    0.30
  12 -14   1    7.88    0.45
  12 -14   1    8.03    0.40
 -12 -14  -1    8.54    0.46
  12  14   1    7.90    0.33
 -12  14  -1    7.56    0.42
 -13 -14  -1    6.10    0.40
  13 -14   1    6.25    0.40
 -13 -14  -1    5.25    0.25
  13 -14   1    5.96    0.35
  13  14   1    5.99    0.29
 -13  14  -1    6.13    0.38
 -14 -14  -1    2.39    0.29
  14 -14   1    2.38    0.27
  14 -14   1    2.72    0.31
 -14  14  -1    2.25    0.28
  14  14   1    2.47    0.19
  15 -14   1    0.30    0.20
 -15 -14  -1    0.26    0.17
 -15 -14  -1    0.09    0.08
  15 -14   1    0.30    0.19
 -15  14  -1    0.03    0.16
  15  14   1    0.21    0.11
  16 -14   1    0.19    0.18
  16 -14   1    0.02    0.16
 -16  14  -1    0.04    0.29
 -17 -14  -1   -0.15    0.16
  17 -14   1    0.41    0.19
  17 -14   1    0.22    0.17
 -17 -14  -1    0.12    0.16
  17  14   1    0.22    0.13
 -17  14  -1   -0.07    0.18
  18 -14   1    2.24    0.30
  18 -14   1    2.05    0.29
 -18 -14  -1    2.14    0.30
 -18 -14  -1    2.89    0.41
  18  14   1    2.21    0.21
 -18  14  -1    2.44    0.32
 -19 -14  -1    1.30    0.25
 -19 -14  -1    1.52    0.33
  19 -14   1    1.31    0.26
  19 -14   1    1.74    0.28
 -19  14  -1    1.68    0.28
  19  14   1    1.78    0.21
 -20 -14  -1    3.32    0.35
  20 -14   1    2.74    0.34
 -20 -14  -1    3.43    0.45
  20 -14   1    3.22    0.35
 -20  14  -1    2.70    0.36
  20  14   1    3.29    0.26
 -21 -14  -1    1.62    0.29
 -21 -14  -1    1.44    0.34
  21  14   1    1.38    0.20
 -21  14  -1    1.57    0.31
  20 -15  -1    0.68    0.24
 -20 -15   1    0.43    0.19
  20 -15  -1    0.89    0.21
 -20 -15   1    0.43    0.25
 -20  15   1    0.34    0.22
  19 -15  -1    0.35    0.20
  19 -15  -1    0.42    0.21
 -19 -15   1    0.13    0.22
 -19 -15   1    0.34    0.19
 -19  15   1    0.23    0.21
  19  15  -1    0.40    0.14
  18 -15  -1    2.57    0.34
 -18 -15   1    2.78    0.34
 -18 -15   1    3.14    0.43
  18 -15  -1    2.71    0.33
  18  15  -1    2.90    0.26
 -18  15   1    2.33    0.34
 -17 -15   1    1.27    0.29
  17 -15  -1    1.33    0.30
  17 -15  -1    1.42    0.26
 -17  15   1    1.29    0.28
  17  15  -1    1.19    0.18
 -16 -15   1    6.44    0.45
  16 -15  -1    6.09    0.44
  16 -15  -1    6.22    0.41
 -16 -15   1    6.44    0.51
  16  15  -1    7.18    0.36
 -16  15   1    6.73    0.54
 -15 -15   1    1.60    0.41
  15 -15  -1    1.40    0.25
  15 -15  -1    1.04    0.28
 -15  15   1    1.39    0.25
 -14 -15   1    5.05    0.25
  14 -15  -1    5.48    0.36
  14 -15  -1    5.60    0.42
 -14 -15   1    6.29    0.41
 -14  15   1    5.43    0.39
  14  15  -1    6.42    0.32
  13 -15  -1    0.38    0.16
  13 -15  -1    0.62    0.21
 -13 -15   1    0.33    0.18
 -13 -15   1    0.31    0.08
 -13  15   1    0.71    0.19
  13  15  -1    0.54    0.13
  12 -15  -1    0.27    0.18
 -12 -15   1    0.49    0.18
 -12 -15   1    0.29    0.08
  12 -15  -1    0.31    0.15
 -12  15   1    0.30    0.17
 -11 -15   1    0.14    0.07
  11 -15  -1   -0.06    0.14
  11 -15  -1    0.37    0.15
 -11 -15   1    0.06    0.06
 -11 -15   1    0.24    0.16
 -11  15   1    0.27    0.15
  11  15  -1    0.22    0.10
  11  15  -1    0.11    0.07
  10 -15  -1    1.33    0.24
  10 -15  -1    1.18    0.18
 -10 -15   1    1.11    0.11
 -10 -15   1    1.09    0.12
 -10 -15   1    1.34    0.21
  10  15  -1    1.07    0.15
  10  15  -1    1.16    0.13
 -10  15   1    1.15    0.21
  -9 -15   1    1.17    0.20
  -9 -15   1    1.25    0.14
   9 -15  -1    1.14    0.17
   9 -15  -1    1.22    0.22
  -9 -15   1    0.95    0.10
  -9  15   1    1.17    0.19
   9  15  -1    0.98    0.13
   9  15  -1    1.17    0.14
  -8 -15   1   11.56    0.54
   8 -15  -1   11.29    0.48
  -8 -15   1   11.57    0.45
   8 -15  -1   11.72    0.55
  -8 -15   1   11.46    0.41
   8 -15  -1   11.36    0.45
   8  15  -1   12.12    0.44
  -8  15   1   11.46    0.56
   8  15  -1   11.44    0.46
   7 -15  -1    0.79    0.14
  -7 -15   1    0.78    0.08
  -7 -15   1    0.26    0.14
  -7 -15   1    0.43    0.12
   7 -15  -1    0.57    0.08
   7 -15  -1    0.73    0.18
   7 -15  -1    0.82    0.09
   7  15  -1    0.61    0.10
  -7  15   1    0.74    0.16
   7  15  -1    0.33    0.12
  -6 -15   1   21.90    0.86
   6 -15  -1   21.80    0.75
   6 -15  -1   22.25    0.87
   6 -15  -1   22.62    0.77
   6 -15  -1   22.50    0.86
   6 -15  -1   22.28    0.80
  -6 -15   1   22.55    0.81
   6  15  -1   23.16    0.82
   6  15  -1   23.49    0.76
   6  15  -1   22.90    0.74
  -6  15   1   23.65    0.84
  -6  15   1   22.32    0.82
  -5 -15   1    2.39    0.20
   5 -15  -1    2.89    0.18
   5 -15  -1    3.05    0.22
   5 -15  -1    2.66    0.17
   5 -15  -1    2.35    0.24
  -5 -15   1    2.55    0.23
   5 -15  -1    2.69    0.15
   5  15  -1    2.67    0.13
  -5  15   1    2.91    0.19
   5  15  -1    3.00    0.15
  -5  15   1    3.04    0.22
   5  15  -1    2.32    0.21
  -4 -15   1   18.96    0.74
   4 -15  -1   18.89    0.75
   4 -15  -1   19.53    0.67
  -4 -15   1   18.96    0.71
   4 -15  -1   19.71    0.82
   4 -15  -1   19.31    0.68
   4  15  -1   18.69    0.73
  -4  15   1   19.00    0.69
   4  15  -1   20.59    0.65
   4  15  -1   18.62    0.63
  -4  15   1   18.61    0.68
   3 -15  -1    1.59    0.17
   3 -15  -1    1.36    0.12
   3 -15  -1    1.61    0.22
  -3 -15   1    1.41    0.21
   3 -15  -1    1.25    0.15
  -3 -15   1    1.57    0.16
  -3 -15   1    1.31    0.18
  -3  15   1    1.51    0.14
  -3  15   1    1.72    0.18
   3  15  -1    1.49    0.12
   3  15  -1    1.57    0.10
  -3  15   1    1.35    0.14
   3  15  -1    1.75    0.21
  -2 -15   1    5.67    0.30
   2 -15  -1    5.94    0.24
  -2 -15   1    5.63    0.31
  -2 -15   1    5.71    0.29
   2 -15  -1    5.67    0.28
   2 -15  -1    5.23    0.32
   2 -15  -1    6.07    0.31
   2  15  -1    5.39    0.31
  -2  15   1    5.90    0.26
   2  15  -1    5.53    0.30
   2  15  -1    5.84    0.23
  -2  15   1    5.49    0.27
   2  15  -1    5.38    0.24
  -1 -15   1    0.97    0.16
   1 -15  -1    1.10    0.21
  -1 -15   1    1.33    0.16
   1 -15  -1    1.29    0.15
   1 -15  -1    1.05    0.09
   1 -15  -1    1.31    0.17
  -1  15   1    1.04    0.13
  -1  15   1    1.17    0.12
   1  15  -1    1.08    0.10
   1  15  -1    0.88    0.17
   1  15  -1    1.17    0.11
   1  15  -1    1.20    0.15
   0 -15  -1   -0.03    0.10
   0 -15   1   -0.04    0.08
   0 -15   1    0.04    0.08
   0 -15  -1    0.05    0.09
   0 -15  -1   -0.14    0.06
   0 -15   1   -0.04    0.10
   0  15   1   -0.01    0.09
   0  15   1    0.05    0.08
   0  15  -1    0.09    0.08
   0  15   1   -0.05    0.05
   0  15   1    0.01    0.05
   0  15  -1    0.01    0.05
   0  15  -1   -0.08    0.10
   0  15  -1    0.01    0.06
   1 -15   1    1.09    0.10
  -1 -15  -1    1.35    0.17
   1 -15   1    1.11    0.21
   1 -15   1    1.20    0.16
   1 -15   1    1.29    0.15
  -1 -15  -1    1.15    0.14
  -1 -15  -1    1.24    0.18
  -1  15  -1    1.12    0.14
   1  15   1    1.14    0.17
  -1  15  -1    1.22    0.11
   1  15   1    1.18    0.10
   1  15   1    1.08    0.14
   1  15   1    1.15    0.10
  -1  15  -1    1.01    0.11
   2 -15   1    5.94    0.30
   2 -15   1    5.90    0.24
   2 -15   1    6.12    0.33
  -2 -15  -1    5.87    0.31
  -2 -15  -1    5.88    0.31
  -2 -15  -1    6.71    0.34
   2 -15   1    6.01    0.28
  -2  15  -1    5.69    0.27
   2  15   1    5.06    0.31
   2  15   1    5.35    0.23
   2  15   1    5.59    0.30
   2  15   1    5.93    0.23
  -2  15  -1    5.75    0.28
   3 -15   1    1.37    0.12
  -3 -15  -1    1.34    0.15
   3 -15   1    1.59    0.22
   3 -15   1    1.32    0.14
   3 -15   1    1.63    0.17
  -3 -15  -1    1.69    0.30
  -3 -15  -1    1.46    0.18
  -3  15  -1    1.53    0.14
   3  15   1    1.51    0.19
   3  15   1    1.52    0.10
  -3  15  -1    1.40    0.14
   4 -15   1   18.59    0.72
   4 -15   1   19.06    0.75
   4 -15   1   18.95    0.67
  -4 -15  -1   17.80    0.70
  -4 -15  -1   18.89    0.73
   4 -15   1   19.48    0.66
   4  15   1   19.47    0.62
   4  15   1   19.03    0.72
  -4  15  -1   19.18    0.71
  -4  15  -1   18.63    0.67
  -4  15  -1   19.10    0.69
  -5 -15  -1    2.51    0.23
  -5 -15  -1    2.30    0.21
   5 -15   1    2.78    0.25
   5 -15   1    2.48    0.17
   5 -15   1    2.82    0.18
   5 -15   1    2.98    0.22
   5  15   1    2.58    0.12
  -5  15  -1    2.84    0.19
  -5  15  -1    2.12    0.16
   5  15   1    2.69    0.15
   5  15   1    2.77    0.21
   6 -15   1   22.74    0.80
   6 -15   1   22.60    0.76
  -6 -15  -1   22.57    0.86
   6 -15   1   22.58    0.88
  -6 -15  -1   21.80    0.81
   6  15   1   23.05    0.72
  -6  15  -1   21.85    0.76
   6  15   1   22.11    0.82
  -6  15  -1   23.15    0.94
   6  15   1   22.50    0.78
  -6  15  -1   23.72    0.84
   7 -15   1    0.50    0.18
   7 -15   1    0.70    0.13
  -7 -15  -1    0.52    0.12
   7 -15   1    0.49    0.08
   7 -15   1    0.41    0.07
  -7 -15  -1    0.46    0.15
  -7  15  -1    0.63    0.17
   7  15   1    0.47    0.12
   7  15   1    0.70    0.13
   8 -15   1   12.83    0.49
  -8 -15  -1   11.62    0.40
  -8 -15  -1   11.34    0.54
   8 -15   1   11.81    0.39
  -8 -15  -1   11.73    0.46
   8 -15   1   11.08    0.54
  -8  15  -1   11.87    0.51
   8  15   1   11.60    0.41
   8  15   1   11.13    0.46
  -9 -15  -1    1.19    0.09
  -9 -15  -1    1.13    0.14
  -9 -15  -1    0.80    0.18
   9 -15   1    1.39    0.18
   9 -15   1    0.77    0.19
  -9  15  -1    1.17    0.20
   9  15   1    1.02    0.13
   9  15   1    1.13    0.11
 -10 -15  -1    1.06    0.13
 -10 -15  -1    1.26    0.22
  10 -15   1    1.02    0.17
  10 -15   1    1.15    0.22
 -10 -15  -1    0.97    0.09
  10  15   1    1.08    0.14
  10  15   1    1.22    0.12
 -10  15  -1    1.32    0.22
  11 -15   1    0.35    0.14
 -11 -15  -1    0.32    0.15
 -11 -15  -1    0.27    0.09
  11 -15   1    0.10    0.16
 -11 -15  -1    0.16    0.07
  11  15   1    0.02    0.07
 -11  15  -1    0.12    0.14
  11  15   1    0.13    0.08
  12 -15   1    0.45    0.16
 -12 -15  -1    0.28    0.07
  12 -15   1    0.37    0.19
 -12 -15  -1    0.41    0.17
  12  15   1    0.50    0.11
 -12  15  -1    0.42    0.17
 -13 -15  -1    0.52    0.19
  13 -15   1    0.57    0.20
  13 -15   1    0.68    0.18
 -13 -15  -1    0.33    0.07
  13  15   1    0.51    0.11
 -13  15  -1    0.54    0.19
 -14 -15  -1    4.91    0.24
  14 -15   1    5.74    0.36
 -14 -15  -1    5.45    0.39
  14 -15   1    5.64    0.42
  14  15   1    6.07    0.29
 -14  15  -1    5.96    0.39
  15 -15   1    1.54    0.27
 -15 -15  -1    0.94    0.12
  15 -15   1    1.05    0.21
 -15  15  -1    1.59    0.26
  15  15   1    1.31    0.16
  16 -15   1    5.77    0.43
  16 -15   1    5.65    0.39
 -16 -15  -1    5.99    0.43
 -16  15  -1    6.67    0.42
  16  15   1    6.33    0.32
  17 -15   1    1.03    0.23
 -17 -15  -1    0.95    0.24
 -17 -15  -1    1.00    0.27
  17 -15   1    1.18    0.31
 -17  15  -1    1.29    0.27
  17  15   1    1.09    0.17
  18 -15   1    2.51    0.33
 -18 -15  -1    2.55    0.33
 -18 -15  -1    3.01    0.43
  18 -15   1    2.58    0.32
 -18  15  -1    2.95    0.36
  18  15   1    2.68    0.23
 -19 -15  -1    0.08    0.20
 -19 -15  -1   -0.02    0.16
  19 -15   1    0.25    0.19
  19 -15   1    0.56    0.21
  19  15   1    0.29    0.14
 -19  15  -1    0.34    0.21
 -20 -15  -1    0.82    0.21
 -20 -15  -1    0.44    0.27
  20 -15   1    0.45    0.21
  20 -15   1    0.79    0.21
 -20  15  -1    0.33    0.20
  20  15   1    0.51    0.14
  20 -16  -1    4.57    0.37
 -20 -16   1    3.78    0.37
 -20 -16   1    3.83    0.45
  20 -16  -1    3.75    0.46
  20  16  -1    3.70    0.28
 -20  16   1    3.89    0.40
  19 -16  -1    0.73    0.20
  19 -16  -1    0.32    0.20
 -19 -16   1    0.55    0.22
 -19 -16   1    0.63    0.26
 -19  16   1    0.61    0.24
  19  16  -1    0.54    0.16
 -18 -16   1    1.98    0.32
  18 -16  -1    2.70    0.33
 -18 -16   1    2.54    0.38
  18 -16  -1    2.39    0.32
 -18  16   1    2.02    0.32
  18  16  -1    2.52    0.24
  17 -16  -1    0.50    0.22
  17 -16  -1    0.20    0.19
 -17 -16   1    0.08    0.18
 -17 -16   1    0.15    0.21
  17  16  -1    0.19    0.13
 -17  16   1    0.16    0.22
  16 -16  -1    0.17    0.18
  16 -16  -1    0.42    0.35
 -16 -16   1    0.33    0.18
 -16  16   1    0.05    0.20
  16  16  -1    0.04    0.12
 -15 -16   1    0.09    0.16
  15 -16  -1    0.04    0.19
 -15  16   1   -0.18    0.18
  15  16  -1    0.03    0.12
  14 -16  -1    3.77    0.35
 -14 -16   1    2.90    0.18
  14 -16  -1    3.39    0.30
  14  16  -1    3.66    0.24
 -14  16   1    3.18    0.33
 -13 -16   1    0.42    0.18
  13 -16  -1    0.46    0.15
  13 -16  -1    0.61    0.21
 -13  16   1    0.62    0.20
  13  16  -1    0.51    0.12
  12 -16  -1   10.46    0.56
  12 -16  -1   11.34    0.52
 -12 -16   1    9.49    0.40
 -12 -16   1   11.59    0.56
  12  16  -1   11.67    0.45
 -12  16   1   11.25    0.54
  11 -16  -1    0.86    0.22
 -11 -16   1    0.56    0.18
 -11 -16   1    0.61    0.11
  11 -16  -1    0.84    0.18
  11  16  -1    0.84    0.13
 -11  16   1    1.02    0.21
  11  16  -1    0.56    0.11
  10 -16  -1   10.51    0.55
 -10 -16   1   11.09    0.54
  10 -16  -1   10.95    0.48
 -10 -16   1   10.67    0.42
 -10 -16   1   10.32    0.39
  10  16  -1   11.57    0.43
  10  16  -1    9.96    0.42
 -10  16   1   11.03    0.52
  -9 -16   1    1.20    0.11
  -9 -16   1    1.13    0.21
   9 -16  -1    1.32    0.18
   9 -16  -1    1.45    0.24
  -9 -16   1    1.09    0.15
  -9  16   1    1.63    0.22
   9  16  -1    1.02    0.15
   9  16  -1    1.67    0.15
   8 -16  -1    6.50    0.24
  -8 -16   1    6.41    0.25
  -8 -16   1    6.12    0.31
   8 -16  -1    6.20    0.25
  -8 -16   1    6.09    0.37
   8 -16  -1    5.84    0.39
   8 -16  -1    6.77    0.33
  -8  16   1    6.52    0.36
   8  16  -1    6.63    0.28
   8  16  -1    5.88    0.31
  -7 -16   1    0.87    0.18
   7 -16  -1    0.77    0.10
   7 -16  -1    0.64    0.18
   7 -16  -1    0.81    0.14
   7 -16  -1    0.83    0.09
  -7 -16   1    0.81    0.13
   7  16  -1    0.70    0.08
   7  16  -1    0.88    0.11
   7  16  -1    0.53    0.13
  -7  16   1    0.88    0.18
  -6 -16   1    0.06    0.10
   6 -16  -1    0.04    0.07
  -6 -16   1    0.24    0.13
   6 -16  -1   -0.02    0.13
   6 -16  -1    0.12    0.06
   6 -16  -1    0.10    0.10
   6  16  -1    0.08    0.08
   6  16  -1    0.02    0.05
   6  16  -1   -0.01    0.12
  -6  16   1    0.00    0.09
  -6  16   1    0.15    0.12
   5 -16  -1    0.06    0.08
   5 -16  -1    0.14    0.09
  -5 -16   1    0.09    0.12
  -5 -16   1    0.07    0.10
   5 -16  -1    0.06    0.13
   5 -16  -1    0.12    0.06
   5 -16  -1    0.09    0.07
   5  16  -1   -0.03    0.10
  -5  16   1    0.04    0.08
  -5  16   1    0.02    0.11
   5  16  -1    0.12    0.07
   5  16  -1    0.04    0.05
  -4 -16   1    2.87    0.23
   4 -16  -1    2.87    0.25
  -4 -16   1    2.87    0.21
  -4 -16   1    2.65    0.21
   4 -16  -1    2.72    0.18
   4 -16  -1    3.00    0.17
   4 -16  -1    2.66    0.22
  -4  16   1    2.55    0.18
  -4  16   1    3.01    0.23
   4  16  -1    2.45    0.22
   4  16  -1    2.93    0.14
   4  16  -1    3.00    0.16
  -4  16   1    2.81    0.20
   3 -16  -1    2.43    0.18
  -3 -16   1    2.31    0.21
  -3 -16   1    1.94    0.20
   3 -16  -1    2.16    0.23
   3 -16  -1    2.02    0.14
  -3 -16   1    2.30    0.19
   3  16  -1    2.25    0.14
  -3  16   1    1.96    0.20
   3  16  -1    2.26    0.13
   3  16  -1    1.89    0.21
  -3  16   1    1.92    0.16
   2 -16  -1   17.15    0.58
  -2 -16   1   17.23    0.67
   2 -16  -1   16.83    0.63
  -2 -16   1   16.86    0.65
   2 -16  -1   16.99    0.66
   2 -16  -1   16.26    0.68
  -2  16   1   16.50    0.61
   2  16  -1   16.34    0.59
  -2  16   1   17.27    0.63
   2  16  -1   16.98    0.68
   2  16  -1   17.46    0.58
   1 -16  -1    1.53    0.11
   1 -16  -1    1.60    0.22
  -1 -16   1    1.12    0.17
   1 -16  -1    1.37    0.17
  -1 -16   1    1.40    0.16
   1 -16  -1    2.05    0.25
  -1 -16   1    1.31    0.23
  -1  16   1    1.16    0.12
   1  16  -1    1.55    0.13
  -1  16   1    1.10    0.16
   1  16  -1    1.45    0.12
   1  16  -1    1.43    0.18
   0 -16   1    8.20    0.41
   0 -16   1    8.82    0.39
   0 -16  -1    8.25    0.39
   0 -16  -1    8.41    0.39
   0 -16  -1    8.62    0.42
   0 -16   1    8.84    0.40
   0  16   1    8.09    0.33
   0  16   1    9.26    0.33
   0  16  -1    8.92    0.34
   0  16  -1    8.52    0.34
   0  16  -1    7.99    0.38
   0  16   1    7.97    0.38
  -1 -16  -1    1.82    0.33
   1 -16   1    1.55    0.22
  -1 -16  -1    1.49    0.17
   1 -16   1    1.18    0.17
  -1 -16  -1    1.60    0.19
  -1  16  -1    1.25    0.13
  -1  16  -1    1.00    0.16
   1  16   1    1.36    0.12
   1  16   1    1.29    0.12
   1  16   1    1.06    0.17
  -1  16  -1    1.44    0.13
   2 -16   1   17.12    0.68
   2 -16   1   17.73    0.58
   2 -16   1   16.66    0.63
  -2 -16  -1   16.55    0.66
  -2 -16  -1   17.03    0.65
   2 -16   1   16.82    0.66
   2  16   1   16.84    0.57
   2  16   1   16.62    0.67
  -2  16  -1   17.16    0.61
  -2  16  -1   16.42    0.63
   2  16   1   15.62    0.56
   3 -16   1    2.00    0.15
  -3 -16  -1    2.23    0.19
   3 -16   1    2.08    0.22
  -3 -16  -1    2.18    0.21
   3 -16   1    2.05    0.20
  -3 -16  -1    2.09    0.21
   3 -16   1    2.11    0.17
   3  16   1    2.27    0.12
   3  16   1    2.15    0.21
  -3  16  -1    1.95    0.16
   3  16   1    2.23    0.12
   4 -16   1    2.76    0.25
   4 -16   1    2.81    0.17
   4 -16   1    2.66    0.22
   4 -16   1    3.11    0.19
  -4 -16  -1    2.78    0.22
  -4 -16  -1    2.36    0.21
  -4 -16  -1    3.10    0.24
   4  16   1    2.61    0.21
  -4  16  -1    3.02    0.19
   4  16   1    2.89    0.15
  -4  16  -1    2.68    0.18
  -5 -16  -1    0.04    0.12
  -5 -16  -1   -0.02    0.10
  -5 -16  -1    0.25    0.11
   5 -16   1   -0.07    0.12
   5 -16   1    0.14    0.09
   5 -16   1    0.05    0.08
  -5  16  -1   -0.03    0.10
  -5  16  -1    0.10    0.09
  -5  16  -1    0.16    0.07
   5  16   1    0.10    0.05
   6 -16   1    0.11    0.06
   6 -16   1   -0.14    0.12
  -6 -16  -1   -0.07    0.09
   6 -16   1    0.12    0.09
  -6 -16  -1    0.13    0.13
   6 -16   1    0.31    0.07
   6  16   1    0.16    0.04
  -6  16  -1    0.10    0.12
   6  16   1    0.03    0.10
  -7 -16  -1    0.55    0.17
   7 -16   1    0.69    0.08
   7 -16   1    0.50    0.18
  -7 -16  -1    0.58    0.13
   7 -16   1    0.67    0.13
   7 -16   1    0.69    0.09
  -7  16  -1    0.72    0.16
   7  16   1    0.67    0.13
  -8 -16  -1    6.31    0.31
  -8 -16  -1    6.62    0.39
   8 -16   1    6.64    0.33
   8 -16   1    6.67    0.40
   8  16   1    6.62    0.27
   8  16   1    6.39    0.32
  -8  16  -1    6.37    0.36
   9 -16   1    1.15    0.17
  -9 -16  -1    1.34    0.09
  -9 -16  -1    1.11    0.15
  -9 -16  -1    1.07    0.21
   9 -16   1    1.39    0.23
   9  16   1    1.28    0.11
   9  16   1    1.11    0.15
  -9  16  -1    1.48    0.22
  10 -16   1   11.17    0.49
 -10 -16  -1   11.06    0.55
 -10 -16  -1   11.37    0.44
  10 -16   1   10.96    0.55
 -10 -16  -1   11.04    0.39
  10  16   1   10.63    0.44
  10  16   1   10.93    0.40
 -10  16  -1   11.52    0.52
 -11 -16  -1    0.33    0.18
  11 -16   1    0.59    0.21
 -11 -16  -1    0.78    0.12
  11 -16   1    0.53    0.16
 -11  16  -1    0.92    0.18
  11  16   1    0.53    0.11
 -12 -16  -1   10.36    0.55
 -12 -16  -1   10.61    0.39
  12 -16   1   10.86    0.56
 -12 -16  -1   10.18    0.38
  12 -16   1   11.03    0.50
 -12  16  -1   10.90    0.52
  12  16   1   11.19    0.41
  13 -16   1    0.55    0.17
  13 -16   1    0.43    0.20
 -13 -16  -1    0.45    0.08
 -13 -16  -1    0.70    0.21
 -13  16  -1    0.52    0.19
  13  16   1    0.72    0.11
  14 -16   1    3.54    0.35
  14 -16   1    3.76    0.33
 -14 -16  -1    2.81    0.17
 -14  16  -1    3.23    0.32
  14  16   1    3.54    0.21
 -15 -16  -1    0.23    0.18
  15 -16   1    0.11    0.18
  15 -16   1    0.01    0.15
 -15 -16  -1    0.04    0.11
 -15  16  -1    0.22    0.26
  15  16   1   -0.03    0.10
  16 -16   1    0.38    0.39
 -16 -16  -1    0.11    0.17
 -16  16  -1    0.25    0.20
  16  16   1    0.19    0.11
 -17 -16  -1    0.44    0.22
  17 -16   1    0.20    0.17
  17 -16   1    0.15    0.20
 -17 -16  -1    0.18    0.18
  17  16   1    0.28    0.18
 -17  16  -1    0.32    0.19
  18 -16   1    2.68    0.33
 -18 -16  -1    2.26    0.32
  18 -16   1    2.34    0.31
 -18 -16  -1    2.44    0.39
  18  16   1    2.44    0.22
 -18  16  -1    2.95    0.36
  19 -16   1    0.69    0.21
 -19 -16  -1    0.51    0.26
  19 -16   1    0.21    0.19
 -19 -16  -1    0.80    0.23
 -19  16  -1    0.49    0.23
  19  16   1    0.33    0.13
  20 -16   1    4.26    0.51
 -20 -16  -1    3.68    0.38
 -20 -16  -1    4.30    0.47
  20 -16   1    4.84    0.39
  20  16   1    3.49    0.27
 -20  16  -1    4.36    0.41
  19 -17  -1    3.39    0.37
 -19 -17   1    2.36    0.34
  19 -17  -1    2.15    0.30
 -19 -17   1    2.75    0.41
 -19  17   1    3.63    0.42
  19  17  -1    2.68    0.25
 -18 -17   1    1.16    0.26
 -18 -17   1    1.90    0.38
  18 -17  -1    1.76    0.29
  18  17  -1    1.98    0.21
 -18  17   1    2.11    0.33
 -17 -17   1    3.40    0.41
  17 -17  -1    3.16    0.33
 -17 -17   1    3.08    0.34
  17 -17  -1    3.52    0.37
  17  17  -1    3.46    0.26
 -17  17   1    3.33    0.37
  16 -17  -1    3.98    0.35
  16 -17  -1    3.87    0.39
 -16 -17   1    3.49    0.36
 -16  17   1    4.03    0.38
  16  17  -1    3.68    0.26
  15 -17  -1    3.49    0.33
  15 -17  -1    4.42    0.39
 -15 -17   1    3.11    0.20
  15  17  -1    4.30    0.26
 -15  17   1    4.02    0.41
  14 -17  -1    3.51    0.34
 -14 -17   1    2.94    0.32
 -14 -17   1    2.67    0.17
  14  17  -1    3.17    0.22
 -14  17   1    3.30    0.33
  13 -17  -1    1.67    0.29
  13 -17  -1    1.62    0.23
 -13 -17   1    1.39    0.17
  13  17  -1    2.00    0.18
 -13  17   1    1.78    0.26
  12 -17  -1    0.75    0.18
 -12 -17   1    0.73    0.10
 -12 -17   1    0.61    0.19
  12 -17  -1    0.84    0.21
 -12  17   1    0.74    0.22
  12  17  -1    0.79    0.13
  12  17  -1    0.87    0.11
 -11 -17   1    0.25    0.07
  11 -17  -1    0.31    0.14
  11 -17  -1    0.35    0.19
 -11 -17   1    0.37    0.17
 -11 -17   1    0.30    0.10
  11  17  -1    0.31    0.10
  11  17  -1    0.21    0.09
 -11  17   1    0.15    0.16
 -10 -17   1    0.42    0.11
 -10 -17   1    0.35    0.08
  10 -17  -1    0.27    0.13
 -10 -17   1    0.30    0.16
  10 -17  -1    0.18    0.17
 -10  17   1    0.20    0.17
  10  17  -1    0.23    0.10
  10  17  -1    0.51    0.12
   9 -17  -1    0.61    0.21
  -9 -17   1    0.95    0.15
  -9 -17   1    0.86    0.10
   9 -17  -1    0.95    0.16
  -9  17   1    1.00    0.19
   9  17  -1    0.71    0.13
   9  17  -1    1.04    0.13
  -8 -17   1    4.51    0.26
   8 -17  -1    4.46    0.35
   8 -17  -1    4.47    0.19
   8 -17  -1    5.38    0.29
  -8 -17   1    4.71    0.34
  -8  17   1    4.12    0.31
   8  17  -1    4.30    0.19
   8  17  -1    4.44    0.22
   7 -17  -1    2.20    0.13
   7 -17  -1    2.64    0.21
  -7 -17   1    2.57    0.29
   7 -17  -1    2.13    0.15
   7 -17  -1    2.29    0.28
  -7 -17   1    2.04    0.20
   7  17  -1    2.41    0.13
  -7  17   1    2.17    0.24
   7  17  -1    2.02    0.22
   7  17  -1    2.47    0.16
  -6 -17   1    6.15    0.36
   6 -17  -1    5.65    0.37
  -6 -17   1    5.61    0.31
   6 -17  -1    5.70    0.27
   6 -17  -1    6.32    0.30
   6 -17  -1    6.01    0.25
   6  17  -1    5.48    0.32
   6  17  -1    5.96    0.23
   6  17  -1    6.12    0.26
  -6  17   1    6.19    0.35
   5 -17  -1    4.84    0.25
  -5 -17   1    4.89    0.32
   5 -17  -1    4.39    0.24
   5 -17  -1    4.72    0.22
  -5 -17   1    3.87    0.28
   5 -17  -1    4.58    0.34
  -5  17   1    4.52    0.29
   5  17  -1    4.64    0.20
   5  17  -1    5.18    0.22
  -5  17   1    4.97    0.27
   5  17  -1    4.12    0.29
   4 -17  -1    8.69    0.35
   4 -17  -1    8.21    0.44
   4 -17  -1    8.20    0.42
  -4 -17   1    8.83    0.42
   4 -17  -1    8.64    0.37
  -4 -17   1    8.20    0.42
  -4  17   1    7.56    0.36
  -4  17   1    9.02    0.42
   4  17  -1    7.58    0.41
   4  17  -1    8.22    0.32
  -4  17   1    9.44    0.38
   4  17  -1    9.15    0.33
  -3 -17   1    2.98    0.24
   3 -17  -1    2.55    0.22
   3 -17  -1    2.58    0.20
   3 -17  -1    2.64    0.16
  -3 -17   1    2.21    0.20
   3 -17  -1    2.31    0.26
   3  17  -1    2.50    0.14
   3  17  -1    2.46    0.15
  -3  17   1    2.12    0.18
  -3  17   1    2.54    0.18
  -2 -17   1    2.60    0.21
  -2 -17   1    2.61    0.23
   2 -17  -1    2.22    0.24
  -2 -17   1    2.59    0.22
   2 -17  -1    2.55    0.20
   2 -17  -1    2.74    0.15
  -2  17   1    2.72    0.18
  -2  17   1    2.89    0.20
   2  17  -1    2.71    0.15
   2  17  -1    2.32    0.16
  -1 -17   1    3.37    0.26
   1 -17  -1    3.86    0.18
   1 -17  -1    3.50    0.25
   1 -17  -1    4.12    0.26
  -1 -17   1    3.77    0.24
  -1 -17   1    3.74    0.37
   1 -17  -1    3.56    0.28
  -1  17   1    3.89    0.24
  -1  17   1    3.89    0.20
   1  17  -1    3.93    0.19
   1  17  -1    3.87    0.20
  -1  17   1    3.86    0.20
   0 -17   1   -0.03    0.12
   0 -17   1    0.08    0.09
   0 -17  -1    0.04    0.12
   0 -17  -1    0.09    0.13
   0 -17   1   -0.02    0.08
   0 -17  -1    0.06    0.10
   0  17  -1   -0.04    0.07
   0  17   1    0.03    0.07
   0  17  -1    0.34    0.11
   0  17   1    0.10    0.07
   0  17  -1   -0.01    0.06
   0  17   1    0.05    0.08
   1 -17   1    3.87    0.28
  -1 -17  -1    3.98    0.27
   1 -17   1    3.70    0.25
  -1 -17  -1    3.82    0.27
   1 -17   1    3.78    0.25
  -1  17  -1    3.62    0.21
   1  17   1    4.00    0.18
   1  17   1    3.67    0.19
  -1  17  -1    3.46    0.23
  -2 -17  -1    2.65    0.21
   2 -17   1    2.79    0.16
  -2 -17  -1    2.54    0.22
   2 -17   1    2.68    0.25
   2 -17   1    2.45    0.21
  -2 -17  -1    2.51    0.22
   2 -17   1    2.73    0.20
   2  17   1    2.72    0.15
  -2  17  -1    2.60    0.19
  -2  17  -1    2.80    0.18
   2  17   1    2.44    0.14
  -2  17  -1    2.70    0.18
   3 -17   1    2.33    0.19
  -3 -17  -1    2.16    0.23
   3 -17   1    2.62    0.16
   3 -17   1    2.58    0.22
   3 -17   1    2.55    0.28
  -3 -17  -1    2.57    0.21
   3  17   1    2.56    0.14
  -3  17  -1    2.65    0.19
  -3  17  -1    2.67    0.19
   3  17   1    3.01    0.14
   4 -17   1    7.62    0.43
   4 -17   1    8.85    0.36
  -4 -17  -1    8.47    0.40
   4 -17   1    8.39    0.34
  -4 -17  -1    8.68    0.41
  -4 -17  -1    8.20    0.42
  -4  17  -1    7.75    0.37
  -4  17  -1    8.01    0.35
   4  17   1    7.72    0.40
   4  17   1    8.82    0.30
  -5 -17  -1    4.84    0.30
   5 -17   1    4.14    0.32
  -5 -17  -1    4.82    0.32
   5 -17   1    4.40    0.24
  -5 -17  -1    4.86    0.29
   5  17   1    4.18    0.28
  -5  17  -1    5.18    0.31
  -5  17  -1    4.18    0.24
  -6 -17  -1    5.67    0.37
   6 -17   1    6.27    0.27
   6 -17   1    6.45    0.30
  -6 -17  -1    6.22    0.33
   6 -17   1    6.01    0.25
   6 -17   1    5.78    0.37
  -6 -17  -1    5.87    0.32
   6  17   1    5.98    0.33
  -6  17  -1    6.59    0.35
  -6  17  -1    5.86    0.27
  -7 -17  -1    1.95    0.21
   7 -17   1    1.94    0.13
  -7 -17  -1    2.70    0.29
   7 -17   1    2.23    0.19
   7 -17   1    2.23    0.28
   7 -17   1    1.84    0.14
  -7  17  -1    2.70    0.24
   7  17   1    2.03    0.20
   8 -17   1    4.55    0.18
  -8 -17  -1    4.60    0.34
  -8 -17  -1    4.57    0.27
   8 -17   1    4.52    0.35
   8 -17   1    4.08    0.19
   8 -17   1    4.35    0.27
  -8  17  -1    4.78    0.31
   9 -17   1    1.16    0.17
  -9 -17  -1    0.98    0.15
  -9 -17  -1    1.14    0.22
   9 -17   1    0.79    0.20
   9  17   1    0.70    0.13
  -9  17  -1    1.02    0.19
  10 -17   1    0.44    0.14
  10 -17   1    0.43    0.18
 -10 -17  -1    0.37    0.19
 -10 -17  -1    0.34    0.10
  10  17   1    0.22    0.07
  10  17   1    0.09    0.09
 -10  17  -1    0.14    0.15
  11 -17   1    0.38    0.18
 -11 -17  -1    0.43    0.11
 -11 -17  -1    0.25    0.16
  11 -17   1    0.21    0.14
 -11 -17  -1    0.25    0.07
  11  17   1    0.18    0.10
 -11  17  -1    0.36    0.16
  11  17   1    0.24    0.08
  12 -17   1    0.84    0.22
 -12 -17  -1    0.58    0.08
  12 -17   1    0.68    0.17
 -12 -17  -1    0.91    0.20
 -12 -17  -1    0.85    0.10
  12  17   1    0.62    0.11
 -12  17  -1    0.77    0.20
  12  17   1    0.92    0.11
  13 -17   1    1.77    0.29
  13 -17   1    2.00    0.24
 -13 -17  -1    1.27    0.12
  13  17   1    1.74    0.15
 -13  17  -1    1.97    0.27
  14 -17   1    3.04    0.33
 -14 -17  -1    3.86    0.35
 -14 -17  -1    2.82    0.16
  14 -17   1    3.00    0.29
 -14  17  -1    2.81    0.32
  14  17   1    2.86    0.18
 -15 -17  -1    4.19    0.39
  15 -17   1    3.84    0.39
  15 -17   1    3.75    0.33
 -15  17  -1    4.04    0.36
  15  17   1    4.27    0.23
  16 -17   1    3.82    0.33
 -16 -17  -1    3.79    0.39
  16 -17   1    3.52    0.39
 -16  17  -1    4.32    0.37
  16  17   1    3.81    0.23
 -17 -17  -1    3.70    0.38
  17 -17   1    2.83    0.35
  17 -17   1    3.62    0.32
  17  17   1    3.61    0.24
 -17  17  -1    3.05    0.35
  18 -17   1    2.93    0.35
 -18 -17  -1    1.33    0.26
  18 -17   1    2.13    0.29
 -18 -17  -1    2.16    0.37
  18  17   1    1.95    0.19
 -18  17  -1    1.88    0.30
  19 -17   1    3.29    0.36
  19 -17   1    2.42    0.31
 -19 -17  -1    2.12    0.32
 -19 -17  -1    2.48    0.39
 -19  17  -1    2.96    0.36
  19  17   1    2.53    0.22
 -19 -18   1    1.62    0.35
 -19 -18   1    1.83    0.30
  19 -18  -1    1.35    0.28
  19 -18  -1    1.49    0.28
 -19  18   1    1.42    0.30
  19  18  -1    1.37    0.18
 -18 -18   1    1.03    0.27
  18 -18  -1    1.41    0.28
 -18 -18   1    1.09    0.29
  18 -18  -1    0.86    0.24
  18  18  -1    1.01    0.16
 -18  18   1    0.92    0.24
  17 -18  -1    0.35    0.18
  17 -18  -1   -0.03    0.16
 -17 -18   1    0.08    0.21
 -17 -18   1    0.20    0.17
 -17  18   1    0.34    0.22
  17  18  -1    0.04    0.12
  16 -18  -1    0.37    0.21
  16 -18  -1   -0.07    0.17
 -16 -18   1    0.07    0.16
 -16  18   1    0.81    0.26
 -15 -18   1    0.92    0.25
  15 -18  -1    0.45    0.19
 -15  18   1    0.62    0.23
  15  18  -1    0.62    0.14
  14 -18  -1   -0.25    0.14
 -14 -18   1    0.19    0.18
  14 -18  -1    0.13    0.20
 -14  18   1    0.36    0.19
  14  18  -1    0.36    0.12
 -13 -18   1    3.85    0.20
  13 -18  -1    4.19    0.32
 -13 -18   1    4.12    0.36
  13  18  -1    4.31    0.24
 -13  18   1    4.36    0.37
 -12 -18   1    2.02    0.14
  12 -18  -1    2.67    0.34
 -12 -18   1    1.93    0.17
  12 -18  -1    2.60    0.27
  12  18  -1    2.40    0.18
 -12  18   1    2.60    0.30
  11 -18  -1    8.60    0.51
 -11 -18   1    8.30    0.33
 -11 -18   1    8.47    0.49
 -11 -18   1    8.26    0.36
  11 -18  -1    8.51    0.43
  11  18  -1    8.57    0.35
 -11  18   1    8.68    0.47
 -10 -18   1    1.43    0.24
  10 -18  -1    1.56    0.26
  10 -18  -1    1.98    0.22
 -10 -18   1    1.21    0.11
 -10 -18   1    1.41    0.17
 -10  18   1    1.86    0.25
  10  18  -1    1.48    0.15
   9 -18  -1    5.15    0.39
   9 -18  -1    5.95    0.33
  -9 -18   1    5.37    0.30
  -9 -18   1    5.33    0.38
   9  18  -1    5.42    0.22
  -9  18   1    5.58    0.36
   9  18  -1    6.03    0.26
   8 -18  -1    2.39    0.14
   8 -18  -1    2.56    0.23
  -8 -18   1    1.91    0.21
   8 -18  -1    2.42    0.15
  -8 -18   1    2.11    0.28
   8 -18  -1    2.36    0.31
   8  18  -1    2.32    0.17
   8  18  -1    1.95    0.22
   8  18  -1    2.02    0.13
  -8  18   1    2.79    0.26
   7 -18  -1    4.84    0.27
   7 -18  -1    4.50    0.21
  -7 -18   1    4.86    0.29
  -7 -18   1    5.33    0.35
   7 -18  -1    4.32    0.35
   7 -18  -1    4.78    0.23
   7  18  -1    4.83    0.20
   7  18  -1    3.97    0.28
  -7  18   1    4.94    0.33
   7  18  -1    4.96    0.23
  -6 -18   1    0.03    0.12
   6 -18  -1    0.18    0.09
   6 -18  -1    0.11    0.14
   6 -18  -1    0.14    0.07
   6 -18  -1    0.21    0.10
  -6 -18   1    0.21    0.14
  -6 -18   1    0.15    0.11
   6  18  -1    0.23    0.06
   6  18  -1    0.19    0.08
  -5 -18   1    0.24    0.14
  -5 -18   1    0.09    0.09
   5 -18  -1    0.15    0.15
   5 -18  -1    0.04    0.09
   5 -18  -1    0.00    0.06
   5 -18  -1   -0.05    0.09
   5  18  -1    0.03    0.06
   5  18  -1    0.04    0.07
  -5  18   1   -0.12    0.11
   4 -18  -1    0.09    0.15
   4 -18  -1    0.40    0.09
  -4 -18   1    0.48    0.14
   4 -18  -1    0.27    0.09
  -4 -18   1    0.14    0.12
  -4 -18   1    0.21    0.11
   4 -18  -1    0.43    0.11
  -4  18   1    0.31    0.11
  -4  18   1    0.25    0.09
   4  18  -1    0.40    0.08
   4  18  -1    0.37    0.09
   3 -18  -1    5.90    0.37
  -3 -18   1    6.19    0.35
   3 -18  -1    6.47    0.35
  -3 -18   1    5.95    0.33
   3 -18  -1    6.22    0.27
  -3 -18   1    6.43    0.36
   3 -18  -1    6.04    0.31
  -3  18   1    5.98    0.30
   3  18  -1    6.41    0.26
  -3  18   1    5.91    0.30
   3  18  -1    6.56    0.27
   2 -18  -1    0.88    0.17
  -2 -18   1    0.51    0.16
  -2 -18   1    0.87    0.18
  -2 -18   1    0.78    0.14
   2 -18  -1    0.64    0.18
   2 -18  -1    0.69    0.15
   2 -18  -1    0.85    0.10
  -2  18   1    0.65    0.14
  -2  18   1    0.72    0.12
   2  18  -1    0.71    0.11
  -1 -18   1    9.16    0.46
   1 -18  -1    9.53    0.43
  -1 -18   1    9.38    0.44
   1 -18  -1    9.18    0.54
   1 -18  -1    9.15    0.47
   1  18  -1    9.38    0.37
   1  18  -1    9.85    0.37
  -1  18   1    8.76    0.42
  -1  18   1    9.57    0.37
  -1  18   1    9.45    0.38
   0 -18  -1    0.92    0.18
   0 -18  -1    0.60    0.13
   0 -18  -1    0.61    0.15
   0 -18   1    0.76    0.15
   0 -18   1    0.59    0.17
   0 -18   1    0.78    0.16
   0  18   1    0.82    0.11
   0  18  -1    0.78    0.11
   0  18  -1    0.83    0.12
   0  18   1    0.99    0.11
  -1 -18  -1    9.67    0.47
  -1 -18  -1    9.46    0.45
   1 -18   1    8.80    0.43
   1 -18   1   10.25    0.44
  -1 -18  -1    8.71    0.43
   1 -18   1    9.61    0.47
   1  18   1    9.60    0.37
  -1  18  -1    9.14    0.42
  -1  18  -1    9.27    0.39
   1  18   1    9.65    0.36
  -1  18  -1    9.82    0.39
   2 -18   1    0.90    0.20
  -2 -18  -1    0.85    0.18
  -2 -18  -1    0.73    0.17
   2 -18   1    0.79    0.15
   2 -18   1    0.89    0.15
  -2 -18  -1    0.75    0.16
   2 -18   1    1.15    0.12
  -2  18  -1    0.72    0.12
  -2  18  -1    0.87    0.13
   2  18   1    0.78    0.10
   2  18   1    0.91    0.10
  -2  18  -1    0.60    0.14
   3 -18   1    6.23    0.39
  -3 -18  -1    5.98    0.34
  -3 -18  -1    6.67    0.37
   3 -18   1    6.80    0.32
   3 -18   1    6.67    0.28
  -3 -18  -1    6.05    0.36
   3  18   1    6.26    0.25
  -3  18  -1    6.21    0.31
  -3  18  -1    6.60    0.31
   3  18   1    6.66    0.25
   4 -18   1    0.33    0.17
  -4 -18  -1    0.19    0.14
   4 -18   1    0.35    0.10
   4 -18   1    0.24    0.09
  -4 -18  -1    0.21    0.10
  -4 -18  -1    0.09    0.13
  -4  18  -1    0.21    0.09
   4  18   1    0.33    0.07
  -4  18  -1    0.44    0.10
  -5 -18  -1    0.04    0.10
   5 -18   1   -0.01    0.08
  -5 -18  -1   -0.02    0.12
   5 -18   1    0.06    0.07
   5 -18   1   -0.16    0.11
  -5  18  -1    0.01    0.07
  -6 -18  -1    0.17    0.11
   6 -18   1    0.16    0.07
   6 -18   1    0.03    0.08
   6 -18   1    0.17    0.11
  -6 -18  -1    0.10    0.12
  -6 -18  -1    0.14    0.14
   6 -18   1    0.25    0.16
   6  18   1   -0.01    0.11
  -6  18  -1    0.13    0.13
  -6  18  -1    0.28    0.08
   7 -18   1    5.11    0.22
   7 -18   1    4.80    0.27
  -7 -18  -1    4.55    0.30
   7 -18   1    4.69    0.23
   7 -18   1    4.61    0.36
  -7 -18  -1    5.29    0.36
  -7 -18  -1    5.28    0.30
   7  18   1    4.61    0.28
  -7  18  -1    4.80    0.33
  -8 -18  -1    2.13    0.26
   8 -18   1    2.17    0.30
   8 -18   1    2.04    0.13
  -8 -18  -1    2.10    0.22
   8 -18   1    1.98    0.13
   8 -18   1    2.74    0.22
   8  18   1    1.67    0.20
  -8  18  -1    2.41    0.26
  -9 -18  -1    5.23    0.39
   9 -18   1    5.30    0.39
   9 -18   1    5.57    0.31
  -9 -18  -1    5.73    0.30
  -9  18  -1    5.88    0.36
   9  18   1    4.98    0.31
 -10 -18  -1    1.52    0.18
  10 -18   1    1.89    0.22
 -10 -18  -1    1.26    0.24
  10 -18   1    1.47    0.26
  10  18   1    1.19    0.16
 -10  18  -1    1.59    0.24
  11 -18   1    8.59    0.42
  11 -18   1    8.16    0.49
 -11 -18  -1    8.73    0.50
 -11 -18  -1    8.25    0.37
  11  18   1    8.15    0.37
 -11  18  -1    8.97    0.47
  11  18   1    7.94    0.29
  12 -18   1    2.50    0.25
 -12 -18  -1    1.95    0.13
  12 -18   1    2.20    0.31
 -12 -18  -1    2.22    0.17
 -12  18  -1    2.87    0.30
  12  18   1    2.33    0.14
 -13 -18  -1    4.48    0.38
  13 -18   1    4.30    0.36
 -13 -18  -1    4.16    0.20
 -13  18  -1    4.99    0.37
  13  18   1    4.53    0.22
 -14 -18  -1    0.26    0.07
 -14 -18  -1    0.10    0.17
  14 -18   1    0.25    0.16
  14 -18   1    0.46    0.21
 -14  18  -1    0.48    0.25
  14  18   1    0.21    0.09
 -15 -18  -1    0.80    0.24
  15 -18   1    0.69    0.23
  15 -18   1    0.70    0.21
  15  18   1    0.70    0.11
 -15  18  -1    0.47    0.21
  16 -18   1   -0.12    0.16
 -16 -18  -1    0.05    0.16
  16 -18   1    0.23    0.19
 -16  18  -1    0.26    0.21
  16  18   1    0.05    0.09
  17 -18   1    0.30    0.19
  17 -18   1   -0.10    0.15
 -17 -18  -1    0.15    0.19
 -17  18  -1    0.28    0.22
  18 -18   1    0.99    0.23
 -18 -18  -1    1.86    0.34
  18 -18   1    1.48    0.28
 -18 -18  -1    0.92    0.24
 -18  18  -1    1.61    0.28
 -19 -18  -1    1.40    0.31
  19 -18   1    1.40    0.27
  19 -18   1    1.38    0.28
 -19 -18  -1    1.32    0.27
 -19  18  -1    1.30    0.28
  18 -19  -1    0.63    0.20
 -18 -19   1    0.17    0.22
 -18 -19   1   -0.12    0.19
  18 -19  -1    0.49    0.21
  18  19  -1   -0.01    0.11
 -18  19   1    0.12    0.23
  17 -19  -1    3.35    0.33
  17 -19  -1    3.42    0.38
 -17 -19   1    2.57    0.34
  17  19  -1    2.62    0.25
 -17  19   1    2.98    0.39
  16 -19  -1    0.52    0.23
  16 -19  -1    0.57    0.20
 -16 -19   1    0.17    0.20
 -16  19   1    0.53    0.23
  16  19  -1    0.44    0.12
  15 -19  -1    7.54    0.45
  15 -19  -1    7.31    0.51
 -15 -19   1    7.29    0.50
  15  19  -1    7.39    0.34
 -15  19   1    7.42    0.49
  14 -19  -1    0.23    0.17
  14 -19  -1    0.52    0.23
 -14 -19   1    0.49    0.20
  14  19  -1    0.48    0.11
 -14  19   1    0.15    0.26
  13 -19  -1    2.22    0.33
 -13 -19   1    1.86    0.14
  13 -19  -1    2.36    0.37
 -13 -19   1    2.39    0.31
 -13  19   1    2.41    0.32
  12 -19  -1    0.42    0.22
 -12 -19   1    0.38    0.18
 -12 -19   1    0.44    0.11
 -12 -19   1    0.10    0.07
  12 -19  -1    0.18    0.16
 -12  19   1    0.19    0.17
  12  19  -1    0.24    0.10
 -11 -19   1    0.04    0.08
 -11 -19   1   -0.14    0.25
  11 -19  -1    0.29    0.20
  11 -19  -1    0.02    0.13
  11  19  -1    0.06    0.06
 -11  19   1   -0.23    0.16
  11  19  -1   -0.01    0.08
  10 -19  -1   -0.05    0.12
  10 -19  -1   -0.04    0.17
 -10 -19   1    0.01    0.10
 -10 -19   1    0.22    0.15
  10  19  -1    0.09    0.09
  10  19  -1   -0.11    0.05
 -10  19   1   -0.13    0.15
   9 -19  -1    3.25    0.16
  -9 -19   1    3.65    0.25
  -9 -19   1    3.87    0.33
   9 -19  -1    3.74    0.34
   9 -19  -1    3.88    0.26
   9  19  -1    3.16    0.16
   9  19  -1    3.23    0.20
  -9  19   1    3.58    0.30
   8 -19  -1    0.29    0.18
   8 -19  -1    0.31    0.13
   8 -19  -1    0.18    0.07
  -8 -19   1    0.05    0.13
   8 -19  -1    0.22    0.07
  -8 -19   1   -0.22    0.15
  -8  19   1    0.15    0.15
   8  19  -1    0.31    0.09
   8  19  -1    0.14    0.06
   7 -19  -1    6.81    0.28
   7 -19  -1    7.11    0.31
   7 -19  -1    6.78    0.43
   7 -19  -1    7.11    0.34
  -7 -19   1    7.37    0.43
   7  19  -1    6.77    0.27
   7  19  -1    7.23    0.29
  -7  19   1    7.40    0.41
   6 -19  -1    0.68    0.13
  -6 -19   1    0.40    0.19
   6 -19  -1    0.42    0.12
  -6 -19   1    0.69    0.15
   6 -19  -1    0.72    0.20
  -6 -19   1    0.40    0.17
   6 -19  -1    0.49    0.09
   6  19  -1    0.60    0.08
   6  19  -1    0.62    0.10
  -6  19   1    1.32    0.28
   5 -19  -1   11.05    0.44
   5 -19  -1   10.25    0.43
  -5 -19   1   10.13    0.51
   5 -19  -1   11.01    0.42
   5 -19  -1   10.60    0.54
  -5 -19   1   10.18    0.48
  -5 -19   1    9.98    0.48
   5  19  -1   11.01    0.40
  -5  19   1   10.69    0.51
   5  19  -1   10.55    0.39
  -4 -19   1    0.36    0.12
   4 -19  -1    0.18    0.11
   4 -19  -1    0.19    0.17
  -4 -19   1   -0.02    0.14
   4 -19  -1    0.25    0.09
   4 -19  -1    0.32    0.09
  -4 -19   1    0.29    0.16
   4  19  -1    0.35    0.08
   4  19  -1    0.42    0.09
  -4  19   1    0.35    0.10
  -4  19   1    0.05    0.10
   3 -19  -1    3.07    0.22
  -3 -19   1    2.61    0.25
  -3 -19   1    2.96    0.27
   3 -19  -1    2.50    0.27
  -3 -19   1    3.85    0.35
   3 -19  -1    3.00    0.18
  -3  19   1    2.73    0.19
   3  19  -1    2.78    0.16
   3  19  -1    2.90    0.17
   2 -19  -1   -0.04    0.11
   2 -19  -1    0.11    0.08
  -2 -19   1    0.27    0.11
  -2 -19   1   -0.11    0.12
   2 -19  -1    0.21    0.15
  -2 -19   1   -0.07    0.13
   2 -19  -1    0.25    0.10
   2  19  -1    0.10    0.09
   2  19  -1    0.17    0.07
  -2  19   1    0.28    0.09
  -2  19   1    0.07    0.11
  -1 -19   1    4.09    0.27
   1 -19  -1    3.84    0.27
   1 -19  -1    4.12    0.28
  -1 -19   1    3.60    0.29
  -1 -19   1    3.77    0.28
   1 -19  -1    3.85    0.30
   1  19  -1    3.91    0.20
  -1  19   1    4.04    0.21
   1  19  -1    4.25    0.22
  -1  19   1    4.02    0.22
   0 -19  -1    0.02    0.11
   0 -19  -1   -0.10    0.09
   0 -19   1   -0.06    0.09
   0 -19  -1    0.00    0.13
   0 -19   1   -0.03    0.12
   0 -19   1    0.01    0.11
   0  19  -1   -0.01    0.08
   0  19  -1   -0.04    0.08
   0  19   1   -0.06    0.08
   0  19   1   -0.05    0.07
  -1 -19  -1    3.54    0.26
  -1 -19  -1    3.83    0.30
   1 -19   1    4.15    0.27
  -1 -19  -1    4.39    0.29
   1 -19   1    3.82    0.30
   1 -19   1    3.71    0.27
   1  19   1    4.33    0.20
  -1  19  -1    4.19    0.22
   1  19   1    4.41    0.20
  -2 -19  -1    0.34    0.11
  -2 -19  -1    0.23    0.13
   2 -19   1    0.03    0.14
  -2 -19  -1   -0.04    0.13
   2  19   1    0.22    0.07
  -2  19  -1    0.12    0.08
   2  19   1    0.20    0.07
  -2  19  -1   -0.01    0.09
  -2  19  -1    0.20    0.09
   3 -19   1    2.62    0.20
  -3 -19  -1    2.75    0.26
   3 -19   1    2.85    0.17
   3 -19   1    2.46    0.27
  -3 -19  -1    2.86    0.27
   3  19   1    2.71    0.15
  -3  19  -1    2.79    0.21
   3  19   1    2.71    0.15
  -3  19  -1    2.53    0.19
  -4 -19  -1    0.36    0.12
   4 -19   1    0.17    0.11
  -4 -19  -1    0.27    0.15
   4 -19   1    0.11    0.16
   4 -19   1    0.52    0.11
  -4 -19  -1    0.21    0.15
   4  19   1    0.27    0.07
   4  19   1    0.38    0.07
   5 -19   1   10.83    0.42
  -5 -19  -1   10.28    0.49
  -5 -19  -1   10.48    0.51
   5 -19   1   10.53    0.43
  -5 -19  -1   10.60    0.49
   5 -19   1   10.24    0.53
  -5  19  -1    9.76    0.42
   6 -19   1    0.45    0.10
   6 -19   1    0.77    0.14
   6 -19   1    0.85    0.21
  -6 -19  -1    0.92    0.17
  -6 -19  -1    0.56    0.18
  -6 -19  -1    0.57    0.17
   6 -19   1    0.57    0.11
  -6  19  -1    0.66    0.16
  -7 -19  -1    6.53    0.37
   7 -19   1    6.96    0.34
   7 -19   1    6.47    0.29
   7 -19   1    6.80    0.28
   7 -19   1    6.71    0.43
  -7 -19  -1    8.19    0.44
  -7  19  -1    6.92    0.40
   8 -19   1    0.20    0.07
   8 -19   1    0.20    0.18
   8 -19   1    0.26    0.12
  -8 -19  -1    0.01    0.12
   8 -19   1    0.13    0.07
  -8 -19  -1    0.56    0.13
  -8 -19  -1    0.17    0.17
  -8  19  -1   -0.07    0.14
  -9 -19  -1    3.15    0.31
   9 -19   1    3.73    0.34
   9 -19   1    3.22    0.25
  -9 -19  -1    3.66    0.25
  -9  19  -1    3.48    0.30
   9  19   1    2.62    0.22
  10 -19   1    0.10    0.17
 -10 -19  -1    0.11    0.10
  10 -19   1    0.06    0.12
 -10 -19  -1    0.15    0.16
 -10  19  -1    0.12    0.18
  11 -19   1    0.02    0.13
 -11 -19  -1    0.29    0.11
  11 -19   1    0.03    0.18
 -11  19  -1   -0.06    0.14
  11  19   1   -0.18    0.10
 -12 -19  -1    0.37    0.10
 -12 -19  -1    0.30    0.19
  12 -19   1    0.47    0.16
  12 -19   1    0.65    0.21
 -12  19  -1    0.19    0.19
  13 -19   1    2.70    0.27
 -13 -19  -1    2.47    0.31
  13 -19   1    2.66    0.33
 -13  19  -1    2.56    0.32
[truncated: 4,685,620 more chars]
