# Supplementary material for: Novel Re(I) Complexes as Potential Selective Theranostic Agents in Cancer Cells and In Vivo in Caenorhabditis elegans Tumoral Strains
Source: J Med Chem. 2024 Mar 7;67(10):7891–910. doi: 10.1021/acs.jmedchem.3c01869 (PMC11129195; doi:10.1021/acs.jmedchem.3c01869)
Supplement: Supplementary file 3 — jm3c01869_si_005.cif [file jm3c01869_si_005.cif]

 
data_MC_C3
 
_audit_creation_method            'SHELXL-2018/3'
_shelx_SHELXL_version_number      '2018/3'
_chemical_name_systematic         ?
_chemical_name_common             ?
_chemical_melting_point           ?
_chemical_formula_moiety          'C23 H19 Cl N3 O5 Re S'
_chemical_formula_sum
 'C23 H19 Cl N3 O5 Re S' 
_chemical_formula_weight          671.12

# start Validation Reply Form
_vrf_PLAT094_MC_C3
;
PROBLEM: Ratio of Maximum / Minimum Residual Density .... 4.01 Report
RESPONSE: The structure contains rhenium (Re) as a heavy atom
whose electron density could not be perfectly modelled. The
maximum electron density is just 0.98 Ang apart from the Re atom.
The three largest Fourier difference peaks are less than 1.0 Ang 
away from the Re atom
;
_vrf_PLAT971_MC_C3
;
PROBLEM: Check Calcd Resid. Dens. 0.98Ang From Re 2.91 eA-3
RESPONSE: The structure contains rhenium (Re) as a heavy atom
whose electron density could not be perfectly modelled. The
maximum electron density is just 0.98 Ang away from the Re atom
and thus part of the Re atom. The three largest Fourier difference 
peaks are less than 1.0 Ang away from the Re atom.
;
# end Validation Reply Form

loop_
 _atom_type_symbol
 _atom_type_description
 _atom_type_scat_dispersion_real
 _atom_type_scat_dispersion_imag
 _atom_type_scat_source
 'C'  'C'   0.0033   0.0016
 'International Tables Vol C Tables 4.2.6.8 and 6.1.1.4'
 'H'  'H'   0.0000   0.0000
 'International Tables Vol C Tables 4.2.6.8 and 6.1.1.4'
 'N'  'N'   0.0061   0.0033
 'International Tables Vol C Tables 4.2.6.8 and 6.1.1.4'
 'O'  'O'   0.0106   0.0060
 'International Tables Vol C Tables 4.2.6.8 and 6.1.1.4'
 'S'  'S'   0.1246   0.1234
 'International Tables Vol C Tables 4.2.6.8 and 6.1.1.4'
 'Cl'  'Cl'   0.1484   0.1585
 'International Tables Vol C Tables 4.2.6.8 and 6.1.1.4'
 'Re'  'Re'  -1.0185   7.2310
 'International Tables Vol C Tables 4.2.6.8 and 6.1.1.4'
 
_space_group_crystal_system       orthorhombic
_space_group_IT_number            60
_space_group_name_H-M_alt         'P b c n'
_space_group_name_Hall            '-P 2n 2ab'
 
_shelx_space_group_comment
;
The symmetry employed for this shelxl refinement is uniquely defined
by the following loop, which should always be used as a source of
symmetry information in preference to the above space-group names.
They are only intended as comments.
;
 
loop_
 _space_group_symop_operation_xyz
 'x, y, z'
 '-x+1/2, -y+1/2, z+1/2'
 '-x, y, -z+1/2'
 'x+1/2, -y+1/2, -z'
 '-x, -y, -z'
 'x-1/2, y-1/2, -z-1/2'
 'x, -y, z-1/2'
 '-x-1/2, y-1/2, z'
 
_cell_length_a                    16.6417(5)
_cell_length_b                    20.7828(5)
_cell_length_c                    13.2927(4)
_cell_angle_alpha                 90
_cell_angle_beta                  90
_cell_angle_gamma                 90
_cell_volume                      4597.4(2)
_cell_formula_units_Z             8
_cell_measurement_temperature     100(2)
_cell_measurement_reflns_used     9484
_cell_measurement_theta_min       2.48
_cell_measurement_theta_max       28.68
 
_exptl_crystal_description        block
_exptl_crystal_colour             yellow
_exptl_crystal_density_meas       ?
_exptl_crystal_density_method     'not measured'
_exptl_crystal_density_diffrn     1.939          
_exptl_crystal_F_000              2608
_exptl_transmission_factor_min    ?
_exptl_transmission_factor_max    ?
_exptl_crystal_size_max           0.160
_exptl_crystal_size_mid           0.090
_exptl_crystal_size_min           0.050
_exptl_absorpt_coefficient_mu     5.535
_shelx_estimated_absorpt_T_min    0.471
_shelx_estimated_absorpt_T_max    0.769
_exptl_absorpt_correction_type    multi-scan
_exptl_absorpt_correction_T_min   0.6479
_exptl_absorpt_correction_T_max   0.7458
_exptl_absorpt_process_details    '(<i>SADABS</i>; Krause, 2015)'
_exptl_absorpt_special_details    ?
_diffrn_ambient_temperature       100(2)
_diffrn_radiation_wavelength      0.71073
_diffrn_radiation_type            MoK\a
_diffrn_source                    'fine-focus sealed tube'
_diffrn_measurement_device_type   'Bruker D8 Quest CCD'
_diffrn_measurement_method        '\w and \f scans'
_diffrn_detector_area_resol_mean  ?
_diffrn_reflns_number             96910
_diffrn_reflns_av_unetI/netI      0.0116
_diffrn_reflns_av_R_equivalents   0.0304
_diffrn_reflns_limit_h_min        -22
_diffrn_reflns_limit_h_max        22
_diffrn_reflns_limit_k_min        -28
_diffrn_reflns_limit_k_max        28
_diffrn_reflns_limit_l_min        -17
_diffrn_reflns_limit_l_max        17
_diffrn_reflns_theta_min          1.960
_diffrn_reflns_theta_max          28.718
_diffrn_reflns_theta_full         25.242
_diffrn_measured_fraction_theta_max   0.999
_diffrn_measured_fraction_theta_full  1.000
_diffrn_reflns_Laue_measured_fraction_max    0.999
_diffrn_reflns_Laue_measured_fraction_full   1.000
_diffrn_reflns_point_group_measured_fraction_max   0.999
_diffrn_reflns_point_group_measured_fraction_full  1.000
_reflns_number_total              5945
_reflns_number_gt                 5053
_reflns_threshold_expression      'I > 2\s(I)'
_reflns_Friedel_coverage          0.000
_reflns_Friedel_fraction_max      .
_reflns_Friedel_fraction_full     .
 
_reflns_special_details
;
 Reflections were merged by SHELXL according to the crystal
 class for the calculation of statistics and refinement.
 
 _reflns_Friedel_fraction is defined as the number of unique
 Friedel pairs measured divided by the number that would be
 possible theoretically, ignoring centric projections and
 systematic absences.
;

_computing_data_collection        'Bruker SMART (Bruker, 1997)' 
_computing_cell_refinement        'Bruker SAINT (Bruker, 1997)'  
_computing_data_reduction         'Bruker SAINT (Bruker, 1997)'   
_computing_structure_solution     'SHELXL-2018/3 (Sheldrick, 2015a)'
_computing_structure_refinement   'SHELXLe-revision 1258 (H\"ubschle, 2011)'
_computing_molecular_graphics     'DIAMOND (Crystal Impact, 2022)'
_computing_publication_material   'SHELXL-2017/1 (Sheldrick, 2015b)'

_publ_section_references
;
Bruker (1997). <i>Smart</i> and <i>SAINT</i>. Bruker Analytical X-ray Systems,
Madison, Wisconsin, USA.

Crystal Impact (2022). <i>DIAMOND</i>. Brandenburg, K., Crystal 
and Molecular Structure Visualization, 
K. Brandenburg & H. Putz Gbr: Bonn, Germany, 2009-2022

H\"ubschle, C. B., Sheldrick, G. M., Dittrich, B. (2011). J. Appl. Cryst. 44, 
1281-1284.

Krause, L., Herbst-Irmer, R., Sheldrick G.M. & Stalke D. (2015).
<i>J. Appl. Cryst.</i> <b>48</b>, 3--10.

Sheldrick, G. M. (2015a). Acta Cryst. A71, 3-8.
Sheldrick, G. M. (2015b). Acta Cryst. C71, 3-8.
;
 
_refine_special_details
;
The hydrogen atoms for aromatic CH were positioned geometrically
(C---H = 0.95 \%A) and refined using a riding model
(AFIX 43) with U~iso~(H) = 1.2U~eq~.

The hydrogen atoms for CH~2~ were positioned geometrically
(C---H = 0.99 \%A) and refined using a riding model
(AFIX 23) with U~iso~(H) = 1.2U~eq~.

The hydrogen atoms for CH~3~ were positioned geometrically
(C---H = 0.98 \%A) and refined using a riding model
(AFIX 137) with U~iso~(H) = 1.5U~eq~.
; 

_refine_ls_structure_factor_coef  Fsqd
_refine_ls_matrix_type            full
_refine_ls_weighting_scheme       calc
_refine_ls_weighting_details
'w=1/[\s^2^(Fo^2^)+(0.0164P)^2^+25.6488P] where P=(Fo^2^+2Fc^2^)/3'
_atom_sites_solution_primary      direct
_atom_sites_solution_secondary    difmap
_atom_sites_solution_hydrogens    geom
_refine_ls_hydrogen_treatment     constr
_refine_ls_extinction_method      none
_refine_ls_extinction_coef        .
_refine_ls_number_reflns          5945
_refine_ls_number_parameters      309
_refine_ls_number_restraints      0
_refine_ls_R_factor_all           0.0374
_refine_ls_R_factor_gt            0.0276
_refine_ls_wR_factor_ref          0.0661
_refine_ls_wR_factor_gt           0.0567
_refine_ls_goodness_of_fit_ref    1.126
_refine_ls_restrained_S_all       1.126
_refine_ls_shift/su_max           0.001
_refine_ls_shift/su_mean          0.000
 
loop_
 _atom_site_label
 _atom_site_type_symbol
 _atom_site_fract_x
 _atom_site_fract_y
 _atom_site_fract_z
 _atom_site_U_iso_or_equiv
 _atom_site_adp_type
 _atom_site_occupancy
 _atom_site_site_symmetry_order  
 _atom_site_calc_flag
 _atom_site_refinement_flags_posn
 _atom_site_refinement_flags_adp
 _atom_site_refinement_flags_occupancy
 _atom_site_disorder_assembly
 _atom_site_disorder_group
Re Re 0.17253(2) 0.17225(2) 0.12373(2) 0.01765(5) Uani 1 1 d . . . . .
Cl Cl 0.19681(5) 0.19375(5) -0.05653(7) 0.02503(18) Uani 1 1 d . . . . .
S S 0.14808(5) 0.39578(4) 0.12619(7) 0.01879(16) Uani 1 1 d . . . . .
O1 O 0.49658(17) 0.05579(13) 0.1302(3) 0.0314(6) Uani 1 1 d . . . . .
O2 O 0.60874(15) 0.11557(13) 0.1311(2) 0.0245(6) Uani 1 1 d . . . . .
O4 O 0.01762(17) 0.09618(14) 0.0833(3) 0.0359(7) Uani 1 1 d . . . . .
O3 O 0.15769(19) 0.14829(15) 0.3503(2) 0.0339(7) Uani 1 1 d . . . . .
O5 O 0.25707(17) 0.04229(13) 0.0986(3) 0.0325(7) Uani 1 1 d . . . . .
N1 N 0.12810(17) 0.27232(14) 0.1272(2) 0.0174(5) Uani 1 1 d . . . . .
N2 N 0.27666(17) 0.23290(14) 0.1387(2) 0.0178(6) Uani 1 1 d . . . . .
N3 N 0.33649(16) 0.32877(12) 0.1222(2) 0.0139(5) Uani 1 1 d . . . . .
C18 C 0.05132(19) 0.29903(16) 0.1254(2) 0.0151(6) Uani 1 1 d . . . . .
C19 C -0.02188(19) 0.26524(16) 0.1241(3) 0.0170(6) Uani 1 1 d . . . . .
H19 H -0.022832 0.219567 0.126653 0.020 Uiso 1 1 calc R U . . .
C20 C -0.0922(2) 0.30007(17) 0.1189(3) 0.0182(6) Uani 1 1 d . . . . .
H20 H -0.142088 0.277947 0.116972 0.022 Uiso 1 1 calc R U . . .
C21 C -0.0915(2) 0.36731(18) 0.1163(3) 0.0206(7) Uani 1 1 d . . . . .
H21 H -0.141091 0.389858 0.112704 0.025 Uiso 1 1 calc R U . . .
C22 C -0.0203(2) 0.40187(17) 0.1189(3) 0.0205(7) Uani 1 1 d . . . . .
H22 H -0.019868 0.447573 0.117604 0.025 Uiso 1 1 calc R U . . .
C23 C 0.0505(2) 0.36635(16) 0.1236(3) 0.0163(6) Uani 1 1 d . . . . .
C17 C 0.1835(2) 0.31811(16) 0.1268(3) 0.0166(6) Uani 1 1 d . . . . .
C7 C 0.26631(19) 0.29574(16) 0.1292(3) 0.0161(6) Uani 1 1 d . . . . .
C1 C 0.3586(2) 0.22275(16) 0.1358(3) 0.0173(6) Uani 1 1 d . . . . .
C2 C 0.4014(2) 0.16549(17) 0.1370(3) 0.0181(6) Uani 1 1 d . . . . .
H2 H 0.375244 0.125051 0.143272 0.022 Uiso 1 1 calc R U . . .
C3 C 0.48389(17) 0.17021(14) 0.1287(2) 0.0090(5) Uani 1 1 d . . . . .
C8 C 0.5288(2) 0.10739(17) 0.1300(3) 0.0200(7) Uani 1 1 d . . . . .
C9 C 0.6542(2) 0.0567(2) 0.1375(4) 0.0319(9) Uani 1 1 d . . . . .
H9A H 0.641810 0.029427 0.079395 0.048 Uiso 1 1 calc R U . . .
H9B H 0.640058 0.033933 0.199560 0.048 Uiso 1 1 calc R U . . .
H9C H 0.711780 0.066720 0.137885 0.048 Uiso 1 1 calc R U . . .
C4 C 0.5232(2) 0.22961(16) 0.1214(3) 0.0178(6) Uani 1 1 d . . . . .
H4 H 0.580190 0.230766 0.118535 0.021 Uiso 1 1 calc R U . . .
C5 C 0.4804(2) 0.28652(17) 0.1184(3) 0.0184(6) Uani 1 1 d . . . . .
H5 H 0.506773 0.326867 0.111912 0.022 Uiso 1 1 calc R U . . .
C6 C 0.3972(2) 0.28225(16) 0.1252(3) 0.0167(6) Uani 1 1 d . . . . .
C10 C 0.3512(2) 0.39694(17) 0.0980(3) 0.0210(7) Uani 1 1 d . . . . .
H10A H 0.300071 0.417371 0.077343 0.025 Uiso 1 1 calc R U . . .
H10B H 0.389059 0.399741 0.040734 0.025 Uiso 1 1 calc R U . . .
C11 C 0.3861(2) 0.43346(18) 0.1879(3) 0.0242(7) Uani 1 1 d . . . . .
H11A H 0.434115 0.410107 0.212367 0.029 Uiso 1 1 calc R U . . .
H11B H 0.403928 0.476444 0.164836 0.029 Uiso 1 1 calc R U . . .
C12 C 0.3285(2) 0.4421(2) 0.2748(3) 0.0276(8) Uani 1 1 d . . . . .
H12A H 0.308406 0.399460 0.296388 0.033 Uiso 1 1 calc R U . . .
H12B H 0.281795 0.467827 0.252077 0.033 Uiso 1 1 calc R U . . .
C13 C 0.3679(3) 0.4758(2) 0.3646(3) 0.0355(10) Uani 1 1 d . . . . .
H13A H 0.413410 0.450010 0.388310 0.053 Uiso 1 1 calc R U . . .
H13B H 0.328504 0.480413 0.418898 0.053 Uiso 1 1 calc R U . . .
H13C H 0.386925 0.518372 0.343915 0.053 Uiso 1 1 calc R U . . .
C15 C 0.0747(2) 0.12567(18) 0.0997(3) 0.0274(8) Uani 1 1 d . . . . .
C14 C 0.1623(2) 0.15801(16) 0.2665(3) 0.0204(7) Uani 1 1 d . . . . .
C16 C 0.2253(2) 0.09119(19) 0.1103(3) 0.0249(8) Uani 1 1 d . . . . .
 
loop_
 _atom_site_aniso_label
 _atom_site_aniso_U_11
 _atom_site_aniso_U_22
 _atom_site_aniso_U_33
 _atom_site_aniso_U_23
 _atom_site_aniso_U_13
 _atom_site_aniso_U_12
Re 0.01068(7) 0.01311(7) 0.02917(8) 0.00092(5) 0.00062(5) -0.00028(4)
Cl 0.0204(4) 0.0272(4) 0.0274(4) -0.0025(3) -0.0002(3) 0.0026(3)
S 0.0150(4) 0.0140(4) 0.0274(4) -0.0009(3) -0.0012(3) 0.0002(3)
O1 0.0205(13) 0.0189(12) 0.0548(19) 0.0053(13) 0.0014(13) 0.0028(11)
O2 0.0145(12) 0.0263(13) 0.0329(14) -0.0007(11) -0.0006(11) 0.0053(10)
O4 0.0195(14) 0.0254(14) 0.063(2) -0.0006(14) -0.0038(14) -0.0044(11)
O3 0.0319(16) 0.0301(15) 0.0397(18) 0.0071(13) 0.0069(13) 0.0074(13)
O5 0.0236(14) 0.0185(13) 0.0555(19) 0.0002(13) -0.0007(13) 0.0045(11)
N1 0.0141(13) 0.0175(13) 0.0205(14) -0.0003(11) -0.0008(11) -0.0007(10)
N2 0.0118(12) 0.0183(14) 0.0232(15) 0.0005(11) -0.0016(11) 0.0002(10)
N3 0.0101(12) 0.0106(12) 0.0211(14) 0.0010(10) -0.0040(10) -0.0008(9)
C18 0.0138(14) 0.0150(14) 0.0165(15) 0.0008(12) -0.0006(12) 0.0013(11)
C19 0.0142(15) 0.0173(15) 0.0194(15) 0.0007(12) 0.0009(12) -0.0010(12)
C20 0.0130(14) 0.0227(16) 0.0189(16) -0.0015(13) 0.0012(12) 0.0003(12)
C21 0.0139(15) 0.0244(17) 0.0233(17) -0.0003(14) -0.0015(13) 0.0071(13)
C22 0.0201(17) 0.0179(15) 0.0233(17) 0.0002(13) -0.0018(14) 0.0031(13)
C23 0.0147(14) 0.0179(15) 0.0162(15) -0.0010(12) -0.0012(12) 0.0003(12)
C17 0.0162(15) 0.0134(14) 0.0202(16) 0.0003(12) -0.0002(12) -0.0001(12)
C7 0.0130(14) 0.0163(15) 0.0190(15) 0.0000(12) -0.0002(12) -0.0004(12)
C1 0.0141(15) 0.0165(15) 0.0214(16) -0.0016(12) -0.0004(13) -0.0004(12)
C2 0.0169(16) 0.0184(15) 0.0190(16) 0.0009(12) -0.0023(13) -0.0017(12)
C3 0.0083(13) 0.0111(13) 0.0076(12) -0.0002(10) -0.0004(10) 0.0014(10)
C8 0.0157(15) 0.0221(16) 0.0220(16) -0.0006(13) -0.0019(13) 0.0040(13)
C9 0.0194(17) 0.028(2) 0.048(3) 0.0010(18) -0.0025(17) 0.0083(15)
C4 0.0136(14) 0.0198(16) 0.0200(16) -0.0010(13) 0.0014(12) 0.0004(12)
C5 0.0183(16) 0.0184(15) 0.0183(16) -0.0019(12) 0.0015(13) -0.0005(12)
C6 0.0149(15) 0.0159(15) 0.0194(15) -0.0009(12) 0.0005(12) 0.0031(12)
C10 0.0167(15) 0.0165(15) 0.0298(19) -0.0006(13) 0.0006(14) -0.0008(12)
C11 0.0197(16) 0.0205(16) 0.032(2) -0.0024(14) -0.0041(15) -0.0038(13)
C12 0.0285(19) 0.0261(19) 0.028(2) 0.0017(15) -0.0019(16) -0.0012(15)
C13 0.043(3) 0.028(2) 0.035(2) -0.0048(17) -0.011(2) 0.0023(18)
C15 0.0198(17) 0.0176(16) 0.045(2) -0.0003(16) -0.0011(16) 0.0041(14)
C14 0.0147(15) 0.0137(14) 0.033(2) 0.0038(13) 0.0049(14) 0.0006(12)
C16 0.0132(15) 0.0227(17) 0.039(2) 0.0009(15) -0.0016(15) -0.0046(13)
 
_geom_special_details
;
 All esds (except the esd in the dihedral angle between two l.s. planes)
 are estimated using the full covariance matrix.  The cell esds are taken
 into account individually in the estimation of esds in distances, angles
 and torsion angles; correlations between esds in cell parameters are only
 used when they are defined by crystal symmetry.  An approximate (isotropic)
 treatment of cell esds is used for estimating esds involving l.s. planes.
;
 
loop_
 _geom_bond_atom_site_label_1
 _geom_bond_atom_site_label_2
 _geom_bond_distance
 _geom_bond_site_symmetry_2
 _geom_bond_publ_flag
Re C16 1.908(4) . ?
Re C15 1.921(4) . ?
Re C14 1.928(4) . ?
Re N2 2.152(3) . ?
Re N1 2.208(3) . ?
Re Cl 2.4707(10) . ?
S C17 1.718(3) . ?
S C23 1.736(3) . ?
O1 C8 1.199(5) . ?
O2 C8 1.341(4) . ?
O2 C9 1.441(5) . ?
O4 C15 1.151(5) . ?
O3 C14 1.135(5) . ?
O5 C16 1.156(5) . ?
N1 C17 1.324(4) . ?
N1 C18 1.393(4) . ?
N2 C7 1.323(4) . ?
N2 C1 1.381(4) . ?
N3 C7 1.358(4) . ?
N3 C6 1.399(4) . ?
N3 C10 1.473(4) . ?
C18 C23 1.399(5) . ?
C18 C19 1.406(4) . ?
C19 C20 1.377(5) . ?
C19 H19 0.9500 . ?
C20 C21 1.398(5) . ?
C20 H20 0.9500 . ?
C21 C22 1.386(5) . ?
C21 H21 0.9500 . ?
C22 C23 1.392(5) . ?
C22 H22 0.9500 . ?
C17 C7 1.455(5) . ?
C1 C2 1.387(5) . ?
C1 C6 1.401(5) . ?
C2 C3 1.381(4) . ?
C2 H2 0.9500 . ?
C3 C4 1.400(4) . ?
C3 C8 1.505(4) . ?
C9 H9A 0.9800 . ?
C9 H9B 0.9800 . ?
C9 H9C 0.9800 . ?
C4 C5 1.381(5) . ?
C4 H4 0.9500 . ?
C5 C6 1.391(5) . ?
C5 H5 0.9500 . ?
C10 C11 1.530(5) . ?
C10 H10A 0.9900 . ?
C10 H10B 0.9900 . ?
C11 C12 1.512(6) . ?
C11 H11A 0.9900 . ?
C11 H11B 0.9900 . ?
C12 C13 1.530(6) . ?
C12 H12A 0.9900 . ?
C12 H12B 0.9900 . ?
C13 H13A 0.9800 . ?
C13 H13B 0.9800 . ?
C13 H13C 0.9800 . ?
 
loop_
 _geom_angle_atom_site_label_1
 _geom_angle_atom_site_label_2
 _geom_angle_atom_site_label_3
 _geom_angle
 _geom_angle_site_symmetry_1
 _geom_angle_site_symmetry_3
 _geom_angle_publ_flag
C16 Re C15 85.95(15) . . ?
C16 Re C14 89.84(16) . . ?
C15 Re C14 90.67(17) . . ?
C16 Re N2 98.94(13) . . ?
C15 Re N2 173.21(14) . . ?
C14 Re N2 94.02(13) . . ?
C16 Re N1 171.04(13) . . ?
C15 Re N1 101.20(13) . . ?
C14 Re N1 95.41(13) . . ?
N2 Re N1 73.50(11) . . ?
C16 Re Cl 89.64(13) . . ?
C15 Re Cl 93.91(14) . . ?
C14 Re Cl 175.34(11) . . ?
N2 Re Cl 81.48(8) . . ?
N1 Re Cl 84.53(8) . . ?
C17 S C23 89.41(16) . . ?
C8 O2 C9 114.5(3) . . ?
C17 N1 C18 110.6(3) . . ?
C17 N1 Re 116.3(2) . . ?
C18 N1 Re 133.0(2) . . ?
C7 N2 C1 106.1(3) . . ?
C7 N2 Re 117.7(2) . . ?
C1 N2 Re 134.7(2) . . ?
C7 N3 C6 105.7(3) . . ?
C7 N3 C10 130.1(3) . . ?
C6 N3 C10 123.4(3) . . ?
N1 C18 C23 114.1(3) . . ?
N1 C18 C19 126.6(3) . . ?
C23 C18 C19 119.4(3) . . ?
C20 C19 C18 118.3(3) . . ?
C20 C19 H19 120.9 . . ?
C18 C19 H19 120.9 . . ?
C19 C20 C21 121.3(3) . . ?
C19 C20 H20 119.3 . . ?
C21 C20 H20 119.3 . . ?
C22 C21 C20 121.6(3) . . ?
C22 C21 H21 119.2 . . ?
C20 C21 H21 119.2 . . ?
C21 C22 C23 116.7(3) . . ?
C21 C22 H22 121.6 . . ?
C23 C22 H22 121.6 . . ?
C22 C23 C18 122.7(3) . . ?
C22 C23 S 127.3(3) . . ?
C18 C23 S 110.0(2) . . ?
N1 C17 C7 115.4(3) . . ?
N1 C17 S 115.9(3) . . ?
C7 C17 S 128.7(3) . . ?
N2 C7 N3 113.2(3) . . ?
N2 C7 C17 116.1(3) . . ?
N3 C7 C17 130.7(3) . . ?
N2 C1 C2 129.6(3) . . ?
N2 C1 C6 108.7(3) . . ?
C2 C1 C6 121.6(3) . . ?
C3 C2 C1 116.6(3) . . ?
C3 C2 H2 121.7 . . ?
C1 C2 H2 121.7 . . ?
C2 C3 C4 122.2(3) . . ?
C2 C3 C8 115.6(3) . . ?
C4 C3 C8 122.3(3) . . ?
O1 C8 O2 123.9(3) . . ?
O1 C8 C3 123.6(3) . . ?
O2 C8 C3 112.5(3) . . ?
O2 C9 H9A 109.5 . . ?
O2 C9 H9B 109.5 . . ?
H9A C9 H9B 109.5 . . ?
O2 C9 H9C 109.5 . . ?
H9A C9 H9C 109.5 . . ?
H9B C9 H9C 109.5 . . ?
C5 C4 C3 121.1(3) . . ?
C5 C4 H4 119.4 . . ?
C3 C4 H4 119.4 . . ?
C4 C5 C6 117.1(3) . . ?
C4 C5 H5 121.4 . . ?
C6 C5 H5 121.4 . . ?
C5 C6 N3 132.3(3) . . ?
C5 C6 C1 121.3(3) . . ?
N3 C6 C1 106.4(3) . . ?
N3 C10 C11 111.7(3) . . ?
N3 C10 H10A 109.3 . . ?
C11 C10 H10A 109.3 . . ?
N3 C10 H10B 109.3 . . ?
C11 C10 H10B 109.3 . . ?
H10A C10 H10B 107.9 . . ?
C12 C11 C10 114.5(3) . . ?
C12 C11 H11A 108.6 . . ?
C10 C11 H11A 108.6 . . ?
C12 C11 H11B 108.6 . . ?
C10 C11 H11B 108.6 . . ?
H11A C11 H11B 107.6 . . ?
C11 C12 C13 112.2(3) . . ?
C11 C12 H12A 109.2 . . ?
C13 C12 H12A 109.2 . . ?
C11 C12 H12B 109.2 . . ?
C13 C12 H12B 109.2 . . ?
H12A C12 H12B 107.9 . . ?
C12 C13 H13A 109.5 . . ?
C12 C13 H13B 109.5 . . ?
H13A C13 H13B 109.5 . . ?
C12 C13 H13C 109.5 . . ?
H13A C13 H13C 109.5 . . ?
H13B C13 H13C 109.5 . . ?
O4 C15 Re 177.6(4) . . ?
O3 C14 Re 178.2(3) . . ?
O5 C16 Re 177.7(4) . . ?
 
_refine_diff_density_max    3.316
_refine_diff_density_min   -0.826
_refine_diff_density_rms    0.130

_shelx_res_file
;
TITL MC_C3 in Pbcn
    MC_C3.res
    created by SHELXL-2018/3 at 16:23:37 on 23-Mar-2023
CELL 0.71073  16.64170  20.78280  13.29270  90.0000  90.0000  90.0000
ZERR    8.00   0.00050   0.00050   0.00040   0.0000   0.0000   0.0000
LATT  1
SYMM 0.5-X, 0.5-Y, 0.5+Z
SYMM -X, Y, 0.5-Z
SYMM 0.5+X, 0.5-Y, -Z
SFAC C H N O S CL RE
UNIT 184 152 24 40 8 8 8
LIST 6 ! automatically inserted. Change 6 to 4 for CHECKCIF!!
TEMP -173.150
SIZE 0.05 0.09 0.16
L.S. 6
BOND $H
ACTA
FMAP 2
PLAN 20
WGHT    0.016400   25.648800
FVAR       0.02108
MOLE   1
RE    7    0.172535    0.172246    0.123727    11.00000    0.01068    0.01311 =
         0.02917    0.00092    0.00062   -0.00028
CL    6    0.196807    0.193749   -0.056533    11.00000    0.02043    0.02723 =
         0.02742   -0.00248   -0.00019    0.00259
S     5    0.148084    0.395784    0.126194    11.00000    0.01498    0.01398 =
         0.02739   -0.00086   -0.00119    0.00025
O1    4    0.496579    0.055786    0.130216    11.00000    0.02052    0.01893 =
         0.05484    0.00534    0.00139    0.00277
O2    4    0.608737    0.115569    0.131053    11.00000    0.01447    0.02631 =
         0.03285   -0.00070   -0.00063    0.00526
O4    4    0.017622    0.096184    0.083302    11.00000    0.01947    0.02544 =
         0.06282   -0.00062   -0.00384   -0.00443
O3    4    0.157687    0.148288    0.350301    11.00000    0.03194    0.03012 =
         0.03972    0.00707    0.00688    0.00741
O5    4    0.257074    0.042286    0.098641    11.00000    0.02356    0.01848 =
         0.05554    0.00021   -0.00066    0.00453
N1    3    0.128102    0.272320    0.127206    11.00000    0.01415    0.01746 =
         0.02047   -0.00027   -0.00081   -0.00074
N2    3    0.276657    0.232898    0.138661    11.00000    0.01183    0.01826 =
         0.02316    0.00053   -0.00157    0.00023
N3    3    0.336493    0.328768    0.122219    11.00000    0.01012    0.01057 =
         0.02105    0.00101   -0.00398   -0.00079
C18   1    0.051316    0.299031    0.125425    11.00000    0.01377    0.01497 =
         0.01651    0.00080   -0.00059    0.00130
C19   1   -0.021884    0.265241    0.124058    11.00000    0.01421    0.01731 =
         0.01939    0.00075    0.00087   -0.00100
AFIX  43
H19   2   -0.022832    0.219567    0.126653    11.00000   -1.20000
AFIX   0
C20   1   -0.092155    0.300069    0.118862    11.00000    0.01300    0.02266 =
         0.01892   -0.00150    0.00118    0.00026
AFIX  43
H20   2   -0.142088    0.277947    0.116972    11.00000   -1.20000
AFIX   0
C21   1   -0.091521    0.367305    0.116312    11.00000    0.01391    0.02442 =
         0.02333   -0.00031   -0.00151    0.00714
AFIX  43
H21   2   -0.141091    0.389858    0.112704    11.00000   -1.20000
AFIX   0
C22   1   -0.020321    0.401871    0.118919    11.00000    0.02011    0.01794 =
         0.02331    0.00021   -0.00184    0.00313
AFIX  43
H22   2   -0.019868    0.447573    0.117604    11.00000   -1.20000
AFIX   0
C23   1    0.050465    0.366349    0.123558    11.00000    0.01466    0.01789 =
         0.01625   -0.00102   -0.00120    0.00033
C17   1    0.183458    0.318107    0.126758    11.00000    0.01621    0.01336 =
         0.02023    0.00026   -0.00015   -0.00014
C7    1    0.266314    0.295741    0.129239    11.00000    0.01300    0.01625 =
         0.01900   -0.00002   -0.00022   -0.00038
C1    1    0.358607    0.222748    0.135753    11.00000    0.01415    0.01650 =
         0.02135   -0.00163   -0.00041   -0.00044
C2    1    0.401383    0.165490    0.136999    11.00000    0.01693    0.01836 =
         0.01896    0.00091   -0.00235   -0.00171
AFIX  43
H2    2    0.375244    0.125051    0.143272    11.00000   -1.20000
AFIX   0
C3    1    0.483892    0.170211    0.128662    11.00000    0.00829    0.01109 =
         0.00764   -0.00022   -0.00041    0.00135
C8    1    0.528823    0.107389    0.129968    11.00000    0.01575    0.02212 =
         0.02201   -0.00059   -0.00191    0.00399
C9    1    0.654237    0.056702    0.137488    11.00000    0.01942    0.02800 =
         0.04820    0.00098   -0.00250    0.00833
AFIX 137
H9A   2    0.641810    0.029427    0.079395    11.00000   -1.50000
H9B   2    0.640058    0.033933    0.199560    11.00000   -1.50000
H9C   2    0.711780    0.066720    0.137885    11.00000   -1.50000
AFIX   0
C4    1    0.523169    0.229606    0.121411    11.00000    0.01362    0.01976 =
         0.01999   -0.00101    0.00137    0.00045
AFIX  43
H4    2    0.580190    0.230766    0.118535    11.00000   -1.20000
AFIX   0
C5    1    0.480449    0.286517    0.118369    11.00000    0.01831    0.01844 =
         0.01833   -0.00185    0.00154   -0.00051
AFIX  43
H5    2    0.506773    0.326867    0.111912    11.00000   -1.20000
AFIX   0
C6    1    0.397216    0.282246    0.125162    11.00000    0.01490    0.01592 =
         0.01937   -0.00091    0.00051    0.00312
C10   1    0.351208    0.396940    0.098025    11.00000    0.01668    0.01650 =
         0.02976   -0.00064    0.00058   -0.00079
AFIX  23
H10A  2    0.300071    0.417371    0.077343    11.00000   -1.20000
H10B  2    0.389059    0.399741    0.040734    11.00000   -1.20000
AFIX   0
C11   1    0.386088    0.433465    0.187914    11.00000    0.01974    0.02048 =
         0.03224   -0.00238   -0.00413   -0.00376
AFIX  23
H11A  2    0.434115    0.410107    0.212367    11.00000   -1.20000
H11B  2    0.403928    0.476444    0.164836    11.00000   -1.20000
MOLE   2
AFIX   0
C12   1    0.328472    0.442134    0.274841    11.00000    0.02848    0.02610 =
         0.02815    0.00170   -0.00194   -0.00117
AFIX  23
H12A  2    0.308406    0.399460    0.296388    11.00000   -1.20000
H12B  2    0.281795    0.467827    0.252077    11.00000   -1.20000
AFIX   0
C13   1    0.367867    0.475752    0.364550    11.00000    0.04304    0.02835 =
         0.03507   -0.00477   -0.01057    0.00234
AFIX 137
H13A  2    0.413410    0.450010    0.388310    11.00000   -1.50000
H13B  2    0.328504    0.480413    0.418898    11.00000   -1.50000
H13C  2    0.386925    0.518372    0.343915    11.00000   -1.50000
AFIX   0
C15   1    0.074700    0.125672    0.099658    11.00000    0.01979    0.01760 =
         0.04478   -0.00031   -0.00105    0.00408
C14   1    0.162304    0.158012    0.266487    11.00000    0.01475    0.01373 =
         0.03274    0.00384    0.00492    0.00060
C16   1    0.225270    0.091186    0.110291    11.00000    0.01321    0.02274 =
         0.03866    0.00085   -0.00161   -0.00459
HKLF 4


REM  MC_C3 in Pbcn
REM wR2 = 0.0661, GooF = S = 1.126, Restrained GooF = 1.126 for all data
REM R1 = 0.0276 for 5053 Fo > 4sig(Fo) and 0.0374 for all 5945 data
REM 309 parameters refined using 0 restraints

END

WGHT      0.0164     25.6490

REM Highest difference peak  3.316,  deepest hole -0.826,  1-sigma level  0.130
Q1    1   0.2240  0.1594  0.1371  11.00000  0.05    3.32
Q2    1   0.1705  0.1709  0.1921  11.00000  0.05    1.70
Q3    1   0.1669  0.1689  0.0605  11.00000  0.05    1.48
Q4    1   0.3274 -0.0172  0.1237  11.00000  0.05    1.47
Q5    1   0.1812  0.1207 -0.0682  11.00000  0.05    1.03
Q6    1   0.1968  0.1949  0.3088  11.00000  0.05    0.87
Q7    1   0.1982  0.1940 -0.1920  11.00000  0.05    0.80
Q8    1   0.5014  0.3973  0.1220  11.00000  0.05    0.65
Q9    1   0.1664  0.1711 -0.0037  11.00000  0.05    0.65
Q10   1   0.1804  0.3520  0.1337  11.00000  0.05    0.61
Q11   1   0.3726  0.1914  0.1411  11.00000  0.05    0.61
Q12   1   0.3396  0.3549  0.0855  11.00000  0.05    0.61
Q13   1   0.3276  0.3197  0.0586  11.00000  0.05    0.57
Q14   1   0.3770  0.3097  0.1319  11.00000  0.05    0.56
Q15   1   0.4322  0.1652  0.1288  11.00000  0.05    0.55
Q16   1  -0.0560  0.2879  0.1243  11.00000  0.05    0.54
Q17   1  -0.1938  0.2217  0.0566  11.00000  0.05    0.54
Q18   1   0.3239  0.2969  0.1135  11.00000  0.05    0.54
Q19   1   0.2104  0.1763  0.3863  11.00000  0.05    0.53
Q20   1   0.1931  0.3987  0.1238  11.00000  0.05    0.53
;
_shelx_res_checksum   67876

_shelx_hkl_file
;
   0   0  -2    0.07    0.01
   0   0  -2    0.09    0.02
   0   0   2    0.06    0.02
   0   0   2    0.08    0.01
   0   0  -2    0.09    0.01
   0   0   2    0.07    0.02
   0   0  -2    0.07    0.01
   0   0   2    0.08    0.01
   0   0  -3    0.01    0.01
   0   0   3    0.00    0.01
   0   0  -3    0.02    0.02
   0   0   3    0.01    0.01
   0   0   3    0.01    0.01
   0   0   3    0.01    0.01
   0   0  -3    0.00    0.01
   0   0   4 1000.00   23.14
   0   0  -4  995.00   23.19
   0   0   5    0.01    0.01
   0   0  -5    0.03    0.02
   0   0   5    0.04    0.02
   0   0  -5    0.02    0.02
   0   0   5    0.03    0.01
   0   0   5    0.05    0.02
   0   0  -5    0.02    0.01
   0   0  -5    0.02    0.02
   0   0   6    6.43    0.24
   0   0  -6    6.51    0.20
   0   0  -6    6.57    0.23
   0   0   6    6.58    0.23
   0   0  -6    6.56    0.21
   0   0  -6    6.48    0.25
   0   0   6    6.64    0.19
   0   0   6    6.63    0.21
   0   0   6    6.55    0.19
   0   0   7    0.03    0.02
   0   0  -7   -0.01    0.02
   0   0   7    0.04    0.03
   0   0   7    0.03    0.01
   0   0   7    0.04    0.02
   0   0  -7    0.09    0.02
   0   0  -7    0.00    0.02
   0   0   7    0.01    0.01
   0   0  -7    0.06    0.03
   0   0  -8  266.71    7.47
   0   0   8  280.17    7.62
   0   0  -8  266.42    8.19
   0   0   8  268.38    8.01
   0   0   9    0.06    0.04
   0   0  -9    0.11    0.04
   0   0  -9    0.04    0.03
   0   0   9    0.08    0.03
   0   0  -9    0.08    0.03
   0   0   9    0.03    0.02
   0   0   9    0.07    0.02
   0   0 -10    0.51    0.07
   0   0  10    0.61    0.07
   0   0  10    0.46    0.07
   0   0  10    0.52    0.05
   0   0 -10    0.33    0.08
   0   0 -12  104.66    2.55
   0   0  12  102.39    2.48
   0   0  12  100.98    2.42
   0   0  12  103.76    2.42
   0   0  14    0.07    0.05
   0   0  14    0.15    0.07
   0   0 -14    0.25    0.08
   0   0 -15    0.10    0.08
   0   0  15   -0.02    0.06
   0   0  15   -0.01    0.04
   0   0  15    0.02    0.07
   0   0  16   35.98    0.98
   0   0  16   35.56    1.07
   0   0 -16   35.55    1.15
   0   0  16   36.48    1.14
   0   0  17    0.04    0.07
   0   0  17   -0.10    0.05
   1   0  -1    0.00    0.00
  -1   0   1    0.00    0.01
   1   0   1    0.01    0.01
  -1   0   1    0.00    0.01
  -1   0  -1    0.00    0.00
   1   0   1    0.01    0.00
   1   0  -1    0.01    0.01
  -1   0  -1    0.01    0.01
  -1   0  -1    0.01    0.01
   1   0   1    0.03    0.01
   1   0  -1    0.00    0.00
  -1   0  -1    0.02    0.01
  -1   0   2  247.73    6.18
   1   0  -2  247.79    6.17
   1   0  -2  260.19    5.99
   1   0   2  249.93    6.34
   1   0   2  253.68    6.16
  -1   0  -2  243.23    6.32
  -1   0   2  270.30    6.01
  -1   0   3    0.01    0.01
  -1   0   3    0.00    0.01
   1   0   3    0.01    0.01
   1   0   3    0.01    0.01
  -1   0   3    0.01    0.01
  -1   0  -3    0.01    0.01
   1   0  -3   -0.01    0.01
  -1   0   3    0.02    0.01
   1   0   3    0.00    0.01
  -1   0  -3    0.02    0.01
   1   0  -3    0.00    0.01
   1   0  -3    0.02    0.01
   1   0  -3    0.01    0.01
  -1   0  -3    0.01    0.01
   1   0  -4    0.04    0.03
   1   0   4    0.10    0.02
  -1   0   4    0.02    0.02
   1   0  -4    0.05    0.01
   1   0   4    0.04    0.02
   1   0  -4    0.05    0.02
   1   0   4    0.05    0.02
  -1   0   4    0.04    0.02
   1   0   4    0.07    0.02
  -1   0   4    0.06    0.02
  -1   0  -4    0.07    0.02
  -1   0   4    0.04    0.01
  -1   0  -4    0.06    0.02
   1   0  -4    0.05    0.01
  -1   0  -4    0.04    0.02
  -1   0  -4    0.08    0.02
  -1   0  -5    0.02    0.02
   1   0   5    0.03    0.01
   1   0   5   -0.02    0.01
   1   0  -5    0.01    0.01
   1   0   5    0.00    0.01
   1   0   5    0.01    0.01
   1   0  -5    0.00    0.01
   1   0  -5    0.01    0.02
  -1   0   5    0.02    0.02
  -1   0  -5    0.03    0.02
   1   0   5    0.00    0.02
   1   0  -5    0.01    0.01
  -1   0  -5    0.01    0.02
  -1   0  -5    0.00    0.01
  -1   0   5    0.01    0.01
  -1   0   5    0.01    0.02
  -1   0   5   -0.01    0.01
   1   0  -6  190.55    5.69
   1   0   6  187.02    5.32
  -1   0   6  189.55    5.16
  -1   0  -6  181.85    5.28
  -1   0   6  183.36    5.53
   1   0  -6  179.71    5.09
   1   0   6  185.91    5.73
  -1   0  -6  173.95    5.71
  -1   0   7    0.01    0.03
   1   0   7    0.03    0.02
   1   0   7    0.02    0.03
   1   0  -7    0.03    0.02
  -1   0   7    0.01    0.02
   1   0   7    0.02    0.02
   1   0  -7   -0.02    0.02
  -1   0  -7   -0.01    0.01
   1   0   7    0.05    0.03
   1   0  -7    0.00    0.01
  -1   0  -7    0.01    0.02
  -1   0  -7    0.02    0.03
  -1   0   7    0.02    0.03
  -1   0  -7    0.01    0.02
   1   0  -7    0.01    0.03
  -1   0   7    0.03    0.01
   1   0   8    1.53    0.11
   1   0   8    1.37    0.10
   1   0   8    1.44    0.08
  -1   0  -8    1.23    0.09
  -1   0   8    1.43    0.12
   1   0  -8    1.27    0.12
  -1   0   8    1.37    0.07
   1   0  -8    1.32    0.12
  -1   0   8    1.62    0.12
  -1   0  -8    1.53    0.12
   1   0   8    1.26    0.11
  -1   0  -8    1.44    0.10
   1   0   8    1.49    0.08
   1   0  -8    1.33    0.09
  -1   0   8    1.56    0.09
  -1   0   8    1.42    0.12
  -1   0   8    1.37    0.07
  -1   0   8    1.51    0.09
  -1   0  -8    1.49    0.10
   1   0   9    0.02    0.03
   1   0  -9   -0.01    0.02
  -1   0  -9    0.01    0.02
  -1   0   9    0.00    0.01
   1   0   9    0.05    0.04
   1   0   9    0.00    0.01
  -1   0   9    0.02    0.03
  -1   0   9    0.01    0.02
  -1   0   9   -0.03    0.02
   1   0  -9   -0.01    0.03
  -1   0  -9    0.00    0.02
  -1   0   9    0.00    0.01
  -1   0   9    0.01    0.02
  -1   0  10   51.81    1.32
   1   0  10   51.19    1.31
  -1   0 -10   50.29    1.28
  -1   0  10   52.28    1.19
   1   0  10   52.19    1.28
   1   0 -10   51.81    1.26
   1   0 -10   53.06    1.37
   1   0  10   52.68    1.22
  -1   0  10   52.61    1.26
  -1   0 -10   52.12    1.37
  -1   0  10   52.75    1.26
  -1   0  11    0.00    0.04
  -1   0 -11   -0.02    0.04
   1   0  11    0.02    0.03
  -1   0 -11   -0.03    0.03
   1   0 -11   -0.01    0.02
   1   0  11    0.04    0.05
  -1   0  11    0.03    0.03
   1   0 -11    0.02    0.05
   1   0  11    0.01    0.02
  -1   0  11    0.01    0.03
   1   0  12    3.59    0.22
   1   0 -12    3.25    0.18
   1   0  12    3.31    0.19
   1   0 -12    3.20    0.23
  -1   0  12    3.32    0.23
  -1   0  12    3.13    0.17
  -1   0 -12    3.36    0.24
  -1   0 -12    3.03    0.18
  -1   0  12    3.43    0.17
  -1   0  12    3.50    0.22
   1   0  12    3.41    0.13
  -1   0  13    0.02    0.06
   1   0  13   -0.03    0.05
  -1   0  13    0.00    0.03
  -1   0  13   -0.06    0.04
   1   0 -13   -0.02    0.04
   1   0  13    0.04    0.04
  -1   0 -13    0.01    0.05
  -1   0  13   -0.07    0.03
   1   0 -13   -0.03    0.02
   1   0  14   16.58    0.59
  -1   0  14   16.97    0.52
  -1   0 -14   17.47    0.65
   1   0 -14   17.35    0.66
  -1   0  14   16.72    0.52
   1   0  14   17.59    0.55
  -1   0  14   16.99    0.64
  -1   0  14   17.45    0.61
   1   0  15    0.04    0.04
  -1   0 -15   -0.04    0.07
  -1   0  15    0.04    0.06
  -1   0  15   -0.05    0.04
  -1   0  15   -0.11    0.06
  -1   0  16   -0.06    0.09
   1   0  16   -0.15    0.09
  -1   0  16    0.06    0.04
   1   0  16    0.06    0.06
  -1   0  16    0.03    0.07
  -1   0 -16    0.03    0.10
   1   0  16    0.02    0.05
   1   0  17    0.03    0.06
   1   0  17   -0.01    0.06
  -1   0  17    0.02    0.08
   1   0  17   -0.03    0.08
  -1   0 -17   -0.02    0.07
  -1   0  17   -0.16    0.06
   2   0   0   36.51    1.30
   2   0   0   36.62    1.38
  -2   0   0   37.21    1.32
  -2   0   0   36.08    1.38
  -2   0  -1    0.02    0.01
  -2   0   1    0.01    0.00
  -2   0  -1    0.01    0.01
   2   0  -1    0.01    0.01
  -2   0  -1    0.01    0.01
  -2   0   1    0.00    0.01
   2   0   1    0.01    0.01
   2   0  -1    0.00    0.01
   2   0  -1    0.00    0.00
   2   0   1    0.02    0.01
   2   0   1    0.00    0.01
  -2   0  -1    0.01    0.01
  -2   0   1    0.01    0.01
   2   0   1    0.02    0.01
  -2   0   1    0.01    0.01
  -2   0   2    0.06    0.02
  -2   0   2    0.07    0.01
   2   0   2    0.08    0.02
   2   0   2    0.05    0.01
  -2   0  -2    0.08    0.02
   2   0   2    0.06    0.02
  -2   0  -2    0.04    0.01
  -2   0  -2    0.04    0.01
   2   0   2    0.06    0.02
   2   0  -2    0.07    0.02
   2   0  -2    0.07    0.01
   2   0  -2    0.05    0.02
  -2   0   2    0.10    0.01
   2   0  -2    0.06    0.01
  -2   0  -2    0.05    0.02
  -2   0   2    0.07    0.02
  -2   0   3    0.00    0.01
  -2   0   3    0.03    0.01
  -2   0  -3    0.01    0.02
   2   0   3    0.03    0.02
  -2   0   3    0.01    0.01
   2   0  -3    0.01    0.01
   2   0  -3    0.00    0.01
   2   0  -3    0.02    0.01
  -2   0   3    0.01    0.01
   2   0   3    0.00    0.01
   2   0   3    0.01    0.02
   2   0   3    0.02    0.01
  -2   0   3    0.01    0.01
  -2   0  -3    0.01    0.01
  -2   0   3    0.01    0.01
   2   0   4    4.27    0.16
  -2   0   4    4.14    0.15
   2   0   4    4.25    0.15
  -2   0   4    4.12    0.12
  -2   0   4    4.14    0.16
  -2   0   4    4.25    0.12
   2   0   4    4.27    0.14
  -2   0   4    4.28    0.16
   2   0  -4    4.33    0.13
   2   0   4    4.40    0.15
  -2   0  -4    4.20    0.15
   2   0   4    4.33    0.15
  -2   0  -4    4.11    0.16
  -2   0   4    4.39    0.15
  -2   0   4    4.29    0.13
  -2   0  -4    4.24    0.15
   2   0   5    0.02    0.02
   2   0   5    0.01    0.02
   2   0  -5    0.03    0.03
  -2   0  -5    0.02    0.02
  -2   0   5    0.02    0.01
  -2   0   5    0.00    0.01
   2   0   5    0.02    0.02
  -2   0  -5    0.01    0.02
   2   0   5    0.03    0.01
  -2   0   5    0.00    0.02
   2   0  -5    0.02    0.01
  -2   0   5    0.01    0.01
  -2   0   5    0.04    0.02
   2   0   5    0.00    0.01
  -2   0   5    0.01    0.02
  -2   0   5    0.01    0.02
  -2   0  -5    0.02    0.02
   2   0  -6    0.58    0.05
  -2   0   6    0.53    0.04
   2   0   6    0.59    0.07
   2   0   6    0.59    0.05
   2   0   6    0.55    0.06
  -2   0  -6    0.65    0.07
  -2   0   6    0.62    0.05
  -2   0  -6    0.61    0.06
  -2   0   6    0.62    0.05
   2   0   6    0.63    0.05
  -2   0   6    0.61    0.06
   2   0   6    0.67    0.07
  -2   0   6    0.61    0.07
  -2   0   6    0.61    0.07
  -2   0   6    0.57    0.07
   2   0  -6    0.53    0.07
  -2   0  -6    0.61    0.06
   2   0   7    0.02    0.01
   2   0   7   -0.01    0.02
  -2   0   7    0.02    0.03
  -2   0   7    0.00    0.01
   2   0  -7    0.00    0.03
  -2   0   7    0.04    0.03
  -2   0  -7   -0.02    0.02
  -2   0   7   -0.01    0.02
   2   0   7    0.03    0.03
  -2   0   7    0.01    0.01
  -2   0   7    0.00    0.02
  -2   0   7    0.02    0.02
   2   0   7    0.01    0.02
  -2   0  -7    0.03    0.02
   2   0   7    0.00    0.01
   2   0  -7   -0.01    0.01
  -2   0  -7   -0.01    0.02
   2   0   8    3.72    0.15
   2   0   8    3.61    0.19
  -2   0   8    3.62    0.14
  -2   0  -8    3.42    0.17
   2   0   8    3.52    0.17
  -2   0   8    3.61    0.11
  -2   0  -8    3.56    0.19
  -2   0   8    3.60    0.18
  -2   0   8    3.63    0.18
   2   0  -8    3.53    0.15
  -2   0  -8    3.64    0.17
   2   0   8    3.29    0.17
  -2   0   8    3.68    0.12
  -2   0   8    3.40    0.19
   2   0  -8    3.56    0.20
   2   0   8    3.64    0.15
  -2   0   8    3.63    0.19
  -2   0   9   -0.02    0.03
   2   0   9   -0.01    0.03
  -2   0   9    0.01    0.01
   2   0  -9    0.02    0.02
  -2   0   9   -0.02    0.03
  -2   0  -9    0.03    0.03
   2   0   9    0.05    0.02
   2   0   9    0.02    0.03
  -2   0   9   -0.01    0.02
  -2   0   9    0.02    0.01
  -2   0   9    0.02    0.03
  -2   0  -9    0.01    0.03
  -2   0   9    0.01    0.02
  -2   0  -9   -0.01    0.03
   2   0  -9    0.00    0.03
  -2   0  10    0.83    0.07
  -2   0 -10    0.61    0.08
  -2   0  10    0.87    0.11
   2   0  10    0.95    0.10
   2   0 -10    0.87    0.08
  -2   0  10    0.68    0.10
   2   0  10    0.84    0.10
   2   0 -10    0.56    0.10
   2   0  10    0.81    0.07
  -2   0  10    0.91    0.07
  -2   0 -10    0.70    0.11
  -2   0  11   -0.02    0.03
  -2   0 -11    0.03    0.04
   2   0  11    0.05    0.04
  -2   0  11   -0.01    0.03
  -2   0 -11    0.01    0.04
  -2   0  11    0.04    0.03
  -2   0  11    0.09    0.05
   2   0  11    0.01    0.02
   2   0 -11    0.05    0.03
   2   0  11    0.02    0.04
   2   0 -11    0.09    0.06
  -2   0  12    3.71    0.25
   2   0  12    4.25    0.24
  -2   0  12    4.50    0.19
   2   0 -12    4.11    0.27
  -2   0  12    4.42    0.19
  -2   0 -12    4.13    0.26
  -2   0  12    3.91    0.24
   2   0  12    4.16    0.17
   2   0  12    4.27    0.22
   2   0 -12    4.09    0.20
   2   0  13    0.02    0.04
  -2   0  13    0.02    0.05
  -2   0  13   -0.01    0.03
   2   0 -13    0.01    0.03
  -2   0  13    0.00    0.03
  -2   0  13    0.01    0.05
  -2   0 -13    0.04    0.05
   2   0  13   -0.03    0.05
   2   0  14    0.13    0.06
   2   0  14    0.01    0.05
   2   0 -14   -0.03    0.03
  -2   0  14    0.04    0.07
  -2   0  14    0.12    0.07
  -2   0  14   -0.02    0.04
  -2   0 -14    0.00    0.06
  -2   0  14    0.07    0.04
   2   0  15    0.02    0.07
  -2   0  15   -0.03    0.06
   2   0  15    0.04    0.05
  -2   0 -15    0.03    0.06
  -2   0  15    0.03    0.05
  -2   0  15    0.02    0.08
  -2   0 -16    1.62    0.20
  -2   0  16    1.02    0.15
   2   0  16    1.46    0.15
  -2   0  16    0.92    0.16
  -2   0  16    1.37    0.13
   2   0  16    1.49    0.18
  -2   0 -17    0.01    0.08
  -2   0  17    0.01    0.08
  -2   0  17   -0.03    0.07
   2   0  17    0.13    0.08
  -3   0   0    0.02    0.01
  -3   0   0    0.01    0.01
  -3   0   0    0.01    0.01
  -3   0   0    0.02    0.01
   3   0   0    0.02    0.01
   3   0   0    0.02    0.01
   3   0   0    0.01    0.01
   3   0   0    0.00    0.01
   3   0   1    0.02    0.01
  -3   0  -1    0.03    0.01
  -3   0  -1    0.02    0.02
  -3   0   1    0.03    0.01
  -3   0   1    0.01    0.01
  -3   0  -1    0.01    0.01
  -3   0   1    0.02    0.01
   3   0  -1    0.02    0.01
  -3   0  -1    0.02    0.01
   3   0   1    0.03    0.01
  -3   0   1    0.03    0.01
   3   0   1    0.01    0.01
   3   0  -1    0.02    0.01
   3   0   1    0.02    0.01
   3   0  -2    4.61    0.14
   3   0   2    4.59    0.15
   3   0   2    4.73    0.15
  -3   0  -2    4.71    0.17
  -3   0   2    4.56    0.15
  -3   0   2    4.70    0.14
  -3   0  -2    4.84    0.14
   3   0   2    4.87    0.16
  -3   0   2    4.55    0.12
  -3   0   2    4.80    0.15
   3   0  -2    4.74    0.13
   3   0  -2    4.67    0.15
  -3   0  -2    4.79    0.17
   3   0   3    0.01    0.02
   3   0   3   -0.01    0.01
  -3   0  -3    0.03    0.02
   3   0   3    0.01    0.01
   3   0  -3    0.01    0.02
   3   0  -3    0.00    0.01
   3   0  -3    0.01    0.01
  -3   0   3    0.01    0.01
   3   0  -3    0.00    0.01
  -3   0  -3    0.00    0.01
  -3   0   3   -0.01    0.01
  -3   0   3    0.00    0.01
   3   0   3    0.00    0.01
  -3   0  -3    0.01    0.01
  -3   0   3    0.01    0.01
   3   0   4    0.11    0.02
   3   0   4    0.17    0.03
  -3   0   4    0.17    0.02
  -3   0  -4    0.14    0.03
   3   0  -4    0.12    0.03
  -3   0   4    0.21    0.04
   3   0  -4    0.21    0.02
  -3   0  -4    0.15    0.03
   3   0  -4    0.16    0.02
  -3   0   4    0.14    0.03
  -3   0   4    0.14    0.03
   3   0   4    0.21    0.04
   3   0  -4    0.16    0.03
  -3   0  -4    0.14    0.03
  -3   0   4    0.17    0.04
  -3   0   4    0.19    0.02
   3   0   4    0.13    0.03
  -3   0   5    0.03    0.02
  -3   0   5    0.02    0.01
  -3   0   5    0.01    0.01
  -3   0  -5    0.00    0.02
   3   0   5    0.01    0.02
  -3   0   5    0.04    0.02
   3   0   5    0.01    0.01
   3   0   5    0.02    0.02
  -3   0   5    0.03    0.01
   3   0   5    0.02    0.01
  -3   0   5    0.02    0.02
   3   0  -5    0.01    0.01
  -3   0  -5    0.02    0.02
   3   0   5    0.00    0.02
  -3   0   5    0.00    0.02
  -3   0  -5    0.02    0.02
  -3   0  -6   11.11    0.37
   3   0   6   11.17    0.36
   3   0   6   11.44    0.34
  -3   0   6   11.70    0.33
  -3   0   6   11.11    0.29
  -3   0  -6   10.91    0.34
   3   0  -6   11.46    0.31
  -3   0   6   11.33    0.37
   3   0   6   11.50    0.33
   3   0   6   11.42    0.33
  -3   0  -6   11.32    0.34
  -3   0   6   11.60    0.36
  -3   0   6   11.64    0.35
  -3   0   6   11.17    0.29
   3   0   6   11.44    0.35
  -3   0   6   11.52    0.35
  -3   0   7    0.01    0.02
  -3   0  -7   -0.04    0.02
  -3   0   7    0.04    0.03
  -3   0  -7   -0.02    0.02
   3   0   7    0.02    0.01
   3   0   7    0.03    0.03
  -3   0   7    0.03    0.03
  -3   0   7    0.02    0.01
  -3   0  -7    0.07    0.04
   3   0   7    0.01    0.03
  -3   0   7    0.02    0.01
  -3   0   8    0.15    0.02
   3   0   8    0.14    0.04
  -3   0  -8    0.17    0.04
  -3   0   8    0.15    0.05
  -3   0   8    0.16    0.04
  -3   0   8    0.12    0.04
   3   0   8    0.15    0.05
  -3   0   8    0.14    0.03
   3   0   8    0.10    0.03
   3   0   8    0.18    0.05
  -3   0   8    0.14    0.05
   3   0   8    0.15    0.03
   3   0  -8    0.16    0.03
  -3   0  -8    0.13    0.04
  -3   0   8    0.15    0.03
   3   0  -9    0.01    0.02
   3   0   9    0.04    0.02
  -3   0   9    0.02    0.02
   3   0   9   -0.02    0.03
  -3   0   9    0.02    0.02
  -3   0  -9    0.04    0.03
  -3   0  -9    0.04    0.04
  -3   0  -9    0.04    0.02
  -3   0   9    0.02    0.04
  -3   0   9    0.02    0.04
   3   0   9    0.02    0.03
   3   0  10    1.72    0.10
  -3   0 -10    1.61    0.15
   3   0  10    1.67    0.13
   3   0 -10    1.65    0.11
  -3   0  10    1.90    0.16
  -3   0 -10    1.57    0.13
  -3   0  10    1.55    0.13
  -3   0  10    1.69    0.10
  -3   0  10    1.80    0.10
   3   0  10    1.71    0.14
  -3   0  11    0.03    0.03
   3   0  11    0.07    0.04
  -3   0  11   -0.02    0.04
   3   0  11    0.04    0.03
  -3   0  11    0.02    0.02
   3   0 -11    0.00    0.02
  -3   0  11    0.03    0.04
  -3   0 -11    0.06    0.05
  -3   0 -12    0.18    0.07
  -3   0  12    0.11    0.04
   3   0  12    0.15    0.04
  -3   0  12    0.21    0.07
   3   0  12    0.26    0.07
   3   0  12    0.25    0.08
  -3   0  12    0.25    0.08
  -3   0  12    0.22    0.05
   3   0 -12    0.14    0.04
   3   0 -13   -0.01    0.02
  -3   0  13   -0.01    0.05
  -3   0  13    0.02    0.04
  -3   0 -13    0.02    0.05
   3   0  13   -0.03    0.04
  -3   0  13   -0.07    0.03
  -3   0  13    0.06    0.03
   3   0  13    0.01    0.04
  -3   0 -14    0.06    0.06
  -3   0  14    0.05    0.05
   3   0  14    0.04    0.05
   3   0 -14   -0.02    0.03
  -3   0  14   -0.02    0.05
   3   0  14    0.07    0.05
  -3   0  14    0.00    0.04
   3   0 -15   -0.03    0.03
   3   0  15   -0.01    0.05
  -3   0 -15    0.06    0.06
  -3   0  15    0.11    0.08
   3   0  15    0.05    0.08
  -3   0  15    0.05    0.07
  -3   0  15    0.03    0.04
  -3   0  16    0.05    0.09
  -3   0  16   -0.04    0.05
   3   0  16   -0.03    0.06
  -3   0 -16   -0.05    0.06
   3   0  16   -0.04    0.05
  -3   0 -17    0.09    0.08
  -3   0  17    0.12    0.08
  -3   0  17   -0.05    0.08
   3   0  17    0.08    0.06
   3   0  17   -0.07    0.06
  -4   0   0   40.83    0.96
  -4   0   0   42.20    0.96
  -4   0   0   41.16    0.97
  -4   0   0   41.36    0.97
  -4   0  -1    0.02    0.01
  -4   0   1    0.06    0.02
   4   0   1    0.04    0.02
   4   0  -1    0.03    0.02
  -4   0  -1    0.02    0.01
  -4   0   1    0.02    0.01
  -4   0  -1    0.03    0.01
   4   0   1    0.04    0.02
   4   0  -1    0.02    0.01
   4   0  -1    0.03    0.01
   4   0   1    0.03    0.02
   4   0   1    0.02    0.01
  -4   0  -1    0.02    0.01
  -4   0   1    0.03    0.01
  -4   0   1    0.02    0.01
   4   0  -1    0.02    0.01
   4   0  -2    6.65    0.18
  -4   0   2    6.67    0.19
  -4   0  -2    6.84    0.21
   4   0   2    6.58    0.19
  -4   0   2    6.44    0.18
  -4   0   2    6.91    0.20
   4   0  -2    6.65    0.20
  -4   0  -2    6.60    0.21
   4   0   2    6.42    0.21
  -4   0   2    6.58    0.21
  -4   0  -2    6.71    0.20
  -4   0  -2    7.06    0.21
   4   0  -2    6.33    0.21
  -4   0  -3    0.03    0.02
  -4   0   3    0.02    0.02
   4   0   3    0.02    0.02
   4   0  -3    0.01    0.01
  -4   0   3    0.03    0.01
   4   0   3    0.00    0.01
  -4   0  -3    0.00    0.01
   4   0  -3    0.02    0.02
   4   0   3    0.02    0.02
   4   0  -3    0.01    0.01
  -4   0   3    0.01    0.01
   4   0   3    0.00    0.01
  -4   0  -3    0.00    0.01
   4   0  -3    0.00    0.01
  -4   0  -3    0.01    0.01
  -4   0   3    0.00    0.01
  -4   0   4   17.98    0.49
  -4   0   4   18.00    0.44
  -4   0  -4   17.25    0.48
  -4   0   4   18.82    0.48
   4   0  -4   17.81    0.49
  -4   0   4   17.15    0.42
  -4   0  -4   17.79    0.49
   4   0  -4   17.82    0.48
   4   0  -4   17.84    0.43
  -4   0  -4   18.18    0.47
   4   0   4   18.12    0.49
   4   0   4   18.14    0.48
   4   0   4   18.34    0.48
   4   0   4   17.51    0.47
   4   0  -4   17.99    0.45
  -4   0   5    0.04    0.01
  -4   0  -5    0.01    0.02
  -4   0   5    0.05    0.03
   4   0  -5    0.03    0.01
   4   0   5    0.04    0.02
   4   0  -5    0.04    0.02
   4   0   5    0.04    0.02
  -4   0   5    0.06    0.03
   4   0   5    0.05    0.02
   4   0  -5    0.02    0.02
  -4   0  -5    0.05    0.02
   4   0  -5    0.03    0.02
  -4   0   5    0.03    0.01
  -4   0  -5    0.02    0.02
   4   0   5    0.03    0.02
  -4   0   5    0.03    0.03
  -4   0   5    0.05    0.03
   4   0   6    2.59    0.14
  -4   0   6    2.80    0.15
  -4   0   6    2.75    0.10
   4   0   6    2.75    0.13
  -4   0   6    2.64    0.09
   4   0   6    2.65    0.14
  -4   0  -6    2.62    0.15
  -4   0   6    2.60    0.10
   4   0  -6    2.79    0.12
  -4   0   6    2.71    0.15
  -4   0  -6    2.68    0.13
  -4   0  -6    2.55    0.14
  -4   0   6    2.64    0.14
   4   0   6    2.57    0.13
  -4   0   6    2.85    0.15
   4   0   6    2.84    0.13
  -4   0  -7    0.00    0.02
   4   0   7    0.02    0.03
  -4   0   7    0.02    0.02
  -4   0  -7   -0.01    0.02
   4   0   7    0.02    0.02
  -4   0  -7    0.01    0.03
  -4   0   7    0.00    0.01
   4   0   7    0.01    0.03
   4   0   7   -0.01    0.02
  -4   0   7    0.00    0.01
  -4   0   7    0.01    0.03
  -4   0   7    0.01    0.01
  -4   0   7   -0.01    0.03
   4   0   7    0.01    0.03
  -4   0   8   12.76    0.41
   4   0   8   13.10    0.41
  -4   0  -8   14.49    0.46
   4   0   8   13.23    0.39
  -4   0   8   12.98    0.44
  -4   0   8   12.61    0.43
  -4   0  -8   12.82    0.41
   4   0  -8   13.18    0.37
  -4   0  -8   13.39    0.45
   4   0   8   13.54    0.39
  -4   0   8   12.97    0.35
  -4   0   8   12.98    0.34
  -4   0   8   13.00    0.42
   4   0   8   12.83    0.41
  -4   0   8   12.98    0.32
   4   0   8   12.92    0.44
  -4   0   9    0.02    0.02
  -4   0   9    0.02    0.04
   4   0   9    0.05    0.04
  -4   0  -9   -0.04    0.03
  -4   0   9    0.00    0.02
  -4   0   9   -0.01    0.03
   4   0   9   -0.01    0.02
   4   0  -9    0.03    0.02
  -4   0  -9    0.00    0.03
  -4   0  -9    0.04    0.04
   4   0   9    0.04    0.04
   4   0  10    0.11    0.04
  -4   0  10    0.08    0.05
  -4   0  10    0.18    0.07
   4   0  10    0.15    0.06
   4   0  10    0.06    0.04
  -4   0  10    0.11    0.03
  -4   0 -10    0.12    0.06
   4   0 -10    0.11    0.03
  -4   0  10    0.13    0.03
   4   0 -11   -0.01    0.02
   4   0  11    0.01    0.04
   4   0  11    0.03    0.04
  -4   0  11    0.03    0.05
  -4   0  11    0.00    0.02
  -4   0  11    0.00    0.04
   4   0  11    0.01    0.02
  -4   0 -11   -0.01    0.04
  -4   0  11   -0.01    0.02
   4   0  12    4.85    0.25
  -4   0 -12    4.77    0.29
  -4   0  12    4.78    0.28
  -4   0  12    4.38    0.18
   4   0 -12    4.37    0.20
   4   0  12    4.72    0.20
  -4   0  12    4.73    0.18
   4   0  12    4.57    0.24
  -4   0  12    4.30    0.26
  -4   0  13   -0.03    0.05
  -4   0  13    0.06    0.04
   4   0  13    0.05    0.05
   4   0  13    0.03    0.05
   4   0  13    0.03    0.03
   4   0 -13    0.02    0.02
  -4   0  13   -0.03    0.03
  -4   0 -13    0.02    0.06
  -4   0  13   -0.03    0.05
  -4   0  14    0.01    0.03
   4   0 -14   -0.01    0.03
  -4   0  14    0.03    0.06
  -4   0  14    0.02    0.03
  -4   0 -14    0.09    0.08
   4   0  14    0.05    0.05
  -4   0  14   -0.06    0.06
   4   0  14    0.03    0.05
   4   0  15   -0.05    0.05
  -4   0  15   -0.02    0.06
   4   0  15   -0.04    0.08
  -4   0  15    0.02    0.07
   4   0 -15    0.01    0.03
  -4   0  15    0.00    0.03
  -4   0 -15    0.04    0.06
   4   0  16    1.32    0.16
  -4   0  16    1.15    0.16
  -4   0  16    1.52    0.20
   4   0 -16    1.37    0.14
  -4   0  16    1.25    0.10
   4   0  16    1.08    0.15
  -4   0 -16    1.00    0.17
   4   0  17   -0.03    0.06
   4   0  17   -0.06    0.05
  -4   0 -17    0.14    0.09
   4   0 -17    0.02    0.04
  -4   0  17   -0.05    0.03
  -4   0  17    0.06    0.08
  -4   0  17    0.00    0.08
  -5   0   0    0.05    0.02
  -5   0   0    0.04    0.02
   5   0   0    0.10    0.02
  -5   0   0    0.07    0.02
   5   0   0    0.06    0.02
  -5   0   0    0.04    0.02
   5   0   0    0.04    0.02
   5   0   0    0.08    0.02
  -5   0   1    0.06    0.02
  -5   0  -1    0.06    0.03
   5   0  -1    0.04    0.01
   5   0  -1    0.05    0.02
   5   0   1    0.05    0.02
  -5   0  -1    0.03    0.02
  -5   0  -1    0.06    0.02
   5   0  -1    0.05    0.02
   5   0   1    0.07    0.02
  -5   0   1    0.08    0.02
  -5   0   1    0.05    0.02
   5   0   1    0.06    0.02
  -5   0  -1    0.08    0.02
   5   0   1    0.09    0.03
   5   0  -1    0.04    0.02
  -5   0   1    0.07    0.02
  -5   0   2   49.12    1.15
  -5   0   2   49.19    1.13
   5   0   2   48.48    1.13
   5   0  -2   47.93    1.15
  -5   0  -2   47.33    1.14
   5   0   2   47.69    1.15
   5   0  -2   48.35    1.14
   5   0   2   47.04    1.14
   5   0   2   48.52    1.15
  -5   0  -2   48.41    1.15
  -5   0   2   47.79    1.11
   5   0  -2   48.12    1.11
  -5   0  -2   48.83    1.13
  -5   0   2   50.23    1.14
  -5   0  -2   47.37    1.15
  -5   0   3    0.03    0.02
  -5   0  -3    0.01    0.01
   5   0  -3    0.04    0.02
   5   0  -3    0.02    0.01
  -5   0  -3    0.01    0.02
   5   0   3    0.06    0.02
  -5   0   3    0.01    0.01
  -5   0   3    0.02    0.02
  -5   0  -3    0.02    0.02
   5   0  -3    0.05    0.02
   5   0   3    0.04    0.02
   5   0  -3    0.01    0.02
  -5   0   3    0.03    0.01
   5   0   3    0.04    0.02
   5   0   3    0.06    0.02
  -5   0  -3    0.05    0.02
   5   0   4    0.11    0.03
   5   0  -4    0.08    0.02
  -5   0  -4    0.21    0.04
  -5   0   4    0.10    0.03
   5   0  -4    0.14    0.02
  -5   0   4    0.10    0.02
  -5   0   4    0.07    0.02
   5   0   4    0.14    0.03
   5   0  -4    0.11    0.03
  -5   0  -4    0.16    0.03
  -5   0  -4    0.13    0.03
   5   0   4    0.14    0.04
   5   0  -4    0.07    0.03
   5   0   4    0.13    0.03
  -5   0   4    0.09    0.02
   5   0  -5    0.10    0.03
  -5   0  -5    0.00    0.02
  -5   0  -5    0.00    0.02
  -5   0   5    0.01    0.03
   5   0  -5    0.01    0.03
  -5   0  -5    0.00    0.03
   5   0   5    0.02    0.03
   5   0   5   -0.01    0.02
   5   0  -5    0.05    0.02
   5   0   5    0.00    0.03
   5   0   5    0.06    0.02
  -5   0   5    0.04    0.01
  -5   0   5    0.02    0.01
  -5   0   5    0.06    0.02
   5   0  -5    0.03    0.01
  -5   0   6   56.92    1.29
   5   0   6   55.62    1.38
   5   0   6   57.96    1.36
  -5   0   6   56.07    1.38
  -5   0   6   54.17    1.28
  -5   0   6   57.01    1.30
  -5   0   6   58.15    1.37
  -5   0  -6   56.25    1.39
   5   0  -6   57.49    1.37
   5   0   6   58.00    1.36
   5   0  -6   57.41    1.33
   5   0   6   55.68    1.37
  -5   0   6   56.23    1.39
  -5   0   6   53.14    1.39
  -5   0  -6   57.76    1.35
  -5   0  -6   56.85    1.37
   5   0  -7    0.04    0.02
  -5   0   7    0.08    0.04
   5   0   7    0.05    0.04
  -5   0  -7    0.07    0.03
  -5   0  -7    0.03    0.03
  -5   0  -7    0.05    0.04
  -5   0   7    0.05    0.02
   5   0   7    0.04    0.03
   5   0   7    0.05    0.02
   5   0   7    0.08    0.03
   5   0   7    0.07    0.03
  -5   0   7    0.07    0.03
  -5   0   7    0.08    0.04
  -5   0   7    0.02    0.03
  -5   0   7    0.02    0.01
   5   0   8    0.04    0.03
  -5   0   8    0.08    0.04
  -5   0   8    0.02    0.03
  -5   0  -8    0.03    0.03
  -5   0  -8    0.04    0.04
  -5   0   8    0.09    0.05
  -5   0  -8    0.05    0.04
  -5   0   8    0.10    0.02
  -5   0   8    0.06    0.01
  -5   0   8    0.04    0.02
   5   0  -8    0.05    0.02
   5   0   8    0.03    0.03
   5   0   8    0.03    0.03
  -5   0  -9    0.00    0.03
   5   0  -9    0.00    0.02
  -5   0   9   -0.01    0.01
  -5   0   9   -0.05    0.03
  -5   0  -9    0.03    0.03
  -5   0  -9    0.05    0.03
   5   0   9   -0.01    0.03
   5   0   9    0.04    0.02
   5   0   9    0.01    0.03
  -5   0   9    0.00    0.03
  -5   0   9    0.00    0.01
   5   0  10   26.86    0.76
  -5   0 -10   26.76    0.80
  -5   0  10   26.56    0.79
   5   0  10   27.59    0.72
  -5   0  10   25.84    0.65
   5   0  10   25.80    0.74
  -5   0  10   25.71    0.77
  -5   0  10   26.12    0.65
   5   0 -10   26.61    0.70
  -5   0  11    0.05    0.05
   5   0  11    0.03    0.04
   5   0  11    0.07    0.05
  -5   0 -11    0.02    0.05
   5   0  11    0.01    0.03
   5   0 -11    0.03    0.02
  -5   0  11    0.03    0.02
  -5   0  11    0.06    0.06
  -5   0  11    0.03    0.02
   5   0  12    1.31    0.14
  -5   0  12    1.24    0.08
   5   0 -12    1.23    0.11
  -5   0  12    1.27    0.08
  -5   0  12    1.22    0.14
   5   0  12    1.40    0.14
  -5   0  12    1.35    0.16
   5   0  12    1.25    0.11
  -5   0 -12    1.26    0.16
   5   0  13   -0.02    0.05
  -5   0 -13    0.02    0.06
  -5   0  13   -0.02    0.04
   5   0  13    0.05    0.05
  -5   0  13    0.02    0.02
   5   0  13   -0.03    0.03
  -5   0  13    0.03    0.05
   5   0 -13   -0.01    0.03
  -5   0  13   -0.03    0.02
   5   0  14   15.03    0.53
   5   0 -14   14.90    0.48
  -5   0  14   14.45    0.62
  -5   0  14   15.04    0.41
  -5   0 -14   13.37    0.67
   5   0  14   14.56    0.53
  -5   0  14   14.44    0.66
  -5   0  15    0.03    0.06
  -5   0  15   -0.01    0.07
  -5   0 -15    0.02    0.07
   5   0  15    0.06    0.06
   5   0 -16    0.06    0.05
   5   0  16    0.04    0.06
  -5   0  16    0.06    0.04
  -5   0  16    0.17    0.09
  -5   0  16    0.08    0.06
  -5   0 -16    0.14    0.09
   5   0  16    0.18    0.09
  -5   0  17   -0.04    0.08
   5   0 -17   -0.02    0.04
  -5   0 -17    0.03    0.09
   5   0  17    0.01    0.07
  -5   0  17   -0.04    0.10
   5   0  17   -0.06    0.06
   6   0   0  274.03    7.80
  -6   0   0  267.10    7.56
   6   0   0  252.04    7.39
  -6   0   0  248.38    7.65
   6   0  -1    0.12    0.03
   6   0   1    0.11    0.03
  -6   0  -1    0.07    0.02
  -6   0  -1    0.06    0.02
   6   0   1    0.13    0.03
   6   0  -1    0.08    0.03
  -6   0  -1    0.10    0.03
   6   0  -1    0.07    0.02
  -6   0  -1    0.16    0.03
   6   0   1    0.11    0.03
   6   0  -1    0.07    0.02
  -6   0   1    0.06    0.02
   6   0   1    0.12    0.03
  -6   0   1    0.08    0.02
  -6   0   1    0.10    0.02
   6   0  -2    0.10    0.02
  -6   0  -2    0.11    0.03
   6   0   2    0.08    0.03
   6   0   2    0.07    0.03
   6   0  -2    0.10    0.02
  -6   0  -2    0.09    0.02
  -6   0   2    0.10    0.03
  -6   0  -2    0.10    0.03
   6   0   2    0.14    0.03
  -6   0   2    0.08    0.02
   6   0  -2    0.13    0.03
   6   0   2    0.14    0.03
  -6   0   2    0.11    0.03
   6   0  -2    0.10    0.03
  -6   0  -2    0.12    0.03
   6   0  -3    0.05    0.02
  -6   0   3    0.03    0.01
  -6   0  -3    0.00    0.01
   6   0  -3    0.02    0.02
   6   0   3    0.00    0.02
   6   0   3    0.02    0.03
   6   0   3    0.04    0.02
  -6   0   3    0.06    0.03
  -6   0   3    0.01    0.02
  -6   0  -3    0.04    0.02
   6   0  -3    0.02    0.01
  -6   0   3    0.01    0.01
  -6   0  -3    0.04    0.03
  -6   0  -3    0.01    0.02
   6   0   3    0.00    0.01
  -6   0  -4  120.37    2.67
   6   0   4  116.88    2.70
   6   0  -4  116.38    2.70
  -6   0  -4  113.30    2.69
  -6   0   4  121.46    2.69
   6   0  -4  114.59    2.66
  -6   0   5    0.06    0.01
  -6   0   5    0.03    0.02
   6   0  -5    0.10    0.02
   6   0   5    0.11    0.03
   6   0   5    0.17    0.04
   6   0  -5    0.06    0.03
  -6   0  -5    0.06    0.03
   6   0  -5    0.06    0.02
   6   0   5    0.09    0.03
   6   0  -5    0.07    0.03
  -6   0   5    0.14    0.04
   6   0   5    0.07    0.02
  -6   0  -5    0.10    0.04
  -6   0   5    0.06    0.02
  -6   0  -6    0.63    0.10
   6   0  -6    0.69    0.07
   6   0   6    0.79    0.08
   6   0   6    0.85    0.09
  -6   0  -6    0.87    0.07
   6   0  -6    0.78    0.06
  -6   0  -6    0.81    0.09
   6   0   6    0.74    0.08
  -6   0   6    0.77    0.06
   6   0  -6    0.71    0.08
  -6   0   6    0.73    0.04
   6   0  -6    0.82    0.05
  -6   0   6    0.67    0.12
  -6   0   6    0.80    0.08
  -6   0   6    0.85    0.09
  -6   0   6    0.75    0.08
  -6   0   7    0.01    0.03
   6   0   7    0.00    0.02
  -6   0   7    0.01    0.01
  -6   0  -7    0.00    0.02
   6   0   7    0.00    0.03
   6   0  -7    0.01    0.02
   6   0   7   -0.03    0.02
  -6   0   7   -0.01    0.02
  -6   0   7    0.01    0.01
  -6   0   7   -0.02    0.03
   6   0   7    0.01    0.02
  -6   0  -7    0.01    0.03
  -6   0   7   -0.02    0.02
  -6   0  -7    0.01    0.03
  -6   0   8   62.91    1.57
   6   0   8   65.20    1.57
  -6   0  -8   60.96    1.56
  -6   0   8   64.76    1.59
  -6   0   8   61.09    1.44
  -6   0   8   63.13    1.46
  -6   0  -8   63.18    1.54
   6   0   8   64.54    1.54
  -6   0  -8   62.42    1.59
   6   0  -8   63.57    1.50
  -6   0   8   64.52    1.45
   6   0   8   64.28    1.54
   6   0  -9    0.02    0.02
  -6   0   9    0.02    0.02
  -6   0  -9   -0.01    0.04
  -6   0   9    0.01    0.04
   6   0   9    0.07    0.04
  -6   0  -9    0.04    0.03
  -6   0   9    0.02    0.02
   6   0   9   -0.01    0.02
  -6   0   9    0.05    0.03
  -6   0  10    0.30    0.07
   6   0  10    0.25    0.06
  -6   0  10    0.23    0.04
  -6   0  10    0.24    0.04
   6   0  10    0.21    0.06
   6   0  10    0.22    0.05
  -6   0  10    0.33    0.08
  -6   0 -10    0.24    0.08
   6   0 -10    0.22    0.05
  -6   0  11    0.01    0.05
  -6   0  11   -0.02    0.02
   6   0  11    0.02    0.04
   6   0 -11    0.03    0.03
   6   0  11    0.03    0.04
  -6   0  11    0.02    0.02
  -6   0 -11   -0.01    0.05
  -6   0  11    0.00    0.04
   6   0  11    0.01    0.03
  -6   0 -12   30.08    0.92
  -6   0  12   29.39    0.72
  -6   0  12   30.36    0.89
  -6   0  12   27.81    0.71
  -6   0  12   29.17    0.90
   6   0 -12   29.98    0.80
   6   0  12   30.42    0.87
   6   0  12   29.59    0.80
   6   0  12   29.08    0.85
   6   0  13   -0.06    0.03
   6   0  13    0.03    0.05
  -6   0  13    0.00    0.04
  -6   0  13    0.02    0.02
  -6   0  13   -0.02    0.02
  -6   0  13   -0.03    0.03
   6   0 -13    0.05    0.03
  -6   0 -13    0.11    0.06
   6   0  13   -0.02    0.05
  -6   0  14   -0.03    0.05
  -6   0 -14   -0.11    0.06
  -6   0  14   -0.05    0.02
  -6   0  14    0.01    0.03
   6   0 -14   -0.03    0.03
   6   0  14   -0.01    0.05
  -6   0  14   -0.01    0.07
   6   0  14    0.06    0.06
   6   0  14   -0.03    0.03
   6   0  15    0.00    0.05
   6   0 -15   -0.07    0.04
  -6   0 -15   -0.02    0.05
  -6   0  15   -0.04    0.02
  -6   0  15    0.04    0.06
   6   0  15   -0.06    0.06
  -6   0  15   -0.10    0.06
  -6   0  16   11.62    0.51
  -6   0  16   12.06    0.55
   6   0 -16   11.19    0.42
   6   0  16   11.11    0.60
   6   0  16   11.53    0.49
  -6   0  16   10.75    0.30
  -6   0 -16   12.48    0.57
   6   0  17   -0.02    0.07
   6   0  17    0.00    0.07
  -6   0  17    0.02    0.07
  -6   0  17   -0.18    0.07
  -6   0 -17   -0.07    0.06
   7   0   0    0.02    0.02
   7   0   0    0.02    0.01
   7   0   0    0.03    0.02
  -7   0   0    0.02    0.02
   7   0   0    0.02    0.02
  -7   0   0    0.00    0.03
  -7   0   0    0.04    0.02
  -7   0   0    0.00    0.02
  -7   0   1    0.03    0.02
  -7   0  -1    0.05    0.03
   7   0   1    0.03    0.02
  -7   0  -1    0.04    0.02
  -7   0   1    0.04    0.02
   7   0   1    0.02    0.02
  -7   0  -1    0.01    0.01
  -7   0   1    0.03    0.02
   7   0  -1    0.01    0.02
   7   0  -1    0.03    0.02
  -7   0  -1    0.03    0.02
  -7   0   1    0.05    0.03
   7   0  -1    0.02    0.02
   7   0   1    0.04    0.02
   7   0   1    0.01    0.01
   7   0  -1    0.01    0.02
   7   0  -2   60.34    1.45
   7   0   2   59.47    1.45
   7   0   2   60.31    1.46
   7   0  -2   60.23    1.41
  -7   0  -2   61.84    1.47
  -7   0  -2   62.21    1.43
  -7   0   2   60.32    1.41
  -7   0  -2   59.93    1.45
  -7   0  -2   61.11    1.46
  -7   0   2   62.67    1.44
  -7   0   2   59.67    1.44
   7   0  -2   60.94    1.44
  -7   0   2   60.22    1.46
   7   0   2   62.09    1.43
   7   0  -2   63.04    1.44
  -7   0  -3    0.03    0.02
   7   0  -3   -0.02    0.02
   7   0   3    0.04    0.02
  -7   0   3    0.06    0.03
  -7   0   3    0.02    0.02
  -7   0   3    0.02    0.03
  -7   0  -3    0.00    0.02
   7   0  -3    0.03    0.03
  -7   0  -3    0.03    0.02
   7   0   3    0.04    0.03
   7   0  -3    0.03    0.02
   7   0   3    0.00    0.02
  -7   0  -3    0.02    0.03
   7   0   3    0.02    0.02
  -7   0   3    0.01    0.01
  -7   0   4    0.22    0.05
   7   0  -4    0.17    0.04
  -7   0   4    0.21    0.04
   7   0   4    0.21    0.04
   7   0   4    0.16    0.04
   7   0  -4    0.18    0.03
   7   0  -4    0.24    0.03
  -7   0  -4    0.25    0.04
  -7   0  -4    0.24    0.05
  -7   0   4    0.28    0.06
  -7   0  -4    0.20    0.04
   7   0  -4    0.24    0.05
   7   0   4    0.23    0.05
  -7   0  -4    0.22    0.05
   7   0   4    0.20    0.04
  -7   0  -5    0.02    0.03
   7   0   5    0.03    0.03
  -7   0  -5    0.02    0.02
  -7   0   5    0.01    0.03
   7   0  -5    0.02    0.02
  -7   0   5    0.02    0.02
   7   0  -5    0.00    0.01
   7   0  -5    0.01    0.02
   7   0   5    0.01    0.02
  -7   0   5    0.00    0.02
   7   0   5    0.02    0.03
  -7   0  -5   -0.02    0.02
  -7   0   5    0.00    0.01
   7   0   6   78.51    1.95
   7   0   6   82.67    1.95
  -7   0  -6   79.98    1.95
   7   0  -6   81.57    1.85
   7   0  -6   83.16    1.94
  -7   0  -6   81.80    1.92
   7   0   6   83.50    1.94
  -7   0   6   82.70    1.87
   7   0  -6   82.25    1.90
  -7   0   6   81.90    1.96
   7   0   6   81.83    1.92
  -7   0   6   78.57    1.84
  -7   0   6   83.33    1.94
   7   0  -6   79.29    1.95
  -7   0  -6   81.06    1.96
  -7   0   7    0.02    0.04
   7   0   7    0.04    0.03
  -7   0  -7    0.04    0.04
   7   0  -7    0.01    0.01
   7   0  -7    0.05    0.03
  -7   0   7    0.02    0.01
  -7   0   7    0.03    0.02
  -7   0   7   -0.02    0.02
   7   0  -7    0.00    0.03
   7   0  -7    0.00    0.03
  -7   0   7    0.00    0.03
   7   0   7    0.00    0.03
  -7   0  -7   -0.01    0.03
   7   0   7   -0.02    0.05
  -7   0  -7    0.02    0.02
  -7   0   7    0.02    0.03
   7   0   7    0.02    0.03
  -7   0  -8    0.47    0.07
  -7   0  -8    0.50    0.09
  -7   0   8    0.59    0.04
  -7   0   8    0.58    0.09
   7   0  -8    0.69    0.07
   7   0   8    0.51    0.08
   7   0   8    0.59    0.08
  -7   0   8    0.56    0.05
   7   0   8    0.53    0.08
  -7   0   8    0.52    0.09
  -7   0   9    0.01    0.03
   7   0   9    0.02    0.04
  -7   0  -9   -0.01    0.04
  -7   0   9    0.00    0.02
  -7   0   9    0.00    0.01
  -7   0  -9   -0.04    0.03
   7   0  -9    0.01    0.02
   7   0   9    0.01    0.02
  -7   0   9    0.01    0.01
  -7   0   9    0.01    0.04
   7   0   9   -0.05    0.03
   7   0 -10   31.19    0.81
  -7   0  10   30.48    0.89
  -7   0  10   31.15    0.74
  -7   0  10   29.51    0.73
   7   0  10   30.82    0.85
  -7   0  10   31.76    0.91
  -7   0 -10   30.78    0.91
   7   0  10   31.47    0.88
   7   0  10   31.53    0.84
   7   0  11   -0.04    0.02
   7   0  11    0.01    0.04
  -7   0  11    0.02    0.02
   7   0 -11   -0.02    0.02
  -7   0  11    0.01    0.05
  -7   0  11   -0.01    0.02
  -7   0 -11    0.01    0.04
  -7   0  11    0.01    0.06
   7   0  11    0.02    0.05
  -7   0 -12    1.94    0.19
  -7   0  12    1.77    0.17
  -7   0  12    1.71    0.19
   7   0  12    1.85    0.14
   7   0  12    1.79    0.16
  -7   0  12    1.72    0.08
   7   0 -12    1.81    0.13
   7   0  12    1.92    0.17
  -7   0  13    0.06    0.06
   7   0 -13    0.04    0.03
   7   0  13    0.00    0.04
  -7   0  13    0.02    0.04
   7   0  13    0.00    0.05
  -7   0  13   -0.02    0.02
   7   0  13   -0.02    0.04
  -7   0 -13    0.03    0.05
  -7   0  14   11.67    0.49
   7   0 -14   11.93    0.42
   7   0  14   11.84    0.47
   7   0  14   11.65    0.47
  -7   0 -14   11.49    0.52
  -7   0  14   12.03    0.52
  -7   0  15   -0.01    0.05
   7   0  15   -0.05    0.05
   7   0  15   -0.05    0.05
  -7   0 -15    0.00    0.06
  -7   0  15    0.00    0.07
   7   0 -15   -0.07    0.04
  -7   0  16    0.11    0.08
  -7   0  16    0.07    0.09
   7   0  16    0.04    0.07
   7   0 -16    0.01    0.05
  -7   0 -16    0.03    0.09
   7   0  16    0.06    0.07
  -7   0  17   -0.01    0.09
   7   0  17   -0.13    0.05
  -7   0  17    0.15    0.10
  -7   0 -17   -0.03    0.08
   7   0  17   -0.08    0.06
   7   0 -17   -0.04    0.05
   8   0   0   11.74    0.37
  -8   0   0   11.46    0.37
   8   0   0   11.61    0.34
  -8   0   0   11.46    0.34
  -8   0   0   11.47    0.34
   8   0   0   11.24    0.36
   8   0   0   11.92    0.35
  -8   0   1    0.01    0.03
  -8   0   1    0.02    0.02
  -8   0  -1    0.06    0.03
  -8   0  -1    0.02    0.02
   8   0  -1    0.01    0.02
   8   0  -1    0.02    0.01
   8   0  -1   -0.01    0.02
  -8   0   1    0.01    0.02
   8   0   1    0.03    0.02
   8   0   1    0.05    0.03
  -8   0  -1    0.03    0.02
  -8   0  -1    0.04    0.03
   8   0   1    0.04    0.03
   8   0  -1    0.02    0.02
  -8   0   1   -0.01    0.01
   8   0   1    0.01    0.02
   8   0   2    0.76    0.08
  -8   0  -2    0.77    0.07
   8   0   2    0.74    0.08
   8   0  -2    0.78    0.07
  -8   0  -2    0.65    0.07
  -8   0   2    0.85    0.09
  -8   0   2    0.75    0.06
   8   0   2    0.78    0.07
   8   0  -2    0.75    0.08
   8   0  -2    0.72    0.07
  -8   0  -2    0.69    0.08
   8   0  -2    0.71    0.06
   8   0   2    0.73    0.08
  -8   0   2    0.73    0.07
  -8   0  -2    0.65    0.08
  -8   0   2    0.82    0.07
  -8   0  -3    0.03    0.02
   8   0   3    0.03    0.03
  -8   0   3    0.00    0.02
   8   0  -3   -0.02    0.02
  -8   0  -3    0.00    0.03
  -8   0   3    0.01    0.03
  -8   0   3   -0.01    0.01
   8   0   3    0.01    0.03
   8   0  -3    0.04    0.03
  -8   0   3    0.00    0.01
  -8   0  -3    0.01    0.02
  -8   0  -3   -0.01    0.02
   8   0   3    0.03    0.03
   8   0  -3    0.01    0.02
   8   0  -3    0.01    0.02
  -8   0   4    3.87    0.16
  -8   0  -4    3.53    0.16
   8   0   4    3.87    0.17
   8   0  -4    3.72    0.14
   8   0  -4    3.91    0.18
   8   0   4    4.11    0.19
  -8   0  -4    3.71    0.19
  -8   0   4    3.80    0.19
  -8   0   4    4.03    0.18
  -8   0  -4    3.83    0.19
   8   0   4    4.00    0.19
  -8   0  -4    3.48    0.18
  -8   0   4    3.61    0.14
   8   0  -5    0.01    0.02
  -8   0  -5    0.02    0.04
  -8   0   5    0.02    0.02
  -8   0   5    0.03    0.03
   8   0   5    0.04    0.03
   8   0  -5    0.01    0.03
   8   0   5    0.00    0.03
   8   0   5    0.01    0.03
   8   0   5    0.01    0.02
  -8   0  -5   -0.02    0.02
  -8   0   5    0.00    0.01
  -8   0  -5    0.00    0.02
  -8   0   5   -0.01    0.01
   8   0  -5    0.02    0.03
   8   0  -5    0.01    0.02
   8   0  -6    1.64    0.11
  -8   0   6    1.71    0.12
  -8   0  -6    1.63    0.14
   8   0  -6    1.56    0.14
   8   0   6    1.69    0.11
   8   0   6    1.79    0.13
  -8   0  -6    1.57    0.11
   8   0  -6    1.69    0.08
  -8   0   6    1.69    0.14
  -8   0  -6    1.55    0.12
   8   0  -6    1.44    0.12
   8   0   6    1.48    0.13
   8   0   6    1.53    0.13
  -8   0   6    1.76    0.10
  -8   0   7   -0.01    0.04
   8   0  -7    0.01    0.02
  -8   0  -7    0.02    0.04
   8   0  -7   -0.01    0.03
  -8   0   7    0.01    0.01
   8   0   7    0.00    0.04
  -8   0   7    0.01    0.02
   8   0   7    0.03    0.02
  -8   0  -7    0.01    0.03
  -8   0   7    0.00    0.03
   8   0   8    4.42    0.21
  -8   0   8    4.84    0.25
  -8   0  -8    4.48    0.24
  -8   0  -8    4.68    0.21
  -8   0   8    4.43    0.16
  -8   0   8    4.32    0.14
  -8   0   8    4.14    0.18
   8   0   8    4.53    0.23
  -8   0   8    4.21    0.22
  -8   0  -9    0.03    0.04
   8   0   9    0.04    0.05
  -8   0   9    0.02    0.02
   8   0   9    0.05    0.04
  -8   0   9   -0.02    0.03
   8   0   9    0.03    0.03
  -8   0   9    0.00    0.01
   8   0  -9    0.00    0.02
  -8   0   9    0.06    0.05
   8   0  10    0.07    0.06
   8   0  10    0.10    0.05
  -8   0  10    0.06    0.02
   8   0  10    0.05    0.03
  -8   0  10   -0.01    0.03
  -8   0  10    0.04    0.04
   8   0 -10    0.08    0.04
  -8   0 -10    0.03    0.06
  -8   0  10    0.10    0.06
  -8   0  11    0.02    0.05
   8   0  11    0.08    0.05
  -8   0 -11    0.05    0.05
  -8   0  11   -0.01    0.05
  -8   0  11    0.02    0.01
  -8   0  11    0.01    0.01
   8   0 -11   -0.01    0.03
   8   0  11   -0.02    0.03
   8   0  11    0.02    0.04
   8   0  12    6.77    0.31
  -8   0  12    6.35    0.33
   8   0 -12    6.32    0.27
   8   0  12    6.98    0.33
  -8   0  12    7.02    0.36
  -8   0 -12    6.99    0.36
   8   0  12    6.67    0.29
   8   0 -13    0.00    0.03
   8   0  13   -0.06    0.04
  -8   0  13   -0.01    0.05
   8   0  13   -0.05    0.05
   8   0  13    0.01    0.04
   8   0  14    0.08    0.06
   8   0  14    0.12    0.07
  -8   0  14    0.39    0.12
  -8   0 -14    0.12    0.07
  -8   0  14    0.10    0.07
  -8   0  15    0.00    0.06
   8   0 -15    0.02    0.05
   8   0  15   -0.03    0.05
  -8   0  15   -0.01    0.07
  -8   0 -15    0.08    0.08
   8   0  15   -0.03    0.05
  -8   0  16    2.98    0.29
   8   0  16    3.18    0.24
   8   0  16    3.02    0.24
  -8   0 -16    3.05    0.29
  -8   0  16    2.68    0.25
   8   0 -16    2.93    0.20
  -9   0   0    0.02    0.03
   9   0   0   -0.01    0.03
   9   0   0   -0.01    0.02
   9   0   0    0.00    0.02
   9   0   0    0.00    0.02
  -9   0   0    0.01    0.02
  -9   0   0    0.06    0.03
  -9   0   0    0.00    0.02
   9   0  -1    0.01    0.03
   9   0   1    0.01    0.02
  -9   0   1    0.03    0.02
   9   0   1   -0.01    0.03
   9   0  -1   -0.01    0.02
   9   0   1    0.03    0.02
  -9   0   1    0.01    0.02
  -9   0   1    0.03    0.03
  -9   0  -1    0.02    0.02
  -9   0  -1    0.01    0.02
  -9   0   1    0.00    0.02
  -9   0  -1    0.00    0.02
   9   0  -1    0.04    0.03
   9   0   1   -0.01    0.03
  -9   0  -1    0.04    0.04
   9   0  -1    0.02    0.02
   9   0  -2    0.35    0.06
  -9   0   2    0.16    0.03
  -9   0   2    0.24    0.05
   9   0   2    0.37    0.06
  -9   0  -2    0.19    0.04
   9   0   2    0.33    0.06
   9   0   2    0.37    0.06
  -9   0  -2    0.20    0.04
  -9   0  -2    0.35    0.06
  -9   0   2    0.22    0.05
  -9   0  -2    0.23    0.05
  -9   0   2    0.24    0.05
   9   0   2    0.39    0.07
  -9   0   3    0.01    0.02
   9   0  -3   -0.01    0.02
  -9   0  -3   -0.01    0.02
   9   0  -3    0.01    0.03
  -9   0   3    0.01    0.02
  -9   0  -3    0.02    0.03
  -9   0  -3    0.01    0.02
   9   0   3    0.01    0.03
  -9   0   3   -0.01    0.02
   9   0  -3   -0.01    0.02
   9   0  -3    0.02    0.02
   9   0   3    0.03    0.03
  -9   0   3    0.04    0.03
   9   0   3    0.03    0.03
   9   0   3    0.01    0.02
  -9   0  -3   -0.01    0.03
  -9   0  -4    4.74    0.22
   9   0  -4    4.72    0.17
   9   0   4    4.97    0.20
  -9   0  -4    4.92    0.23
  -9   0  -4    4.74    0.19
  -9   0   4    4.87    0.21
   9   0   4    4.87    0.22
   9   0  -4    4.29    0.21
  -9   0   4    4.36    0.16
   9   0   4    4.72    0.22
  -9   0   4    4.57    0.22
  -9   0  -4    4.70    0.22
   9   0   4    4.59    0.22
  -9   0   4    4.84    0.20
   9   0  -4    4.72    0.21
  -9   0   5    0.03    0.02
  -9   0  -5    0.03    0.02
   9   0  -5    0.03    0.02
  -9   0   5    0.03    0.01
   9   0   5   -0.01    0.02
  -9   0  -5   -0.01    0.03
  -9   0  -5    0.03    0.03
   9   0  -5    0.02    0.02
   9   0   5   -0.04    0.03
   9   0   5    0.05    0.03
   9   0  -5    0.04    0.03
   9   0   5   -0.04    0.03
   9   0  -5    0.00    0.03
  -9   0   5    0.03    0.02
  -9   0   5    0.10    0.04
  -9   0  -6    4.29    0.28
  -9   0   6    4.57    0.23
   9   0  -6    4.77    0.16
   9   0  -6    4.19    0.21
   9   0   6    4.58    0.23
   9   0  -6    4.68    0.20
  -9   0  -6    4.02    0.22
  -9   0   6    4.61    0.18
   9   0   6    4.80    0.23
   9   0   6    4.55    0.20
  -9   0   6    4.60    0.15
  -9   0   7    0.00    0.02
   9   0  -7    0.00    0.01
   9   0  -7   -0.02    0.01
  -9   0  -7   -0.01    0.03
   9   0   7    0.00    0.03
  -9   0   7    0.00    0.04
   9   0  -7    0.00    0.03
   9   0   7   -0.05    0.03
  -9   0  -7    0.00    0.03
  -9   0   7    0.01    0.01
  -9   0  -8    0.19    0.06
  -9   0   8    0.23    0.07
  -9   0   8    0.16    0.03
   9   0  -8    0.16    0.04
   9   0   8    0.22    0.06
  -9   0   8    0.19    0.04
   9   0   8    0.22    0.06
  -9   0  -8    0.21    0.06
  -9   0   8    0.23    0.07
   9   0  -8    0.20    0.06
   9   0   9    0.00    0.03
  -9   0   9    0.04    0.04
   9   0   9    0.08    0.06
  -9   0   9    0.06    0.02
  -9   0   9    0.06    0.05
  -9   0   9    0.01    0.02
  -9   0  -9    0.02    0.04
   9   0   9    0.10    0.05
   9   0 -10    1.90    0.13
   9   0  10    1.93    0.17
   9   0  10    1.88    0.15
  -9   0  10    2.15    0.19
  -9   0  10    1.94    0.17
  -9   0  10    1.71    0.07
   9   0  10    1.90    0.15
  -9   0  10    1.83    0.07
  -9   0 -10    1.77    0.17
   9   0  11    0.04    0.04
   9   0 -11    0.01    0.03
  -9   0  11    0.03    0.06
   9   0  11    0.02    0.04
   9   0  11    0.10    0.05
  -9   0 -11    0.07    0.06
  -9   0  11   -0.02    0.04
  -9   0  12    0.20    0.08
   9   0  12    0.03    0.06
  -9   0  12    0.22    0.08
   9   0  12    0.18    0.07
  -9   0 -12    0.10    0.07
   9   0 -12    0.19    0.05
  -9   0  13    0.10    0.08
   9   0  13   -0.05    0.05
  -9   0 -13   -0.02    0.06
  -9   0  13    0.08    0.06
   9   0 -13   -0.01    0.03
   9   0  13    0.02    0.05
   9   0  14    0.02    0.05
   9   0 -14    0.01    0.04
  -9   0  14    0.06    0.07
   9   0  14    0.04    0.06
  -9   0 -14    0.03    0.07
  -9   0  14    0.03    0.06
  -9   0  15    0.03    0.08
  -9   0 -15   -0.04    0.07
   9   0  15   -0.05    0.05
  -9   0  15   -0.01    0.07
   9   0 -15    0.00    0.05
   9   0  15    0.05    0.07
   9   0 -16    0.02    0.04
   9   0  16   -0.08    0.07
  -9   0  16    0.03    0.10
   9   0  16    0.06    0.08
  -9   0 -16    0.06    0.08
  -9   0  16    0.00    0.08
  10   0   0    2.27    0.13
 -10   0   0    2.15    0.12
 -10   0   0    2.29    0.15
 -10   0   0    2.00    0.12
  10   0   0    2.15    0.14
  10   0   0    1.87    0.13
  10   0   0    2.05    0.13
  10   0  -1   -0.01    0.02
  10   0  -1    0.04    0.03
  10   0   1    0.02    0.03
  10   0   1    0.02    0.03
 -10   0   1    0.03    0.03
 -10   0  -1    0.00    0.01
 -10   0   1    0.03    0.03
  10   0  -1    0.03    0.03
 -10   0  -1    0.00    0.03
  10   0   1    0.00    0.02
  10   0  -1    0.03    0.03
  10   0   1    0.02    0.03
 -10   0   1    0.00    0.03
 -10   0   1   -0.01    0.02
 -10   0  -1    0.05    0.04
 -10   0  -2    1.48    0.11
  10   0  -2    1.57    0.10
 -10   0   2    1.53    0.10
  10   0  -2    1.51    0.11
 -10   0  -2    1.48    0.12
 -10   0   2    1.50    0.11
  10   0   2    1.46    0.12
 -10   0   2    1.54    0.13
  10   0   2    1.56    0.12
 -10   0  -2    1.41    0.10
  10   0  -2    1.37    0.12
  10   0   2    1.50    0.12
 -10   0  -2    1.38    0.12
  10   0  -2    1.45    0.11
  10   0   2    1.47    0.10
  10   0   3    0.00    0.03
 -10   0   3    0.02    0.03
 -10   0   3    0.01    0.02
 -10   0  -3    0.02    0.03
  10   0  -3    0.01    0.03
 -10   0  -3    0.04    0.04
  10   0   3   -0.01    0.03
  10   0   3    0.04    0.03
  10   0  -3    0.04    0.02
 -10   0   3    0.02    0.02
  10   0  -3   -0.01    0.02
 -10   0  -3    0.01    0.02
  10   0   3    0.02    0.03
  10   0  -3    0.03    0.03
 -10   0   3    0.03    0.03
 -10   0  -3    0.03    0.03
  10   0   4    4.84    0.20
 -10   0  -4    5.14    0.24
 -10   0  -4    4.51    0.25
  10   0   4    4.45    0.22
  10   0   4    4.82    0.23
  10   0   4    4.47    0.22
 -10   0   4    4.46    0.21
 -10   0  -4    4.79    0.24
  10   0  -4    4.67    0.21
 -10   0   4    4.81    0.20
 -10   0  -4    4.98    0.20
 -10   0   4    4.86    0.23
  10   0  -4    4.50    0.23
 -10   0   4    4.74    0.18
  10   0  -4    5.27    0.23
  10   0  -4    4.99    0.18
  10   0  -5   -0.01    0.02
 -10   0   5    0.01    0.04
 -10   0   5    0.03    0.02
 -10   0  -5    0.06    0.04
  10   0   5   -0.01    0.03
 -10   0  -5    0.01    0.03
 -10   0   5    0.02    0.02
  10   0  -5    0.02    0.02
  10   0   5    0.06    0.03
  10   0   5    0.01    0.03
  10   0  -6    0.04    0.03
 -10   0   6    0.05    0.02
 -10   0   6    0.09    0.03
  10   0  -6    0.03    0.04
  10   0   6    0.05    0.04
  10   0   6    0.04    0.04
 -10   0  -6   -0.01    0.03
  10   0  -6    0.03    0.02
 -10   0   6    0.07    0.04
 -10   0  -6    0.04    0.04
  10   0   7   -0.02    0.03
  10   0  -7    0.02    0.03
  10   0  -7   -0.01    0.03
 -10   0   7   -0.02    0.04
 -10   0   7   -0.01    0.02
  10   0  -7    0.00    0.02
 -10   0   7    0.02    0.02
 -10   0  -7    0.02    0.03
 -10   0  -7    0.04    0.04
  10   0  -8    7.40    0.32
  10   0   8    7.34    0.33
 -10   0  -8    7.98    0.35
  10   0  -8    7.51    0.22
 -10   0   8    7.67    0.33
 -10   0   8    7.47    0.25
  10   0   8    7.90    0.31
 -10   0   8    7.62    0.34
  10   0  -8    7.64    0.29
  10   0   9    0.06    0.04
 -10   0   9   -0.01    0.02
  10   0   9    0.06    0.05
 -10   0  -9    0.00    0.05
 -10   0   9   -0.04    0.05
 -10   0   9   -0.02    0.04
  10   0  -9    0.00    0.02
  10   0  10    0.52    0.09
  10   0 -10    0.36    0.07
 -10   0 -10    0.41    0.09
  10   0  10    0.40    0.09
 -10   0  10    0.45    0.10
 -10   0  10    0.46    0.10
 -10   0  11    0.04    0.06
  10   0  11   -0.01    0.04
 -10   0 -11    0.12    0.07
  10   0  11   -0.03    0.03
 -10   0  11    0.02    0.04
  10   0 -11   -0.02    0.03
  10   0  11    0.01    0.05
  10   0 -12    0.23    0.05
 -10   0  12    0.24    0.08
  10   0  12    0.20    0.06
  10   0  12    0.26    0.08
 -10   0  12    0.28    0.10
  10   0  12    0.34    0.08
 -10   0 -12    0.42    0.10
  10   0  13   -0.04    0.03
  10   0  13    0.02    0.07
 -10   0  13    0.02    0.06
 -10   0 -13    0.03    0.06
 -10   0  13    0.06    0.07
  10   0 -13    0.02    0.03
  10   0  13    0.03    0.05
 -10   0  14   -0.01    0.05
  10   0 -14   -0.06    0.04
  10   0  14    0.05    0.07
 -10   0 -14   -0.02    0.08
 -10   0  14   -0.03    0.08
  10   0  15   -0.01    0.05
  10   0 -15    0.03    0.05
 -10   0  15   -0.12    0.06
 -10   0  15    0.02    0.07
  10   0  15   -0.12    0.05
 -10   0 -15   -0.03    0.07
 -10   0 -16   -0.02    0.08
 -10   0  16   -0.03    0.08
  10   0  16    0.00    0.07
 -10   0  16   -0.11    0.06
  10   0  16   -0.05    0.08
  10   0 -16   -0.01    0.05
  11   0   0    0.19    0.05
  11   0   0    0.20    0.05
 -11   0   0    0.20    0.06
  11   0   0    0.10    0.04
 -11   0   0    0.16    0.04
  11   0   1    0.01    0.03
  11   0   1    0.05    0.03
 -11   0  -1   -0.03    0.03
 -11   0  -1    0.07    0.05
  11   0  -1    0.03    0.03
  11   0   1   -0.02    0.02
 -11   0   1    0.04    0.03
  11   0  -1    0.10    0.04
 -11   0   1   -0.01    0.02
  11   0  -1    0.01    0.03
 -11   0   1    0.04    0.04
  11   0  -1    0.02    0.03
  11   0   1   -0.01    0.03
 -11   0  -1    0.04    0.03
 -11   0   2   53.05    1.29
  11   0  -2   51.99    1.30
  11   0  -2   51.35    1.25
  11   0   2   47.94    1.29
 -11   0   2   49.35    1.24
  11   0  -2   51.50    1.27
 -11   0   2   49.95    1.27
  11   0   2   52.38    1.29
 -11   0   2   52.32    1.31
 -11   0  -2   49.78    1.30
 -11   0  -2   53.42    1.32
  11   0   2   52.69    1.31
  11   0  -2   49.97    1.30
  11   0   2   51.83    1.26
 -11   0  -2   49.26    1.28
  11   0  -3    0.00    0.02
 -11   0   3    0.04    0.02
 -11   0   3   -0.03    0.02
 -11   0  -3    0.01    0.03
  11   0   3    0.02    0.03
  11   0  -3    0.02    0.02
  11   0   3    0.01    0.02
 -11   0   3    0.03    0.03
 -11   0  -3    0.01    0.03
  11   0   4    4.30    0.22
  11   0  -4    4.08    0.20
  11   0   4    4.27    0.20
 -11   0  -4    4.27    0.19
  11   0  -4    4.23    0.17
  11   0  -4    4.35    0.21
 -11   0   4    4.10    0.17
 -11   0   4    4.35    0.23
 -11   0  -4    4.30    0.23
 -11   0   4    4.00    0.19
  11   0   4    4.28    0.22
  11   0  -5    0.01    0.03
 -11   0  -5    0.04    0.03
  11   0   5    0.00    0.03
 -11   0  -5    0.05    0.05
 -11   0   5    0.04    0.05
  11   0  -5    0.04    0.02
  11   0   5   -0.02    0.03
 -11   0   5    0.02    0.02
  11   0  -6   30.07    0.73
  11   0  -6   30.04    0.83
 -11   0   6   29.96    0.78
  11   0  -6   29.07    0.80
 -11   0   6   30.47    0.86
 -11   0  -6   30.12    0.86
  11   0   6   29.60    0.85
 -11   0   6   28.78    0.73
 -11   0  -6   28.56    0.79
  11   0   6   25.49    0.92
 -11   0  -7   -0.03    0.04
  11   0   7    0.01    0.05
 -11   0   7    0.03    0.04
  11   0  -7    0.03    0.03
  11   0   7    0.07    0.04
  11   0  -7    0.02    0.02
 -11   0   7    0.00    0.02
  11   0  -7   -0.01    0.04
 -11   0  -8    0.28    0.08
 -11   0   8    0.24    0.03
  11   0   8    0.33    0.08
 -11   0   8    0.25    0.05
  11   0   8    0.26    0.06
  11   0  -8    0.30    0.08
  11   0  -8    0.24    0.05
  11   0  -8    0.33    0.04
 -11   0   8    0.32    0.09
 -11   0   8    0.18    0.07
  11   0   9    0.03    0.05
 -11   0  -9   -0.01    0.05
 -11   0   9    0.02    0.04
  11   0  -9    0.01    0.03
  11   0  -9   -0.03    0.05
  11   0   9   -0.02    0.04
 -11   0   9   -0.02    0.02
 -11   0   9    0.04    0.06
  11   0  10   13.65    0.50
 -11   0  10   13.30    0.52
 -11   0 -10   14.28    0.55
  11   0 -10   13.78    0.46
  11   0  10   14.49    0.49
  11   0  10   14.19    0.53
 -11   0  10   14.09    0.54
  11   0  11    0.01    0.05
  11   0  11    0.04    0.05
  11   0 -11    0.07    0.04
 -11   0  11    0.00    0.05
  11   0  11    0.01    0.04
 -11   0  11    0.06    0.05
 -11   0 -11    0.01    0.05
  11   0  12    0.09    0.05
 -11   0 -12    0.11    0.08
 -11   0  12    0.15    0.07
 -11   0  12    0.11    0.07
  11   0 -12    0.20    0.06
  11   0  12    0.16    0.07
  11   0  13   -0.06    0.04
 -11   0  13    0.03    0.05
 -11   0  13    0.06    0.08
  11   0 -13   -0.04    0.03
  11   0  13   -0.04    0.06
  11   0  13    0.00    0.06
 -11   0 -13   -0.02    0.07
 -11   0  14    9.98    0.49
  11   0  14    9.86    0.43
 -11   0  14   10.11    0.48
  11   0 -14    9.01    0.38
  11   0  14   10.93    0.48
 -11   0 -14   10.82    0.52
  11   0  15   -0.13    0.05
 -11   0  15    0.11    0.08
  11   0  15   -0.04    0.07
  11   0 -15   -0.13    0.05
 -11   0 -15   -0.05    0.08
 -11   0  15   -0.06    0.07
  12   0   0   66.94    1.63
  12   0   0   68.79    1.68
 -12   0   0   65.35    1.62
 -12   0   0   64.26    1.62
 -12   0   0   68.96    1.68
 -12   0   0   68.25    1.67
  12   0   0   67.50    1.64
 -12   0   1    0.02    0.02
 -12   0   1    0.03    0.03
 -12   0  -1   -0.02    0.03
 -12   0   1    0.02    0.04
 -12   0   1    0.00    0.04
  12   0  -1    0.01    0.03
  12   0   1    0.04    0.04
 -12   0  -1   -0.01    0.04
  12   0   1    0.03    0.03
  12   0   1    0.02    0.03
  12   0  -1    0.01    0.02
 -12   0  -1    0.07    0.03
 -12   0  -1    0.00    0.03
  12   0  -1    0.07    0.04
 -12   0   2    0.21    0.05
 -12   0   2    0.25    0.05
  12   0  -2    0.29    0.05
 -12   0  -2    0.23    0.05
 -12   0  -2    0.22    0.07
 -12   0  -2    0.27    0.06
  12   0   2    0.29    0.06
  12   0  -2    0.31    0.06
  12   0   2    0.37    0.07
 -12   0   2    0.19    0.05
  12   0   2    0.24    0.07
 -12   0  -3    0.02    0.03
  12   0  -3    0.04    0.04
 -12   0   3   -0.01    0.02
 -12   0   3    0.00    0.02
  12   0   3    0.00    0.03
 -12   0  -3    0.01    0.03
  12   0  -3   -0.01    0.02
  12   0   3   -0.01    0.03
  12   0  -3    0.00    0.02
 -12   0  -3    0.02    0.04
 -12   0   3    0.00    0.04
  12   0   3   -0.02    0.03
  12   0  -4   54.37    1.28
 -12   0   4   54.48    1.37
 -12   0  -4   53.73    1.38
  12   0   4   51.74    1.35
  12   0  -4   53.48    1.34
 -12   0   4   51.24    1.27
 -12   0  -4   50.09    1.30
  12   0  -4   52.45    1.34
 -12   0   4   51.25    1.32
  12   0   4   52.53    1.37
  12   0   4   52.64    1.31
 -12   0   5    0.01    0.04
  12   0  -5    0.09    0.04
 -12   0  -5    0.07    0.05
  12   0   5    0.04    0.04
 -12   0   5    0.03    0.03
 -12   0   5    0.02    0.02
  12   0  -5    0.04    0.03
 -12   0  -5   -0.02    0.03
  12   0  -5    0.02    0.03
  12   0   5    0.05    0.04
  12   0  -6    0.73    0.10
 -12   0   6    0.85    0.07
  12   0  -6    0.74    0.07
  12   0   6    0.94    0.10
 -12   0   6    0.76    0.12
 -12   0  -6    0.85    0.12
  12   0   6    0.98    0.12
 -12   0   6    0.80    0.09
  12   0  -7   -0.03    0.03
  12   0  -7    0.05    0.03
  12   0  -7    0.00    0.04
 -12   0   7    0.00    0.05
 -12   0  -7   -0.01    0.04
  12   0   7    0.04    0.05
 -12   0   7    0.00    0.02
  12   0   7   -0.03    0.03
 -12   0   7    0.00    0.02
  12   0  -8   37.22    0.90
 -12   0   8   38.53    0.96
  12   0   8   37.43    1.07
  12   0  -8   36.87    1.01
 -12   0   8   36.44    0.90
 -12   0  -8   38.59    1.10
  12   0  -8   37.66    1.05
 -12   0   8   38.68    1.09
  12   0   8   39.07    1.02
 -12   0  -9    0.03    0.05
  12   0   9    0.06    0.06
 -12   0   9    0.03    0.06
 -12   0   9    0.01    0.06
  12   0  -9    0.04    0.05
  12   0   9    0.06    0.06
  12   0  -9    0.03    0.03
 -12   0  10    1.09    0.15
  12   0  10    1.63    0.18
  12   0  10    1.41    0.14
  12   0 -10    1.27    0.13
 -12   0 -10    1.33    0.17
 -12   0  10    1.31    0.16
  12   0  11    0.01    0.07
  12   0  11    0.00    0.05
 -12   0  11   -0.04    0.05
  12   0  11   -0.06    0.03
  12   0  12   10.97    0.43
  12   0  12   10.88    0.48
 -12   0  12   10.63    0.47
 -12   0 -12   10.92    0.50
  12   0 -12   10.19    0.40
 -12   0  12   10.19    0.48
  12   0  12    9.79    0.42
  12   0  13   -0.04    0.05
  12   0  13   -0.03    0.06
 -12   0  13   -0.05    0.06
  12   0 -13   -0.03    0.04
 -12   0 -13    0.05    0.08
  12   0 -14    0.24    0.07
  12   0  14    0.35    0.11
 -12   0  14    0.14    0.08
  12   0  14    0.35    0.09
 -12   0 -14    0.43    0.13
 -12   0  14    0.33    0.12
  12   0  15   -0.07    0.06
 -12   0  15    0.01    0.07
 -12   0 -15    0.00    0.09
  12   0  15   -0.03    0.08
  12   0 -15    0.02    0.07
 -12   0  15   -0.11    0.07
 -13   0   0    0.02    0.04
  13   0   0    0.00    0.03
  13   0   0    0.07    0.04
  13   0   0    0.11    0.04
 -13   0   0    0.06    0.03
 -13   0   0    0.05    0.04
 -13   0   1   -0.01    0.02
  13   0   1    0.04    0.02
 -13   0  -1    0.03    0.03
 -13   0  -1    0.01    0.05
 -13   0   1    0.02    0.03
 -13   0   1    0.03    0.05
  13   0  -1    0.02    0.03
  13   0   1    0.04    0.04
  13   0  -1    0.02    0.03
  13   0   1    0.04    0.04
 -13   0  -2   35.61    1.00
 -13   0  -2   35.83    1.00
 -13   0   2   35.78    0.97
 -13   0   2   33.75    0.92
  13   0   2   36.44    1.00
  13   0   2   36.73    0.98
  13   0  -2   37.37    0.94
  13   0  -2   34.67    0.98
  13   0   2   36.04    0.95
 -13   0   2   36.10    1.00
  13   0  -2   35.96    0.96
 -13   0   3    0.04    0.02
  13   0   3    0.00    0.04
  13   0   3   -0.01    0.04
  13   0  -3    0.00    0.02
  13   0  -3    0.00    0.02
  13   0  -3    0.07    0.05
 -13   0  -3    0.02    0.04
 -13   0   3    0.12    0.06
  13   0   3    0.05    0.04
 -13   0   4    0.91    0.09
  13   0   4    1.26    0.13
  13   0  -4    1.14    0.10
 -13   0  -4    1.10    0.13
  13   0   4    1.09    0.13
  13   0  -4    1.05    0.11
  13   0   4    1.21    0.11
  13   0  -4    0.97    0.11
 -13   0   4    1.15    0.14
 -13   0   5    0.00    0.05
 -13   0   5    0.00    0.03
  13   0  -5    0.01    0.05
  13   0  -5   -0.01    0.03
  13   0  -5    0.03    0.03
  13   0   5    0.04    0.04
 -13   0   5   -0.03    0.03
 -13   0  -5    0.00    0.04
  13   0   5    0.04    0.04
 -13   0   6   20.16    0.60
  13   0   6   20.79    0.62
  13   0  -6   20.96    0.65
 -13   0   6   21.36    0.69
  13   0  -6   20.92    0.67
 -13   0  -6   20.06    0.68
  13   0   6   21.33    0.68
 -13   0   6   20.17    0.56
  13   0  -6   21.21    0.56
 -13   0   7   -0.01    0.02
  13   0  -7    0.00    0.02
 -13   0   7    0.04    0.06
  13   0   7    0.04    0.04
  13   0  -7    0.00    0.02
  13   0   7    0.07    0.05
 -13   0   7   -0.01    0.02
 -13   0  -7    0.07    0.06
  13   0  -7    0.02    0.05
  13   0   8    0.04    0.05
  13   0  -8    0.02    0.02
  13   0  -8   -0.01    0.03
 -13   0   8    0.02    0.06
  13   0   8    0.00    0.05
 -13   0  -8   -0.02    0.05
 -13   0   8    0.00    0.02
 -13   0   8    0.00    0.03
  13   0  -8    0.05    0.05
  13   0  -9   -0.01    0.03
  13   0  -9   -0.04    0.03
  13   0   9    0.07    0.05
  13   0   9   -0.02    0.05
 -13   0   9   -0.01    0.04
 -13   0   9    0.01    0.02
 -13   0  -9    0.05    0.07
 -13   0   9   -0.02    0.06
  13   0  -9    0.01    0.05
 -13   0  10    8.67    0.42
 -13   0 -10    8.36    0.42
 -13   0  10    8.51    0.41
  13   0  10    8.62    0.46
  13   0 -10    7.91    0.44
  13   0  10    8.80    0.36
  13   0  11    0.01    0.05
 -13   0  11   -0.08    0.04
 -13   0  11   -0.04    0.07
  13   0  11    0.01    0.06
 -13   0 -11   -0.01    0.07
  13   0 -12    0.05    0.05
  13   0  12    0.01    0.05
  13   0  12    0.08    0.07
 -13   0 -12   -0.04    0.07
  13   0  12   -0.05    0.04
 -13   0  12    0.03    0.06
 -13   0  12   -0.02    0.07
  13   0  13   -0.04    0.06
 -13   0  13   -0.06    0.06
 -13   0 -13   -0.05    0.05
  13   0 -13   -0.05    0.04
 -13   0  13   -0.05    0.06
  13   0  13   -0.04    0.06
 -13   0 -14    7.35    0.44
 -13   0  14    6.69    0.39
  13   0 -14    6.37    0.33
  13   0  14    7.04    0.35
 -13   0  14    7.53    0.43
  13   0  14    6.35    0.38
  14   0   0   32.75    0.88
  14   0   0   32.18    0.87
 -14   0   0   32.93    0.93
  14   0   0   30.76    0.91
 -14   0   0   30.78    0.91
  14   0   1    0.04    0.04
  14   0   1    0.05    0.05
  14   0  -1   -0.01    0.04
  14   0  -1   -0.03    0.03
 -14   0   1    0.00    0.04
  14   0  -1    0.05    0.04
 -14   0   1    0.05    0.03
 -14   0  -1   -0.01    0.03
 -14   0  -1   -0.06    0.04
  14   0   1    0.03    0.03
  14   0   2    0.01    0.04
  14   0  -2    0.04    0.04
  14   0   2    0.00    0.03
 -14   0   2   -0.02    0.03
  14   0  -2    0.01    0.04
 -14   0   2    0.01    0.02
  14   0  -2    0.05    0.04
 -14   0   2    0.06    0.05
  14   0   2    0.03    0.06
 -14   0  -2    0.00    0.02
 -14   0  -2    0.02    0.05
  14   0  -3   -0.05    0.03
  14   0   3    0.01    0.04
 -14   0  -3   -0.04    0.03
 -14   0   3    0.04    0.05
  14   0  -3   -0.01    0.03
  14   0   3    0.01    0.04
 -14   0   3   -0.07    0.03
 -14   0   3   -0.02    0.02
  14   0   3   -0.02    0.04
  14   0  -3    0.01    0.04
 -14   0   4   21.92    0.68
  14   0  -4   23.25    0.70
  14   0   4   23.52    0.72
  14   0  -4   23.80    0.64
 -14   0   4   22.27    0.72
 -14   0  -4   23.50    0.74
 -14   0   4   22.45    0.63
  14   0   4   22.00    0.66
  14   0  -4   23.48    0.71
  14   0   5    0.01    0.04
  14   0  -5    0.02    0.02
 -14   0  -5    0.00    0.04
  14   0   5   -0.01    0.03
  14   0  -5   -0.02    0.03
 -14   0   5    0.00    0.03
  14   0  -5   -0.03    0.02
 -14   0   5    0.00    0.03
 -14   0   5    0.04    0.05
  14   0  -6    0.13    0.05
 -14   0   6    0.07    0.04
 -14   0   6    0.00    0.03
  14   0   6    0.07    0.05
 -14   0  -6    0.06    0.06
  14   0   6    0.10    0.05
 -14   0   6    0.03    0.06
  14   0  -6    0.09    0.03
  14   0  -6    0.07    0.05
 -14   0   7    0.04    0.06
  14   0  -7    0.00    0.04
  14   0  -7    0.01    0.03
 -14   0   7    0.02    0.03
  14   0   7   -0.07    0.04
  14   0   7    0.02    0.05
 -14   0   7   -0.03    0.03
 -14   0  -7    0.00    0.04
  14   0  -8   15.49    0.54
 -14   0   8   16.53    0.61
  14   0   8   15.67    0.53
 -14   0  -8   16.39    0.61
  14   0  -8   16.17    0.43
  14   0  -8   15.57    0.57
 -14   0   8   15.91    0.44
  14   0   8   16.38    0.60
  14   0   9   -0.02    0.04
  14   0  -9   -0.04    0.04
 -14   0   9   -0.02    0.06
 -14   0  -9    0.03    0.06
  14   0  -9   -0.02    0.02
  14   0   9    0.00    0.07
 -14   0 -10    0.29    0.10
 -14   0  10    0.24    0.08
 -14   0  10    0.20    0.08
  14   0  10    0.25    0.08
  14   0  10    0.25    0.08
  14   0 -11    0.00    0.05
  14   0  11   -0.05    0.05
 -14   0  11   -0.11    0.05
  14   0  11   -0.05    0.06
 -14   0 -11    0.03    0.07
 -14   0  11   -0.11    0.06
 -14   0  12   10.71    0.49
  14   0 -12    9.81    0.42
 -14   0 -12   10.85    0.52
  14   0  12   10.12    0.44
 -14   0  12    9.93    0.49
  14   0  12   10.73    0.64
  14   0  12    9.95    0.48
 -14   0  13   -0.04    0.06
  14   0  13   -0.02    0.06
  14   0  13    0.03    0.05
  14   0 -13   -0.13    0.05
 -14   0  13   -0.03    0.08
 -14   0 -13    0.04    0.09
  14   0  14    0.05    0.09
 -14   0  14    0.10    0.09
  14   0  14    0.00    0.07
 -14   0 -14    0.19    0.11
 -14   0  14    0.06    0.11
  15   0   0    0.03    0.04
  15   0   0    0.01    0.04
 -15   0   0    0.07    0.06
  15   0   0    0.06    0.04
 -15   0   0    0.03    0.03
  15   0  -1   -0.03    0.03
  15   0  -1    0.02    0.04
  15   0   1    0.01    0.04
 -15   0  -1   -0.02    0.05
 -15   0   1    0.00    0.03
  15   0  -1   -0.04    0.03
 -15   0  -1    0.03    0.03
 -15   0   1   -0.02    0.05
  15   0   1    0.00    0.04
  15   0   1   -0.06    0.03
 -15   0   2    8.09    0.37
 -15   0  -2    7.64    0.36
  15   0  -2    8.84    0.33
  15   0   2    8.28    0.35
  15   0   2    7.46    0.36
  15   0   2    7.89    0.32
 -15   0   2    8.08    0.35
  15   0  -2    7.92    0.33
  15   0  -2    8.03    0.36
 -15   0  -3    0.07    0.06
  15   0   3    0.01    0.04
 -15   0   3   -0.02    0.02
 -15   0   3    0.02    0.06
  15   0   3   -0.03    0.04
  15   0  -3    0.05    0.04
  15   0  -3   -0.04    0.03
 -15   0   4    0.36    0.09
  15   0   4    0.36    0.08
  15   0   4    0.37    0.08
  15   0  -4    0.21    0.06
 -15   0   4    0.26    0.06
  15   0  -4    0.45    0.09
 -15   0  -4    0.28    0.08
 -15   0   4    0.38    0.07
  15   0  -4    0.32    0.06
 -15   0   5   -0.05    0.05
  15   0  -5    0.02    0.03
 -15   0  -5    0.00    0.05
 -15   0   5   -0.02    0.03
  15   0   5    0.00    0.05
  15   0   5   -0.03    0.04
  15   0  -5   -0.02    0.03
  15   0  -5   -0.01    0.05
 -15   0   6    7.99    0.33
 -15   0   6    8.07    0.39
  15   0  -6    7.99    0.28
  15   0   6    8.20    0.38
  15   0  -6    8.01    0.35
  15   0  -6    7.73    0.36
  15   0   6    7.55    0.32
 -15   0  -6    7.95    0.38
  15   0   7   -0.01    0.05
  15   0   7   -0.02    0.04
  15   0  -7    0.03    0.04
 -15   0   7   -0.07    0.03
 -15   0   7    0.02    0.06
 -15   0  -7    0.01    0.05
  15   0  -7   -0.03    0.04
  15   0  -7    0.03    0.03
 -15   0  -8    0.03    0.07
 -15   0   8   -0.07    0.03
  15   0   8    0.00    0.05
  15   0  -8   -0.07    0.03
  15   0  -8   -0.02    0.03
 -15   0   8    0.00    0.07
  15   0  -8    0.01    0.07
 -15   0   9    0.03    0.05
  15   0   9   -0.07    0.04
  15   0  -9    0.01    0.06
  15   0  -9   -0.02    0.03
 -15   0   9   -0.04    0.06
 -15   0  -9    0.02    0.05
  15   0   9   -0.03    0.04
 -15   0  10    4.77    0.31
  15   0  10    4.72    0.31
  15   0 -10    4.86    0.29
 -15   0 -10    4.80    0.32
 -15   0  10    5.24    0.32
  15   0 -10    4.65    0.27
  15   0  10    4.54    0.26
  15   0 -11    0.00    0.04
 -15   0  11    0.04    0.06
  15   0  11   -0.03    0.06
 -15   0  11   -0.14    0.06
  15   0  11    0.00    0.05
  15   0  12    0.30    0.10
 -15   0  12    0.32    0.12
  15   0 -12    0.21    0.06
 -15   0  12    0.24    0.10
  15   0  12    0.23    0.07
 -15   0 -12    0.35    0.12
  15   0  13    0.01    0.07
 -15   0  13    0.02    0.09
  15   0  13   -0.07    0.05
 -15   0 -13   -0.03    0.07
 -15   0  13   -0.04    0.08
  16   0   0    2.02    0.16
  16   0   0    1.68    0.17
  16   0   0    1.99    0.16
 -16   0   0    1.94    0.18
  16   0  -1   -0.06    0.03
  16   0  -1    0.01    0.04
  16   0   1    0.03    0.05
 -16   0   1   -0.01    0.05
  16   0   1   -0.01    0.04
 -16   0  -1    0.03    0.05
  16   0   1   -0.03    0.03
  16   0  -1   -0.01    0.04
  16   0  -2    0.20    0.07
  16   0  -2    0.20    0.06
  16   0   2    0.23    0.07
 -16   0   2    0.33    0.09
  16   0  -2    0.30    0.06
  16   0   2    0.15    0.07
 -16   0   2    0.23    0.06
  16   0   2    0.30    0.07
 -16   0  -2    0.28    0.08
  16   0  -3    0.02    0.04
  16   0  -3   -0.02    0.04
 -16   0   3    0.00    0.06
 -16   0  -3    0.06    0.06
  16   0   3    0.02    0.06
 -16   0   3    0.05    0.03
  16   0   3    0.04    0.05
  16   0  -3   -0.02    0.04
 -16   0   4    2.19    0.17
  16   0  -4    2.11    0.18
 -16   0  -4    2.21    0.20
 -16   0   4    2.11    0.20
  16   0   4    1.98    0.17
  16   0  -4    2.41    0.18
  16   0   4    2.28    0.16
 -16   0  -5    0.00    0.06
 -16   0   5    0.04    0.07
  16   0   5    0.05    0.04
 -16   0   5   -0.06    0.04
  16   0   5    0.07    0.06
  16   0  -5    0.03    0.04
  16   0  -5   -0.06    0.04
  16   0  -5    0.02    0.05
 -16   0   6    0.02    0.06
  16   0   6   -0.02    0.04
  16   0  -6    0.01    0.04
  16   0   6    0.06    0.06
 -16   0   6   -0.06    0.04
 -16   0  -6   -0.02    0.05
  16   0  -6    0.04    0.06
  16   0  -6    0.02    0.03
  16   0  -7    0.01    0.04
  16   0   7   -0.01    0.04
  16   0  -7    0.05    0.08
  16   0  -7    0.03    0.03
 -16   0   7    0.08    0.07
 -16   0  -7    0.11    0.07
  16   0   7    0.18    0.11
  16   0   8    2.90    0.20
  16   0   8    2.90    0.23
  16   0  -8    2.99    0.14
 -16   0   8    3.10    0.25
  16   0  -8    2.82    0.22
 -16   0  -8    2.59    0.24
 -16   0   9    0.00    0.07
  16   0  -9    0.02    0.03
 -16   0  -9    0.05    0.07
  16   0   9    0.08    0.07
  16   0   9    0.06    0.05
  16   0  -9    0.09    0.07
 -16   0   9   -0.05    0.06
  16   0  -9    0.00    0.04
  16   0 -10   -0.03    0.06
  16   0  10    0.00    0.06
  16   0  10    0.00    0.07
 -16   0  10    0.03    0.06
 -16   0 -10   -0.01    0.07
  16   0 -10    0.00    0.05
 -16   0  10    0.15    0.09
  16   0  11   -0.04    0.06
  16   0  11   -0.03    0.05
 -16   0  11   -0.10    0.08
 -16   0  11    0.03    0.07
 -16   0 -11   -0.03    0.06
 -16   0 -12    0.18    0.10
  16   0  12    0.02    0.08
 -16   0  12    0.19    0.10
 -16   0  12    0.05    0.08
  16   0  12    0.20    0.10
  17   0   0    0.13    0.06
 -17   0   0    0.16    0.07
  17   0   0    0.12    0.06
  17   0   1    0.02    0.04
  17   0  -1   -0.04    0.04
  17   0   1   -0.07    0.04
  17   0  -1   -0.02    0.04
 -17   0   1   -0.02    0.05
  17   0   1    0.01    0.04
  17   0  -1    0.00    0.05
 -17   0  -1   -0.06    0.04
  17   0  -2    8.35    0.34
 -17   0   2    8.47    0.40
  17   0   2    7.81    0.37
  17   0  -2    7.78    0.38
  17   0  -2    8.34    0.36
 -17   0  -2    8.42    0.40
  17   0   2    8.19    0.35
 -17   0  -3    0.03    0.06
  17   0  -3   -0.01    0.05
  17   0  -3   -0.03    0.04
  17   0  -3   -0.01    0.04
  17   0   3   -0.02    0.04
  17   0   3   -0.05    0.04
 -17   0   3   -0.02    0.05
  17   0  -4    0.20    0.07
  17   0   4    0.31    0.08
  17   0   4    0.30    0.09
  17   0  -4    0.23    0.06
 -17   0   4    0.24    0.09
 -17   0  -4    0.30    0.10
  17   0  -4    0.30    0.08
  17   0  -5   -0.03    0.04
  17   0   5   -0.03    0.05
  17   0  -5   -0.07    0.04
 -17   0   5    0.00    0.07
  17   0   5    0.02    0.04
 -17   0  -5   -0.06    0.05
  17   0  -5   -0.01    0.04
 -17   0   6    3.45    0.19
 -17   0  -6    3.73    0.42
  17   0  -6    4.05    0.20
  17   0   6    3.88    0.23
  17   0  -6    3.60    0.25
  17   0   6    3.49    0.25
  17   0  -6    3.70    0.33
  17   0   7    0.01    0.06
 -17   0  -7   -0.02    0.06
  17   0   7    0.03    0.05
  17   0  -7    0.03    0.05
  17   0  -7   -0.03    0.04
 -17   0   7    0.04    0.07
  17   0  -7    0.00    0.03
 -17   0   8    0.04    0.05
  17   0   8    0.04    0.07
  17   0  -8    0.02    0.06
  17   0  -8    0.10    0.04
  17   0   8    0.03    0.06
 -17   0  -8    0.08    0.07
 -17   0   8    0.10    0.09
  17   0  -8    0.06    0.04
  17   0  -9   -0.04    0.03
  17   0  -9   -0.03    0.04
  17   0   9   -0.07    0.05
  17   0   9    0.00    0.06
 -17   0   9   -0.03    0.07
 -17   0   9   -0.03    0.05
 -17   0  -9    0.00    0.07
 -17   0  10    2.33    0.24
  17   0 -10    2.62    0.23
 -17   0 -10    2.21    0.24
  17   0  10    2.49    0.25
 -17   0  10    2.22    0.24
  17   0  10    2.46    0.22
 -17   0  11    0.00    0.08
 -17   0 -11    0.04    0.09
  17   0  11   -0.01    0.06
 -17   0  11   -0.01    0.08
  17   0  11   -0.10    0.05
  18   0   0   12.60    0.52
  18   0   0   14.07    0.51
 -18   0   0   14.14    0.55
  18   0   0   13.18    0.49
 -18   0  -1   -0.04    0.04
  18   0  -1   -0.01    0.04
  18   0   1   -0.05    0.04
  18   0   1   -0.02    0.05
 -18   0   1    0.01    0.06
  18   0  -1   -0.03    0.08
  18   0  -1   -0.03    0.05
  18   0  -2    1.01    0.13
  18   0   2    0.98    0.13
  18   0  -2    0.99    0.14
  18   0  -2    0.84    0.13
 -18   0   2    1.42    0.18
  18   0   2    0.89    0.12
  18   0   3   -0.06    0.05
  18   0  -3   -0.02    0.05
 -18   0  -3   -0.02    0.05
  18   0  -3   -0.02    0.04
  18   0  -3   -0.04    0.04
 -18   0   3    0.07    0.07
  18   0   3   -0.04    0.04
  18   0   4   12.94    0.59
 -18   0  -4   11.55    0.74
  18   0  -4   13.06    0.45
  18   0  -4   12.96    0.52
  18   0   4   12.18    0.47
  18   0  -4   12.34    0.50
 -18   0   4   13.41    0.63
  18   0   5    0.04    0.06
 -18   0   5   -0.03    0.07
 -18   0  -5    0.00    0.06
  18   0  -5   -0.07    0.05
  18   0   5    0.03    0.06
  18   0  -5   -0.03    0.04
  18   0  -5    0.04    0.06
 -18   0  -6    0.33    0.10
  18   0   6    0.18    0.08
  18   0  -6    0.23    0.08
 -18   0   6    0.25    0.09
  18   0  -6    0.13    0.05
  18   0   6    0.12    0.06
  18   0  -7    0.04    0.05
 -18   0   7   -0.03    0.07
 -18   0  -7   -0.08    0.05
  18   0   7   -0.05    0.06
  18   0  -7   -0.02    0.05
  18   0   7   -0.03    0.05
  18   0  -7    0.02    0.04
  18   0  -8   12.86    0.40
  18   0  -8   13.07    0.54
  18   0   8   13.41    0.50
 -18   0  -8   12.67    0.57
  18   0   8   12.61    0.55
 -18   0   8   13.07    0.57
  18   0   9    0.04    0.05
  18   0  -9    0.05    0.08
 -18   0   9    0.07    0.09
  18   0   9    0.05    0.07
 -18   0  -9   -0.01    0.08
 -18   0   9    0.02    0.07
 -18   0  10    0.15    0.09
  18   0  10    0.08    0.06
 -18   0 -10    0.18    0.10
  18   0 -10    0.20    0.09
 -18   0  10    0.19    0.10
  18   0  10    0.15    0.08
  19   0   0    0.06    0.06
  19   0   0    0.12    0.06
 -19   0   0    0.07    0.08
  19   0  -1   -0.05    0.05
 -19   0   1   -0.03    0.07
 -19   0  -1   -0.03    0.08
  19   0   1   -0.04    0.04
  19   0  -1    0.05    0.06
  19   0  -1   -0.01    0.05
  19   0   1   -0.04    0.05
  19   0   2   31.38    0.94
 -19   0  -2   33.19    1.04
  19   0  -2   30.64    1.04
  19   0   2   33.47    0.99
  19   0  -2   32.84    0.94
 -19   0   2   33.67    1.04
  19   0  -3    0.01    0.05
  19   0  -3    0.01    0.04
  19   0   3    0.01    0.05
  19   0   3   -0.01    0.04
 -19   0   3   -0.01    0.06
 -19   0  -3    0.03    0.08
  19   0  -4    0.79    0.13
 -19   0  -4    1.02    0.16
  19   0   4    0.78    0.12
 -19   0   4    0.73    0.14
  19   0  -4    0.53    0.11
  19   0   4    1.08    0.15
  19   0  -4    0.76    0.11
  19   0  -5   -0.06    0.05
  19   0   5   -0.07    0.05
  19   0   5   -0.05    0.05
 -19   0   5    0.03    0.08
 -19   0  -5    0.00    0.07
  19   0  -6   15.13    0.58
  19   0  -6   15.01    0.49
  19   0   6   14.40    0.60
  19   0   6   14.86    0.54
 -19   0  -6   15.54    0.63
 -19   0   6   15.02    0.63
 -19   0   7   -0.08    0.05
  19   0   7    0.03    0.07
  19   0  -7    0.01    0.06
 -19   0  -7    0.02    0.06
  19   0   7   -0.04    0.06
  19   0  -8    0.00    0.07
 -19   0   8   -0.09    0.07
  19   0   8   -0.01    0.06
  19   0   8   -0.03    0.07
  19   0  -8   -0.11    0.04
 -19   0  -8    0.08    0.08
 -19   0   9    0.00    0.07
 -19   0  -9   -0.16    0.07
  19   0   9   -0.04    0.06
  19   0  -9    0.00    0.07
  19   0   9   -0.04    0.08
 -19   0   9   -0.11    0.07
  20   0   0   15.04    0.55
  20   0   0   13.81    0.53
 -20   0   0   14.32    0.60
  20   0  -1    0.00    0.06
  20   0   1    0.02    0.05
  20   0  -1    0.02    0.05
 -20   0   1   -0.04    0.07
 -20   0  -1   -0.04    0.08
  20   0  -2    0.13    0.07
 -20   0   2    0.29    0.11
  20   0   2   -0.02    0.06
 -20   0  -2    0.07    0.09
  20   0   2    0.02    0.08
  20   0  -2    0.15    0.07
 -20   0  -3   -0.12    0.06
  20   0  -3   -0.04    0.06
  20   0  -3   -0.07    0.05
 -20   0   3   -0.08    0.06
  20   0   3   -0.12    0.09
  20   0   3   -0.05    0.05
  20   0   4   15.88    0.62
  20   0  -4   15.52    0.54
  20   0  -4   15.83    0.59
 -20   0  -4   15.75    0.64
 -20   0   4   15.22    0.63
  20   0   4   15.17    0.56
  20   0  -5   -0.05    0.04
  20   0  -5    0.00    0.06
  20   0   5   -0.03    0.07
 -20   0  -5   -0.03    0.07
  20   0   5   -0.04    0.05
 -20   0   5   -0.06    0.08
  20   0  -6    0.01    0.05
  20   0   6   -0.11    0.06
  20   0  -6   -0.05    0.06
  20   0   6   -0.08    0.05
 -20   0  -6   -0.01    0.08
 -20   0   6   -0.05    0.07
  20   0   7   -0.04    0.06
  20   0  -7    0.12    0.09
 -20   0  -7    0.03    0.07
 -20   0   7   -0.02    0.07
  20   0   7   -0.12    0.06
  20   0  -7   -0.10    0.05
 -20   0  -8   13.24    0.61
  20   0   8   12.96    0.58
  20   0   8   12.83    0.51
  20   0  -8   11.81    0.52
  20   0  -8   12.84    0.56
 -20   0   8   13.52    0.61
 -21   0   0    0.10    0.08
  21   0   0    0.12    0.06
  21   0   0    0.01    0.06
  21   0  -1   -0.09    0.05
  21   0   1    0.00    0.05
  21   0  -1    0.00    0.06
 -21   0   1    0.00    0.07
  21   0   2    9.22    0.44
 -21   0  -2    9.79    0.49
  21   0  -2    9.16    0.42
  21   0  -2   10.66    0.43
 -21   0   2    9.21    0.48
  21   0   2    9.19    0.42
  21   0   3   -0.02    0.06
 -21   0  -3    0.06    0.07
  21   0  -3   -0.12    0.05
 -21   0   3   -0.02    0.07
  21   0   3   -0.11    0.06
  21   0   4   -0.01    0.07
  21   0  -4    0.00    0.07
  21   0   4    0.08    0.06
 -21   0  -4   -0.01    0.08
 -21   0   4   -0.08    0.08
  21   0  -4    0.10    0.06
 -21   0   5    0.05    0.07
  21   0   5   -0.09    0.05
  21   0  -5    0.02    0.07
  21   0  -5   -0.07    0.05
  21   0   5   -0.01    0.06
 -21   0  -5    0.03    0.06
  21   0  -6    4.94    0.33
  21   0  -6    4.89    0.25
  21   0   6    4.84    0.29
 -21   0  -6    4.83    0.35
 -21   0   6    5.10    0.36
  21   0   6    4.83    0.33
  22   0   0    0.39    0.09
  22   0   0    0.40    0.10
 -22   0   0    0.49    0.12
  22   0   1   -0.07    0.06
 -22   0  -1   -0.05    0.06
  22   0  -1    0.00    0.06
 -22   0   1   -0.12    0.05
  22   0   1   -0.05    0.06
  22   0  -1   -0.05    0.05
 -22   0  -2   -0.01    0.07
  22   0  -2    0.00    0.07
 -22   0   2    0.06    0.09
  22   0   2   -0.09    0.06
  22   0   2    0.11    0.08
  22   0   3   -0.02    0.07
 -22   0   3    0.04    0.10
  22   0  -3   -0.09    0.06
 -22   0  -3   -0.04    0.07
  22   0   3   -0.03    0.06
  22   0  -3   -0.15    0.07
   0   1   1    0.00    0.00
   0   1  -1    0.01    0.00
   0   1  -1    0.01    0.00
   0  -1  -1    0.00    0.00
   0   1  -1    0.00    0.00
   0  -1  -2    0.01    0.01
   0   1   2    0.00    0.01
   0   1  -2   -0.01    0.01
   0  -1   2    0.01    0.01
   0   1   2    0.00    0.01
   0   1   2    0.01    0.01
   0  -1   2    0.01    0.01
   0   1  -2    0.01    0.00
   0  -1  -2    0.00    0.01
   0   1   2    0.00    0.01
   0   1  -2    0.00    0.01
   0   1  -2    0.00    0.01
   0  -1   2    0.01    0.01
   0  -1  -2    0.01    0.01
   0   1  -2    0.01    0.00
   0   1   3    0.02    0.01
   0  -1  -3    0.01    0.01
   0   1  -3    0.01    0.01
   0   1  -3    0.02    0.01
   0   1  -3    0.00    0.01
   0  -1   3    0.02    0.01
   0  -1   3    0.02    0.01
   0  -1  -3    0.03    0.02
   0  -1   3    0.01    0.02
   0  -1  -3    0.02    0.01
   0   1  -3    0.02    0.01
   0   1   3    0.01    0.01
   0  -1   3    0.01    0.01
   0  -1  -3    0.02    0.01
   0   1   3    0.01    0.01
   0  -1   3    0.00    0.01
   0  -1  -4    0.08    0.02
   0   1  -4    0.10    0.03
   0  -1  -4    0.15    0.04
   0   1   4    0.11    0.02
   0  -1   4    0.14    0.03
   0   1  -4    0.13    0.03
   0  -1   4    0.11    0.03
   0   1  -4    0.10    0.02
   0  -1   4    0.15    0.02
   0   1  -4    0.10    0.02
   0  -1   4    0.15    0.02
   0  -1  -4    0.13    0.02
   0  -1  -4    0.15    0.03
   0   1   4    0.16    0.03
   0   1   4    0.13    0.03
   0  -1   4    0.12    0.02
   0   1   5    0.08    0.03
   0  -1  -5    0.03    0.02
   0  -1  -5    0.05    0.02
   0  -1   5    0.09    0.03
   0   1  -5    0.08    0.03
   0  -1   5    0.08    0.01
   0   1  -5    0.05    0.02
   0   1  -5    0.04    0.01
   0  -1   5    0.03    0.02
   0  -1   5    0.05    0.02
   0   1   5    0.06    0.02
   0   1   5    0.08    0.02
   0  -1   5    0.06    0.02
   0  -1  -5    0.04    0.02
   0   1   5    0.07    0.02
   0  -1  -6   -0.02    0.01
   0   1  -6    0.01    0.01
   0   1   6    0.00    0.02
   0   1   6   -0.01    0.01
   0  -1   6    0.01    0.01
   0   1  -6    0.01    0.02
   0   1  -6   -0.02    0.02
   0  -1   6    0.01    0.01
   0   1   6   -0.03    0.02
   0  -1   6    0.04    0.02
   0  -1   6   -0.02    0.02
   0  -1  -6   -0.01    0.03
   0  -1   6   -0.01    0.02
   0   1  -6   -0.01    0.01
   0  -1  -6    0.02    0.02
   0   1   6    0.00    0.02
   0  -1  -6   -0.02    0.01
   0   1  -7    0.02    0.03
   0   1  -7   -0.01    0.02
   0  -1   7    0.02    0.01
   0   1   7    0.01    0.02
   0   1   7    0.01    0.03
   0  -1  -7    0.01    0.02
   0  -1   7    0.03    0.01
   0  -1  -7    0.00    0.02
   0  -1   7   -0.02    0.02
   0   1   7    0.01    0.01
   0   1   7    0.02    0.02
   0  -1  -7    0.06    0.03
   0  -1   7    0.04    0.03
   0  -1   7    0.02    0.03
   0   1  -7    0.03    0.02
   0  -1  -7    0.04    0.02
   0   1  -7    0.03    0.02
   0   1  -8    0.24    0.06
   0   1   8    0.11    0.04
   0  -1  -8    0.19    0.05
   0   1   8    0.16    0.05
   0  -1   8    0.14    0.05
   0   1  -8    0.06    0.03
   0  -1   8    0.07    0.04
   0   1  -8    0.15    0.03
   0  -1  -8    0.11    0.04
   0   1   8    0.12    0.03
   0  -1  -8    0.10    0.03
   0   1   8    0.04    0.03
   0  -1   8    0.15    0.04
   0  -1  -9    0.01    0.02
   0   1  -9    0.02    0.03
   0   1   9    0.03    0.04
   0   1   9    0.05    0.02
   0   1  -9    0.02    0.03
   0   1  -9    0.06    0.02
   0   1   9    0.05    0.03
   0  -1   9    0.06    0.03
   0  -1   9    0.04    0.01
   0   1   9    0.06    0.02
   0  -1   9    0.04    0.04
   0  -1  -9    0.04    0.02
   0  -1   9    0.04    0.04
   0  -1  -9    0.05    0.03
   0   1 -10    0.02    0.03
   0   1  10   -0.03    0.03
   0  -1 -10   -0.04    0.04
   0   1  10   -0.02    0.02
   0  -1  10   -0.04    0.03
   0   1  10   -0.01    0.03
   0  -1  10   -0.03    0.03
   0   1 -10   -0.04    0.02
   0  -1  10    0.01    0.03
   0  -1 -10   -0.01    0.02
   0  -1 -11    0.01    0.04
   0  -1  11    0.06    0.04
   0  -1  11    0.00    0.03
   0  -1 -11    0.02    0.03
   0   1  11    0.03    0.02
   0   1  11    0.05    0.05
   0   1  11   -0.01    0.03
   0  -1  11    0.00    0.04
   0   1 -11    0.03    0.05
   0  -1 -12    0.16    0.04
   0   1 -12    0.23    0.08
   0   1  12    0.22    0.06
   0   1  12    0.22    0.06
   0  -1  12    0.24    0.05
   0  -1  12    0.12    0.05
   0   1  12    0.17    0.05
   0   1  13    0.02    0.05
   0  -1  13    0.05    0.05
   0   1 -13    0.01    0.05
   0  -1 -13    0.00    0.05
   0   1  13    0.04    0.04
   0  -1  13   -0.01    0.07
   0   1  13    0.04    0.04
   0  -1 -14   -0.10    0.05
   0  -1  14   -0.03    0.03
   0   1  14   -0.03    0.04
   0   1  14   -0.01    0.04
   0   1  14   -0.08    0.05
   0   1 -14   -0.01    0.05
   0  -1  14   -0.05    0.05
   0  -1  15   -0.09    0.06
   0  -1 -15   -0.04    0.05
   0  -1  15   -0.03    0.04
   0   1  15   -0.02    0.04
   0   1 -15   -0.03    0.06
   0   1  15   -0.06    0.06
   0   1  15    0.04    0.06
   0   1  16    0.22    0.08
   0  -1  16    0.03    0.05
   0   1  16    0.11    0.05
   0  -1 -16    0.14    0.09
   0  -1  16    0.20    0.08
   0   1  17    0.02    0.08
   0  -1  17   -0.05    0.09
   0   1  17    0.01    0.08
   0   1  17   -0.05    0.05
   0  -1  17    0.00    0.06
   1   1  -1   10.36    0.25
  -1  -1  -1   10.73    0.26
  -1  -1  -1   10.10    0.25
  -1   1   1   10.54    0.26
   1  -1   1   10.25    0.25
  -1   1   1   10.27    0.26
  -1   1   1   10.84    0.25
   1   1  -1   10.69    0.25
   1   1  -1   10.81    0.26
   1  -1   1   10.37    0.26
  -1   1   1   10.49    0.27
  -1  -1  -1   10.28    0.26
  -1   1  -1   10.65    0.25
  -1  -1   1   10.31    0.26
   1   1   1   10.66    0.26
   1  -1  -1   10.61    0.26
   1   1   1   10.71    0.26
  -1  -1   1   11.73    0.27
  -1  -1   1   11.05    0.26
  -1   1  -1   10.27    0.26
   1   1   1   10.35    0.25
  -1   1  -1   10.00    0.26
  -1   1  -1   10.63    0.24
   1  -1   2    0.01    0.01
   1   1  -2    0.01    0.01
   1   1  -2    0.01    0.01
  -1   1   2    0.01    0.01
  -1  -1  -2    0.02    0.01
   1  -1   2    0.01    0.01
  -1   1   2    0.01    0.01
   1   1  -2    0.01    0.01
  -1   1   2    0.01    0.00
   1  -1   2    0.02    0.01
  -1  -1  -2    0.01    0.01
  -1   1   2    0.02    0.01
   1  -1   2    0.02    0.01
  -1  -1  -2    0.01    0.01
  -1   1   2    0.01    0.01
   1  -1  -2    0.01    0.00
  -1   1  -2    0.02    0.01
   1   1   2    0.00    0.01
  -1   1  -2    0.02    0.01
  -1   1  -2    0.01    0.01
   1   1   2    0.00    0.01
  -1  -1   2    0.02    0.01
   1   1   2    0.01    0.01
   1  -1  -2    0.01    0.01
  -1  -1   2    0.00    0.01
  -1   1  -2    0.01    0.01
  -1  -1   2    0.01    0.01
   1   1   2    0.01    0.01
  -1   1   3   11.03    0.30
   1   1  -3   10.91    0.30
  -1  -1  -3   11.16    0.29
  -1   1   3   11.21    0.28
   1  -1   3   10.56    0.31
  -1   1   3   10.91    0.26
   1  -1   3   10.82    0.32
   1   1  -3   11.32    0.26
   1  -1   3   11.31    0.29
   1  -1   3   10.85    0.27
  -1   1   3   10.93    0.31
   1  -1   3   11.50    0.30
  -1  -1  -3   10.99    0.29
  -1  -1  -3   11.18    0.30
  -1   1  -3   11.60    0.28
   1  -1  -3   10.75    0.31
   1   1   3   10.92    0.29
  -1   1  -3   10.91    0.29
   1  -1  -3   11.11    0.30
   1  -1  -3   10.83    0.26
  -1  -1   3   11.17    0.28
  -1  -1   3   11.02    0.28
  -1   1  -3   10.77    0.30
  -1   1  -3   10.98    0.28
   1  -1  -3   11.10    0.28
   1   1   3   11.45    0.29
  -1  -1   3   11.38    0.29
  -1  -1  -4    5.69    0.19
  -1   1   4    5.67    0.16
   1  -1   4    5.30    0.17
  -1   1   4    5.05    0.19
   1   1  -4    5.21    0.14
   1  -1   4    5.15    0.17
  -1   1   4    5.20    0.15
   1  -1   4    5.27    0.15
  -1  -1  -4    5.45    0.18
   1  -1   4    5.30    0.15
   1   1   4    5.49    0.18
  -1   1  -4    5.09    0.17
  -1  -1   4    5.18    0.19
  -1   1  -4    5.20    0.17
  -1  -1   4    5.09    0.17
   1   1   4    5.35    0.19
  -1  -1   4    5.43    0.17
   1  -1  -4    5.65    0.18
  -1  -1   4    5.32    0.16
  -1   1  -4    5.01    0.19
   1  -1  -4    5.67    0.20
   1  -1  -4    5.47    0.16
   1   1   4    5.33    0.17
  -1  -1   4    5.22    0.16
   1  -1  -4    5.47    0.15
   1   1   4    5.49    0.17
   1   1  -5    6.65    0.23
  -1  -1  -5    6.69    0.23
   1  -1   5    6.41    0.21
   1  -1   5    6.52    0.21
  -1  -1  -5    6.25    0.20
   1  -1   5    6.58    0.18
   1   1  -5    6.47    0.21
   1   1  -5    6.57    0.18
   1  -1   5    6.40    0.18
  -1   1   5    6.33    0.23
   1  -1   5    5.97    0.22
  -1   1   5    6.34    0.19
  -1  -1  -5    6.56    0.20
  -1  -1  -5    6.67    0.22
  -1   1   5    6.17    0.21
  -1   1   5    6.33    0.18
   1  -1  -5    6.11    0.18
   1   1   5    6.67    0.20
   1  -1  -5    6.20    0.21
  -1   1  -5    6.25    0.21
  -1   1  -5    6.00    0.20
  -1  -1   5    6.48    0.20
  -1  -1   5    6.41    0.21
  -1  -1   5    6.48    0.21
  -1  -1   5    6.37    0.23
   1  -1  -5    6.38    0.20
  -1  -1   5    6.29    0.23
  -1   1  -5    6.51    0.23
   1  -1  -5    6.52    0.23
   1   1   5    6.39    0.21
   1   1   5    6.47    0.23
   1   1   5    6.60    0.20
   1  -1   6    1.54    0.09
  -1   1   6    1.51    0.08
   1  -1   6    1.53    0.07
  -1   1   6    1.52    0.08
   1  -1   6    1.47    0.09
  -1  -1  -6    1.96    0.12
  -1  -1  -6    1.91    0.11
  -1   1   6    1.49    0.11
  -1  -1  -6    1.69    0.09
  -1  -1  -6    1.97    0.10
   1  -1   6    1.63    0.10
   1   1  -6    1.85    0.12
  -1   1   6    1.43    0.10
   1   1  -6    1.81    0.10
   1  -1   6    1.51    0.11
  -1  -1   6    1.78    0.09
   1  -1  -6    1.59    0.10
  -1   1  -6    1.41    0.09
  -1  -1   6    1.95    0.10
  -1  -1   6    1.83    0.12
   1   1   6    1.80    0.09
   1   1   6    1.66    0.11
  -1   1  -6    1.50    0.09
  -1   1  -6    1.53    0.11
   1  -1  -6    1.50    0.11
   1   1   6    1.96    0.11
  -1  -1   6    1.71    0.09
   1  -1  -6    1.52    0.09
  -1  -1   6    1.71    0.10
  -1   1   7   11.97    0.37
   1  -1   7   12.19    0.32
   1   1  -7   11.96    0.37
   1  -1   7   12.20    0.31
  -1   1   7   12.85    0.35
  -1   1   7   11.99    0.39
  -1   1   7   12.04    0.33
   1   1  -7   11.72    0.39
   1  -1   7   11.87    0.36
   1   1  -7   12.24    0.33
  -1  -1  -7   11.91    0.37
  -1  -1  -7   11.93    0.35
   1  -1   7   11.55    0.39
   1  -1   7   11.72    0.36
  -1  -1  -7   12.37    0.40
  -1  -1  -7   11.77    0.35
   1  -1  -7   11.22    0.33
  -1  -1   7   12.03    0.36
  -1   1  -7   11.62    0.39
   1   1   7   12.05    0.35
  -1  -1   7   12.13    0.34
   1   1   7   11.67    0.39
  -1  -1   7   12.06    0.39
  -1   1  -7   11.81    0.36
   1   1   7   12.12    0.37
   1  -1  -7   11.74    0.34
   1  -1  -7   12.04    0.37
  -1   1  -7   11.78    0.36
  -1  -1   7   11.81    0.37
  -1  -1   7   11.93    0.34
   1   1   7   12.42    0.34
   1  -1  -7   12.17    0.40
  -1   1   8    2.21    0.10
  -1  -1  -8    2.51    0.13
  -1   1   8    2.36    0.15
  -1   1   8    2.25    0.14
  -1  -1  -8    2.39    0.16
   1  -1   8    2.24    0.13
   1  -1   8    2.23    0.09
  -1  -1  -8    2.30    0.12
   1  -1   8    2.14    0.09
   1  -1   8    2.20    0.13
   1  -1   8    2.13    0.14
   1   1  -8    2.03    0.15
   1   1  -8    2.16    0.11
  -1   1   8    2.24    0.11
   1   1   8    2.49    0.15
   1  -1  -8    2.30    0.11
   1  -1  -8    2.33    0.12
  -1  -1   8    2.11    0.15
  -1   1  -8    2.24    0.13
  -1  -1   8    2.35    0.12
  -1  -1   8    1.97    0.13
   1  -1  -8    2.28    0.14
   1   1   8    2.13    0.12
  -1   1  -8    2.35    0.16
  -1  -1   8    2.31    0.12
   1   1   8    2.50    0.11
   1  -1  -8    2.39    0.16
  -1   1  -8    1.97    0.12
   1   1   8    2.36    0.14
   1  -1   9    2.08    0.13
   1  -1   9    2.00    0.09
   1   1  -9    2.11    0.11
   1  -1   9    2.01    0.13
   1  -1   9    2.02    0.09
  -1   1   9    2.13    0.10
  -1  -1  -9    2.03    0.12
  -1   1   9    2.00    0.11
  -1  -1  -9    2.08    0.13
  -1  -1  -9    2.22    0.13
   1  -1  -9    1.94    0.11
   1  -1  -9    2.06    0.14
   1  -1  -9    2.72    0.27
   1   1   9    2.05    0.14
  -1  -1   9    1.94    0.13
  -1   1  -9    2.08    0.24
  -1  -1   9    2.09    0.13
   1   1   9    2.21    0.11
   1  -1  -9    1.93    0.12
  -1   1  -9    1.94    0.12
   1   1   9    2.16    0.13
  -1   1  -9    2.08    0.13
  -1  -1   9    2.20    0.12
  -1  -1   9    2.14    0.12
   1  -1  10    0.30    0.06
   1  -1  10    0.25    0.06
   1   1 -10    0.43    0.08
  -1   1  10    0.30    0.06
  -1   1  10    0.36    0.05
   1   1 -10    0.28    0.04
  -1   1  10    0.28    0.05
   1  -1  10    0.27    0.04
  -1   1  10    0.37    0.04
  -1  -1 -10    0.42    0.07
  -1  -1 -10    0.38    0.08
   1  -1 -10    0.30    0.08
   1   1  10    0.42    0.07
  -1  -1  10    0.26    0.05
  -1   1 -10    0.23    0.07
   1   1  10    0.41    0.07
   1  -1 -10    0.31    0.06
  -1  -1  10    0.36    0.07
  -1  -1  10    0.37    0.06
   1  -1 -10    0.27    0.05
  -1   1  11    4.63    0.25
   1   1 -11    4.20    0.18
  -1   1  11    4.28    0.19
  -1  -1 -11    4.48    0.26
   1   1 -11    4.64    0.26
  -1   1  11    4.40    0.23
   1  -1  11    4.27    0.22
   1  -1  11    4.59    0.21
  -1   1  11    4.56    0.16
  -1  -1 -11    4.39    0.20
  -1   1  11    4.15    0.19
   1  -1 -11    4.45    0.26
  -1  -1  11    4.30    0.20
   1  -1 -11    4.45    0.20
  -1  -1  11    4.43    0.20
   1   1  11    4.63    0.21
  -1  -1  11    4.34    0.23
   1   1  11    4.65    0.17
  -1   1 -11    4.53    0.26
  -1   1 -11    4.05    0.20
   1   1  11    4.28    0.23
  -1  -1 -12    0.30    0.07
  -1   1  12    0.36    0.06
  -1  -1 -12    0.26    0.09
  -1   1  12    0.28    0.08
   1   1 -12    0.30    0.05
  -1   1  12    0.33    0.06
  -1   1  12    0.32    0.04
   1   1 -12    0.42    0.11
  -1   1  12    0.50    0.09
   1  -1  12    0.28    0.07
   1  -1  12    0.27    0.06
   1  -1  12    0.30    0.07
  -1   1 -12    0.18    0.06
  -1   1 -12    0.33    0.09
  -1  -1  12    0.29    0.08
  -1  -1  12    0.32    0.06
   1   1  12    0.25    0.07
  -1  -1  12    0.31    0.06
   1  -1 -12    0.32    0.06
   1  -1 -12    0.24    0.08
   1   1  12    0.33    0.07
  -1  -1 -13    0.45    0.10
  -1   1  13    0.19    0.05
   1  -1  13    0.28    0.07
   1  -1  13    0.36    0.07
  -1   1  13    0.22    0.06
   1   1 -13    0.27    0.09
  -1   1  13    0.20    0.07
  -1   1  13    0.19    0.08
  -1   1 -13    0.34    0.09
  -1  -1  13    0.24    0.06
  -1  -1  13    0.40    0.11
   1  -1 -13    0.36    0.10
   1  -1 -13    0.25    0.06
   1   1  13    0.41    0.09
  -1  -1  13    0.33    0.07
  -1  -1  13    0.31    0.06
   1   1 -14    0.15    0.07
   1  -1  14    0.11    0.06
  -1   1  14    0.08    0.07
  -1   1  14    0.13    0.05
  -1  -1 -14    0.21    0.08
  -1   1  14    0.08    0.06
  -1   1  14    0.00    0.05
   1   1  14    0.11    0.07
  -1  -1  14    0.22    0.09
  -1   1 -14    0.15    0.08
   1   1  14    0.16    0.06
   1  -1 -14    0.08    0.06
  -1  -1  14    0.12    0.05
  -1  -1  14    0.18    0.06
   1  -1  15    1.63    0.15
  -1   1  15    1.34    0.18
  -1   1  15    1.17    0.17
   1  -1  15    1.46    0.17
  -1  -1 -15    1.55    0.20
   1   1 -15    1.77    0.20
  -1   1  15    1.33    0.17
  -1   1 -15    1.55    0.20
   1   1  15    1.52    0.17
  -1  -1  15    1.31    0.13
   1   1  15    1.32    0.13
  -1  -1  15    1.38    0.20
  -1  -1  15    1.34    0.24
  -1   1  16    0.07    0.06
   1  -1  16    0.12    0.07
  -1  -1 -16    0.08    0.08
  -1   1  16    0.03    0.04
  -1   1  16   -0.06    0.07
   1  -1  16    0.02    0.04
   1   1  16    0.06    0.07
  -1   1 -16    0.06    0.09
   1   1  16   -0.03    0.05
  -1  -1  16   -0.06    0.04
  -1  -1  16   -0.01    0.08
  -1  -1  16   -0.01    0.05
   1   1  16   -0.12    0.07
   1  -1  17    0.15    0.10
   1  -1  17    0.06    0.07
  -1   1  17    0.35    0.10
  -1   1  17    0.18    0.07
   1  -1  17    0.35    0.10
  -1  -1 -17    0.36    0.12
  -1   1  17    0.28    0.11
   1   1  17    0.05    0.06
  -1  -1  17    0.18    0.07
  -1   1 -17    0.22    0.09
   1   1  17    0.31    0.12
  -1  -1  17    0.27    0.12
  -1  -1  17    0.45    0.11
   1   1  17    0.22    0.09
   2   1   0    0.01    0.01
  -2   1   0    0.00    0.00
  -2  -1   0    0.01    0.01
   2  -1   0    0.01    0.01
  -2   1   0    0.00    0.01
   2   1   0    0.01    0.01
  -2  -1   0    0.01    0.01
  -2   1   0    0.00    0.01
   2   1   0    0.01    0.01
  -2  -1   0    0.01    0.01
   2  -1   0    0.00    0.01
  -2   1   0    0.03    0.01
   2  -1   0    0.00    0.01
   2   1   0    0.01    0.01
   2  -1   1   45.00    1.73
  -2  -1  -1   48.44    1.68
   2   1  -1   51.81    1.53
  -2   1   1   49.53    1.74
   2   1  -1   50.91    1.59
  -2  -1  -1   49.55    1.84
  -2   1   1   49.92    1.71
   2  -1   1   51.04    1.71
   2   1   1   45.37    1.79
  -2   1  -1   51.70    1.82
   2  -1  -1   42.30    1.87
   2   1   1   50.77    1.71
  -2  -1   1   50.00    1.53
  -2  -1   1   48.84    1.58
  -2   1  -1   46.66    1.67
   2  -1  -1   50.61    1.72
   2   1  -2   22.68    0.51
   2   1  -2   22.33    0.54
  -2  -1  -2   22.24    0.54
  -2  -1  -2   21.97    0.54
  -2  -1  -2   21.45    0.54
   2  -1   2   22.60    0.52
   2   1  -2   23.08    0.54
  -2   1   2   23.61    0.54
  -2   1   2   21.72    0.54
   2  -1   2   21.61    0.54
   2  -1   2   21.74    0.56
   2   1  -2   21.78    0.52
   2  -1   2   22.61    0.53
  -2   1   2   22.99    0.53
  -2   1  -2   22.30    0.54
   2   1   2   22.61    0.54
  -2   1  -2   22.91    0.52
  -2  -1   2   22.95    0.51
   2   1   2   21.96    0.54
   2  -1  -2   22.10    0.54
  -2  -1   2   21.72    0.52
  -2  -1   2   23.48    0.54
  -2   1  -2   22.61    0.54
   2  -1  -2   22.91    0.54
  -2   1   3   14.30    0.39
  -2   1   3   14.90    0.39
  -2  -1  -3   15.19    0.40
   2  -1   3   14.80    0.39
  -2   1   3   15.36    0.38
   2   1  -3   14.36    0.36
   2  -1   3   14.63    0.37
   2   1  -3   14.65    0.35
  -2  -1  -3   14.71    0.39
  -2   1   3   14.58    0.39
  -2   1   3   15.40    0.37
  -2   1   3   14.78    0.34
   2  -1   3   14.65    0.38
  -2   1   3   15.00    0.34
   2   1  -3   15.40    0.38
   2  -1   3   14.54    0.37
   2  -1  -3   15.00    0.39
  -2   1  -3   14.24    0.39
  -2  -1   3   14.75    0.39
   2   1   3   14.73    0.38
   2   1   3   14.69    0.38
  -2  -1   3   14.45    0.36
   2   1   3   15.02    0.39
   2   1   3   14.86    0.38
  -2   1  -3   15.37    0.38
  -2  -1   3   14.75    0.39
   2  -1  -3   14.70    0.37
  -2   1  -3   14.44    0.38
  -2   1  -3   14.69    0.37
  -2  -1   3   15.29    0.38
  -2   1   4    0.74    0.03
   2  -1   4    0.65    0.05
  -2   1   4    0.64    0.05
   2  -1   4    0.66    0.04
   2  -1   4    0.70    0.06
  -2   1   4    0.70    0.03
  -2   1   4    0.73    0.05
  -2  -1  -4    0.73    0.05
   2  -1   4    0.59    0.06
  -2  -1  -4    0.68    0.06
  -2   1   4    0.71    0.05
  -2   1   4    0.66    0.06
   2  -1   4    0.66    0.05
   2   1  -4    0.71    0.06
   2   1  -4    0.65    0.04
  -2  -1  -4    0.78    0.06
  -2   1   4    0.73    0.06
   2   1   4    0.79    0.06
  -2   1  -4    0.65    0.06
  -2   1  -4    0.55    0.05
   2   1   4    0.76    0.05
  -2  -1   4    0.67    0.04
  -2   1  -4    0.62    0.05
  -2  -1   4    0.76    0.05
  -2  -1   4    0.66    0.06
   2   1   4    0.69    0.06
  -2  -1   4    0.65    0.06
  -2  -1   4    0.69    0.06
   2   1   4    0.74    0.06
  -2   1  -4    0.67    0.05
   2  -1  -4    0.81    0.05
  -2  -1   4    0.69    0.05
   2  -1  -4    0.77    0.06
  -2   1   5   33.28    0.76
  -2   1   5   33.31    0.80
  -2   1   5   32.95    0.75
   2  -1   5   32.35    0.77
  -2  -1  -5   31.59    0.79
  -2  -1  -5   31.74    0.81
   2  -1   5   31.50    0.78
   2   1  -5   31.11    0.82
   2  -1   5   32.22    0.80
  -2   1   5   31.75    0.81
   2  -1   5   32.06    0.81
  -2  -1  -5   32.27    0.79
  -2   1   5   32.10    0.80
  -2   1   5   31.92    0.74
   2   1  -5   32.33    0.76
   2  -1   5   33.27    0.77
  -2  -1   5   32.88    0.77
  -2  -1   5   30.53    0.80
   2   1   5   32.28    0.81
  -2  -1   5   31.88    0.80
  -2  -1   5   32.06    0.76
  -2  -1   5   33.45    0.80
   2  -1  -5   32.51    0.77
   2  -1  -5   31.69    0.80
   2   1   5   32.52    0.78
  -2   1  -5   32.32    0.80
   2   1   5   32.21    0.79
   2   1   5   32.51    0.80
  -2   1  -5   31.83    0.81
  -2   1  -5   32.23    0.78
  -2  -1   5   31.91    0.82
  -2  -1  -6   11.33    0.34
   2  -1   6   12.70    0.32
   2  -1   6   11.89    0.35
   2  -1   6   11.65    0.37
  -2   1   6   11.86    0.35
  -2   1   6   11.20    0.30
  -2   1   6   11.61    0.30
  -2   1   6   11.21    0.36
   2   1  -6   11.81    0.31
   2  -1   6   12.05    0.32
  -2  -1  -6   11.27    0.37
  -2   1   6   11.61    0.31
  -2   1   6   11.37    0.37
   2  -1   6   11.93    0.34
  -2  -1  -6   11.32    0.35
  -2   1   6   11.34    0.35
   2   1   6   11.37    0.36
   2   1   6   11.74    0.33
   2  -1  -6   11.52    0.32
  -2  -1   6   12.16    0.35
  -2  -1   6   11.23    0.35
   2   1   6   11.59    0.35
  -2  -1   6   11.72    0.32
   2   1   6   11.29    0.34
   2  -1  -6   11.55    0.35
  -2  -1   6   11.76    0.32
  -2  -1   6   11.56    0.37
   2  -1  -6   11.79    0.38
   2   1   6   11.57    0.33
  -2   1  -6   11.78    0.35
  -2   1  -6   12.13    0.34
  -2   1  -6   11.89    0.37
  -2  -1   6   11.48    0.36
  -2   1   7    9.43    0.31
  -2   1   7    9.50    0.26
  -2  -1  -7    9.66    0.30
   2  -1   7    9.48    0.33
   2  -1   7    9.16    0.30
  -2   1   7   10.06    0.34
  -2  -1  -7    9.21    0.33
  -2   1   7    9.60    0.32
   2  -1   7    9.07    0.30
  -2  -1  -7    9.99    0.32
   2   1  -7    9.56    0.27
  -2   1   7    9.63    0.27
  -2   1   7    9.66    0.34
   2  -1   7    9.71    0.27
   2  -1   7    9.16    0.30
   2   1  -7    9.49    0.34
   2   1   7    9.87    0.30
  -2  -1   7    9.12    0.27
  -2   1  -7    9.84    0.31
   2   1   7   10.12    0.30
  -2  -1   7    9.30    0.31
   2  -1  -7    9.30    0.29
  -2   1  -7    9.07    0.31
   2  -1  -7    9.70    0.32
  -2  -1   7   10.10    0.32
   2   1   7    9.58    0.31
  -2   1  -7    9.17    0.33
   2   1   7    9.86    0.29
  -2  -1   7    9.41    0.28
   2  -1  -7    9.25    0.34
  -2  -1   7    9.45    0.34
   2   1   7    9.44    0.33
   2  -1   8    1.13    0.09
   2  -1   8    1.12    0.10
   2  -1   8    1.01    0.07
  -2   1   8    1.15    0.07
  -2   1   8    1.12    0.07
  -2   1   8    1.21    0.07
   2   1  -8    1.08    0.07
  -2  -1  -8    1.14    0.09
  -2   1   8    1.21    0.10
  -2   1   8    1.13    0.10
  -2  -1  -8    1.22    0.11
   2  -1   8    0.91    0.09
  -2   1   8    0.98    0.10
   2  -1   8    1.05    0.07
   2   1  -8    1.04    0.11
  -2   1   8    1.23    0.11
  -2  -1   8    0.99    0.10
   2  -1  -8    1.08    0.16
   2  -1  -8    1.24    0.10
  -2   1  -8    1.15    0.11
   2   1   8    1.24    0.08
  -2  -1   8    1.09    0.07
   2  -1  -8    1.09    0.08
  -2  -1   8    1.02    0.09
  -2  -1   8    1.05    0.10
   2   1   8    1.29    0.08
   2   1   8    1.24    0.10
  -2   1  -8    0.92    0.08
  -2   1  -8    1.10    0.09
   2   1   8    1.35    0.11
  -2  -1   8    1.03    0.10
  -2  -1   8    1.09    0.08
   2   1   8    1.17    0.09
  -2   1   9   10.71    0.31
  -2   1   9   10.61    0.37
  -2  -1  -9   10.41    0.35
   2  -1   9   10.66    0.36
   2   1  -9   10.62    0.32
  -2   1   9   11.63    0.41
   2  -1   9   10.38    0.36
  -2   1   9   10.78    0.39
  -2  -1  -9   10.40    0.36
  -2   1   9   10.81    0.30
   2   1  -9   10.74    0.45
  -2   1   9   10.97    0.31
  -2  -1  -9   10.71    0.40
   2  -1   9   11.08    0.30
   2   1   9   10.34    0.36
   2  -1  -9   10.93    0.34
  -2  -1   9   10.75    0.37
  -2   1  -9   11.10    0.36
   2   1   9   10.93    0.33
   2  -1  -9   10.55    0.37
   2  -1  -9   11.02    0.41
   2   1   9   10.73    0.35
  -2   1  -9   10.40    0.36
  -2  -1   9   10.30    0.39
  -2  -1   9   10.85    0.33
  -2  -1   9   10.76    0.32
  -2   1  -9   10.58    0.40
   2   1 -10    2.15    0.12
  -2  -1 -10    1.93    0.14
  -2   1  10    2.25    0.10
   2  -1  10    2.34    0.15
  -2   1  10    2.15    0.17
   2  -1  10    2.51    0.11
  -2   1  10    2.18    0.15
  -2   1  10    2.28    0.12
   2   1 -10    2.08    0.17
  -2  -1 -10    2.53    0.18
  -2   1  10    2.26    0.12
   2  -1  10    2.51    0.16
   2  -1 -10    2.25    0.18
   2  -1 -10    2.17    0.13
  -2  -1  10    2.47    0.13
   2   1  10    2.14    0.15
  -2  -1  10    2.31    0.16
   2   1  10    2.24    0.12
  -2  -1  10    2.19    0.12
  -2   1 -10    2.35    0.18
  -2   1 -10    2.18    0.14
  -2  -1  10    2.34    0.17
   2   1  10    2.25    0.15
  -2  -1 -11    8.99    0.33
   2   1 -11    8.92    0.39
  -2  -1 -11    9.06    0.39
  -2   1  11    8.55    0.35
  -2   1  11    8.67    0.29
  -2   1  11    8.64    0.25
  -2   1  11    8.70    0.29
   2   1 -11    9.12    0.30
   2  -1  11    8.76    0.26
   2  -1  11    9.13    0.35
   2  -1  11    9.11    0.34
  -2   1  11    8.56    0.37
   2  -1 -11    8.95    0.31
  -2  -1  11    8.95    0.38
  -2   1 -11    8.71    0.38
  -2  -1  11    8.69    0.30
  -2  -1  11    8.26    0.34
  -2   1 -11    8.32    0.33
   2   1  11    9.17    0.29
  -2  -1  11    9.22    0.30
   2  -1 -11    9.57    0.40
   2   1  11    9.26    0.33
   2   1  11    8.75    0.35
  -2   1  12    1.96    0.12
  -2   1  12    2.10    0.12
  -2   1  12    1.91    0.18
   2  -1  12    1.78    0.15
   2  -1  12    1.78    0.14
  -2   1  12    1.97    0.17
   2  -1  12    1.92    0.10
  -2  -1 -12    2.28    0.20
   2   1 -12    1.92    0.12
   2   1 -12    2.31    0.20
  -2  -1  12    1.80    0.16
  -2  -1  12    1.86    0.12
  -2  -1  12    1.71    0.18
  -2  -1  12    1.75    0.13
   2  -1 -12    2.02    0.14
   2   1  12    2.05    0.23
  -2   1 -12    1.81    0.18
   2   1  12    2.26    0.12
   2   1  12    1.98    0.16
  -2   1  13    7.24    0.37
   2  -1  13    7.14    0.33
  -2   1  13    7.17    0.34
  -2  -1 -13    7.28    0.38
   2   1 -13    7.36    0.28
  -2   1  13    7.53    0.27
   2  -1  13    7.41    0.31
  -2  -1  13    7.64    0.29
  -2   1 -13    7.52    0.38
   2   1  13    7.31    0.25
  -2  -1  13    7.60    0.34
   2  -1 -13    7.24    0.29
   2   1  13    7.70    0.31
  -2  -1  13    7.66    0.38
   2   1  13    7.66    0.34
  -2  -1 -14    1.24    0.18
   2   1 -14    1.44    0.12
  -2   1  14    1.49    0.16
   2  -1  14    1.40    0.14
  -2   1  14    1.32    0.11
  -2   1  14    1.30    0.17
   2  -1  14    1.37    0.15
  -2  -1  14    1.28    0.11
  -2  -1  14    1.17    0.12
   2  -1 -14    1.25    0.12
  -2   1 -14    1.16    0.18
   2   1  14    1.52    0.14
  -2  -1  14    1.55    0.18
   2   1  14    1.31    0.15
  -2  -1  14    1.48    0.16
  -2   1  15    3.74    0.29
  -2   1  15    3.78    0.19
  -2   1  15    3.78    0.19
   2  -1  15    3.93    0.23
  -2   1  15    3.47    0.25
  -2  -1 -15    4.46    0.31
   2  -1  15    4.12    0.26
  -2   1 -15    4.03    0.30
  -2  -1  15    3.92    0.30
  -2  -1  15    4.11    0.27
   2   1  15    3.98    0.23
  -2  -1  15    4.09    0.21
   2   1  15    3.95    0.30
   2  -1 -15    3.72    0.22
  -2   1  16   -0.01    0.09
  -2  -1 -16    0.12    0.09
  -2   1  16    0.03    0.04
   2  -1  16    0.02    0.06
   2  -1  16    0.03    0.05
  -2   1  16    0.12    0.07
   2   1  16    0.09    0.06
  -2  -1  16   -0.01    0.08
  -2  -1  16    0.04    0.05
  -2   1 -16    0.01    0.06
  -2  -1  16    0.09    0.08
   2   1  16    0.06    0.07
  -2  -1 -17    3.87    0.32
  -2   1  17    3.45    0.26
  -2   1  17    3.77    0.31
  -2   1  17    3.71    0.20
   2  -1  17    3.35    0.26
   2  -1  17    3.41    0.23
   2   1  17    3.55    0.27
   2   1  17    3.53    0.23
   2   1  17    3.51    0.30
  -2  -1  17    3.57    0.28
  -2   1 -17    3.89    0.31
  -2  -1  17    3.60    0.30
  -2  -1  17    3.59    0.21
   3   1   0   86.46    2.89
  -3  -1   0   92.23    2.82
  -3   1   0   94.34    2.92
  -3  -1   0   93.37    2.97
   3  -1   0   91.46    2.89
   3  -1   0   93.28    3.00
   3   1   0   92.44    2.81
  -3   1   0   87.45    2.97
  -3   1   1   53.08    2.00
  -3  -1  -1   50.82    1.96
   3   1  -1   53.91    1.86
  -3  -1  -1   57.79    2.21
  -3   1   1   54.95    2.09
   3  -1   1   57.93    2.21
   3  -1   1   54.74    2.04
   3   1   1   59.46    2.07
  -3   1  -1   54.97    2.17
  -3   1  -1   55.07    2.04
   3  -1  -1   55.99    2.02
   3   1   1   51.19    2.14
   3  -1  -1   56.58    2.11
  -3  -1   1   53.93    1.88
  -3  -1   1   52.51    1.94
  -3  -1  -2    1.33    0.07
  -3   1   2    1.27    0.07
  -3   1   2    1.31    0.04
   3  -1   2    1.30    0.07
   3   1  -2    1.28    0.07
   3  -1   2    1.21    0.07
  -3   1   2    1.39    0.07
  -3  -1  -2    1.26    0.07
   3  -1   2    1.30    0.07
   3   1  -2    1.32    0.06
   3  -1   2    1.31    0.06
  -3   1   2    1.30    0.06
   3   1  -2    1.33    0.05
   3   1  -2    1.34    0.07
  -3  -1  -2    1.27    0.06
  -3   1  -2    1.27    0.07
  -3  -1   2    1.26    0.07
  -3  -1   2    1.28    0.05
  -3  -1   2    1.36    0.05
   3  -1  -2    1.39    0.07
   3   1   2    1.27    0.07
   3  -1  -2    1.25    0.04
   3   1   2    1.36    0.07
   3  -1  -2    1.31    0.07
   3   1   2    1.37    0.07
   3   1   2    1.31    0.07
  -3   1  -2    1.36    0.07
  -3   1  -2    1.33    0.07
  -3  -1   2    1.50    0.08
  -3   1  -2    1.40    0.06
  -3   1   3   25.54    0.61
   3  -1   3   24.88    0.62
  -3   1   3   24.80    0.60
   3   1  -3   24.72    0.58
  -3  -1  -3   24.21    0.62
  -3   1   3   25.42    0.62
   3   1  -3   25.60    0.59
   3   1  -3   25.34    0.61
  -3  -1  -3   24.27    0.61
   3  -1   3   24.64    0.61
  -3   1   3   24.20    0.61
  -3   1   3   24.65    0.56
   3  -1   3   25.96    0.62
   3   1  -3   24.67    0.62
  -3  -1  -3   25.29    0.61
   3  -1   3   25.79    0.60
   3  -1  -3   24.48    0.60
   3  -1  -3   26.35    0.62
   3  -1  -3   24.77    0.56
   3   1   3   24.43    0.62
   3   1   3   25.08    0.61
  -3  -1   3   25.33    0.58
   3   1   3   23.83    0.62
  -3  -1   3   24.49    0.62
  -3   1  -3   25.95    0.60
  -3  -1   3   25.85    0.61
  -3   1  -3   25.26    0.62
  -3   1  -3   24.11    0.62
  -3   1  -3   24.47    0.62
  -3  -1   3   24.83    0.58
   3   1   3   23.99    0.62
   3  -1   4   22.69    0.60
  -3  -1  -4   22.63    0.60
  -3   1   4   23.75    0.56
   3   1  -4   22.99    0.55
   3  -1   4   24.12    0.58
  -3   1   4   22.84    0.60
   3  -1   4   23.58    0.57
  -3   1   4   24.42    0.59
  -3   1   4   22.28    0.60
  -3  -1  -4   23.22    0.58
  -3   1   4   23.41    0.59
   3   1  -4   23.09    0.55
   3   1  -4   23.73    0.59
   3  -1   4   22.67    0.59
  -3  -1  -4   21.63    0.58
  -3   1   4   22.88    0.53
  -3   1   4   23.29    0.53
  -3   1  -4   23.49    0.57
   3  -1  -4   23.78    0.60
  -3   1  -4   23.14    0.59
   3   1   4   23.22    0.59
  -3  -1   4   22.58    0.60
  -3  -1   4   22.48    0.55
  -3  -1   4   23.72    0.59
   3   1   4   22.57    0.59
  -3  -1   4   22.18    0.59
  -3   1  -4   24.43    0.59
   3  -1  -4   23.05    0.57
   3   1   4   23.43    0.58
   3   1   4   22.41    0.58
  -3   1   5   58.70    1.46
  -3   1   5   60.98    1.38
  -3   1   5   60.36    1.38
   3  -1   5   60.45    1.43
  -3  -1  -5   61.88    1.44
  -3   1   5   61.23    1.45
  -3   1   5   62.22    1.45
  -3   1   5   63.65    1.47
   3   1  -5   63.82    1.41
  -3  -1  -5   60.60    1.46
   3  -1   5   59.63    1.42
   3  -1   5   62.09    1.46
  -3  -1  -5   60.86    1.44
   3   1  -5   60.97    1.44
  -3   1   5   61.93    1.41
   3  -1   5   62.74    1.43
   3  -1   5   60.70    1.45
  -3  -1   5   59.54    1.40
  -3  -1   5   61.14    1.47
   3   1   5   62.11    1.44
   3  -1  -5   61.87    1.42
   3   1   5   62.40    1.44
  -3   1  -5   62.01    1.43
  -3  -1   5   63.57    1.45
   3   1   5   62.76    1.44
  -3  -1   5   59.57    1.45
  -3   1  -5   61.08    1.45
  -3   1  -5   61.08    1.47
   3   1   5   60.72    1.46
  -3  -1   5   60.48    1.46
   3   1   5   62.78    1.45
   3   1  -6    0.16    0.02
  -3   1   6    0.16    0.04
  -3   1   6    0.20    0.02
  -3  -1  -6    0.22    0.04
  -3   1   6    0.21    0.03
  -3   1   6    0.17    0.03
   3  -1   6    0.12    0.04
  -3  -1  -6    0.21    0.04
   3  -1   6    0.20    0.05
  -3  -1  -6    0.20    0.04
   3  -1   6    0.16    0.04
  -3   1   6    0.14    0.04
   3  -1   6    0.17    0.03
  -3   1   6    0.25    0.05
  -3   1   6    0.17    0.04
   3  -1   6    0.19    0.03
  -3  -1   6    0.17    0.04
  -3   1  -6    0.13    0.04
  -3   1  -6    0.19    0.05
  -3  -1   6    0.16    0.04
  -3  -1   6    0.19    0.03
   3  -1  -6    0.21    0.03
   3   1   6    0.22    0.04
   3   1   6    0.18    0.04
  -3  -1   6    0.14    0.04
   3   1   6    0.19    0.03
   3   1   6    0.18    0.04
  -3   1  -6    0.17    0.03
   3   1   6    0.17    0.04
  -3  -1   6    0.21    0.05
  -3  -1   6    0.16    0.04
  -3   1   7   40.95    1.04
  -3   1   7   41.25    1.02
  -3  -1  -7   39.90    1.04
   3  -1   7   42.06    0.98
  -3   1   7   39.34    0.94
  -3  -1  -7   40.99    1.01
   3   1  -7   41.21    0.96
   3  -1   7   40.85    1.02
  -3  -1  -7   39.97    1.01
  -3   1   7   38.81    1.02
   3  -1   7   41.04    1.01
  -3   1   7   40.84    0.96
  -3  -1   7   39.53    1.02
  -3   1  -7   39.97    1.02
  -3  -1   7   42.10    1.02
  -3  -1   7   40.49    0.97
   3   1   7   40.96    1.01
  -3  -1   7   40.62    1.09
   3   1   7   44.80    1.22
   3  -1  -7   40.83    0.98
  -3  -1   7   39.19    0.96
  -3   1  -7   39.45    1.05
  -3   1  -7   40.65    1.00
   3   1   7   41.89    1.00
  -3  -1   7   40.04    1.04
   3   1   7   39.93    1.01
   3  -1   8   12.94    0.36
  -3  -1  -8   12.06    0.39
  -3  -1  -8   11.59    0.42
  -3  -1  -8   12.09    0.42
  -3   1   8   12.91    0.35
  -3   1   8   12.55    0.33
   3  -1   8   13.07    0.36
   3  -1   8   12.89    0.39
  -3   1   8   12.55    0.33
   3  -1   8   11.73    0.41
  -3   1   8   11.91    0.40
   3  -1   8   12.60    0.40
  -3   1   8   12.35    0.42
   3   1  -8   12.47    0.35
  -3   1   8   12.10    0.40
  -3   1  -8   12.09    0.39
  -3  -1   8   12.28    0.35
   3   1   8   12.20    0.42
  -3  -1   8   12.94    0.35
   3   1   8   12.83    0.38
   3   1   8   12.71    0.39
  -3  -1   8   12.57    0.41
   3   1   8   12.56    0.37
   3  -1  -8   12.53    0.37
  -3  -1   8   12.27    0.42
   3   1   8   12.02    0.39
  -3  -1   8   13.01    0.40
  -3   1  -8   13.04    0.44
  -3   1  -8   12.41    0.39
  -3   1   9   22.51    0.67
  -3   1   9   21.88    0.64
   3  -1   9   21.35    0.62
   3  -1   9   21.69    0.62
  -3  -1  -9   22.70    0.67
  -3   1   9   21.92    0.55
  -3   1   9   22.70    0.55
  -3  -1  -9   22.59    0.63
  -3   1   9   21.63    0.55
  -3  -1  -9   22.68    0.63
   3   1  -9   21.50    0.57
   3  -1   9   22.55    0.58
   3   1   9   22.69    0.60
  -3  -1   9   22.04    0.57
   3   1   9   22.18    0.63
  -3   1  -9   21.74    0.62
  -3   1  -9   22.14    0.67
  -3  -1   9   21.67    0.64
   3   1   9   22.78    0.62
  -3  -1   9   21.89    0.57
  -3  -1   9   22.31    0.66
  -3   1  -9   20.83    0.62
  -3   1  10    0.00    0.03
  -3  -1 -10    0.01    0.03
  -3   1  10   -0.02    0.01
   3  -1  10    0.02    0.02
   3  -1  10   -0.02    0.03
  -3   1  10    0.01    0.04
   3   1 -10    0.02    0.02
  -3   1  10   -0.01    0.02
  -3  -1 -10   -0.01    0.03
   3  -1  10    0.08    0.04
  -3   1  10    0.01    0.02
  -3  -1  10    0.02    0.04
   3   1  10    0.04    0.04
  -3  -1  10    0.05    0.03
  -3  -1  10    0.00    0.02
   3   1  10    0.05    0.04
  -3   1 -10    0.06    0.05
   3  -1 -10   -0.01    0.02
  -3   1 -10   -0.05    0.03
  -3  -1  10   -0.03    0.04
   3   1  10    0.02    0.02
   3  -1  11   19.79    0.59
   3  -1  11   19.04    0.59
   3   1 -11   19.30    0.54
  -3   1  11   18.90    0.51
  -3   1  11   19.31    0.51
   3  -1  11   19.72    0.51
  -3  -1 -11   20.26    0.66
  -3   1  11   19.57    0.62
  -3   1  11   19.38    0.64
  -3  -1  11   20.35    0.65
  -3  -1  11   19.31    0.53
   3   1  11   19.58    0.60
  -3  -1  11   18.73    0.53
  -3  -1  11   18.53    0.60
   3  -1 -11   19.12    0.55
  -3   1 -11   19.56    0.65
   3   1  11   19.38    0.54
   3   1  11   18.57    0.59
   3  -1  12    5.96    0.19
   3  -1  12    5.95    0.27
  -3   1  12    5.34    0.20
  -3  -1 -12    5.81    0.32
  -3   1  12    5.51    0.20
  -3   1  12    5.56    0.30
  -3   1  12    5.52    0.29
   3   1 -12    5.45    0.22
   3  -1  12    5.70    0.27
   3   1  12    5.46    0.22
  -3   1 -12    5.31    0.30
   3   1  12    5.76    0.28
  -3  -1  12    5.40    0.22
   3   1  12    5.55    0.26
  -3  -1  12    5.61    0.31
   3  -1 -12    5.18    0.23
  -3  -1  12    5.62    0.22
  -3  -1  12    5.68    0.29
  -3   1  13    4.07    0.25
   3  -1  13    3.95    0.24
   3   1 -13    4.16    0.20
   3  -1  13    4.30    0.24
  -3   1  13    4.42    0.27
  -3   1  13    4.04    0.18
  -3   1  13    3.71    0.17
  -3  -1 -13    4.52    0.29
   3   1  13    4.59    0.26
  -3  -1  13    4.00    0.19
   3   1  13    4.11    0.23
   3  -1 -13    4.02    0.21
  -3   1 -13    4.37    0.28
  -3  -1  13    4.14    0.25
  -3  -1  13    4.16    0.28
   3   1 -14    0.10    0.04
  -3   1  14    0.05    0.05
  -3  -1 -14    0.11    0.07
  -3   1  14   -0.01    0.03
   3  -1  14    0.10    0.06
  -3   1  14    0.08    0.03
  -3   1  14    0.07    0.07
   3  -1  14    0.09    0.06
  -3  -1  14    0.06    0.04
  -3  -1  14    0.02    0.07
   3   1  14    0.00    0.05
  -3  -1  14    0.06    0.04
   3  -1 -14    0.09    0.04
  -3  -1  14    0.06    0.07
   3   1  14    0.04    0.05
  -3   1 -14    0.09    0.06
  -3   1  15    5.37    0.34
   3  -1  15    4.94    0.27
  -3  -1 -15    5.14    0.34
   3  -1  15    5.09    0.29
  -3   1  15    5.32    0.21
   3   1 -15    5.01    0.24
  -3   1  15    5.03    0.30
   3  -1 -15    5.05    0.26
   3   1  15    5.18    0.27
  -3  -1  15    5.07    0.30
  -3  -1  15    5.25    0.23
  -3  -1  15    4.74    0.23
  -3   1 -15    5.53    0.35
   3   1  15    4.61    0.32
  -3  -1  15    5.15    0.33
   3  -1  16    1.73    0.17
  -3   1  16    1.24    0.20
  -3   1  16    1.56    0.18
   3  -1  16    1.63    0.18
  -3  -1 -16    1.98    0.22
  -3   1  16    1.60    0.12
   3   1  16    1.63    0.16
   3   1  16    1.44    0.17
  -3  -1  16    1.83    0.20
   3  -1 -16    1.64    0.16
  -3   1 -16    1.54    0.20
  -3  -1  16    1.82    0.20
   3  -1  17    2.55    0.23
  -3   1  17    2.67    0.15
   3  -1  17    2.68    0.21
  -3   1  17    2.79    0.28
  -3  -1 -17    3.17    0.28
  -3   1  17    2.94    0.26
   3   1  17    2.46    0.20
  -3   1 -17    2.59    0.27
  -3  -1  17    2.77    0.28
  -3  -1  17    2.52    0.25
   3   1  17    2.69    0.24
  -3  -1  17    2.49    0.16
  -4   1   0    0.00    0.02
   4   1   0    0.02    0.01
   4  -1   0    0.02    0.01
  -4   1   0    0.02    0.01
  -4  -1   0    0.01    0.01
   4   1   0    0.00    0.01
   4  -1   0   -0.01    0.01
   4  -1   0    0.00    0.01
  -4  -1   0    0.01    0.01
   4  -1   0    0.02    0.02
  -4  -1   0    0.01    0.01
  -4   1   0    0.00    0.01
  -4   1   0    0.00    0.01
  -4  -1   0    0.01    0.02
   4   1   0    0.00    0.01
   4   1   0    0.00    0.01
   4   1  -1   69.39    2.71
  -4   1   1   70.02    2.58
   4  -1   1   70.44    2.60
   4  -1   1   65.98    2.69
  -4  -1  -1   64.01    2.68
  -4  -1  -1   71.66    2.61
  -4   1   1   68.08    2.65
   4  -1  -1   68.25    2.52
   4   1   1   68.43    2.54
  -4  -1   1   67.16    2.52
   4  -1  -1   69.25    2.66
  -4   1  -1   68.37    2.75
  -4   1  -1   65.36    2.55
   4   1   1   70.82    2.77
  -4  -1   1   70.18    2.46
   4  -1   2    4.60    0.16
   4   1  -2    4.58    0.15
  -4  -1  -2    4.09    0.15
   4  -1   2    4.59    0.16
   4  -1   2    4.63    0.16
  -4  -1  -2    4.13    0.15
   4   1  -2    4.59    0.15
  -4  -1  -2    4.61    0.16
  -4   1   2    4.64    0.15
  -4   1   2    4.55    0.13
   4   1  -2    4.48    0.16
  -4   1   2    4.82    0.15
   4  -1   2    4.84    0.14
  -4   1   2    4.54    0.16
   4   1  -2    4.28    0.14
  -4  -1   2    4.72    0.16
   4   1   2    4.37    0.15
  -4  -1   2    4.49    0.14
  -4   1  -2    4.63    0.16
   4  -1  -2    4.57    0.16
   4  -1  -2    4.49    0.13
   4   1   2    4.22    0.15
  -4   1  -2    4.80    0.14
   4  -1  -2    4.90    0.15
  -4  -1   2    4.55    0.16
   4   1   2    4.47    0.16
  -4   1  -2    4.40    0.16
  -4  -1   2    4.59    0.14
   4   1   2    4.17    0.16
   4   1  -3   23.59    0.56
  -4   1   3   23.21    0.57
   4   1  -3   23.65    0.58
   4  -1   3   22.56    0.59
  -4  -1  -3   22.82    0.59
   4  -1   3   23.45    0.57
  -4  -1  -3   22.95    0.59
  -4   1   3   22.50    0.53
   4   1  -3   24.03    0.59
  -4  -1  -3   23.51    0.58
  -4   1   3   23.34    0.60
   4  -1   3   22.73    0.58
   4   1  -3   23.27    0.55
  -4   1   3   23.73    0.58
   4  -1   3   22.18    0.59
   4  -1  -3   22.62    0.53
  -4  -1   3   22.45    0.55
   4   1   3   23.47    0.59
   4  -1  -3   24.30    0.58
  -4   1  -3   24.17    0.59
  -4   1  -3   22.18    0.59
   4   1   3   23.65    0.58
  -4  -1   3   24.43    0.59
  -4  -1   3   23.98    0.55
   4   1   3   22.95    0.59
  -4  -1   3   23.72    0.59
  -4   1  -3   22.44    0.59
  -4   1  -3   22.68    0.57
   4  -1  -3   23.17    0.59
   4   1   3   21.46    0.58
  -4   1   4    0.01    0.02
   4   1  -4    0.01    0.02
   4  -1   4    0.02    0.01
   4  -1   4    0.03    0.02
   4  -1   4    0.00    0.02
   4   1  -4    0.02    0.01
   4  -1   4    0.02    0.02
  -4   1   4   -0.01    0.02
   4   1  -4    0.01    0.01
   4   1  -4    0.01    0.01
  -4   1   4    0.01    0.01
  -4  -1  -4    0.03    0.02
  -4   1   4    0.00    0.01
  -4  -1  -4    0.03    0.02
  -4   1   4    0.01    0.02
  -4  -1  -4    0.02    0.02
   4   1   4    0.02    0.02
   4   1   4    0.02    0.01
   4  -1  -4    0.01    0.01
  -4  -1   4    0.01    0.01
   4  -1  -4    0.02    0.01
   4  -1  -4    0.01    0.01
  -4   1  -4    0.03    0.02
  -4   1  -4    0.01    0.02
  -4  -1   4    0.01    0.02
   4   1   4    0.02    0.02
  -4   1  -4    0.02    0.02
  -4   1  -4    0.02    0.02
  -4  -1   4    0.01    0.02
   4   1   4    0.01    0.02
  -4  -1   4    0.01    0.01
   4  -1  -4    0.01    0.02
   4  -1   5   30.49    0.81
  -4   1   5   31.17    0.82
   4   1  -5   32.34    0.76
  -4  -1  -5   31.73    0.81
  -4   1   5   31.96    0.77
  -4   1   5   31.08    0.81
   4   1  -5   33.43    0.81
  -4   1   5   30.88    0.73
  -4  -1  -5   33.81    0.80
   4  -1   5   32.16    0.79
  -4   1   5   32.97    0.80
  -4   1   5   31.88    0.82
  -4   1   5   32.65    0.73
   4  -1   5   32.29    0.79
  -4  -1  -5   32.01    0.82
   4  -1   5   32.01    0.81
   4   1  -5   31.76    0.76
  -4  -1   5   32.31    0.73
   4   1   5   31.56    0.81
   4  -1  -5   31.85    0.78
  -4   1  -5   32.16    0.79
   4  -1  -5   31.71    0.82
   4   1   5   31.50    0.80
  -4  -1   5   32.01    0.82
  -4  -1   5   33.79    0.81
  -4   1  -5   32.23    0.83
  -4   1  -5   30.15    0.81
   4   1   5   32.03    0.81
  -4  -1   5   31.42    0.81
  -4   1  -5   33.42    0.81
   4   1   5   32.19    0.80
  -4  -1   5   31.81    0.75
  -4  -1  -6   15.06    0.46
  -4   1   6   15.95    0.45
   4  -1   6   15.59    0.42
  -4   1   6   14.74    0.41
  -4   1   6   15.30    0.37
   4   1  -6   15.30    0.40
  -4   1   6   15.23    0.36
   4  -1   6   16.00    0.43
  -4   1   6   15.33    0.46
  -4  -1  -6   14.67    0.44
  -4   1   6   15.12    0.45
   4  -1   6   15.77    0.45
   4  -1   6   15.99    0.43
   4  -1   6   15.73    0.46
  -4   1   6   14.30    0.46
  -4  -1  -6   15.19    0.43
  -4  -1   6   15.78    0.46
  -4   1  -6   15.57    0.45
  -4   1  -6   16.24    0.43
   4   1   6   14.58    0.43
  -4  -1   6   14.33    0.46
  -4  -1   6   15.31    0.39
  -4   1  -6   15.50    0.47
   4   1   6   14.45    0.44
  -4  -1   6   14.89    0.45
  -4  -1   6   15.52    0.44
   4   1   6   14.81    0.43
   4  -1  -6   15.47    0.42
  -4  -1   6   15.17    0.39
   4   1   6   14.72    0.45
   4   1   6   15.15    0.44
  -4   1   7   10.35    0.39
  -4   1   7   11.09    0.38
  -4   1   7   10.87    0.28
  -4  -1  -7   11.13    0.36
   4  -1   7   11.10    0.33
  -4   1   7   10.88    0.38
   4  -1   7   10.79    0.34
  -4   1   7   11.13    0.28
  -4   1   7   11.03    0.37
   4  -1   7   11.07    0.33
  -4  -1  -7   11.39    0.35
   4   1  -7   11.31    0.31
  -4   1   7   11.45    0.31
   4  -1   7   11.48    0.38
  -4  -1  -7   11.46    0.38
   4  -1   7   11.01    0.36
  -4  -1   7   10.73    0.36
   4   1   7   11.26    0.36
   4   1   7   11.73    0.35
  -4  -1   7   10.66    0.38
   4   1   7   11.19    0.38
  -4   1  -7   11.30    0.34
  -4   1  -7   10.89    0.38
  -4   1  -7   11.14    0.36
   4   1   7   11.36    0.35
  -4  -1   7   11.18    0.31
   4  -1  -7   11.39    0.33
   4   1   7   11.09    0.35
  -4  -1   7   10.77    0.30
  -4  -1   7   11.50    0.38
   4  -1   8   -0.04    0.02
   4  -1   8    0.00    0.03
  -4   1   8    0.00    0.03
  -4   1   8    0.04    0.01
   4  -1   8    0.02    0.02
  -4  -1  -8    0.01    0.03
   4  -1   8    0.00    0.02
   4   1  -8    0.03    0.02
  -4   1   8    0.01    0.03
  -4   1   8   -0.01    0.01
   4  -1   8    0.01    0.02
  -4   1   8    0.04    0.03
  -4  -1  -8   -0.01    0.03
  -4   1   8    0.02    0.03
  -4  -1  -8    0.05    0.03
  -4  -1   8    0.03    0.03
   4   1   8    0.00    0.03
   4  -1  -8    0.01    0.02
   4   1   8    0.03    0.02
  -4  -1   8   -0.02    0.03
   4   1   8    0.00    0.02
  -4   1  -8    0.04    0.03
  -4  -1   8    0.01    0.02
   4   1   8    0.00    0.03
  -4  -1   8    0.03    0.03
  -4  -1   8    0.03    0.02
  -4   1  -8    0.04    0.03
   4   1   8    0.02    0.03
  -4  -1   8    0.04    0.02
  -4  -1  -9   11.68    0.42
   4  -1   9   11.85    0.35
   4   1  -9   11.75    0.34
   4  -1   9   11.46    0.39
  -4  -1  -9   11.00    0.38
   4  -1   9   10.97    0.37
  -4   1   9   11.15    0.31
  -4   1   9   11.18    0.40
  -4   1   9   11.06    0.41
  -4   1   9   11.38    0.31
  -4  -1  -9   11.14    0.38
   4   1   9   11.89    0.39
  -4  -1   9   10.90    0.39
  -4  -1   9   11.28    0.41
   4   1   9   11.22    0.43
  -4   1  -9   11.08    0.42
   4  -1  -9   11.31    0.36
  -4   1  -9   11.01    0.39
  -4   1  -9   11.85    0.38
  -4  -1   9   11.17    0.32
   4   1   9   11.63    0.36
  -4  -1   9   11.57    0.33
  -4   1  10    4.01    0.15
   4  -1  10    4.28    0.18
  -4   1  10    4.03    0.22
  -4   1  10    4.19    0.15
  -4  -1 -10    4.01    0.24
   4  -1  10    4.28    0.21
   4  -1  10    4.35    0.26
  -4   1  10    4.28    0.24
  -4  -1 -10    3.90    0.21
  -4   1  10    3.95    0.15
   4   1 -10    4.34    0.18
   4   1  10    4.30    0.19
  -4  -1  10    4.15    0.22
   4   1  10    4.34    0.22
  -4   1 -10    4.53    0.25
  -4  -1  10    4.22    0.16
   4   1  10    4.18    0.21
  -4  -1  10    4.43    0.24
  -4  -1  10    4.34    0.17
   4  -1 -10    4.24    0.19
  -4   1  11   11.46    0.33
  -4   1  11   11.90    0.34
   4  -1  11   12.07    0.42
   4   1 -11   11.90    0.37
   4  -1  11   12.10    0.36
  -4   1  11   12.25    0.46
  -4  -1 -11   12.18    0.47
  -4   1  11   12.55    0.45
   4  -1  11   12.02    0.43
  -4  -1  11   11.71    0.44
   4  -1 -11   11.71    0.39
   4   1  11   12.38    0.42
   4   1  11   12.27    0.43
  -4  -1  11   11.86    0.36
  -4  -1  11   11.42    0.35
  -4   1 -11   11.93    0.47
  -4  -1  11   11.77    0.46
   4   1  11   12.25    0.39
   4   1 -12    0.39    0.06
  -4  -1 -12    0.38    0.09
   4  -1  12    0.23    0.07
   4  -1  12    0.26    0.04
  -4   1  12    0.56    0.10
  -4   1  12    0.35    0.10
  -4   1  12    0.44    0.06
  -4   1  12    0.41    0.05
   4  -1  12    0.37    0.08
  -4  -1  12    0.31    0.08
   4   1  12    0.41    0.08
   4  -1 -12    0.44    0.07
  -4  -1  12    0.28    0.09
  -4   1 -12    0.36    0.09
   4   1  12    0.31    0.07
  -4  -1  12    0.35    0.05
  -4  -1  12    0.40    0.06
   4   1  12    0.33    0.06
  -4  -1 -13   10.75    0.47
  -4   1  13   10.24    0.31
   4  -1  13   10.85    0.42
  -4   1  13   10.82    0.46
   4   1 -13   10.12    0.35
   4  -1  13   11.00    0.35
  -4   1  13   11.28    0.44
  -4   1  13   10.62    0.32
   4  -1  13   10.65    0.41
  -4   1 -13   10.24    0.46
   4   1  13   10.97    0.41
  -4  -1  13   10.85    0.34
  -4  -1  13    9.15    0.32
   4  -1 -13   10.25    0.37
   4   1  13   10.31    0.42
  -4  -1  13   10.96    0.47
  -4  -1  13    9.78    0.42
   4   1 -14    1.82    0.13
   4  -1  14    1.68    0.16
   4  -1  14    1.87    0.17
  -4   1  14    1.58    0.10
  -4  -1 -14    1.74    0.22
  -4   1  14    1.48    0.25
  -4   1  14    1.68    0.28
  -4  -1  14    1.42    0.18
   4   1  14    1.69    0.17
   4   1  14    1.75    0.16
   4  -1 -14    1.42    0.13
  -4  -1  14    1.81    0.18
  -4   1 -14    1.66    0.29
  -4  -1  14    1.27    0.11
   4   1  14    1.62    0.12
  -4  -1  14    1.81    0.12
  -4  -1 -15    4.56    0.31
  -4   1  15    4.87    0.33
   4  -1  15    4.54    0.28
  -4   1  15    4.82    0.19
  -4   1  15    4.44    0.28
   4  -1  15    4.44    0.26
   4   1 -15    4.55    0.23
   4   1  15    4.72    0.26
  -4  -1  15    4.68    0.29
  -4  -1  15    4.62    0.21
  -4  -1  15    4.78    0.31
  -4   1 -15    4.92    0.33
   4  -1 -15    4.68    0.24
   4   1  15    4.63    0.29
  -4   1  16    0.01    0.07
   4  -1  16    0.02    0.07
  -4   1  16   -0.07    0.03
  -4  -1 -16    0.10    0.08
  -4   1  16   -0.09    0.07
   4   1 -16   -0.05    0.03
  -4  -1  16    0.06    0.08
  -4   1 -16    0.03    0.06
   4  -1 -16   -0.02    0.05
   4   1  16    0.06    0.06
  -4  -1  16   -0.01    0.07
  -4  -1  16   -0.03    0.03
   4   1  16   -0.01    0.06
  -4   1  17    5.63    0.35
  -4   1  17    5.30    0.21
   4  -1  17    5.62    0.43
  -4  -1 -17    5.73    0.39
   4  -1  17    5.63    0.33
  -4   1  17    6.31    0.39
  -4  -1  17    5.57    0.37
  -4   1 -17    6.37    0.40
   4   1  17    5.49    0.33
  -4  -1  17    5.66    0.35
  -4  -1  17    5.47    0.23
   4  -1 -17    5.08    0.28
   4   1  17    5.94    0.31
  -5   1   0   17.79    0.44
  -5   1   0   18.00    0.47
  -5  -1   0   17.53    0.46
  -5  -1   0   16.78    0.45
   5  -1   0   17.44    0.46
   5   1   0   16.58    0.46
  -5  -1   0   16.94    0.46
   5   1   0   16.81    0.45
  -5   1   0   17.65    0.46
   5   1   0   18.28    0.45
  -5  -1   0   16.86    0.45
   5  -1   0   18.71    0.44
  -5   1   0   18.40    0.46
   5   1   0   16.73    0.45
   5  -1   0   18.00    0.45
   5  -1   0   17.72    0.46
   5   1  -1   10.95    0.31
   5   1  -1   11.14    0.31
   5  -1   1   11.10    0.29
  -5   1   1   11.20    0.30
  -5   1   1   10.51    0.29
  -5  -1  -1   10.61    0.31
  -5  -1  -1   11.29    0.32
  -5  -1  -1   10.94    0.31
   5  -1   1   10.57    0.31
   5  -1   1   10.89    0.32
  -5  -1  -1   11.29    0.30
  -5   1   1   10.87    0.32
  -5   1   1   10.82    0.31
   5  -1   1   11.08    0.31
   5   1  -1   10.77    0.29
   5   1  -1   11.27    0.31
   5  -1  -1   10.55    0.31
  -5  -1   1   10.97    0.31
  -5  -1   1   10.81    0.31
   5  -1  -1   10.85    0.30
   5   1   1   11.31    0.30
  -5   1  -1   10.42    0.30
  -5   1  -1   10.91    0.29
   5  -1  -1   10.92    0.32
  -5  -1   1   11.53    0.31
   5   1   1   10.58    0.31
   5   1   1   10.93    0.31
  -5  -1   1   11.33    0.32
  -5   1  -1   11.01    0.32
  -5   1   2    0.64    0.04
  -5  -1  -2    0.68    0.06
   5  -1   2    0.64    0.06
  -5   1   2    0.67    0.06
  -5  -1  -2    0.67    0.05
   5   1  -2    0.63    0.06
  -5   1   2    0.68    0.05
   5  -1   2    0.63    0.06
   5  -1   2    0.59    0.05
   5   1  -2    0.61    0.05
  -5  -1  -2    0.58    0.05
   5  -1   2    0.64    0.06
   5   1  -2    0.60    0.04
  -5   1   2    0.71    0.05
  -5  -1   2    0.66    0.06
   5  -1  -2    0.59    0.06
   5  -1  -2    0.73    0.04
   5   1   2    0.59    0.05
   5   1   2    0.67    0.07
  -5   1  -2    0.70    0.06
  -5   1  -2    0.70    0.06
   5   1   2    0.64    0.06
  -5  -1   2    0.63    0.05
   5   1   2    0.65    0.06
  -5  -1   2    0.59    0.04
  -5   1  -2    0.62    0.06
  -5  -1   2    0.61    0.05
   5  -1  -2    0.70    0.06
   5  -1  -2    0.64    0.05
   5  -1   3    3.20    0.14
   5   1  -3    3.22    0.14
   5  -1   3    3.30    0.12
  -5  -1  -3    3.14    0.14
   5   1  -3    3.14    0.12
   5  -1   3    3.18    0.14
  -5  -1  -3    2.92    0.13
  -5   1   3    3.08    0.13
   5  -1   3    3.16    0.14
  -5   1   3    3.12    0.13
  -5   1   3    3.21    0.10
  -5   1   3    3.07    0.14
  -5  -1  -3    3.33    0.13
   5   1  -3    3.30    0.14
   5   1   3    3.29    0.14
   5   1   3    3.15    0.13
   5  -1  -3    3.45    0.15
  -5   1  -3    3.24    0.15
   5   1   3    3.28    0.14
  -5   1  -3    2.95    0.13
   5   1   3    3.04    0.14
  -5  -1   3    3.16    0.12
  -5   1  -3    3.10    0.14
  -5  -1   3    3.13    0.14
  -5   1  -3    3.33    0.12
   5  -1  -3    3.14    0.10
   5  -1  -3    3.12    0.13
  -5  -1   3    3.23    0.11
  -5  -1   3    3.18    0.13
  -5  -1  -4    4.87    0.20
   5  -1   4    5.20    0.19
  -5   1   4    5.60    0.19
   5   1  -4    4.93    0.19
  -5  -1  -4    4.58    0.19
   5   1  -4    4.85    0.17
   5  -1   4    5.50    0.20
  -5  -1  -4    5.49    0.19
  -5   1   4    4.94    0.14
   5   1  -4    4.92    0.17
   5  -1   4    5.29    0.20
  -5   1   4    4.85    0.20
  -5   1   4    4.94    0.17
   5  -1   4    5.41    0.18
   5   1  -4    5.34    0.20
  -5   1  -4    5.22    0.18
   5   1   4    4.97    0.19
  -5  -1   4    4.98    0.20
   5  -1  -4    5.14    0.14
   5  -1  -4    5.03    0.18
  -5  -1   4    5.08    0.19
  -5   1  -4    5.26    0.21
   5  -1  -4    5.10    0.20
  -5   1  -4    5.00    0.19
  -5  -1   4    5.11    0.16
  -5  -1   4    4.78    0.15
  -5   1  -4    5.35    0.20
   5   1   4    4.60    0.19
   5   1   4    4.74    0.19
   5   1   4    4.89    0.18
   5  -1  -4    5.01    0.19
   5  -1   5   20.06    0.54
   5   1  -5   20.52    0.51
  -5  -1  -5   20.82    0.56
  -5   1   5   19.52    0.55
   5  -1   5   19.68    0.56
   5   1  -5   19.80    0.56
  -5  -1  -5   21.16    0.55
   5  -1   5   20.07    0.53
  -5   1   5   20.54    0.55
  -5   1   5   20.22    0.51
   5  -1   5   20.52    0.56
  -5   1   5   19.20    0.47
   5   1  -5   20.80    0.55
  -5  -1  -5   20.42    0.57
   5   1   5   20.15    0.54
  -5  -1   5   19.99    0.56
   5  -1  -5   19.87    0.56
   5   1   5   20.73    0.56
   5  -1  -5   20.03    0.47
   5   1   5   20.19    0.56
  -5  -1   5   19.79    0.49
  -5  -1   5   21.76    0.55
   5  -1  -5   20.66    0.55
  -5   1  -5   20.06    0.57
  -5   1  -5   19.89    0.53
  -5  -1   5   19.40    0.56
   5   1   5   20.51    0.56
  -5  -1   5   20.91    0.49
   5  -1  -5   20.27    0.53
  -5   1  -5   19.98    0.55
  -5   1  -5   19.21    0.55
  -5   1   6    2.04    0.07
   5  -1   6    1.92    0.12
   5  -1   6    2.08    0.13
   5  -1   6    1.89    0.11
  -5  -1  -6    1.91    0.12
  -5  -1  -6    2.16    0.14
  -5   1   6    2.16    0.12
   5   1  -6    1.97    0.08
  -5   1   6    2.17    0.14
  -5   1   6    2.35    0.14
  -5   1   6    2.30    0.13
   5  -1   6    1.94    0.11
   5   1  -6    1.82    0.11
  -5  -1  -6    1.91    0.11
  -5   1   6    2.10    0.12
   5   1  -6    1.91    0.12
  -5   1   6    2.13    0.07
  -5  -1   6    1.89    0.08
   5   1   6    2.01    0.13
  -5  -1   6    2.03    0.13
  -5   1  -6    2.00    0.13
  -5   1  -6    2.06    0.11
  -5  -1   6    1.99    0.12
   5  -1  -6    2.20    0.13
   5   1   6    1.93    0.11
   5   1   6    1.77    0.12
   5  -1  -6    2.20    0.11
  -5  -1   6    2.04    0.13
   5   1   6    2.04    0.12
  -5   1  -6    1.91    0.12
   5   1   6    1.80    0.11
  -5  -1   6    1.97    0.07
  -5  -1   6    1.91    0.13
   5  -1   7   10.34    0.33
   5   1  -7   10.93    0.31
  -5   1   7    9.71    0.36
  -5   1   7   10.70    0.37
  -5   1   7   10.87    0.26
   5  -1   7   10.46    0.37
   5  -1   7   10.83    0.33
  -5  -1  -7   11.18    0.35
   5  -1   7    9.90    0.35
  -5   1   7   10.20    0.35
  -5  -1  -7   10.88    0.37
  -5   1   7   10.13    0.26
   5  -1   7   10.31    0.33
  -5   1   7   10.63    0.30
  -5   1   7   10.91    0.35
  -5   1  -7   10.06    0.33
  -5  -1   7    9.44    0.36
  -5  -1   7   10.65    0.29
   5   1   7   10.84    0.35
   5   1   7   10.16    0.34
  -5  -1   7   10.49    0.36
   5   1   7   10.68    0.34
  -5  -1   7   10.25    0.28
  -5  -1   7   10.93    0.35
   5  -1  -7   10.70    0.32
  -5  -1   7   10.49    0.36
   5   1   7   10.16    0.35
   5   1   7   10.73    0.37
  -5   1  -7   10.68    0.36
  -5   1  -7   10.10    0.37
   5  -1   8    3.33    0.16
   5   1  -8    3.43    0.14
  -5  -1  -8    3.23    0.18
   5  -1   8    3.34    0.16
  -5   1   8    3.28    0.13
  -5   1   8    3.40    0.18
  -5   1   8    3.15    0.11
  -5   1   8    3.28    0.10
  -5  -1  -8    3.17    0.17
   5  -1   8    3.61    0.18
  -5   1   8    2.92    0.17
  -5  -1  -8    3.27    0.19
   5   1   8    3.09    0.20
   5  -1  -8    3.12    0.15
  -5  -1   8    3.22    0.13
   5   1   8    3.13    0.17
  -5   1  -8    3.48    0.18
  -5  -1   8    3.21    0.20
  -5  -1   8    3.34    0.19
  -5   1  -8    3.51    0.16
  -5  -1   8    3.32    0.21
   5   1   8    3.12    0.17
   5   1   8    3.25    0.16
  -5  -1   8    3.12    0.12
  -5  -1   8    3.22    0.17
  -5   1   9    5.25    0.17
  -5  -1  -9    4.51    0.22
  -5   1   9    5.17    0.25
   5   1  -9    4.76    0.19
  -5   1   9    4.89    0.15
  -5  -1  -9    5.16    0.23
  -5  -1  -9    5.13    0.26
   5  -1   9    5.19    0.22
  -5   1   9    4.98    0.24
  -5  -1   9    5.02    0.18
  -5  -1   9    5.43    0.26
   5   1   9    5.30    0.24
   5   1   9    5.07    0.22
  -5  -1   9    5.17    0.25
  -5  -1   9    4.74    0.17
   5   1   9    5.31    0.27
   5  -1  -9    5.23    0.21
  -5   1  -9    4.99    0.22
  -5   1  -9    4.76    0.25
  -5  -1 -10    0.10    0.05
   5  -1  10    0.02    0.04
  -5   1  10    0.03    0.04
   5  -1  10    0.10    0.04
  -5   1  10    0.02    0.01
   5  -1  10    0.06    0.02
  -5   1  10    0.05    0.03
  -5   1  10   -0.03    0.04
   5   1 -10    0.02    0.02
   5   1  10    0.02    0.04
   5   1  10    0.03    0.03
  -5  -1  10    0.08    0.06
  -5  -1  10    0.06    0.02
   5   1  10    0.03    0.04
  -5  -1  10    0.05    0.02
   5  -1 -10    0.01    0.03
  -5   1 -10    0.05    0.04
  -5  -1  10    0.03    0.04
   5  -1  11    5.60    0.22
   5  -1  11    5.69    0.27
  -5   1  11    5.40    0.27
  -5  -1 -11    5.38    0.30
   5   1 -11    5.44    0.22
  -5   1  11    5.29    0.17
   5  -1  11    5.41    0.26
  -5   1  11    5.24    0.28
  -5   1  11    5.51    0.18
  -5  -1  11    5.26    0.19
  -5  -1  11    5.62    0.28
  -5  -1  11    5.49    0.20
  -5   1 -11    5.75    0.31
   5   1  11    5.61    0.24
   5   1  11    5.25    0.26
  -5  -1  11    5.57    0.29
   5  -1 -11    5.49    0.23
   5   1  11    5.54    0.27
   5  -1  12    2.14    0.13
   5  -1  12    2.31    0.18
  -5   1  12    1.89    0.17
   5   1 -12    2.26    0.13
  -5   1  12    1.81    0.09
  -5  -1 -12    2.30    0.20
  -5   1  12    2.33    0.20
  -5   1  12    1.92    0.10
   5  -1  12    2.03    0.16
   5   1  12    2.05    0.17
   5   1  12    2.03    0.14
   5   1  12    1.96    0.16
  -5  -1  12    1.99    0.18
  -5  -1  12    2.17    0.12
  -5  -1  12    2.00    0.11
  -5   1 -12    2.18    0.20
  -5  -1  12    2.08    0.17
   5  -1 -12    1.94    0.14
  -5   1  13    0.51    0.10
  -5   1  13    0.62    0.06
   5  -1  13    0.49    0.09
   5  -1  13    0.60    0.08
  -5   1  13    0.56    0.06
   5  -1  13    0.66    0.11
  -5   1  13    0.63    0.13
   5   1 -13    0.60    0.08
  -5  -1 -13    0.48    0.11
   5   1  13    0.42    0.07
  -5  -1  13    0.62    0.07
  -5   1 -13    0.47    0.11
  -5  -1  13    0.50    0.11
  -5  -1  13    0.54    0.07
   5   1  13    0.55    0.10
   5   1  13    0.58    0.10
   5  -1 -13    0.58    0.08
  -5  -1  13    0.36    0.09
   5  -1  14    0.01    0.05
   5  -1  14   -0.03    0.05
   5   1 -14   -0.02    0.03
  -5   1  14   -0.05    0.06
  -5  -1 -14    0.01    0.12
  -5   1  14    0.00    0.02
  -5   1  14   -0.01    0.02
  -5   1  14    0.01    0.07
   5   1  14   -0.06    0.03
   5   1  14    0.19    0.07
  -5  -1  14    0.02    0.03
   5  -1 -14   -0.07    0.03
   5   1  14   -0.01    0.04
  -5   1 -14    0.07    0.07
   5   1 -15    0.48    0.08
   5  -1  15    0.51    0.10
  -5  -1 -15    0.53    0.12
   5  -1  15    0.65    0.11
  -5   1  15    0.31    0.09
  -5   1  15    0.42    0.05
  -5   1  15    0.37    0.05
  -5   1  15    0.50    0.12
  -5  -1  15    0.58    0.12
  -5   1 -15    0.62    0.13
  -5  -1  15    0.37    0.06
   5   1  15    0.47    0.10
  -5  -1  15    0.42    0.11
   5   1  15    0.58    0.10
  -5  -1  15    0.34    0.06
   5  -1  16    0.58    0.11
   5   1 -16    0.66    0.09
  -5  -1 -16    0.61    0.14
  -5   1  16    0.54    0.13
   5  -1  16    0.52    0.11
  -5   1  16    0.46    0.06
  -5   1  16    0.53    0.12
  -5  -1  16    0.85    0.16
  -5  -1  16    0.74    0.13
   5  -1 -16    0.57    0.09
  -5  -1  16    0.62    0.08
   5   1  16    0.64    0.11
   5   1  16    0.67    0.12
  -5   1 -16    0.74    0.15
  -5  -1 -17    0.73    0.15
  -5   1  17    0.91    0.15
  -5   1  17    1.27    0.20
   5  -1  17    1.11    0.16
   5  -1  17    0.86    0.14
   5   1 -17    1.11    0.14
   5  -1 -17    0.77    0.11
  -5  -1  17    1.10    0.19
  -5  -1  17    1.11    0.17
   5   1  17    1.31    0.17
  -5  -1  17    0.80    0.09
   5   1  17    1.28    0.17
  -5   1 -17    1.00    0.18
   6  -1   0    0.01    0.01
   6  -1   0    0.01    0.01
  -6   1   0    0.03    0.03
   6   1   0    0.00    0.02
   6   1   0    0.00    0.02
  -6  -1   0   -0.01    0.01
   6  -1   0    0.02    0.02
  -6   1   0    0.01    0.01
  -6  -1   0    0.00    0.02
  -6  -1   0    0.01    0.02
   6   1   0   -0.01    0.01
  -6   1   0    0.02    0.02
   6  -1   0    0.03    0.02
  -6  -1   0    0.00    0.01
  -6   1   0    0.00    0.01
   6   1   0    0.00    0.02
  -6  -1  -1   13.14    0.37
  -6   1   1   13.41    0.36
  -6   1   1   12.45    0.34
   6  -1   1   12.22    0.36
  -6  -1  -1   13.81    0.38
   6   1  -1   13.27    0.35
   6  -1   1   11.94    0.37
   6  -1   1   12.65    0.38
   6   1  -1   12.48    0.37
   6   1  -1   13.20    0.36
   6   1  -1   12.87    0.37
  -6  -1  -1   13.80    0.36
   6  -1   1   12.87    0.35
  -6  -1  -1   13.24    0.38
  -6   1   1   12.64    0.38
  -6   1   1   12.93    0.37
   6  -1  -1   12.75    0.35
  -6   1  -1   12.68    0.36
  -6  -1   1   13.45    0.37
  -6  -1   1   13.31    0.37
   6   1   1   13.21    0.36
  -6   1  -1   13.00    0.35
  -6  -1   1   13.01    0.35
  -6  -1   1   13.77    0.37
  -6   1  -1   12.95    0.38
   6  -1  -1   13.68    0.36
   6  -1  -1   12.92    0.38
   6  -1  -1   12.61    0.37
   6   1   1   13.37    0.38
   6   1   1   12.86    0.37
   6   1   1   13.09    0.37
   6  -1   2    2.87    0.13
  -6   1   2    2.74    0.12
  -6   1   2    2.70    0.13
   6   1  -2    2.28    0.12
   6  -1   2    2.87    0.13
  -6  -1  -2    2.45    0.12
  -6   1   2    2.95    0.12
  -6  -1  -2    2.58    0.12
   6  -1   2    2.89    0.11
  -6   1   2    2.70    0.10
   6  -1   2    2.80    0.13
  -6  -1  -2    2.49    0.13
   6   1  -2    2.49    0.11
   6   1  -2    2.66    0.12
  -6   1  -2    2.76    0.13
   6   1   2    2.52    0.13
   6   1   2    2.39    0.11
  -6  -1   2    2.68    0.12
   6  -1  -2    2.79    0.10
  -6   1  -2    2.73    0.13
   6  -1  -2    2.77    0.12
  -6  -1   2    2.49    0.10
   6   1   2    2.48    0.12
   6   1   2    2.52    0.12
  -6   1  -2    2.90    0.11
  -6  -1   2    2.46    0.12
  -6  -1   2    2.69    0.12
  -6   1  -2    2.79    0.13
   6  -1  -2    2.64    0.13
   6  -1  -2    2.71    0.12
  -6  -1  -3    0.46    0.05
  -6  -1  -3    0.53    0.05
  -6   1   3    0.49    0.05
   6  -1   3    0.47    0.06
  -6   1   3    0.48    0.04
   6   1  -3    0.50    0.06
  -6   1   3    0.49    0.05
   6  -1   3    0.45    0.06
  -6   1   3    0.47    0.06
   6   1  -3    0.51    0.04
   6  -1   3    0.51    0.06
   6   1  -3    0.53    0.05
   6   1  -3    0.53    0.06
   6  -1   3    0.52    0.05
  -6  -1  -3    0.50    0.06
  -6   1  -3    0.52    0.06
   6  -1  -3    0.45    0.05
  -6  -1   3    0.58    0.04
   6   1   3    0.52    0.06
  -6   1  -3    0.54    0.05
  -6  -1   3    0.51    0.05
   6   1   3    0.48    0.06
   6  -1  -3    0.55    0.06
   6  -1  -3    0.48    0.04
  -6  -1   3    0.51    0.06
  -6   1  -3    0.49    0.06
  -6   1  -3    0.47    0.06
   6   1   3    0.54    0.06
  -6  -1   3    0.55    0.06
   6   1   3    0.60    0.06
   6   1  -4    0.02    0.01
  -6   1   4    0.04    0.02
  -6  -1  -4   -0.01    0.02
   6   1  -4    0.04    0.02
  -6   1   4    0.07    0.03
  -6   1   4    0.04    0.01
   6   1  -4    0.02    0.03
  -6   1   4    0.06    0.02
   6   1  -4    0.05    0.02
   6  -1   4    0.01    0.03
  -6  -1  -4    0.02    0.02
  -6  -1  -4   -0.01    0.02
   6  -1   4    0.04    0.02
   6  -1   4    0.04    0.03
   6  -1   4    0.03    0.02
   6   1   4    0.03    0.03
   6   1   4    0.01    0.03
  -6  -1   4    0.02    0.01
   6  -1  -4    0.03    0.02
   6   1   4    0.03    0.02
  -6   1  -4    0.00    0.02
   6  -1  -4    0.02    0.02
  -6  -1   4    0.01    0.02
  -6   1  -4    0.06    0.03
  -6   1  -4    0.04    0.02
   6  -1  -4    0.04    0.02
  -6   1  -4    0.02    0.02
   6  -1  -4    0.01    0.01
   6   1   4    0.03    0.02
  -6  -1   4    0.04    0.03
   6   1  -5    2.47    0.11
   6   1  -5    2.56    0.14
  -6   1   5    2.54    0.08
   6  -1   5    2.49    0.12
  -6   1   5    2.79    0.12
   6   1  -5    2.71    0.10
  -6   1   5    2.77    0.14
  -6  -1  -5    2.75    0.13
   6   1  -5    2.42    0.13
  -6  -1  -5    2.80    0.15
   6  -1   5    2.55    0.13
   6  -1   5    2.51    0.14
  -6  -1  -5    2.86    0.15
  -6   1   5    2.86    0.15
   6  -1   5    2.66    0.15
  -6   1  -5    2.78    0.15
  -6   1  -5    2.47    0.12
   6  -1  -5    2.65    0.15
  -6  -1   5    2.86    0.14
   6   1   5    2.51    0.14
   6   1   5    2.68    0.14
  -6  -1   5    2.72    0.11
  -6   1  -5    2.77    0.15
  -6  -1   5    2.66    0.15
   6   1   5    2.73    0.15
   6   1   5    2.80    0.15
  -6  -1   5    2.47    0.11
   6  -1  -5    2.70    0.14
   6  -1  -5    2.67    0.13
  -6   1  -5    2.61    0.15
   6  -1  -5    2.68    0.08
  -6  -1  -6    4.75    0.22
   6  -1   6    5.33    0.20
  -6   1   6    6.11    0.31
   6  -1   6    5.14    0.23
  -6   1   6    5.25    0.23
  -6   1   6    4.82    0.21
   6  -1   6    5.51    0.23
   6   1  -6    5.33    0.16
   6   1  -6    5.14    0.21
  -6  -1  -6    5.10    0.21
   6   1  -6    4.88    0.25
   6   1  -6    5.09    0.19
   6  -1   6    5.64    0.22
  -6   1   6    4.93    0.14
  -6   1   6    4.70    0.20
  -6  -1   6    5.24    0.23
   6   1   6    5.05    0.21
   6  -1  -6    5.36    0.20
   6   1   6    4.88    0.20
  -6   1  -6    5.38    0.22
   6   1   6    4.95    0.22
  -6   1  -6    5.01    0.23
  -6   1  -6    5.27    0.20
  -6  -1   6    4.76    0.29
   6  -1  -6    4.95    0.22
  -6  -1   6    4.63    0.23
  -6  -1   6    5.59    0.16
   6   1   6    4.56    0.24
   6  -1  -6    5.15    0.21
   6  -1   7    0.14    0.04
   6  -1   7    0.19    0.05
  -6  -1  -7    0.15    0.05
   6   1  -7    0.15    0.05
   6   1  -7    0.14    0.03
  -6   1   7    0.13    0.04
  -6  -1  -7    0.11    0.03
   6  -1   7    0.20    0.05
  -6   1   7    0.15    0.05
  -6   1   7    0.19    0.06
  -6   1   7    0.15    0.03
  -6   1   7    0.16    0.02
  -6  -1  -7    0.10    0.04
   6   1  -7    0.16    0.03
   6  -1   7    0.15    0.04
  -6   1   7    0.14    0.02
  -6   1   7    0.19    0.05
   6  -1  -7    0.18    0.04
   6   1   7    0.17    0.05
   6   1   7    0.13    0.04
  -6   1  -7    0.16    0.04
  -6  -1   7    0.21    0.03
  -6  -1   7    0.10    0.04
  -6  -1   7    0.18    0.05
   6   1   7    0.16    0.05
  -6  -1   7    0.16    0.03
   6   1   7    0.09    0.03
  -6  -1   7    0.17    0.05
  -6   1  -7    0.12    0.04
  -6  -1   7    0.17    0.05
   6   1   7    0.11    0.05
  -6   1  -7    0.10    0.04
  -6   1   8    0.05    0.04
  -6   1   8    0.01    0.02
  -6   1   8    0.05    0.01
  -6   1   8    0.04    0.01
  -6   1   8    0.05    0.04
   6  -1   8    0.05    0.03
  -6  -1  -8    0.02    0.04
  -6  -1  -8   -0.01    0.03
   6  -1   8    0.04    0.02
   6   1  -8    0.02    0.02
  -6  -1  -8    0.03    0.03
   6  -1   8    0.01    0.04
   6   1   8    0.02    0.02
  -6   1  -8    0.04    0.04
   6  -1  -8    0.02    0.02
   6   1   8    0.08    0.04
  -6  -1   8    0.05    0.03
  -6  -1   8    0.04    0.02
   6   1   8   -0.01    0.04
  -6   1  -8   -0.02    0.04
  -6  -1   8    0.04    0.02
  -6  -1   8    0.01    0.04
  -6   1   9    0.02    0.01
   6  -1   9    0.10    0.04
   6  -1   9    0.04    0.03
  -6  -1  -9    0.03    0.04
   6   1  -9    0.03    0.02
   6  -1   9    0.06    0.04
  -6   1   9    0.08    0.05
  -6   1   9    0.04    0.03
  -6   1   9    0.02    0.01
  -6   1   9    0.00    0.02
   6   1   9    0.08    0.05
   6   1   9    0.03    0.03
  -6   1  -9    0.00    0.03
  -6   1  -9    0.01    0.03
  -6  -1   9    0.01    0.04
  -6  -1   9    0.06    0.04
   6   1   9    0.10    0.04
   6  -1  -9    0.05    0.03
  -6  -1   9    0.01    0.02
  -6  -1 -10    1.40    0.15
   6   1 -10    1.32    0.10
  -6   1  10    1.25    0.14
  -6   1  10    1.29    0.06
  -6   1  10    1.23    0.07
  -6   1  10    1.24    0.06
   6  -1  10    1.31    0.12
   6  -1  10    1.30    0.10
  -6   1  10    1.22    0.13
   6  -1  10    1.47    0.14
   6   1  10    1.33    0.13
  -6  -1  10    1.28    0.08
  -6  -1  10    1.33    0.08
   6   1  10    1.44    0.12
   6  -1 -10    1.20    0.10
  -6  -1  10    1.39    0.14
  -6  -1  10    1.43    0.14
  -6   1 -10    1.34    0.14
   6   1  10    1.33    0.12
   6   1 -11    0.58    0.07
  -6   1  11    0.50    0.09
  -6   1  11    0.54    0.11
  -6  -1 -11    0.67    0.12
   6  -1  11    0.59    0.09
   6  -1  11    0.51    0.09
  -6   1  11    0.63    0.04
   6  -1  11    0.58    0.08
   6   1  11    0.65    0.10
   6  -1 -11    0.52    0.07
  -6   1 -11    0.53    0.10
  -6  -1  11    0.67    0.06
   6   1  11    0.64    0.10
  -6  -1  11    0.48    0.10
  -6  -1  11    0.53    0.09
   6   1  11    0.78    0.09
  -6  -1  11    0.70    0.06
  -6  -1 -12    0.10    0.06
   6   1 -12    0.01    0.03
   6  -1  12    0.04    0.03
  -6   1  12    0.07    0.05
   6  -1  12    0.03    0.04
   6  -1  12    0.06    0.06
  -6   1  12    0.17    0.08
  -6  -1  12    0.03    0.02
   6   1  12    0.06    0.05
  -6  -1  12    0.02    0.05
  -6  -1  12    0.01    0.02
   6   1  12   -0.01    0.03
  -6  -1  12    0.06    0.05
   6  -1 -12    0.06    0.03
   6   1  12    0.06    0.06
  -6   1 -12    0.07    0.06
   6  -1  13    0.37    0.09
  -6   1  13    0.41    0.09
   6  -1  13    0.41    0.09
  -6   1  13    0.31    0.04
  -6  -1 -13    0.39    0.11
  -6   1  13    0.49    0.11
   6   1 -13    0.41    0.06
  -6  -1  13    0.35    0.09
   6  -1 -13    0.41    0.07
  -6  -1  13    0.41    0.05
   6   1  13    0.42    0.09
   6   1  13    0.30    0.06
   6   1  13    0.42    0.09
  -6  -1  13    0.38    0.05
  -6  -1  13    0.53    0.10
  -6   1 -13    0.32    0.10
  -6   1  14    0.14    0.06
   6  -1  14    0.09    0.07
  -6  -1 -14    0.12    0.07
   6   1 -14    0.09    0.04
  -6   1  14    0.03    0.07
  -6   1 -14    0.09    0.08
   6   1  14    0.03    0.06
  -6  -1  14    0.17    0.08
   6  -1 -14    0.12    0.05
  -6  -1  14    0.03    0.07
  -6  -1  14    0.09    0.03
   6   1  14    0.10    0.07
   6   1  14    0.14    0.07
  -6  -1  14    0.04    0.03
   6  -1  15    0.21    0.09
   6   1 -15    0.27    0.06
   6  -1  15    0.16    0.08
  -6   1  15    0.37    0.11
  -6  -1 -15    0.20    0.09
  -6   1  15    0.10    0.08
  -6  -1  15    0.17    0.04
  -6  -1  15    0.12    0.04
   6   1  15    0.17    0.08
  -6   1 -15    0.07    0.07
  -6  -1  15    0.12    0.09
   6   1  15    0.25    0.08
   6  -1 -15    0.12    0.05
  -6  -1  15    0.19    0.08
  -6  -1 -16    0.14    0.10
  -6   1  16    0.06    0.09
   6  -1  16   -0.07    0.06
  -6   1  16    0.05    0.08
   6  -1  16   -0.06    0.05
   6   1 -16    0.04    0.05
  -6  -1  16   -0.03    0.03
   6  -1 -16    0.06    0.05
   6   1  16    0.10    0.07
  -6  -1  16    0.22    0.11
  -6   1 -16   -0.02    0.07
  -6  -1  16   -0.04    0.07
  -6   1  17    0.22    0.12
   6  -1  17    0.43    0.11
  -6  -1 -17    0.52    0.14
   6   1 -17    0.40    0.08
  -6   1  17    0.36    0.11
   6  -1  17    0.42    0.10
  -6  -1  17    0.48    0.14
   6   1  17    0.33    0.10
   6   1  17    0.42    0.12
  -6  -1  17    0.34    0.11
  -6   1 -17    0.59    0.14
   7   1   0    0.19    0.04
  -7  -1   0    0.40    0.05
   7  -1   0    0.35    0.05
   7   1   0    0.27    0.05
  -7   1   0    0.26    0.04
  -7   1   0    0.26    0.04
  -7   1   0    0.22    0.04
   7  -1   0    0.31    0.04
  -7  -1   0    0.29    0.05
   7   1   0    0.22    0.04
  -7   1   0    0.25    0.04
   7   1  -1    4.20    0.17
   7   1  -1    4.37    0.17
   7   1  -1    4.20    0.17
   7   1  -1    4.44    0.16
  -7   1   1    4.47    0.16
  -7  -1  -1    4.15    0.17
   7  -1   1    4.48    0.17
  -7   1   1    4.16    0.15
   7  -1   1    4.43    0.16
  -7  -1  -1    4.38    0.18
  -7  -1  -1    4.24    0.18
  -7   1   1    4.25    0.18
  -7  -1  -1    4.42    0.17
   7  -1   1    4.22    0.18
  -7   1   1    4.41    0.18
  -7   1  -1    4.54    0.16
  -7  -1   1    4.27    0.18
   7  -1  -1    4.27    0.16
  -7  -1   1    4.49    0.17
  -7   1  -1    4.62    0.19
   7  -1  -1    4.46    0.18
   7   1   1    4.28    0.18
   7   1   1    4.40    0.19
   7  -1  -1    4.32    0.18
   7   1   1    3.89    0.16
   7  -1  -1    4.55    0.16
  -7   1  -1    4.26    0.17
  -7  -1   1    4.60    0.18
  -7   1  -1    4.29    0.19
  -7  -1   1    4.20    0.16
   7   1   1    4.34    0.17
  -7  -1  -2    0.05    0.03
  -7  -1  -2    0.11    0.03
   7  -1   2    0.09    0.03
  -7  -1  -2    0.08    0.03
  -7   1   2    0.11    0.03
   7  -1   2    0.07    0.02
  -7   1   2    0.08    0.02
   7  -1   2    0.12    0.04
   7  -1   2    0.10    0.03
   7   1  -2    0.07    0.02
  -7   1   2    0.07    0.03
   7   1  -2    0.08    0.03
  -7   1   2    0.11    0.03
  -7  -1  -2    0.04    0.02
   7   1   2    0.08    0.03
  -7  -1   2    0.20    0.04
   7  -1  -2    0.13    0.03
   7   1   2    0.06    0.03
  -7   1  -2    0.11    0.03
   7   1   2    0.07    0.03
  -7  -1   2    0.12    0.03
  -7   1  -2    0.16    0.03
   7  -1  -2    0.08    0.03
  -7  -1   2    0.12    0.03
   7  -1  -2    0.07    0.02
  -7   1  -2    0.09    0.04
   7  -1  -2    0.08    0.02
  -7   1  -2    0.10    0.03
   7   1   2    0.10    0.03
  -7  -1   2    0.10    0.03
   7  -1   3    2.91    0.14
   7   1  -3    2.76    0.14
  -7  -1  -3    3.01    0.15
   7   1  -3    2.74    0.14
   7  -1   3    2.90    0.15
  -7   1   3    2.85    0.15
   7   1  -3    3.20    0.20
   7   1  -3    2.75    0.12
   7  -1   3    2.85    0.13
  -7   1   3    2.90    0.14
  -7   1   3    2.88    0.13
   7  -1   3    2.83    0.15
  -7  -1  -3    3.05    0.14
  -7  -1  -3    2.74    0.15
   7   1   3    2.84    0.15
   7   1   3    2.83    0.14
  -7   1  -3    2.84    0.15
  -7   1  -3    2.88    0.13
   7  -1  -3    2.85    0.15
   7  -1  -3    2.90    0.11
   7  -1  -3    2.72    0.13
  -7  -1   3    2.87    0.14
   7   1   3    2.86    0.15
  -7  -1   3    2.71    0.12
  -7  -1   3    2.77    0.11
   7  -1  -3    3.05    0.14
  -7   1  -3    2.92    0.14
  -7  -1   3    2.74    0.14
  -7   1  -3    2.71    0.15
   7   1   3    2.93    0.13
   7   1  -4    0.29    0.05
  -7   1   4    0.25    0.05
  -7   1   4    0.21    0.04
  -7   1   4    0.21    0.04
  -7   1   4    0.31    0.03
   7  -1   4    0.27    0.05
  -7  -1  -4    0.29    0.05
  -7  -1  -4    0.27    0.05
   7   1  -4    0.19    0.05
  -7  -1  -4    0.34    0.06
   7   1  -4    0.27    0.04
   7   1  -4    0.19    0.03
   7  -1   4    0.28    0.05
   7  -1   4    0.34    0.06
   7  -1   4    0.31    0.05
  -7   1  -4    0.24    0.05
  -7  -1   4    0.29    0.05
  -7   1  -4    0.25    0.05
   7   1   4    0.24    0.05
  -7  -1   4    0.37    0.04
   7  -1  -4    0.36    0.06
  -7   1  -4    0.22    0.04
   7   1   4    0.20    0.04
  -7  -1   4    0.31    0.04
   7  -1  -4    0.28    0.05
   7   1   4    0.19    0.04
  -7   1  -4    0.29    0.05
   7  -1  -4    0.35    0.04
  -7  -1   4    0.28    0.05
   7   1   4    0.22    0.05
  -7   1   5    0.08    0.04
   7  -1   5    0.11    0.03
  -7   1   5    0.10    0.04
   7   1  -5    0.10    0.03
   7  -1   5    0.07    0.04
  -7  -1  -5    0.15    0.04
   7   1  -5    0.13    0.04
  -7  -1  -5    0.05    0.03
   7   1  -5    0.14    0.03
  -7   1   5    0.12    0.02
  -7   1   5    0.12    0.03
  -7  -1  -5    0.05    0.03
   7  -1   5    0.10    0.03
   7  -1   5    0.12    0.04
   7   1  -5    0.10    0.03
  -7  -1   5    0.11    0.02
  -7  -1   5    0.09    0.03
   7  -1  -5    0.12    0.03
  -7  -1   5    0.12    0.02
   7   1   5    0.15    0.04
   7   1   5    0.11    0.03
   7  -1  -5    0.14    0.05
  -7   1  -5    0.12    0.03
  -7   1  -5    0.12    0.04
  -7  -1   5    0.12    0.04
   7  -1  -5    0.11    0.04
   7   1   5    0.07    0.04
  -7   1  -5    0.15    0.04
   7   1   5    0.10    0.03
  -7   1  -5    0.09    0.03
   7  -1  -5    0.15    0.02
  -7   1   6    0.06    0.01
   7  -1   6    0.11    0.03
   7   1  -6    0.11    0.04
   7   1  -6    0.08    0.02
  -7   1   6    0.11    0.04
  -7   1   6    0.08    0.04
  -7  -1  -6    0.06    0.03
   7  -1   6    0.12    0.04
   7   1  -6    0.08    0.03
  -7   1   6    0.13    0.04
  -7   1   6    0.06    0.02
   7   1  -6    0.10    0.04
   7  -1   6    0.07    0.04
   7  -1   6    0.10    0.04
  -7  -1  -6    0.06    0.03
  -7  -1  -6    0.08    0.04
  -7  -1   6    0.08    0.02
  -7  -1   6    0.13    0.04
   7  -1  -6    0.14    0.04
  -7  -1   6    0.08    0.02
  -7  -1   6    0.15    0.05
  -7   1  -6    0.06    0.04
  -7   1  -6    0.08    0.04
   7   1   6    0.09    0.04
   7  -1  -6    0.08    0.04
  -7   1  -6    0.05    0.03
   7   1   6    0.12    0.04
   7  -1  -6    0.07    0.03
   7   1   6    0.12    0.04
   7   1   6    0.06    0.03
   7  -1   7    0.05    0.03
  -7   1   7    0.09    0.02
   7   1  -7    0.04    0.02
  -7   1   7    0.08    0.02
  -7  -1  -7    0.07    0.04
  -7   1   7    0.08    0.02
  -7  -1  -7    0.10    0.04
   7   1  -7    0.06    0.02
   7  -1   7    0.02    0.02
   7  -1   7    0.00    0.04
   7   1  -7    0.04    0.03
  -7   1   7    0.04    0.04
  -7   1   7    0.06    0.03
  -7  -1  -7    0.14    0.04
  -7  -1   7    0.09    0.02
  -7  -1   7    0.11    0.05
   7   1   7    0.06    0.04
   7   1   7    0.02    0.02
  -7  -1   7    0.09    0.02
  -7   1  -7    0.09    0.03
  -7   1  -7    0.06    0.04
   7   1   7    0.06    0.04
   7   1   7    0.01    0.03
   7  -1  -7    0.05    0.03
  -7  -1   7    0.08    0.04
  -7  -1   7    0.06    0.03
   7  -1   8    0.01    0.03
   7  -1   8    0.03    0.04
   7   1  -8    0.01    0.02
  -7  -1  -8    0.00    0.03
  -7   1   8   -0.01    0.04
  -7   1   8    0.01    0.02
  -7  -1  -8    0.05    0.05
  -7   1   8    0.02    0.01
  -7   1   8    0.08    0.04
  -7   1  -8    0.05    0.05
   7   1   8    0.00    0.03
  -7  -1   8    0.06    0.04
   7  -1  -8    0.01    0.02
  -7   1  -8    0.06    0.03
  -7  -1   8    0.02    0.02
   7   1   8    0.06    0.04
  -7  -1   8    0.06    0.02
   7   1   8    0.02    0.02
  -7  -1   8    0.07    0.05
   7  -1   9    1.40    0.14
  -7   1   9    1.51    0.13
   7  -1   9    1.61    0.12
   7   1  -9    1.56    0.10
   7  -1   9    1.53    0.14
  -7   1   9    1.85    0.16
  -7   1   9    1.53    0.09
  -7  -1  -9    1.60    0.15
  -7   1  -9    1.28    0.11
  -7  -1   9    1.32    0.13
  -7  -1   9    1.50    0.08
   7   1   9    1.45    0.12
  -7   1  -9    1.56    0.15
  -7  -1   9    1.36    0.13
   7   1   9    1.49    0.12
   7   1   9    1.46    0.13
  -7  -1   9    1.55    0.08
  -7   1  10    0.17    0.06
  -7   1  10    0.16    0.03
   7  -1  10    0.21    0.06
  -7   1  10    0.17    0.05
   7   1 -10    0.17    0.04
   7  -1  10    0.24    0.05
  -7  -1 -10    0.23    0.07
   7  -1  10    0.23    0.06
  -7  -1  10    0.14    0.03
   7  -1 -10    0.15    0.04
   7   1  10    0.21    0.06
  -7  -1  10    0.18    0.06
   7   1  10    0.21    0.05
  -7  -1  10    0.19    0.07
   7   1  10    0.31    0.07
  -7   1 -10    0.15    0.06
  -7   1  11    0.07    0.06
   7  -1  11    0.00    0.03
   7  -1  11    0.09    0.06
   7  -1  11    0.06    0.05
  -7  -1 -11    0.03    0.05
  -7   1  11    0.05    0.05
   7   1 -11    0.00    0.02
  -7   1 -11    0.11    0.06
  -7  -1  11    0.05    0.06
  -7  -1  11    0.06    0.06
  -7  -1  11    0.03    0.02
   7   1  11    0.06    0.05
   7   1  11    0.04    0.05
   7   1  11    0.01    0.03
   7  -1 -11    0.03    0.03
  -7  -1  11    0.05    0.02
  -7   1  12    0.19    0.07
   7  -1  12    0.09    0.05
  -7   1  12    0.04    0.07
   7  -1  12    0.18    0.07
  -7  -1 -12    0.31    0.09
   7   1 -12    0.16    0.04
   7  -1  12    0.13    0.04
   7   1  12    0.12    0.06
  -7  -1  12    0.21    0.08
  -7   1 -12    0.04    0.06
   7  -1 -12    0.13    0.05
   7   1  12    0.22    0.07
  -7  -1  12    0.16    0.03
   7   1  12    0.10    0.04
  -7  -1  12    0.18    0.07
  -7  -1  12    0.18    0.03
  -7  -1 -13    1.86    0.19
   7   1 -13    1.67    0.13
   7  -1  13    1.70    0.16
  -7   1  13    1.58    0.19
  -7   1  13    1.94    0.20
   7  -1  13    1.69    0.17
   7   1  13    1.70    0.17
   7  -1 -13    1.56    0.13
  -7   1 -13    1.72    0.19
   7   1  13    1.72    0.16
  -7  -1  13    1.83    0.19
  -7  -1  13    1.71    0.09
  -7  -1  13    1.52    0.09
   7   1  13    1.77    0.14
  -7  -1  13    1.93    0.18
  -7   1  14    0.01    0.07
   7   1 -14    0.03    0.04
   7  -1  14    0.04    0.06
  -7  -1 -14    0.08    0.07
   7  -1  14   -0.02    0.04
  -7   1  14    0.03    0.06
   7  -1  14    0.05    0.04
  -7  -1  14    0.08    0.05
   7   1  14    0.14    0.07
   7  -1 -14    0.02    0.04
   7   1  14    0.10    0.07
  -7  -1  14    0.02    0.03
  -7   1 -14    0.11    0.08
  -7  -1  14    0.03    0.02
  -7  -1  14    0.08    0.07
  -7   1  15    0.23    0.09
   7   1 -15    0.24    0.06
  -7  -1 -15    0.28    0.10
  -7   1  15    0.34    0.11
  -7  -1  15    0.21    0.10
  -7  -1  15    0.31    0.10
   7   1  15    0.33    0.09
   7   1  15    0.34    0.10
  -7  -1  15    0.28    0.04
  -7   1 -15    0.33    0.12
   7  -1 -15    0.36    0.07
  -7   1  16    0.13    0.09
  -7  -1 -16   -0.04    0.09
   7  -1  16   -0.07    0.05
  -7   1  16   -0.13    0.07
   7  -1  16   -0.08    0.05
  -7  -1  16    0.10    0.10
   7   1  16    0.00    0.06
   7   1  16    0.12    0.07
   7  -1 -16   -0.07    0.04
  -7  -1  16    0.04    0.07
  -7   1 -16    0.15    0.08
   7  -1  17    0.06    0.07
   7   1 -17    0.16    0.06
   7  -1  17    0.14    0.08
  -7   1  17    0.08    0.09
  -7  -1 -17    0.16    0.10
  -7   1  17    0.23    0.11
   7   1  17    0.15    0.09
  -7   1 -17    0.15    0.11
   7   1  17    0.17    0.09
  -7  -1  17    0.21    0.10
  -7  -1  17    0.15    0.09
   7  -1 -17    0.11    0.07
   8  -1   0    0.03    0.02
  -8  -1   0    0.02    0.02
  -8  -1   0    0.00    0.02
   8   1   0    0.02    0.02
  -8   1   0    0.00    0.02
  -8  -1   0    0.05    0.03
   8   1   0    0.01    0.03
  -8  -1   0    0.02    0.03
   8   1   0    0.01    0.02
   8   1   0    0.02    0.02
  -8   1   0    0.04    0.02
  -8   1   0    0.00    0.02
  -8   1   0    0.01    0.03
   8  -1   0   -0.01    0.01
   8  -1   0    0.00    0.02
   8  -1   0    0.04    0.03
  -8  -1  -1   19.95    0.56
  -8  -1  -1   21.72    0.65
   8   1  -1   19.74    0.54
  -8  -1  -1   19.41    0.53
   8  -1   1   20.33    0.55
  -8   1   1   19.74    0.56
  -8   1   1   19.68    0.52
   8   1  -1   19.21    0.55
   8  -1   1   20.79    0.53
   8  -1   1   20.02    0.56
   8   1  -1   19.63    0.53
  -8   1   1   20.67    0.53
  -8   1   1   20.85    0.56
  -8  -1  -1   19.77    0.54
   8  -1   1   19.77    0.56
   8   1  -1   19.58    0.55
  -8   1  -1   20.21    0.57
   8   1   1   20.46    0.54
   8   1   1   18.98    0.55
  -8   1  -1   20.83    0.56
  -8   1  -1   19.95    0.54
  -8  -1   1   20.22    0.54
   8  -1  -1   20.08    0.52
  -8  -1   1   20.69    0.56
   8   1   1   18.58    0.54
   8  -1  -1   18.75    0.55
  -8   1  -1   19.70    0.52
   8  -1  -1   20.30    0.53
   8   1   1   19.56    0.56
  -8  -1   1   19.55    0.55
  -8  -1   1   19.18    0.52
  -8  -1  -2    3.07    0.14
  -8   1   2    3.07    0.13
   8   1  -2    3.02    0.13
   8   1  -2    2.93    0.14
   8  -1   2    3.12    0.15
  -8  -1  -2    3.20    0.16
  -8   1   2    3.22    0.16
  -8  -1  -2    3.06    0.16
   8   1  -2    2.88    0.14
  -8   1   2    2.91    0.15
   8  -1   2    3.08    0.16
  -8   1   2    3.03    0.14
   8   1  -2    2.88    0.15
   8  -1   2    3.19    0.16
   8  -1   2    3.27    0.14
  -8  -1  -2    2.91    0.15
  -8   1  -2    2.98    0.13
  -8   1  -2    3.01    0.16
   8   1   2    3.23    0.16
   8  -1  -2    3.09    0.13
   8  -1  -2    2.96    0.14
   8   1   2    2.71    0.15
  -8  -1   2    3.07    0.13
  -8   1  -2    2.94    0.15
   8  -1  -2    3.17    0.15
  -8  -1   2    3.05    0.16
   8   1   2    3.09    0.14
   8   1   2    3.02    0.15
  -8  -1   2    3.03    0.14
  -8   1  -2    3.00    0.16
  -8  -1   2    3.16    0.15
   8  -1  -2    3.06    0.16
   8  -1   3   23.83    0.65
   8   1  -3   23.87    0.60
   8  -1   3   22.67    0.65
  -8  -1  -3   23.35    0.62
   8  -1   3   23.89    0.61
  -8   1   3   24.85    0.63
  -8  -1  -3   23.03    0.65
  -8  -1  -3   22.67    0.64
   8  -1   3   24.58    0.65
   8   1  -3   22.58    0.64
   8   1  -3   23.78    0.64
  -8   1   3   24.00    0.59
  -8   1   3   23.98    0.63
  -8   1   3   23.89    0.66
   8   1   3   23.46    0.65
   8   1   3   23.67    0.65
   8   1   3   23.72    0.62
   8  -1  -3   24.56    0.64
  -8  -1   3   23.59    0.62
  -8  -1   3   23.39    0.60
   8  -1  -3   24.65    0.64
  -8  -1   3   23.67    0.63
   8  -1  -3   23.93    0.65
  -8   1  -3   23.03    0.64
  -8   1  -3   23.78    0.66
  -8   1  -3   23.63    0.61
   8  -1  -3   23.20    0.59
   8   1   3   23.13    0.65
  -8  -1   3   23.03    0.64
   8  -1   4    1.59    0.12
   8  -1   4    1.73    0.12
  -8   1   4    1.74    0.11
  -8   1   4    1.82    0.11
  -8  -1  -4    1.77    0.12
  -8  -1  -4    1.88    0.13
   8  -1   4    1.38    0.13
   8   1  -4    1.66    0.11
   8  -1   4    1.64    0.10
   8   1  -4    1.70    0.09
   8   1  -4    1.52    0.11
  -8  -1  -4    1.95    0.11
  -8   1   4    1.77    0.08
   8   1  -4    1.47    0.10
  -8   1   4    1.79    0.13
   8   1   4    1.69    0.12
  -8  -1   4    1.51    0.09
  -8  -1   4    1.64    0.12
  -8   1  -4    1.51    0.10
   8  -1  -4    1.71    0.14
   8  -1  -4    1.94    0.12
  -8   1  -4    1.57    0.12
   8   1   4    1.87    0.13
  -8   1  -4    1.70    0.12
   8   1   4    1.85    0.11
  -8   1  -4    1.46    0.11
   8   1   4    1.69    0.12
   8  -1  -4    2.08    0.15
  -8  -1   4    1.61    0.11
  -8  -1   4    1.46    0.08
   8  -1  -4    1.82    0.08
   8   1  -5   18.31    0.52
   8   1  -5   17.97    0.46
   8   1  -5   17.43    0.53
   8  -1   5   18.16    0.49
  -8  -1  -5   16.40    0.52
  -8  -1  -5   18.04    0.54
   8  -1   5   18.37    0.57
   8  -1   5   17.16    0.53
  -8   1   5   18.68    0.52
  -8   1   5   17.77    0.54
  -8   1   5   18.14    0.49
  -8  -1  -5   17.57    0.50
   8   1  -5   17.79    0.49
  -8   1   5   17.94    0.44
   8  -1  -5   18.54    0.52
  -8   1  -5   16.97    0.53
  -8  -1   5   17.31    0.45
  -8   1  -5   17.64    0.49
  -8  -1   5   16.96    0.51
   8   1   5   17.51    0.53
  -8   1  -5   18.42    0.54
   8  -1  -5   17.47    0.53
   8   1   5   17.11    0.50
  -8  -1   5   18.34    0.54
   8   1   5   17.06    0.53
   8   1   5   17.73    0.53
  -8   1  -5   18.38    0.55
  -8  -1   5   17.45    0.52
   8  -1   6    2.02    0.13
   8  -1   6    2.30    0.13
  -8   1   6    2.11    0.08
   8  -1   6    2.04    0.14
  -8   1   6    2.06    0.15
   8   1  -6    1.97    0.14
   8  -1   6    2.30    0.15
  -8   1   6    2.19    0.12
   8   1  -6    2.04    0.12
  -8  -1  -6    2.47    0.16
  -8   1   6    2.24    0.14
  -8  -1  -6    2.11    0.15
  -8  -1  -6    1.97    0.14
   8   1  -6    2.26    0.10
   8   1   6    1.90    0.14
   8  -1  -6    2.22    0.13
   8  -1  -6    2.41    0.15
   8   1   6    2.18    0.14
  -8  -1   6    2.34    0.11
  -8  -1   6    2.23    0.14
   8  -1  -6    2.20    0.08
  -8   1  -6    1.85    0.14
  -8  -1   6    2.16    0.15
   8  -1  -6    2.23    0.14
  -8  -1   6    2.11    0.09
  -8   1  -6    2.10    0.15
   8   1   6    2.18    0.15
  -8   1  -6    2.13    0.12
   8   1   6    2.12    0.13
  -8  -1  -7   16.47    0.49
  -8   1   7   15.86    0.39
   8   1  -7   16.31    0.42
   8  -1   7   16.97    0.53
  -8   1   7   15.95    0.51
   8   1  -7   15.68    0.50
   8  -1   7   15.97    0.48
  -8  -1  -7   16.22    0.53
  -8   1   7   16.70    0.45
  -8   1   7   15.41    0.52
  -8  -1   7   16.30    0.42
   8  -1  -7   16.51    0.48
  -8   1  -7   16.24    0.48
  -8   1  -7   16.12    0.53
   8   1   7   17.07    0.53
   8   1   7   16.80    0.50
   8  -1  -7   15.47    0.50
  -8  -1   7   15.88    0.42
  -8  -1   7   16.72    0.53
   8   1  -8    0.09    0.04
  -8   1   8    0.08    0.05
   8   1  -8    0.07    0.03
   8  -1   8    0.11    0.05
  -8  -1  -8    0.10    0.04
  -8   1   8    0.14    0.06
   8  -1   8    0.09    0.05
  -8   1   8    0.11    0.03
  -8   1   8    0.12    0.02
   8   1  -8    0.09    0.02
  -8  -1  -8    0.17    0.06
  -8  -1   8    0.05    0.03
  -8  -1   8    0.06    0.02
   8   1   8    0.07    0.04
  -8  -1   8    0.12    0.05
   8  -1  -8    0.09    0.03
  -8   1  -8    0.05    0.04
   8   1   8    0.13    0.05
  -8   1  -8    0.06    0.04
   8  -1   9   12.28    0.42
   8  -1   9   12.29    0.41
  -8   1   9   12.20    0.35
  -8  -1  -9   12.62    0.47
   8   1  -9   12.37    0.38
  -8   1   9   12.37    0.46
  -8   1   9   11.54    0.44
   8  -1   9   12.38    0.45
  -8   1  -9   13.25    0.47
  -8  -1   9   12.93    0.46
  -8  -1   9   11.58    0.32
  -8  -1   9   12.29    0.34
  -8   1  -9   12.30    0.47
   8  -1  -9   11.63    0.40
  -8  -1   9   11.84    0.44
   8   1   9   12.07    0.42
   8   1   9   11.81    0.42
   8   1   9   12.34    0.45
   8  -1  10    0.40    0.07
   8  -1  10    0.35    0.08
   8  -1  10    0.37    0.07
  -8   1  10    0.27    0.07
  -8   1  10    0.41    0.05
   8   1 -10    0.33    0.05
  -8  -1 -10    0.50    0.11
  -8   1  10    0.35    0.09
  -8  -1  10    0.25    0.07
  -8  -1  10    0.32    0.04
   8   1  10    0.33    0.08
  -8  -1  10    0.39    0.10
   8   1  10    0.24    0.06
  -8  -1  10    0.33    0.04
   8   1  10    0.40    0.08
  -8   1 -10    0.29    0.08
   8  -1 -10    0.38    0.06
  -8   1  11    5.28    0.29
  -8  -1 -11    5.31    0.30
   8  -1  11    5.13    0.24
   8  -1  11    5.22    0.26
   8   1 -11    5.36    0.23
  -8   1  11    4.56    0.26
   8  -1  11    5.03    0.28
  -8  -1  11    5.29    0.30
  -8  -1  11    4.89    0.28
  -8  -1  11    4.96    0.16
  -8   1 -11    5.19    0.30
  -8  -1  11    4.99    0.17
   8  -1 -11    4.90    0.23
   8   1  11    5.28    0.25
   8   1  11    5.22    0.27
   8   1  11    5.20    0.27
  -8  -1 -12    0.11    0.06
   8  -1  12    0.02    0.04
   8  -1  12    0.01    0.05
  -8   1  12    0.03    0.06
   8   1 -12    0.04    0.03
   8  -1  12    0.11    0.04
  -8   1  12    0.02    0.05
   8  -1 -12    0.01    0.03
  -8  -1  12    0.05    0.04
  -8   1 -12    0.07    0.06
  -8  -1  12    0.06    0.07
   8   1  12    0.06    0.05
   8   1  12    0.09    0.05
   8   1  12    0.11    0.05
  -8  -1  12    0.00    0.02
  -8  -1  12    0.05    0.02
   8  -1  13    5.17    0.27
   8  -1  13    4.25    0.23
   8  -1  13    5.43    0.30
  -8   1  13    4.67    0.29
   8   1 -13    5.17    0.24
  -8  -1 -13    5.40    0.45
   8   1  13    5.35    0.29
  -8  -1  13    5.51    0.38
   8  -1 -13    4.99    0.24
   8   1  13    4.87    0.25
   8   1  13    5.39    0.30
  -8  -1  13    5.13    0.30
  -8  -1  13    5.03    0.16
   8  -1  14    0.44    0.09
  -8  -1 -14    0.48    0.12
   8  -1  14    0.54    0.11
  -8   1  14    0.43    0.12
   8  -1  14    0.30    0.07
  -8   1  14    0.62    0.13
  -8  -1  14    0.37    0.09
   8   1  14    0.44    0.10
  -8   1 -14    0.45    0.12
   8  -1 -14    0.40    0.08
   8   1  14    0.49    0.11
  -8  -1  14    0.30    0.11
   8   1 -15    2.99    0.19
  -8   1  15    2.91    0.25
  -8   1  15    2.89    0.24
  -8  -1 -15    2.89    0.27
   8  -1  15    2.66    0.22
   8  -1  15    3.10    0.24
   8   1  15    2.84    0.23
  -8  -1  15    3.24    0.27
   8  -1 -15    2.79    0.20
  -8  -1  15    2.93    0.24
  -8   1 -15    3.37    0.28
   8   1  15    3.02    0.23
   8  -1  16   -0.01    0.06
   8   1 -16   -0.06    0.04
  -8   1  16   -0.01    0.07
   8  -1  16   -0.17    0.06
  -8   1  16   -0.02    0.08
  -8  -1 -16   -0.02    0.08
  -8  -1  16    0.07    0.07
  -8   1 -16    0.08    0.08
   8   1  16   -0.01    0.06
   8   1  16    0.16    0.08
  -8  -1  16   -0.15    0.08
   8  -1 -16   -0.08    0.05
   9   1   0   21.30    0.61
   9   1   0   22.49    0.63
  -9   1   0   22.29    0.63
   9  -1   0   22.88    0.59
  -9  -1   0   22.27    0.62
  -9  -1   0   22.51    0.62
  -9   1   0   21.30    0.62
  -9  -1   0   21.62    0.59
   9   1   0   22.55    0.60
  -9   1   0   22.44    0.59
   9  -1   0   21.89    0.62
   9   1   0   22.36    0.60
   9  -1   0   22.42    0.60
  -9   1   0   22.01    0.59
  -9  -1   0   21.79    0.59
   9  -1   0   22.10    0.62
   9  -1   1   60.44    1.51
  -9   1   1   61.52    1.50
   9  -1   1   62.27    1.49
  -9  -1  -1   62.28    1.51
  -9  -1  -1   60.67    1.49
   9  -1   1   62.35    1.47
  -9   1   1   62.49    1.48
  -9   1   1   61.33    1.51
   9   1  -1   63.35    1.48
   9  -1   1   63.17    1.51
  -9  -1  -1   62.02    1.48
   9   1  -1   60.87    1.50
   9   1  -1   60.24    1.48
  -9   1   1   61.27    1.46
  -9  -1  -1   63.72    1.52
   9   1  -1   60.07    1.50
  -9   1  -1   64.13    1.52
   9  -1  -1   63.93    1.48
  -9   1  -1   61.52    1.49
   9  -1  -1   61.77    1.51
   9   1   1   59.63    1.50
  -9  -1   1   63.12    1.47
  -9   1  -1   60.11    1.47
  -9  -1   1   64.68    1.50
   9   1   1   61.26    1.48
  -9  -1   1   64.93    1.51
   9   1   1   63.34    1.50
   9  -1  -1   61.46    1.51
   9   1   1   61.85    1.51
  -9  -1   1   60.55    1.48
  -9   1  -1   63.15    1.52
   9  -1  -1   63.01    1.47
   9   1  -2    0.22    0.05
  -9   1   2    0.07    0.03
   9  -1   2    0.24    0.05
  -9   1   2    0.08    0.03
   9   1  -2    0.13    0.03
  -9  -1  -2    0.10    0.04
  -9  -1  -2    0.10    0.03
  -9   1   2    0.07    0.03
   9   1  -2    0.18    0.04
   9   1  -2    0.19    0.04
   9  -1   2    0.14    0.04
  -9   1   2    0.09    0.04
   9  -1   2    0.19    0.04
  -9  -1  -2    0.12    0.04
  -9  -1  -2    0.06    0.03
  -9  -1   2    0.15    0.04
   9   1   2    0.16    0.04
  -9  -1   2    0.13    0.03
  -9   1  -2    0.15    0.04
   9  -1  -2    0.07    0.03
  -9  -1   2    0.17    0.04
  -9   1  -2    0.18    0.05
   9  -1  -2    0.11    0.04
  -9  -1   2    0.18    0.05
   9   1   2    0.06    0.03
   9   1   2    0.13    0.04
   9  -1  -2    0.09    0.03
  -9   1  -2    0.23    0.05
  -9   1  -2    0.15    0.04
   9   1   2    0.06    0.02
  -9  -1  -3   40.84    1.07
   9  -1   3   41.24    1.07
   9  -1   3   43.00    1.03
   9  -1   3   41.71    1.07
  -9   1   3   42.06    1.08
  -9   1   3   42.68    1.05
   9   1  -3   42.46    1.05
   9   1  -3   41.14    1.01
  -9  -1  -3   42.27    1.04
  -9   1   3   40.27    1.00
  -9   1   3   41.65    1.05
  -9  -1  -3   40.26    1.06
   9   1  -3   43.06    1.06
   9  -1  -3   39.92    1.07
   9  -1  -3   42.12    1.00
   9  -1  -3   41.78    1.05
  -9   1  -3   42.41    1.08
  -9   1  -3   40.67    1.06
  -9  -1   3   42.65    1.04
   9   1   3   42.79    1.07
  -9   1  -3   41.73    1.03
   9   1   3   42.25    1.04
  -9  -1   3   43.01    1.07
   9   1   3   43.99    1.09
   9  -1  -3   41.45    1.06
  -9  -1   3   41.37    1.01
  -9   1  -3   42.21    1.08
   9   1  -4   13.78    0.38
  -9  -1  -4   13.04    0.43
  -9   1   4   13.52    0.42
  -9  -1  -4   13.33    0.41
  -9  -1  -4   13.80    0.44
   9  -1   4   13.34    0.44
   9  -1   4   13.81    0.40
   9   1  -4   13.42    0.43
  -9   1   4   13.03    0.36
  -9   1   4   13.66    0.41
   9   1  -4   13.40    0.42
  -9   1   4   13.57    0.44
   9  -1   4   13.36    0.44
   9  -1   4   13.97    0.44
   9   1   4   13.26    0.43
  -9  -1   4   14.18    0.44
  -9  -1   4   14.22    0.40
   9   1   4   13.61    0.44
   9   1   4   13.51    0.41
  -9  -1   4   13.45    0.38
   9  -1  -4   13.96    0.37
   9  -1  -4   13.06    0.44
   9  -1  -4   13.22    0.42
  -9   1  -4   13.02    0.40
  -9   1  -4   13.02    0.43
  -9   1  -4   13.69    0.45
  -9   1  -4   13.70    0.45
   9   1   4   13.72    0.45
   9  -1  -4   14.04    0.42
  -9  -1   4   13.68    0.42
   9   1  -5   38.74    0.93
   9  -1   5   37.79    1.01
   9  -1   5   39.81    1.02
   9   1  -5   38.57    0.98
   9  -1   5   37.19    1.02
  -9  -1  -5   38.85    1.02
  -9   1   5   38.56    0.91
  -9  -1  -5   36.41    1.00
  -9   1   5   39.69    1.00
   9   1  -5   37.67    1.01
  -9   1   5   39.15    1.02
   9  -1   5   38.77    0.97
   9   1  -5   38.40    1.06
  -9  -1  -5   41.01    1.04
  -9   1   5   37.19    0.97
  -9   1  -5   38.85    1.02
  -9  -1   5   40.70    1.03
  -9  -1   5   39.76    1.00
   9   1   5   38.24    1.01
  -9  -1   5   37.60    0.93
   9  -1  -5   38.84    1.02
  -9   1  -5   37.73    1.03
   9   1   5   38.98    0.98
   9  -1  -5   39.63    0.91
   9  -1  -5   39.16    1.00
  -9   1  -5   37.34    1.01
  -9   1  -5   38.20    0.97
   9   1   5   38.33    1.01
  -9   1   6    0.24    0.03
   9  -1   6    0.21    0.05
   9   1  -6    0.19    0.03
  -9   1   6    0.25    0.04
  -9   1   6    0.31    0.07
   9   1  -6    0.12    0.04
  -9  -1  -6    0.26    0.05
   9  -1   6    0.24    0.05
   9  -1   6    0.31    0.07
  -9  -1  -6    0.23    0.07
   9  -1  -6    0.33    0.07
   9   1   6    0.33    0.07
   9   1   6    0.28    0.06
   9  -1  -6    0.32    0.06
   9   1   6    0.16    0.04
  -9   1  -6    0.17    0.05
  -9  -1   6    0.17    0.03
  -9  -1   6    0.18    0.06
  -9   1  -6    0.21    0.06
  -9  -1   6    0.20    0.04
   9   1  -7   22.85    0.57
   9  -1   7   22.59    0.68
   9   1  -7   22.74    0.63
   9  -1   7   22.78    0.64
  -9   1   7   21.87    0.67
  -9   1   7   23.45    0.61
  -9  -1  -7   22.26    0.64
  -9   1   7   22.78    0.54
  -9   1   7   22.99    0.69
  -9  -1  -7   21.73    0.68
   9   1  -7   23.41    0.67
   9   1   7   22.84    0.65
  -9   1  -7   22.77    0.70
   9   1   7   22.75    0.68
  -9   1  -7   22.84    0.63
   9  -1  -7   22.84    0.67
  -9  -1   7   22.86    0.58
   9  -1  -7   22.83    0.64
  -9  -1   7   22.25    0.57
  -9  -1   7   23.74    0.69
   9  -1  -7   22.20    0.54
   9  -1   8   10.47    0.36
  -9   1   8   10.02    0.40
  -9   1   8   10.11    0.26
  -9   1   8   10.03    0.25
  -9   1   8   10.31    0.32
   9   1  -8   10.14    0.29
  -9  -1  -8   10.54    0.41
   9  -1   8   10.34    0.40
  -9   1   8   10.29    0.39
   9   1  -8   10.24    0.38
   9   1  -8    9.96    0.34
  -9   1  -8   10.18    0.35
  -9  -1   8   10.48    0.40
  -9  -1   8   10.04    0.39
   9  -1  -8   10.20    0.35
   9   1   8   10.32    0.40
  -9  -1   8    9.86    0.28
   9   1   8   10.28    0.37
  -9   1  -8   10.25    0.41
  -9   1   9   21.67    0.56
   9  -1   9   20.81    0.67
   9  -1   9   21.61    0.63
  -9   1   9   20.62    0.67
  -9  -1  -9   21.18    0.69
   9   1  -9   21.20    0.60
  -9   1   9   22.16    0.69
   9   1   9   21.81    0.65
  -9  -1   9   21.00    0.67
   9  -1  -9   20.88    0.61
   9   1   9   21.45    0.64
  -9  -1   9   21.68    0.68
   9   1   9   21.49    0.67
  -9   1  -9   20.55    0.69
  -9  -1   9   21.71    0.54
  -9  -1   9   20.19    0.53
   9   1 -10    0.00    0.03
  -9   1  10    0.02    0.02
   9  -1  10    0.00    0.05
  -9  -1 -10    0.04    0.05
  -9   1  10   -0.04    0.04
   9  -1  10    0.03    0.03
   9  -1  10   -0.04    0.04
  -9   1  10    0.02    0.04
  -9   1 -10    0.07    0.06
  -9  -1  10    0.06    0.06
   9   1  10    0.00    0.03
   9  -1 -10    0.04    0.04
  -9  -1  10    0.00    0.02
  -9  -1  10   -0.04    0.04
   9   1  10    0.10    0.05
   9   1  10    0.06    0.05
   9  -1  11    9.89    0.42
   9  -1  11    9.40    0.38
   9  -1  11   10.09    0.38
  -9   1  11   10.16    0.42
  -9  -1 -11   10.18    0.44
  -9   1  11    9.99    0.43
   9   1 -11   10.05    0.35
  -9  -1  11   10.53    0.44
   9  -1 -11    9.86    0.36
   9   1  11    9.48    0.38
   9   1  11   10.06    0.40
  -9  -1  11    9.40    0.41
   9   1  11   10.30    0.42
  -9   1 -11   10.75    0.45
  -9  -1  11    9.70    0.28
  -9  -1 -12    2.98    0.24
   9  -1  12    2.97    0.20
  -9   1  12    2.80    0.22
   9   1 -12    2.95    0.17
   9  -1  12    2.63    0.18
  -9   1  12    3.21    0.24
   9  -1  12    3.10    0.23
  -9  -1  12    2.96    0.24
  -9  -1  12    3.20    0.23
   9   1  12    2.80    0.19
  -9  -1  12    2.57    0.12
   9   1  12    2.74    0.20
   9   1  12    2.94    0.22
   9  -1 -12    2.77    0.18
  -9   1 -12    2.82    0.23
   9  -1  13    8.52    0.38
   9   1 -13    8.29    0.33
   9  -1  13    9.09    0.42
  -9   1  13    9.49    0.44
  -9  -1 -13    9.55    0.46
  -9   1  13    9.21    0.42
   9   1  13    8.70    0.37
   9   1  13    9.00    0.41
   9   1  13    9.02    0.39
  -9  -1  13    9.02    0.43
  -9   1 -13    8.73    0.44
  -9  -1  13    8.37    0.40
   9  -1 -13    8.90    0.35
   9  -1  14    0.01    0.06
  -9   1  14    0.02    0.06
  -9   1  14    0.04    0.07
   9  -1  14    0.00    0.06
  -9  -1 -14    0.02    0.06
   9   1 -14   -0.05    0.03
   9  -1 -14    0.02    0.04
   9   1  14    0.02    0.05
  -9  -1  14    0.05    0.07
  -9   1 -14    0.08    0.07
   9   1  14   -0.04    0.05
  -9  -1  14    0.03    0.06
   9  -1  15    5.16    0.32
  -9   1  15    4.72    0.32
  -9  -1 -15    5.04    0.35
   9  -1  15    4.64    0.29
   9   1 -15    4.72    0.24
  -9   1  15    5.16    0.34
  -9  -1  15    4.87    0.34
   9   1  15    4.74    0.29
  -9  -1  15    5.16    0.32
  -9   1 -15    5.37    0.36
   9  -1 -15    4.94    0.26
   9   1  15    4.96    0.31
  -9   1  16    0.48    0.14
  -9  -1 -16    0.51    0.14
  -9   1  16    0.54    0.13
   9  -1  16    0.44    0.11
   9  -1  16    0.42    0.11
   9   1 -16    0.41    0.08
   9  -1 -16    0.51    0.10
   9   1  16    0.45    0.12
  -9   1 -16    0.68    0.16
  -9  -1  16    0.23    0.10
   9   1  16    0.54    0.12
  -9  -1  16    0.49    0.14
  10   1   0   -0.01    0.03
 -10   1   0   -0.01    0.02
  10  -1   0    0.01    0.03
 -10   1   0    0.03    0.03
 -10  -1   0    0.01    0.02
 -10  -1   0    0.01    0.03
 -10   1   0    0.02    0.02
  10   1   0    0.03    0.03
  10   1   0    0.03    0.03
  10  -1   0    0.00    0.02
 -10   1   0    0.04    0.04
  10  -1   0    0.01    0.02
  10  -1   0   -0.01    0.03
  10   1   0    0.04    0.03
 -10  -1   0    0.02    0.03
 -10  -1   0    0.02    0.03
  10   1  -1   35.10    0.89
  10  -1   1   34.40    0.87
  10   1  -1   34.52    0.91
 -10  -1  -1   35.35    0.92
 -10   1   1   34.50    0.91
  10  -1   1   35.84    0.90
  10   1  -1   34.23    0.91
  10  -1   1   33.73    0.92
 -10   1   1   35.23    0.93
  10   1  -1   34.55    0.88
 -10  -1  -1   35.05    0.92
  10  -1   1   34.42    0.92
 -10  -1  -1   33.75    0.88
 -10   1   1   34.27    0.88
 -10   1   1   33.24    0.87
 -10  -1   1   34.87    0.91
 -10   1  -1   34.40    0.89
  10  -1  -1   34.97    0.89
  10   1   1   34.15    0.90
 -10   1  -1   34.13    0.87
 -10  -1   1   37.85    0.94
  10   1   1   34.68    0.92
  10   1   1   32.84    0.91
  10   1   1   33.51    0.88
 -10   1  -1   35.12    0.92
  10  -1  -1   34.02    0.92
 -10  -1   1   35.64    0.92
 -10  -1   1   34.33    0.88
 -10   1  -1   35.54    0.93
  10  -1  -1   34.79    0.87
  10  -1  -1   34.67    0.91
 -10  -1  -2    8.79    0.31
 -10   1   2    8.99    0.34
  10   1  -2    8.54    0.32
  10   1  -2    9.21    0.30
 -10  -1  -2    9.40    0.34
 -10   1   2    9.57    0.31
  10   1  -2    9.01    0.32
  10  -1   2    9.51    0.30
 -10   1   2    8.93    0.29
 -10  -1  -2    8.62    0.31
  10  -1   2    9.37    0.34
  10  -1   2    8.93    0.33
  10  -1   2    9.30    0.33
 -10   1   2    9.37    0.33
  10   1  -2    9.27    0.33
 -10  -1  -2    9.55    0.34
 -10   1  -2    9.29    0.32
 -10  -1   2    8.88    0.29
  10  -1  -2    9.28    0.31
  10  -1  -2    9.04    0.33
  10   1   2    8.67    0.30
  10   1   2    8.92    0.33
  10  -1  -2    9.14    0.29
  10  -1  -2    9.36    0.33
  10   1   2    9.35    0.34
 -10   1  -2    9.40    0.34
 -10   1  -2    8.87    0.30
 -10   1  -2    9.00    0.34
 -10  -1   2    9.20    0.32
  10   1   2    9.15    0.33
 -10  -1   2    8.96    0.32
 -10  -1   2    9.36    0.34
 -10  -1  -3   27.03    0.75
 -10   1   3   28.21    0.74
  10  -1   3   27.97    0.72
 -10   1   3   27.08    0.69
  10   1  -3   25.82    0.75
  10   1  -3   27.81    0.74
  10   1  -3   27.06    0.70
  10   1  -3   27.20    0.74
  10  -1   3   25.97    0.76
 -10  -1  -3   27.05    0.76
  10  -1   3   27.95    0.76
 -10   1   3   27.11    0.74
 -10  -1  -3   27.40    0.73
  10  -1   3   28.49    0.77
 -10   1   3   28.56    0.78
  10  -1  -3   27.49    0.75
  10   1   3   26.36    0.76
 -10  -1   3   26.06    0.70
 -10   1  -3   28.05    0.77
 -10  -1   3   27.64    0.73
  10   1   3   29.43    0.78
 -10  -1   3   28.26    0.77
  10  -1  -3   27.80    0.69
 -10   1  -3   25.40    0.74
  10  -1  -3   28.40    0.74
  10   1   3   27.10    0.76
 -10   1  -3   26.97    0.71
 -10   1  -3   27.35    0.77
  10   1   3   26.95    0.73
  10  -1  -3   26.91    0.76
 -10  -1   3   27.47    0.74
  10  -1   4    0.05    0.04
 -10   1   4    0.04    0.03
  10   1  -4    0.02    0.02
 -10   1   4    0.02    0.04
 -10  -1  -4    0.07    0.04
 -10   1   4    0.06    0.02
  10   1  -4    0.00    0.03
 -10   1   4    0.07    0.03
 -10  -1  -4    0.02    0.04
  10  -1   4   -0.02    0.03
  10  -1   4    0.07    0.03
 -10   1  -4    0.04    0.03
 -10  -1   4    0.04    0.02
 -10  -1   4    0.00    0.03
 -10  -1   4    0.02    0.02
 -10  -1   4    0.03    0.04
  10   1   4    0.08    0.04
  10  -1  -4    0.05    0.02
  10  -1  -4    0.04    0.03
 -10   1  -4    0.01    0.02
  10   1   4    0.06    0.04
  10   1   4    0.08    0.04
  10  -1  -4    0.05    0.04
  10  -1  -4    0.08    0.04
  10   1   4    0.07    0.04
 -10   1  -4   -0.01    0.03
 -10   1  -4    0.08    0.04
 -10  -1  -5   23.34    0.67
 -10   1   5   24.32    0.71
 -10  -1  -5   24.48    0.78
  10  -1   5   24.94    0.71
  10   1  -5   24.33    0.62
  10   1  -5   24.88    0.69
  10   1  -5   24.48    0.67
 -10   1   5   23.05    0.60
  10  -1   5   25.06    0.66
  10  -1   5   25.26    0.71
 -10   1   5   24.30    0.66
 -10  -1   5   24.18    0.68
 -10   1  -5   24.45    0.72
  10   1   5   23.50    0.71
 -10   1  -5   24.09    0.66
 -10  -1   5   23.70    0.62
 -10   1  -5   24.48    0.72
  10   1   5   23.83    0.70
  10   1   5   24.25    0.67
 -10  -1   5   25.79    0.92
  10  -1  -5   24.13    0.69
  10  -1  -5   23.77    0.68
  10  -1  -5   24.29    0.61
 -10  -1  -6   12.43    0.45
 -10  -1  -6   11.97    0.41
  10  -1   6   12.64    0.45
  10   1  -6   12.39    0.36
  10   1  -6   12.00    0.40
  10   1  -6   13.19    0.44
  10  -1   6   12.85    0.40
 -10   1   6   12.97    0.40
 -10   1   6   13.11    0.45
 -10   1   6   12.28    0.34
 -10   1  -6   12.66    0.46
 -10  -1   6   12.24    0.35
  10   1   6   12.43    0.45
  10   1   6   12.59    0.41
 -10  -1   6   12.77    0.38
  10   1   6   12.86    0.45
 -10  -1   6   12.94    0.45
  10  -1  -6   12.62    0.34
  10  -1  -6   13.12    0.43
 -10   1  -6   12.49    0.40
  10   1  -7   16.40    0.52
  10  -1   7   15.68    0.49
 -10  -1  -7   16.12    0.55
  10  -1   7   16.24    0.54
 -10   1   7   16.98    0.55
 -10   1   7   16.39    0.47
 -10   1   7   16.13    0.40
  10   1  -7   16.07    0.49
  10   1  -7   16.39    0.43
 -10  -1   7   15.47    0.44
  10   1   7   15.82    0.50
 -10   1  -7   15.29    0.48
 -10   1  -7   15.90    0.55
  10   1   7   16.83    0.55
 -10  -1   7   16.05    0.54
  10  -1  -7   15.47    0.51
 -10  -1   7   15.25    0.42
  10  -1  -7   16.11    0.50
 -10   1   8    0.01    0.04
  10   1  -8    0.06    0.04
  10  -1   8    0.09    0.04
  10  -1   8    0.06    0.05
  10   1  -8    0.07    0.03
  10   1  -8    0.09    0.05
 -10   1   8    0.01    0.02
 -10  -1  -8   -0.02    0.04
 -10   1   8    0.03    0.04
  10   1   8    0.03    0.04
 -10   1  -8    0.04    0.04
  10   1   8    0.05    0.05
 -10   1  -8    0.07    0.04
 -10  -1   8    0.11    0.06
  10  -1  -8   -0.02    0.03
  10  -1  -8    0.04    0.03
 -10  -1   8    0.02    0.02
  10   1  -9   12.31    0.46
 -10  -1  -9   12.59    0.49
  10  -1   9   12.87    0.48
  10   1  -9   12.43    0.41
 -10   1   9   12.70    0.49
  10  -1   9   12.97    0.43
 -10   1   9   12.69    0.37
 -10   1   9   11.50    0.46
  10   1   9   12.68    0.44
 -10   1  -9   12.55    0.49
 -10  -1   9   13.13    0.49
  10  -1  -9   12.16    0.42
 -10  -1   9   12.15    0.34
 -10  -1   9   13.12    0.48
  10   1   9   12.91    0.48
 -10   1  10    4.45    0.17
 -10   1  10    4.79    0.27
  10  -1  10    4.58    0.27
  10   1 -10    4.73    0.22
  10  -1  10    4.79    0.25
 -10   1  10    4.63    0.27
  10  -1  10    4.91    0.24
 -10  -1 -10    4.57    0.28
 -10  -1  10    4.31    0.15
 -10  -1  10    5.00    0.28
 -10  -1  10    4.54    0.16
  10   1  10    4.53    0.27
  10   1  10    4.55    0.24
  10   1  10    4.28    0.24
 -10  -1  10    4.72    0.27
  10  -1 -10    4.68    0.26
 -10   1 -10    4.36    0.28
  10  -1  11    7.68    0.34
  10  -1  11    7.66    0.33
  10  -1  11    8.34    0.38
 -10  -1 -11    8.68    0.41
 -10   1  11    8.36    0.38
 -10   1  11    7.80    0.39
  10   1 -11    7.93    0.31
 -10  -1  11    7.45    0.25
  10   1  11    7.74    0.34
 -10  -1  11    8.03    0.26
 -10  -1  11    7.96    0.37
  10   1  11    8.39    0.38
 -10  -1  11    7.95    0.39
  10  -1 -11    8.23    0.33
 -10   1 -11    8.09    0.40
  10   1  11    7.98    0.35
 -10   1  12    0.14    0.13
  10  -1  12    0.05    0.05
  10  -1  12    0.06    0.06
 -10   1  12    0.09    0.06
  10   1 -12    0.08    0.04
 -10  -1 -12    0.29    0.10
  10  -1  12    0.11    0.05
  10  -1 -12    0.07    0.04
 -10   1 -12    0.08    0.10
  10   1  12    0.10    0.06
 -10  -1  12    0.12    0.08
  10   1  12   -0.01    0.04
 -10  -1  12    0.13    0.07
  10   1  12    0.08    0.07
  10   1 -13    6.65    0.29
  10  -1  13    6.70    0.37
 -10  -1 -13    7.33    0.40
  10  -1  13    7.20    0.33
 -10   1  13    6.23    0.35
 -10   1  13    6.59    0.37
 -10  -1  13    6.67    0.36
  10   1  13    6.74    0.32
 -10  -1  13    6.97    0.39
 -10   1 -13    7.08    0.39
  10  -1 -13    6.46    0.30
  10   1  13    7.09    0.34
 -10   1  14    2.42    0.24
 -10   1  14    2.08    0.21
 -10  -1 -14    1.94    0.21
  10   1 -14    2.01    0.16
  10  -1  14    1.96    0.20
  10  -1  14    2.09    0.19
  10   1  14    2.13    0.19
 -10   1 -14    1.99    0.22
 -10  -1  14    2.15    0.21
  10   1  14    2.04    0.21
 -10  -1  14    2.05    0.23
  10  -1 -14    2.11    0.17
  10   1 -15    3.50    0.21
 -10  -1 -15    3.71    0.30
  10  -1  15    3.16    0.26
  10  -1  15    3.51    0.25
 -10   1  15    3.48    0.29
 -10   1  15    3.61    0.28
  10  -1 -15    3.36    0.22
 -10   1 -15    3.86    0.32
  10   1  15    3.58    0.26
 -10  -1  15    3.05    0.28
  10   1  15    3.77    0.27
 -10  -1  15    3.60    0.28
 -10   1  16   -0.04    0.08
  10   1 -16   -0.06    0.04
 -10   1  16   -0.04    0.07
  10  -1  16   -0.09    0.06
 -10  -1 -16    0.03    0.07
  10  -1  16   -0.04    0.06
 -10   1 -16    0.02    0.08
 -10  -1  16   -0.04    0.08
  10   1  16   -0.12    0.06
  10   1  16   -0.05    0.07
 -10  -1  16   -0.10    0.07
  11  -1   0   12.45    0.42
 -11  -1   0   11.97    0.42
  11   1   0   12.17    0.39
  11   1   0   12.56    0.42
  11   1   0   11.68    0.41
  11  -1   0   13.41    0.39
 -11   1   0   12.76    0.42
 -11   1   0   12.26    0.39
 -11  -1   0   11.16    0.38
 -11   1   0   12.32    0.43
  11   1   0   11.35    0.38
 -11  -1   0   11.84    0.41
 -11  -1   0   11.50    0.38
 -11   1   0   12.17    0.41
  11  -1   0   12.54    0.39
 -11   1   1   13.32    0.43
  11  -1   1   11.76    0.42
 -11   1   1   13.02    0.39
 -11  -1  -1   12.48    0.41
  11  -1   1   12.89    0.41
  11  -1   1   12.03    0.43
  11   1  -1   12.34    0.42
 -11  -1  -1   13.07    0.44
  11   1  -1   13.00    0.46
  11   1  -1   12.78    0.41
 -11  -1  -1   12.78    0.40
  11  -1   1   12.58    0.39
 -11   1   1   12.89    0.40
  11   1  -1   12.85    0.40
 -11   1   1   12.71    0.44
 -11  -1  -1   12.79    0.43
  11  -1  -1   12.31    0.39
 -11   1  -1   12.24    0.39
  11   1   1   12.29    0.42
  11   1   1   13.12    0.44
 -11  -1   1   12.58    0.42
  11   1   1   12.82    0.41
 -11  -1   1   12.83    0.41
 -11   1  -1   12.93    0.44
 -11  -1   1   13.08    0.44
 -11   1  -1   11.48    0.40
  11  -1  -1   12.07    0.43
  11  -1  -1   13.10    0.40
  11  -1  -1   13.22    0.43
 -11   1  -1   13.06    0.44
 -11  -1   1   12.21    0.39
  11   1   1   13.09    0.41
 -11   1   2    0.03    0.03
 -11  -1  -2    0.06    0.03
 -11   1   2    0.05    0.03
  11   1  -2    0.02    0.03
 -11   1   2    0.02    0.03
  11   1  -2    0.02    0.02
  11  -1   2    0.00    0.03
 -11  -1  -2    0.03    0.03
  11  -1   2    0.04    0.03
  11   1  -2   -0.01    0.02
 -11  -1  -2    0.06    0.04
  11  -1   2    0.01    0.03
  11   1  -2   -0.01    0.03
 -11   1   2    0.04    0.04
 -11   1  -2    0.03    0.03
 -11   1  -2    0.00    0.03
 -11   1  -2    0.02    0.03
 -11  -1   2    0.04    0.03
 -11   1  -2    0.04    0.03
  11   1   2    0.00    0.03
  11  -1  -2    0.01    0.02
  11   1   2    0.03    0.04
 -11  -1   2    0.03    0.03
 -11  -1   2    0.01    0.02
  11   1   2    0.06    0.03
  11   1   2    0.05    0.03
 -11  -1   2    0.02    0.02
  11  -1  -2    0.04    0.03
 -11   1   3   10.21    0.33
  11   1  -3   11.37    0.38
  11  -1   3   10.80    0.35
 -11  -1  -3   10.68    0.36
  11   1  -3   10.97    0.34
 -11   1   3   10.27    0.40
  11   1  -3   10.90    0.51
  11   1  -3   10.97    0.38
 -11   1   3   10.70    0.36
  11  -1   3    9.92    0.49
  11  -1   3   11.06    0.40
 -11   1   3   10.94    0.37
 -11  -1  -3   10.45    0.39
  11  -1  -3   11.11    0.34
 -11   1  -3   11.36    0.40
 -11  -1   3   11.47    0.38
 -11  -1   3   11.03    0.40
 -11   1  -3   10.52    0.40
  11  -1  -3   10.70    0.38
 -11  -1   3   11.18    0.37
  11   1   3   10.80    0.40
 -11  -1   3   10.33    0.34
  11   1   3   10.54    0.36
  11  -1  -3   10.75    0.37
  11   1   3   10.73    0.44
 -11   1  -3   10.60    0.35
 -11   1   4    6.42    0.26
  11   1  -4    6.13    0.26
 -11   1   4    6.53    0.22
  11  -1   4    6.38    0.28
  11   1  -4    6.40    0.23
 -11   1   4    6.59    0.29
 -11  -1  -4    5.52    0.24
  11  -1   4    6.28    0.28
  11   1  -4    6.26    0.26
 -11  -1  -4    6.44    0.29
  11  -1   4    6.21    0.24
 -11   1  -4    6.19    0.28
  11   1   4    5.89    0.27
  11  -1  -4    6.34    0.27
 -11  -1   4    6.17    0.22
  11   1   4    5.91    0.25
 -11   1  -4    6.39    0.29
 -11  -1   4    5.91    0.24
  11  -1  -4    6.62    0.22
  11  -1  -4    5.95    0.26
 -11  -1   4    6.04    0.28
  11  -1   5   12.88    0.41
 -11   1   5   12.41    0.41
 -11   1   5   12.60    0.36
 -11  -1  -5   12.72    0.42
 -11   1   5   13.27    0.46
  11  -1   5   13.53    0.46
  11   1  -5   12.97    0.38
  11   1  -5   12.09    0.43
  11  -1   5   12.98    0.45
 -11  -1  -5   13.37    0.46
 -11  -1   5   12.79    0.45
 -11   1  -5   12.52    0.41
 -11  -1   5   12.27    0.37
 -11   1  -5   12.57    0.46
  11  -1  -5   12.76    0.43
  11  -1  -5   13.02    0.43
  11  -1  -5   13.25    0.36
  11   1   5   12.90    0.43
 -11   1  -5   13.03    0.46
  11   1   5   13.04    0.46
  11   1   5   13.64    0.46
 -11  -1   5   13.01    0.40
  11  -1   6    0.25    0.06
  11  -1   6    0.21    0.07
 -11   1   6    0.19    0.06
 -11  -1  -6    0.25    0.07
  11   1  -6    0.23    0.04
  11   1  -6    0.20    0.05
  11   1  -6    0.13    0.05
 -11   1   6    0.27    0.04
 -11   1   6    0.31    0.05
 -11   1  -6    0.16    0.06
 -11  -1   6    0.13    0.06
  11  -1  -6    0.27    0.04
  11   1   6    0.22    0.06
 -11   1  -6    0.23    0.05
 -11  -1   6    0.21    0.04
 -11  -1   6    0.17    0.04
  11  -1  -6    0.27    0.07
  11   1   6    0.15    0.05
 -11   1   7   10.70    0.36
  11   1  -7   11.24    0.33
  11  -1   7   11.80    0.44
 -11  -1  -7   11.84    0.45
 -11   1   7   11.83    0.45
  11   1  -7   11.46    0.39
  11   1  -7   11.44    0.42
 -11   1   7   11.02    0.31
  11  -1   7   11.54    0.44
  11  -1  -7   11.67    0.42
  11   1   7   11.18    0.43
  11  -1  -7   11.18    0.40
 -11   1  -7   11.52    0.39
 -11  -1   7   10.87    0.33
 -11  -1   7   11.22    0.43
  11   1   7   11.43    0.40
  11  -1  -7   11.43    0.31
 -11   1  -7   11.58    0.45
 -11   1   8    3.53    0.17
 -11   1   8    4.01    0.23
  11   1  -8    3.57    0.22
  11   1  -8    3.63    0.19
  11  -1   8    3.90    0.24
  11   1  -8    3.73    0.14
 -11   1   8    3.65    0.12
 -11  -1  -8    3.61    0.23
 -11   1   8    3.92    0.24
  11  -1   8    4.09    0.21
 -11  -1   8    3.82    0.24
 -11   1  -8    3.56    0.24
  11   1   8    3.89    0.21
  11  -1  -8    3.60    0.20
  11  -1  -8    3.58    0.22
 -11  -1   8    3.34    0.14
  11  -1  -8    3.54    0.11
  11   1   8    3.36    0.22
  11   1  -9    4.22    0.24
 -11   1   9    4.78    0.28
  11  -1   9    4.17    0.22
 -11  -1  -9    4.75    0.28
 -11   1   9    5.02    0.27
  11   1  -9    4.35    0.16
  11   1  -9    4.46    0.22
 -11   1   9    4.49    0.19
  11  -1   9    4.54    0.26
 -11  -1   9    4.28    0.16
  11   1   9    4.47    0.26
 -11  -1   9    4.42    0.27
 -11  -1   9    4.66    0.26
  11   1   9    4.15    0.23
  11  -1  -9    4.63    0.23
 -11   1  -9    4.74    0.28
 -11  -1 -10    0.10    0.06
 -11   1  10    0.04    0.03
  11   1 -10    0.01    0.02
  11  -1  10    0.02    0.04
  11  -1  10   -0.01    0.05
 -11   1  10    0.01    0.05
 -11   1  10   -0.02    0.05
  11   1  10    0.05    0.05
 -11  -1  10    0.01    0.05
 -11  -1  10    0.00    0.02
  11   1  10   -0.05    0.03
  11  -1 -10    0.00    0.04
 -11  -1  10    0.00    0.05
 -11  -1  10    0.02    0.02
  11   1  10   -0.02    0.04
  11  -1  11    5.87    0.32
  11   1 -11    5.71    0.26
  11  -1  11    5.57    0.27
 -11   1  11    5.71    0.33
  11  -1  11    5.57    0.28
 -11   1  11    5.74    0.32
 -11  -1 -11    5.19    0.32
  11   1  11    5.71    0.32
  11  -1 -11    5.47    0.27
  11   1  11    5.43    0.28
 -11  -1  11    5.36    0.16
  11   1  11    5.74    0.29
 -11   1 -11    5.55    0.33
 -11  -1  11    5.99    0.33
 -11  -1  11    5.42    0.32
  11   1 -12    2.65    0.17
 -11  -1 -12    2.84    0.24
  11  -1  12    2.84    0.19
 -11   1  12    2.65    0.21
 -11   1  12    2.52    0.23
  11  -1 -12    2.60    0.18
  11   1  12    2.25    0.18
 -11  -1  12    2.35    0.21
  11   1  12    2.80    0.32
 -11  -1  12    2.90    0.24
 -11   1 -12    2.90    0.25
  11   1  12    2.39    0.19
 -11   1  13    0.87    0.14
  11  -1  13    0.98    0.13
 -11  -1 -13    0.80    0.13
  11   1 -13    1.03    0.12
  11  -1  13    0.82    0.14
  11  -1  13    0.79    0.12
 -11   1  13    1.04    0.16
  11  -1 -13    0.94    0.12
 -11  -1  13    0.88    0.15
 -11  -1  13    1.10    0.16
  11   1  13    1.39    0.16
  11   1  13    0.96    0.15
  11   1  13    0.87    0.15
 -11   1 -13    0.84    0.15
  11   1 -14   -0.03    0.04
 -11   1  14    0.05    0.07
 -11   1  14    0.04    0.06
  11  -1  14    0.00    0.06
 -11  -1 -14    0.00    0.08
  11  -1 -14   -0.05    0.04
 -11  -1  14    0.03    0.08
  11   1  14   -0.04    0.07
  11   1  14   -0.02    0.07
 -11   1 -14    0.05    0.07
 -11  -1  14    0.06    0.07
  11  -1  15    1.34    0.16
 -11   1  15    1.28    0.17
 -11   1  15    0.97    0.17
  11   1 -15    1.35    0.14
 -11  -1 -15    0.98    0.18
  11  -1  15    1.61    0.20
 -11  -1  15    1.20    0.19
  11   1  15    1.01    0.15
 -11  -1  15    0.98    0.16
  11  -1 -15    1.20    0.15
  11   1  15    1.03    0.16
 -11   1 -15    1.23    0.20
  12  -1   0    0.02    0.03
 -12   1   0    0.00    0.03
 -12  -1   0   -0.02    0.03
  12  -1   0    0.01    0.02
  12  -1   0    0.00    0.03
 -12   1   0   -0.03    0.03
  12   1   0   -0.04    0.03
 -12   1   0    0.01    0.02
 -12   1   0    0.04    0.04
 -12  -1   0    0.02    0.05
  12   1   0   -0.01    0.03
 -12  -1   0    0.05    0.03
  12   1  -1    5.77    0.25
 -12   1   1    4.76    0.25
  12   1  -1    5.67    0.26
 -12   1   1    5.21    0.26
  12  -1   1    5.83    0.25
 -12  -1  -1    5.39    0.23
 -12   1   1    5.21    0.23
  12  -1   1    5.77    0.24
 -12  -1  -1    5.48    0.26
 -12   1   1    5.39    0.26
 -12  -1  -1    5.90    0.27
 -12  -1  -1    5.16    0.23
  12  -1   1    5.26    0.26
  12   1  -1    5.82    0.24
 -12  -1   1    5.40    0.25
 -12   1  -1    5.22    0.24
  12   1   1    5.56    0.24
  12  -1  -1    5.52    0.23
 -12  -1   1    6.33    0.28
  12   1   1    5.86    0.25
 -12   1  -1    4.88    0.22
  12  -1  -1    5.54    0.26
 -12  -1   1    5.54    0.23
  12  -1  -1    5.67    0.23
 -12  -1   1    5.84    0.25
 -12   1  -1    5.51    0.27
  12  -1   2    8.97    0.40
 -12  -1  -2    9.06    0.36
 -12  -1  -2    8.60    0.32
 -12   1   2    9.00    0.33
 -12   1   2    9.29    0.35
 -12   1   2    9.83    0.37
  12   1  -2    9.44    0.32
  12  -1   2    9.23    0.32
  12   1  -2    9.39    0.35
 -12   1   2    9.55    0.32
  12   1  -2    8.99    0.34
  12  -1  -2    9.90    0.36
  12   1   2    9.34    0.35
 -12   1  -2    9.39    0.32
  12  -1  -2    9.16    0.31
  12   1   2    8.80    0.33
 -12  -1   2    8.51    0.33
  12   1   2    9.51    0.37
 -12  -1   2    9.79    0.37
 -12   1  -2    9.61    0.37
 -12   1  -2    9.41    0.37
  12   1  -3    1.05    0.11
  12  -1   3    1.05    0.13
 -12   1   3    1.08    0.09
  12  -1   3    1.12    0.10
 -12   1   3    1.13    0.11
  12   1  -3    0.91    0.10
 -12  -1  -3    1.11    0.10
 -12  -1  -3    1.14    0.13
  12  -1   3    0.99    0.11
 -12   1   3    1.16    0.12
  12   1  -3    1.07    0.09
  12   1   3    1.12    0.12
 -12  -1   3    1.11    0.10
 -12   1  -3    1.05    0.10
 -12  -1   3    1.06    0.12
  12  -1  -3    1.03    0.09
 -12   1  -3    1.15    0.13
  12   1   3    1.09    0.12
 -12  -1   3    0.95    0.09
  12  -1  -3    1.02    0.10
  12  -1  -3    0.95    0.11
 -12   1  -3    0.96    0.12
 -12   1   4    0.04    0.04
 -12   1   4    0.05    0.03
  12   1  -4    0.15    0.05
  12   1  -4    0.09    0.04
  12   1  -4    0.08    0.03
 -12  -1  -4    0.04    0.04
  12  -1   4    0.03    0.05
  12  -1   4    0.07    0.04
 -12   1   4    0.05    0.03
 -12  -1  -4    0.08    0.05
  12  -1   4    0.13    0.04
 -12   1  -4    0.15    0.04
  12   1   4    0.03    0.04
  12  -1  -4    0.04    0.03
 -12  -1   4    0.10    0.04
 -12   1  -4    0.11    0.06
 -12  -1   4    0.08    0.03
 -12   1  -4    0.06    0.04
  12  -1  -4    0.06    0.04
  12   1   4    0.07    0.04
  12   1   4    0.07    0.05
 -12  -1   4    0.10    0.05
  12   1  -5    1.97    0.12
 -12   1   5    1.85    0.13
 -12  -1  -5    1.61    0.15
  12  -1   5    1.46    0.14
  12  -1   5    1.66    0.13
 -12   1   5    1.44    0.09
 -12   1   5    1.63    0.15
  12   1  -5    1.79    0.14
  12  -1  -5    1.78    0.10
  12   1   5    1.83    0.16
  12  -1  -5    1.73    0.14
 -12   1  -5    1.72    0.15
  12   1   5    1.61    0.15
 -12   1  -5    1.75    0.13
 -12   1  -5    1.62    0.15
  12   1   5    1.63    0.13
 -12  -1   5    1.69    0.15
  12  -1  -5    1.46    0.13
 -12  -1   5    1.62    0.10
 -12  -1   5    1.60    0.12
  12  -1   6    6.87    0.28
 -12  -1  -6    6.80    0.32
  12   1  -6    6.90    0.31
  12   1  -6    6.86    0.24
 -12   1   6    7.12    0.33
  12   1  -6    6.48    0.28
  12  -1   6    7.18    0.32
 -12   1   6    6.85    0.23
 -12   1   6    6.97    0.28
  12   1   6    6.63    0.28
 -12  -1   6    6.70    0.31
 -12   1  -6    7.01    0.28
  12  -1  -6    6.73    0.22
  12  -1  -6    6.80    0.29
 -12  -1   6    6.51    0.24
 -12   1  -6    6.80    0.32
 -12  -1   6    6.84    0.26
  12   1   6    6.77    0.32
  12  -1  -6    6.89    0.30
  12  -1   7    0.17    0.06
 -12   1   7    0.26    0.05
  12   1  -7    0.23    0.04
  12  -1   7    0.15    0.05
 -12   1   7    0.20    0.08
  12   1  -7    0.13    0.05
  12   1  -7    0.19    0.05
 -12   1   7    0.22    0.04
 -12  -1  -7    0.21    0.07
 -12  -1   7    0.15    0.04
  12   1   7    0.22    0.07
 -12   1  -7    0.21    0.07
  12  -1  -7    0.24    0.07
  12   1   7    0.21    0.06
 -12  -1   7    0.14    0.06
  12  -1  -7    0.21    0.04
 -12   1   8    0.05    0.05
 -12   1   8    0.05    0.05
  12  -1   8    0.00    0.05
 -12  -1  -8    0.02    0.04
  12  -1   8    0.08    0.05
 -12   1   8    0.02    0.03
  12   1  -8    0.06    0.03
  12   1  -8    0.06    0.04
  12   1  -8   -0.04    0.04
  12   1   8    0.13    0.05
  12   1   8    0.08    0.07
 -12  -1   8    0.02    0.02
 -12  -1   8    0.12    0.06
  12  -1  -8    0.02    0.02
  12  -1  -8    0.01    0.05
 -12   1  -8    0.07    0.05
 -12   1   9    0.11    0.06
 -12   1   9    0.05    0.05
  12  -1   9    0.09    0.05
  12   1  -9    0.14    0.03
 -12  -1  -9    0.09    0.07
  12  -1   9    0.07    0.05
 -12   1  -9    0.12    0.07
 -12  -1   9    0.09    0.06
  12  -1  -9    0.11    0.05
  12   1   9    0.11    0.05
 -12  -1   9    0.02    0.04
  12   1   9    0.13    0.07
  12  -1  10    3.11    0.23
 -12  -1 -10    3.10    0.24
 -12   1  10    2.74    0.23
  12   1 -10    2.82    0.18
 -12   1  10    2.86    0.22
  12  -1  10    2.88    0.19
 -12   1 -10    2.76    0.22
  12   1  10    2.98    0.23
 -12  -1  10    2.82    0.12
 -12  -1  10    2.90    0.22
  12   1  10    2.67    0.20
 -12  -1  10    2.96    0.23
  12   1  10    2.80    0.20
  12  -1 -10    2.69    0.18
 -12  -1  10    2.73    0.11
  12  -1  11    0.98    0.13
  12  -1  11    1.24    0.14
  12   1 -11    1.20    0.12
 -12   1  11    1.13    0.16
 -12  -1 -11    0.97    0.17
  12   1  11    1.36    0.15
  12   1  11    1.06    0.13
 -12  -1  11    1.01    0.17
  12   1  11    1.00    0.16
 -12  -1  11    1.12    0.16
  12  -1 -11    1.35    0.14
  12  -1  12    0.06    0.06
  12  -1  12    0.03    0.06
 -12   1  12    0.02    0.05
 -12  -1 -12    0.16    0.08
  12   1 -12   -0.01    0.04
 -12   1  12    0.11    0.08
  12  -1  12   -0.02    0.04
  12  -1 -12    0.04    0.05
  12   1  12    0.12    0.06
 -12  -1  12    0.20    0.08
  12   1  12    0.07    0.05
 -12   1 -12    0.08    0.08
  12   1  12    0.26    0.08
 -12  -1  12    0.04    0.06
 -12   1  13   -0.01    0.07
 -12   1  13    0.07    0.06
  12   1 -13    0.03    0.05
  12  -1  13   -0.02    0.06
  12  -1  13    0.08    0.06
 -12  -1 -13    0.05    0.07
  12   1  13    0.04    0.06
  12   1  13    0.19    0.11
  12  -1 -13    0.00    0.05
 -12  -1  13    0.03    0.06
 -12   1 -13   -0.05    0.07
  12  -1  14    1.32    0.16
 -12   1  14    0.90    0.18
 -12  -1 -14    1.62    0.21
 -12   1  14    1.13    0.18
  12  -1  14    1.52    0.19
  12   1 -14    1.24    0.14
 -12  -1  14    1.36    0.19
 -12   1 -14    1.14    0.19
  12   1  14    1.17    0.17
 -12  -1  14    1.12    0.18
  12  -1 -14    1.25    0.14
  12   1  14    1.13    0.15
 -12   1  15    0.21    0.12
 -12  -1 -15    0.28    0.11
  12   1 -15    0.24    0.07
 -12   1  15    0.40    0.12
  12  -1  15    0.27    0.10
  12  -1  15    0.38    0.10
  12   1  15    0.20    0.09
 -12   1 -15    0.56    0.15
 -12  -1  15    0.26    0.11
  12   1  15    0.28    0.10
 -12  -1  15    0.35    0.12
 -13   1   0    0.13    0.05
  13   1   0    0.12    0.05
 -13   1   0    0.10    0.04
 -13   1   0    0.17    0.05
  13  -1   0    0.20    0.05
  13  -1   0    0.17    0.05
 -13   1   0    0.23    0.07
  13   1   0    0.09    0.04
  13  -1   0    0.11    0.04
 -13  -1   0    0.29    0.08
 -13  -1   0    0.11    0.04
 -13   1   1    0.77    0.11
 -13   1   1    0.57    0.08
 -13  -1  -1    0.63    0.10
 -13   1   1    0.46    0.10
  13   1  -1    0.51    0.08
  13   1  -1    0.71    0.09
  13  -1   1    0.69    0.10
  13   1  -1    0.52    0.08
  13  -1   1    0.65    0.08
 -13   1  -1    0.61    0.08
  13  -1  -1    0.46    0.08
  13  -1  -1    0.50    0.08
 -13   1  -1    0.61    0.10
  13  -1  -1    0.61    0.09
  13   1   1    0.48    0.09
  13   1   1    0.53    0.09
 -13  -1   1    0.73    0.09
 -13  -1   1    0.56    0.08
  13   1   1    0.58    0.09
 -13  -1   1    0.58    0.10
 -13   1   2    0.04    0.03
 -13  -1  -2    0.06    0.05
  13  -1   2    0.07    0.05
  13   1  -2    0.02    0.03
  13   1  -2    0.01    0.03
 -13   1   2    0.01    0.04
  13  -1   2   -0.03    0.03
  13  -1   2   -0.02    0.04
 -13   1   2    0.01    0.03
  13   1  -2    0.01    0.04
  13  -1  -2    0.04    0.03
  13  -1  -2    0.05    0.04
 -13  -1   2    0.01    0.04
 -13  -1   2   -0.01    0.03
 -13   1  -2    0.04    0.04
  13   1   2    0.01    0.04
 -13  -1   2    0.05    0.02
 -13   1  -2    0.07    0.05
 -13   1  -2   -0.01    0.03
  13   1   2    0.06    0.04
  13  -1  -2    0.07    0.04
  13   1   2    0.00    0.03
 -13   1   3    0.76    0.09
  13   1  -3    0.72    0.10
 -13   1   3    0.69    0.11
  13  -1   3    0.64    0.10
  13   1  -3    0.67    0.08
  13  -1   3    0.53    0.09
 -13   1   3    0.66    0.08
 -13  -1  -3    0.59    0.10
 -13   1  -3    0.46    0.08
 -13   1  -3    0.99    0.13
  13  -1  -3    0.92    0.10
 -13   1  -3    0.75    0.09
 -13  -1   3    0.59    0.08
 -13  -1   3    0.63    0.08
  13   1   3    0.64    0.10
  13   1   3    0.77    0.10
 -13  -1   3    0.66    0.10
  13  -1  -3    0.59    0.09
  13   1   3    0.59    0.09
  13  -1   4    0.01    0.03
  13   1  -4    0.02    0.03
  13  -1   4    0.04    0.04
  13   1  -4    0.04    0.03
 -13   1   4    0.01    0.02
 -13  -1  -4   -0.01    0.05
 -13   1   4   -0.03    0.03
  13   1  -4    0.05    0.04
 -13   1   4    0.03    0.05
  13  -1   4    0.01    0.04
  13   1   4    0.04    0.04
  13  -1  -4   -0.02    0.03
 -13   1  -4    0.00    0.03
 -13   1  -4    0.01    0.04
  13  -1  -4    0.06    0.05
 -13  -1   4    0.00    0.05
  13   1   4   -0.01    0.04
 -13  -1   4    0.01    0.03
  13  -1  -4    0.00    0.03
 -13   1  -4    0.00    0.04
  13   1   4    0.02    0.03
 -13  -1   4    0.03    0.03
 -13   1   5    0.88    0.08
  13  -1   5    0.68    0.11
 -13  -1  -5    0.77    0.12
  13   1  -5    0.80    0.08
 -13   1   5    0.85    0.10
 -13   1   5    0.76    0.12
  13  -1   5    0.92    0.10
  13   1  -5    0.84    0.10
  13   1  -5    0.76    0.10
 -13   1  -5    0.74    0.12
 -13  -1   5    0.85    0.08
  13  -1  -5    0.73    0.10
  13   1   5    0.66    0.10
  13  -1  -5    0.75    0.10
 -13  -1   5    0.80    0.09
  13  -1  -5    0.95    0.08
  13   1   5    0.88    0.11
 -13  -1   5    0.68    0.11
 -13   1   6    0.08    0.06
 -13   1   6    0.06    0.03
  13  -1   6    0.12    0.04
  13  -1   6    0.18    0.07
  13   1  -6    0.16    0.06
 -13  -1  -6    0.12    0.06
  13   1  -6    0.18    0.04
 -13   1   6    0.08    0.03
  13  -1  -6    0.11    0.03
  13   1   6    0.09    0.05
  13  -1  -6    0.11    0.05
 -13  -1   6    0.08    0.07
 -13   1  -6    0.08    0.06
  13  -1  -6    0.10    0.04
 -13  -1   6    0.10    0.04
  13   1   6    0.16    0.06
 -13   1   7    0.06    0.02
  13   1  -7    0.03    0.03
 -13  -1  -7    0.07    0.06
  13  -1   7    0.09    0.06
 -13   1   7    0.07    0.03
  13   1  -7   -0.01    0.05
  13  -1   7    0.03    0.04
 -13   1   7    0.06    0.05
  13   1  -7    0.16    0.04
  13   1   7    0.02    0.05
 -13   1  -7    0.12    0.06
  13  -1  -7    0.08    0.03
  13   1   7    0.09    0.04
  13  -1  -7    0.06    0.05
 -13  -1   7    0.11    0.06
 -13  -1   7    0.14    0.04
 -13  -1  -8    0.12    0.06
  13   1  -8    0.13    0.04
  13  -1   8    0.14    0.06
  13  -1   8    0.13    0.05
 -13   1   8    0.08    0.03
 -13   1   8    0.09    0.04
 -13   1   8    0.17    0.08
  13   1  -8    0.14    0.07
 -13   1   8    0.09    0.06
  13   1  -8    0.14    0.04
 -13  -1   8    0.07    0.03
 -13   1  -8    0.16    0.07
 -13  -1   8    0.14    0.07
  13  -1  -8    0.08    0.05
  13   1   8    0.06    0.05
  13  -1  -8    0.14    0.05
  13  -1  -8    0.11    0.03
  13   1   8    0.06    0.05
  13  -1   9    0.10    0.05
 -13   1   9    0.07    0.05
  13   1  -9    0.00    0.02
 -13  -1  -9    0.05    0.06
 -13   1   9    0.04    0.06
  13   1  -9    0.09    0.05
  13  -1   9    0.08    0.06
  13   1  -9    0.02    0.05
 -13  -1   9    0.03    0.07
  13   1   9    0.05    0.05
  13  -1  -9    0.01    0.04
 -13  -1   9   -0.01    0.02
 -13  -1   9   -0.01    0.04
 -13   1  -9    0.04    0.07
  13   1   9    0.02    0.05
  13  -1  -9    0.03    0.04
  13  -1  10    0.21    0.09
  13   1 -10    0.10    0.07
 -13   1  10    0.09    0.06
  13   1 -10    0.08    0.05
 -13  -1 -10    0.21    0.08
 -13   1  10    0.12    0.07
  13  -1  10    0.10    0.06
 -13  -1  10    0.10    0.06
  13   1  10    0.11    0.06
 -13  -1  10    0.09    0.03
 -13  -1  10    0.15    0.07
  13   1  10    0.08    0.08
 -13   1 -10    0.16    0.08
  13  -1 -10    0.03    0.04
 -13  -1  10    0.11    0.03
  13  -1  11    0.05    0.06
 -13  -1 -11    0.03    0.06
 -13   1  11    0.14    0.08
  13   1 -11   -0.03    0.04
 -13   1  11    0.00    0.06
  13  -1  11    0.08    0.06
  13  -1  11   -0.04    0.04
  13   1  11    0.11    0.06
 -13  -1  11    0.06    0.06
  13  -1 -11    0.08    0.04
 -13  -1  11    0.06    0.07
 -13   1 -11    0.04    0.07
  13   1  11    0.05    0.06
  13  -1  12    0.04    0.06
 -13  -1 -12    0.02    0.07
  13  -1  12   -0.06    0.05
 -13   1  12    0.03    0.06
 -13   1  12    0.01    0.06
 -13   1 -12    0.07    0.07
  13  -1 -12   -0.03    0.05
 -13  -1  12    0.03    0.07
  13   1  12    0.08    0.06
  13   1  12    0.00    0.06
 -13  -1  12   -0.08    0.06
 -13   1  13    0.01    0.05
 -13  -1 -13   -0.02    0.07
  13  -1  13   -0.04    0.05
  13  -1  13    0.07    0.08
  13   1 -13    0.02    0.05
 -13   1  13    0.06    0.09
  13   1  13    0.09    0.06
 -13   1 -13    0.05    0.08
  13  -1 -13    0.05    0.05
 -13  -1  13    0.00    0.08
 -13  -1  13   -0.02    0.07
  13   1  13    0.05    0.07
  13   1 -14    0.00    0.06
  13  -1  14   -0.01    0.06
 -13   1  14    0.05    0.08
  13  -1  14    0.09    0.08
 -13   1  14   -0.19    0.08
 -13   1 -14    0.04    0.10
  13   1  14    0.07    0.09
  13   1  14   -0.02    0.07
 -13  -1  14    0.08    0.07
 -13  -1  14    0.15    0.08
 -14   1   0   -0.01    0.05
  14  -1   0   -0.03    0.03
  14   1   0    0.00    0.04
 -14   1   0   -0.01    0.03
  14  -1   0   -0.01    0.03
  14   1   0    0.02    0.03
  14   1   0   -0.02    0.03
 -14  -1   0    0.01    0.05
  14  -1   0   -0.02    0.04
  14   1  -1    0.15    0.05
 -14  -1  -1    0.07    0.06
 -14   1   1    0.21    0.08
  14  -1   1    0.17    0.05
  14   1  -1    0.17    0.05
  14  -1   1    0.11    0.05
  14  -1   1    0.12    0.05
  14   1  -1    0.15    0.05
 -14   1   1    0.23    0.06
  14   1   1    0.20    0.06
 -14  -1   1    0.09    0.06
  14   1   1    0.11    0.04
  14  -1  -1    0.10    0.04
  14  -1  -1    0.12    0.05
  14  -1  -1    0.16    0.05
 -14   1  -1    0.12    0.07
 -14   1  -1    0.17    0.05
  14   1   1    0.20    0.06
 -14   1   2    7.46    0.32
  14  -1   2    7.19    0.34
 -14  -1  -2    7.57    0.34
  14  -1   2    7.75    0.33
  14   1  -2    7.63    0.32
  14   1  -2    8.03    0.34
  14  -1   2    7.54    0.30
 -14   1   2    6.91    0.29
  14   1  -2    8.11    0.31
 -14   1   2    8.03    0.36
  14  -1  -2    7.31    0.29
  14  -1  -2    8.32    0.32
  14   1   2    8.07    0.33
 -14  -1   2    8.02    0.35
  14   1   2    7.96    0.35
 -14   1  -2    7.52    0.35
 -14   1  -2    7.79    0.35
  14  -1  -2    7.79    0.34
 -14  -1   2    7.17    0.30
  14   1   2    7.91    0.31
 -14  -1   2    7.88    0.32
 -14  -1  -3    0.63    0.11
  14  -1   3    0.51    0.07
 -14   1   3    0.48    0.08
 -14   1   3    0.61    0.11
  14   1  -3    0.56    0.09
 -14   1   3    0.53    0.07
  14   1  -3    0.52    0.08
  14  -1   3    0.46    0.09
  14   1  -3    0.73    0.09
  14  -1  -3    0.60    0.09
 -14   1  -3    0.59    0.10
 -14  -1   3    0.47    0.08
  14   1   3    0.66    0.09
 -14   1  -3    0.60    0.11
  14   1   3    0.44    0.08
 -14  -1   3    0.70    0.09
 -14  -1   3    0.47    0.10
  14  -1  -3    0.52    0.08
  14   1   3    0.52    0.09
  14  -1  -3    0.56    0.09
  14  -1   4    1.11    0.11
 -14   1   4    0.94    0.13
 -14   1   4    0.90    0.11
  14   1  -4    0.84    0.11
  14   1  -4    0.98    0.10
 -14   1   4    0.64    0.10
  14  -1   4    1.05    0.13
  14   1  -4    0.85    0.11
 -14  -1  -4    0.72    0.11
 -14   1  -4    1.06    0.14
  14   1   4    1.01    0.13
 -14  -1   4    1.00    0.13
 -14   1  -4    1.18    0.14
  14  -1  -4    0.80    0.11
  14  -1  -4    0.99    0.09
  14  -1  -4    0.73    0.11
 -14  -1   4    0.84    0.10
  14   1   4    0.87    0.11
 -14  -1  -5    0.28    0.08
  14   1  -5    0.29    0.06
 -14   1   5    0.39    0.09
  14   1  -5    0.33    0.06
  14  -1   5    0.35    0.07
  14   1  -5    0.38    0.08
  14  -1   5    0.39    0.09
 -14   1   5    0.36    0.07
 -14   1   5    0.41    0.06
 -14  -1   5    0.27    0.06
  14  -1  -5    0.32    0.06
  14  -1  -5    0.36    0.08
 -14   1  -5    0.49    0.10
 -14  -1   5    0.42    0.10
  14   1   5    0.32    0.08
  14   1   5    0.33    0.07
 -14   1   6    4.30    0.18
  14   1  -6    4.05    0.24
  14   1  -6    4.46    0.19
  14  -1   6    4.23    0.22
 -14   1   6    4.33    0.27
  14  -1   6    4.46    0.26
 -14  -1  -6    3.94    0.26
 -14   1   6    4.18    0.24
 -14  -1   6    3.96    0.26
 -14   1  -6    4.44    0.27
  14   1   6    4.43    0.23
  14   1   6    3.89    0.25
  14  -1  -6    4.01    0.23
  14  -1  -6    4.22    0.18
 -14  -1   6    3.78    0.18
  14  -1  -6    4.15    0.24
 -14   1   7    0.44    0.06
  14  -1   7    0.51    0.11
  14  -1   7    0.52    0.09
  14   1  -7    0.59    0.07
  14   1  -7    0.43    0.09
 -14  -1  -7    0.60    0.11
 -14   1   7    0.57    0.11
 -14   1   7    0.48    0.07
  14   1  -7    0.43    0.08
  14  -1  -7    0.37    0.07
 -14  -1   7    0.52    0.11
 -14   1  -7    0.62    0.11
  14   1   7    0.61    0.10
  14  -1  -7    0.57    0.06
  14   1   7    0.55    0.09
  14  -1  -7    0.50    0.10
 -14  -1   7    0.34    0.06
 -14   1   8    0.04    0.06
  14   1  -8    0.08    0.03
 -14  -1  -8    0.16    0.07
  14   1  -8    0.09    0.07
  14  -1   8    0.08    0.06
  14   1  -8    0.11    0.05
  14  -1   8    0.08    0.05
 -14   1   8    0.03    0.04
 -14  -1   8    0.11    0.06
 -14  -1   8    0.00    0.03
  14  -1  -8    0.07    0.02
  14   1   8    0.03    0.06
  14  -1  -8    0.14    0.07
 -14   1  -8    0.10    0.07
 -14  -1  -9    1.43    0.17
  14  -1   9    1.54    0.20
  14   1  -9    1.21    0.14
 -14   1   9    1.45    0.18
  14   1  -9    1.40    0.09
  14   1  -9    1.12    0.22
  14  -1   9    1.34    0.14
 -14   1   9    1.20    0.06
 -14  -1   9    1.19    0.08
  14   1   9    1.25    0.15
 -14  -1   9    1.29    0.17
  14  -1  -9    1.01    0.17
 -14   1  -9    1.66    0.18
  14  -1  -9    1.23    0.14
  14   1   9    1.24    0.20
  14   1 -10    1.56    0.15
  14  -1  10    1.55    0.15
 -14   1  10    1.62    0.20
  14   1 -10    1.33    0.16
 -14   1  10    1.51    0.17
  14  -1  10    1.57    0.18
 -14  -1 -10    1.06    0.16
 -14  -1  10    1.53    0.18
 -14  -1  10    1.63    0.19
 -14  -1  10    1.34    0.08
  14   1  10    1.42    0.18
 -14   1 -10    1.80    0.21
  14  -1 -10    1.41    0.15
  14   1  10    1.54    0.15
 -14   1  11    0.23    0.09
 -14  -1 -11    0.20    0.08
  14  -1  11    0.33    0.10
 -14   1  11    0.25    0.09
  14  -1  11    0.26    0.07
  14   1 -11    0.22    0.07
 -14   1 -11    0.26    0.09
  14  -1 -11    0.39    0.10
 -14  -1  11    0.27    0.09
  14   1  11    0.12    0.05
  14   1  11    0.28    0.09
 -14  -1  11    0.20    0.08
  14   1  11    0.17    0.08
 -14  -1 -12    0.01    0.06
 -14   1  12    0.04    0.08
  14  -1  12    0.00    0.08
  14  -1  12    0.07    0.06
 -14   1  12   -0.03    0.07
  14   1 -12   -0.03    0.04
  14   1  12    0.05    0.06
 -14  -1  12    0.05    0.07
  14   1  12    0.04    0.04
 -14   1 -12    0.04    0.07
  14   1  12    0.01    0.07
 -14  -1  12    0.04    0.07
  14  -1 -12   -0.02    0.05
 -14  -1 -13    0.19    0.10
  14   1 -13    0.20    0.08
  14  -1  13    0.14    0.08
  14  -1  13    0.29    0.09
 -14   1  13    0.12    0.10
 -14   1  13    0.17    0.10
 -14   1 -13    0.22    0.09
  14   1  13    0.09    0.09
 -14  -1  13    0.22    0.10
  14   1  13    0.21    0.09
  14  -1 -13    0.15    0.09
 -14  -1  13    0.09    0.08
 -14   1  14    1.05    0.17
 -14   1  14    0.84    0.16
 -14  -1 -14    1.14    0.19
  14  -1  14    1.00    0.18
  14  -1  14    1.16    0.16
 -14  -1  14    1.14    0.18
  14   1  14    0.96    0.15
 -14  -1  14    1.06    0.17
 -14   1 -14    1.14    0.19
  14   1  14    1.22    0.18
 -15   1   0    6.46    0.32
 -15   1   0    6.23    0.31
  15  -1   0    6.36    0.28
  15   1   0    6.35    0.29
 -15  -1   0    6.05    0.31
  15  -1   0    6.18    0.31
  15  -1   0    6.21    0.28
  15   1   0    6.44    0.29
  15   1   0    5.82    0.30
  15   1  -1   10.00    0.39
 -15   1   1   10.61    0.42
 -15   1   1   10.44    0.43
  15  -1   1   10.45    0.49
  15   1  -1   10.42    0.39
 -15  -1  -1   10.65    0.43
  15   1  -1   10.18    0.42
  15  -1   1   10.55    0.40
  15  -1   1   10.02    0.38
 -15   1  -1   10.30    0.42
  15   1   1   10.41    0.39
  15  -1  -1   10.69    0.42
  15   1   1   10.46    0.40
 -15  -1   1   10.42    0.43
  15  -1  -1   10.90    0.39
 -15   1  -1   10.77    0.44
  15  -1  -1   10.63    0.39
  15   1   1   10.31    0.43
  15  -1   2    0.23    0.07
  15   1  -2    0.15    0.05
  15  -1   2    0.26    0.07
  15  -1   2    0.28    0.06
 -15   1   2    0.24    0.08
 -15  -1  -2    0.31    0.09
 -15   1   2    0.21    0.05
  15   1  -2    0.22    0.07
  15   1  -2    0.22    0.06
  15  -1  -2    0.26    0.07
  15   1   2    0.20    0.06
 -15   1  -2    0.18    0.06
 -15   1  -2    0.25    0.08
  15   1   2    0.30    0.07
 -15  -1   2    0.29    0.09
  15  -1  -2    0.19    0.06
  15   1   2    0.24    0.07
  15   1  -3   12.14    0.44
  15   1  -3   11.29    0.41
  15   1  -3   11.40    0.44
 -15   1   3   11.93    0.44
 -15   1   3   11.04    0.39
 -15   1   3   11.92    0.47
  15  -1   3   11.62    0.45
 -15  -1  -3   11.58    0.46
  15  -1   3   11.77    0.41
 -15   1  -3   11.71    0.47
  15  -1  -3   11.14    0.44
  15   1   3   11.93    0.45
  15  -1  -3   11.69    0.43
  15   1   3   11.64    0.42
 -15  -1   3   11.57    0.46
  15  -1  -3   12.05    0.40
 -15   1  -3   12.19    0.48
  15   1   3   11.40    0.46
  15   1  -4    4.38    0.24
  15   1  -4    4.61    0.21
 -15   1   4    4.24    0.24
  15  -1   4    4.44    0.26
 -15   1   4    4.28    0.27
  15   1  -4    4.81    0.26
 -15   1   4    3.87    0.20
 -15  -1  -4    4.23    0.26
  15  -1   4    4.61    0.23
  15  -1  -4    4.19    0.24
 -15  -1   4    4.34    0.21
 -15  -1   4    4.74    0.27
  15  -1  -4    4.30    0.20
  15   1   4    4.23    0.23
  15  -1  -4    4.39    0.24
 -15   1  -4    4.49    0.27
  15   1   4    4.44    0.26
  15  -1   5    1.94    0.18
 -15  -1  -5    1.85    0.18
  15   1  -5    2.03    0.17
  15   1  -5    1.90    0.17
  15   1  -5    2.03    0.14
 -15   1   5    2.00    0.16
  15  -1   5    1.93    0.15
 -15   1   5    2.14    0.20
  15  -1  -5    2.06    0.17
  15   1   5    2.11    0.18
 -15  -1   5    1.88    0.13
  15   1   5    2.01    0.16
  15  -1  -5    1.86    0.13
 -15  -1   5    2.07    0.19
 -15   1  -5    1.99    0.19
  15  -1  -5    2.37    0.18
  15   1  -6   -0.01    0.04
 -15   1   6    0.05    0.06
  15  -1   6   -0.03    0.04
  15  -1   6   -0.01    0.05
  15   1  -6   -0.01    0.03
 -15  -1  -6   -0.04    0.04
 -15   1   6   -0.01    0.03
  15   1  -6    0.02    0.03
 -15   1  -6   -0.02    0.05
  15   1   6   -0.04    0.03
  15  -1  -6   -0.03    0.03
  15  -1  -6   -0.01    0.04
  15  -1  -6   -0.07    0.03
 -15  -1   6   -0.05    0.05
  15   1   6    0.03    0.06
 -15  -1  -7    4.44    0.29
  15   1  -7    4.09    0.26
 -15   1   7    4.23    0.28
  15  -1   7    4.27    0.23
 -15   1   7    4.31    0.23
  15   1  -7    4.40    0.19
  15  -1   7    4.73    0.29
  15   1   7    4.62    0.25
  15  -1  -7    4.24    0.18
  15  -1  -7    4.96    0.28
  15   1   7    4.21    0.27
  15  -1  -7    4.58    0.26
 -15   1  -7    4.73    0.30
 -15  -1   7    4.46    0.29
  15  -1   8    4.59    0.24
 -15   1   8    4.46    0.30
 -15  -1  -8    4.35    0.29
  15   1  -8    4.30    0.25
  15   1  -8    4.67    0.19
 -15   1   8    4.21    0.17
  15  -1  -8    4.79    0.29
 -15  -1   8    4.57    0.29
  15   1   8    4.15    0.24
  15  -1  -8    4.54    0.17
 -15   1  -8    4.89    0.31
  15  -1   9    2.58    0.23
 -15   1   9    2.40    0.21
  15   1  -9    2.59    0.21
  15  -1   9    2.32    0.17
  15   1  -9    2.36    0.18
 -15  -1  -9    2.64    0.24
  15   1  -9    2.31    0.12
 -15   1   9    2.53    0.23
  15   1   9    2.50    0.22
 -15  -1   9    2.57    0.24
  15   1   9    2.51    0.19
 -15   1  -9    2.48    0.23
  15  -1  -9    2.52    0.20
  15  -1  -9    2.29    0.21
  15   1 -10   -0.02    0.06
 -15   1  10    0.05    0.06
 -15  -1 -10    0.16    0.08
  15  -1  10    0.02    0.05
  15   1 -10    0.04    0.04
  15  -1  10    0.08    0.07
 -15   1  10    0.02    0.07
  15   1  10   -0.01    0.06
  15  -1 -10    0.08    0.05
 -15   1 -10    0.05    0.07
 -15  -1  10    0.04    0.07
  15   1  10    0.01    0.06
 -15  -1  10    0.10    0.08
 -15   1  11    2.27    0.24
 -15   1  11    2.04    0.20
  15  -1  11    2.14    0.22
  15  -1  11    1.84    0.18
 -15  -1 -11    2.06    0.22
  15   1 -11    2.00    0.17
 -15  -1  11    2.22    0.22
 -15  -1  11    2.20    0.23
 -15   1 -11    2.16    0.24
  15   1  11    1.60    0.19
  15   1  11    2.14    0.21
  15  -1 -11    1.88    0.18
  15   1 -12    1.35    0.16
 -15   1  12    1.33    0.20
  15  -1  12    1.60    0.21
 -15  -1 -12    1.22    0.19
 -15   1  12    1.66    0.20
 -15  -1  12    1.36    0.19
  15   1  12    1.09    0.15
 -15   1 -12    1.87    0.23
 -15  -1  12    1.66    0.22
  15   1  12    1.49    0.20
 -15   1  13    1.68    0.21
  15  -1  13    1.77    0.22
 -15   1  13    2.08    0.25
  15  -1  13    1.27    0.16
 -15  -1 -13    1.86    0.24
 -15  -1  13    1.28    0.20
  15   1  13    1.95    0.22
 -15   1 -13    1.48    0.22
  15   1  13    1.74    0.19
 -15  -1  13    1.71    0.19
  16  -1   0   -0.01    0.04
  16   1   0   -0.04    0.04
 -16   1   0   -0.01    0.05
  16  -1   0   -0.03    0.03
 -16   1   0    0.01    0.04
  16   1   0   -0.04    0.04
  16  -1   0   -0.04    0.04
 -16  -1   0   -0.03    0.05
  16   1  -1   10.00    0.40
  16  -1   1   10.01    0.43
 -16   1   1    9.97    0.42
  16  -1   1    9.95    0.38
 -16  -1  -1   10.45    0.44
  16   1  -1   10.49    0.44
 -16   1   1   10.20    0.44
  16  -1   1   10.27    0.41
  16   1  -1   10.74    0.40
  16   1   1   10.80    0.57
  16   1   1   10.55    0.40
  16  -1  -1   10.78    0.40
 -16  -1   1   10.38    0.44
  16   1   1   10.85    0.42
  16  -1  -1   10.56    0.40
  16  -1  -1   10.32    0.43
 -16   1  -1   10.21    0.44
 -16   1  -1   10.71    0.44
  16   1  -2    9.04    0.40
 -16   1   2    9.75    0.41
  16   1  -2   10.06    0.40
 -16  -1  -2    9.71    0.42
  16  -1   2    9.75    0.40
  16  -1   2   10.13    0.38
  16   1  -2   10.47    0.38
 -16   1   2    9.82    0.44
  16  -1  -2    9.40    0.41
  16  -1  -2    9.78    0.37
 -16   1  -2   10.27    0.43
  16   1   2    9.19    0.37
  16  -1  -2    9.92    0.39
 -16  -1   2   10.39    0.44
  16   1   2    8.99    0.53
 -16   1  -2   10.59    0.45
  16   1   2    9.92    0.41
  16   1  -3   15.08    0.56
  16   1  -3   16.19    0.55
 -16   1   3   16.57    0.60
  16   1  -3   16.16    0.51
 -16  -1  -3   15.84    0.59
  16  -1   3   16.17    0.57
  16  -1   3   15.16    0.51
 -16   1   3   15.50    0.55
  16   1   3   16.76    0.58
  16  -1  -3   16.03    0.54
 -16  -1   3   15.96    0.59
  16  -1  -3   15.95    0.51
  16   1   3   15.28    0.53
 -16   1  -3   15.73    0.59
  16  -1  -3   15.77    0.57
 -16   1   4    0.00    0.06
  16   1  -4    0.03    0.04
  16   1  -4    0.10    0.05
 -16  -1  -4   -0.01    0.05
 -16   1   4   -0.02    0.04
  16  -1   4    0.03    0.04
 -16   1   4    0.00    0.04
  16  -1   4    0.05    0.04
  16   1   4    0.09    0.05
  16  -1  -4   -0.03    0.03
  16   1   4    0.06    0.05
 -16   1  -4    0.03    0.06
  16  -1  -4    0.08    0.05
 -16  -1   4    0.10    0.07
  16  -1  -4   -0.01    0.04
 -16  -1  -5   13.31    0.53
 -16   1   5   12.42    0.46
  16   1  -5   12.52    0.48
 -16   1   5   13.48    0.53
  16   1  -5   13.08    0.44
  16   1  -5   12.55    0.48
  16  -1   5   13.26    0.51
 -16   1   5   11.91    0.41
  16  -1   5   12.52    0.45
  16   1   5   13.36    0.51
  16   1   5   12.42    0.46
 -16  -1   5   13.51    0.53
  16  -1  -5   12.25    0.49
 -16   1  -5   11.69    0.51
  16  -1  -5   13.07    0.48
  16  -1  -5   12.70    0.41
  16   1  -6    7.40    0.29
  16  -1   6    7.24    0.37
  16   1  -6    6.94    0.34
 -16   1   6    7.26    0.36
 -16  -1  -6    7.23    0.37
 -16   1   6    7.41    0.38
  16   1  -6    7.21    0.34
  16  -1   6    7.82    0.32
 -16  -1   6    7.09    0.37
  16  -1  -6    7.35    0.27
 -16  -1   6    6.89    0.28
  16  -1  -6    7.19    0.34
 -16   1  -6    6.89    0.37
  16   1   6    7.45    0.37
  16  -1  -6    7.29    0.35
  16   1   6    7.06    0.32
  16  -1   7   12.37    0.45
 -16   1   7   11.90    0.44
  16   1  -7   12.48    0.69
 -16  -1  -7   12.95    0.53
  16  -1   7   11.96    0.70
  16   1  -7   12.69    0.40
  16   1  -7   12.34    0.48
 -16   1   7   12.77    0.72
  16   1   7   12.80    0.59
  16  -1  -7   12.08    0.37
 -16   1  -7   12.75    0.61
  16   1   7   11.73    0.45
  16  -1  -7   12.91    0.58
 -16  -1   7   12.54    0.52
  16  -1  -7   11.69    0.49
  16   1  -8    0.32    0.09
  16  -1   8    0.25    0.07
 -16  -1  -8    0.15    0.08
  16  -1   8    0.30    0.10
 -16   1   8    0.24    0.11
  16   1  -8    0.22    0.07
  16   1  -8    0.36    0.06
 -16  -1   8    0.28    0.10
  16   1   8    0.32    0.10
 -16   1  -8    0.25    0.10
  16  -1  -8    0.23    0.07
 -16  -1   8    0.16    0.05
  16  -1  -8    0.32    0.09
  16   1   8    0.25    0.07
  16  -1  -8    0.28    0.04
  16  -1   9   12.32    0.53
  16   1  -9   11.83    0.47
 -16   1   9   12.55    0.52
  16  -1   9   12.35    0.46
 -16  -1  -9   11.96    0.53
  16   1  -9   12.50    0.51
 -16   1   9   11.96    0.53
  16   1  -9   11.80    0.35
 -16  -1   9   11.47    0.36
  16  -1  -9   11.60    0.49
 -16  -1   9   12.60    0.54
  16   1   9   12.51    0.53
 -16   1  -9   12.02    0.54
  16   1   9   11.84    0.47
 -16   1  10    4.39    0.32
  16  -1  10    3.75    0.24
  16  -1  10    4.55    0.31
  16   1 -10    4.06    0.14
  16   1 -10    4.55    0.29
 -16   1  10    4.60    0.30
  16   1 -10    3.92    0.26
 -16  -1 -10    4.28    0.31
  16   1  10    4.10    0.30
 -16  -1  10    4.75    0.32
 -16   1 -10    4.12    0.31
  16  -1 -10    3.95    0.26
  16   1  10    3.76    0.30
 -16  -1  10    4.48    0.29
  16  -1  11    3.65    0.29
 -16  -1 -11    3.32    0.29
  16  -1  11    3.21    0.23
 -16   1  11    3.23    0.28
 -16   1  11    3.30    0.27
  16   1 -11    2.93    0.23
 -16   1 -11    3.50    0.29
  16   1  11    3.23    0.27
 -16  -1  11    3.22    0.28
  16   1  11    3.04    0.23
 -16  -1  11    3.44    0.28
  16   1  11    3.00    0.35
  16  -1  12   -0.02    0.06
 -16  -1 -12    0.00    0.07
 -16   1  12   -0.01    0.07
  16  -1  12   -0.03    0.06
 -16   1  12   -0.03    0.08
 -16   1 -12    0.02    0.07
 -16  -1  12   -0.03    0.08
  16   1  12   -0.12    0.05
 -16  -1  12    0.05    0.08
  17   1   0    9.74    0.45
 -17   1   0    9.58    0.43
  17   1   0   10.22    0.40
 -17   1   0   11.26    0.47
  17  -1   0   10.12    0.44
  17  -1   0   10.30    0.41
  17   1   0    9.79    0.40
 -17  -1   0   10.18    0.45
  17  -1   0   10.05    0.40
  17   1  -1    9.38    0.39
  17   1  -1    9.73    0.43
 -17  -1  -1    9.52    0.43
  17  -1   1   10.01    0.40
 -17   1   1    9.69    0.41
 -17   1   1    9.71    0.44
  17  -1   1    9.15    0.44
  17   1  -1   10.06    0.39
  17  -1   1    9.29    0.38
 -17   1  -1    9.68    0.44
  17   1   1    8.82    0.42
  17  -1  -1    9.81    0.43
  17  -1  -1    9.20    0.38
  17   1   1   10.04    0.41
 -17  -1   1    9.25    0.42
  17  -1  -1    9.30    0.38
 -17   1  -1    9.42    0.42
  17   1   1    9.22    0.38
  17  -1   2    0.18    0.07
  17  -1   2    0.20    0.06
  17   1  -2    0.06    0.05
  17   1  -2    0.16    0.06
  17   1  -2    0.19    0.06
 -17   1   2    0.15    0.06
 -17  -1  -2    0.08    0.07
 -17   1   2    0.14    0.08
 -17  -1   2    0.19    0.08
  17   1   2    0.14    0.07
  17  -1  -2    0.16    0.07
  17  -1  -2    0.09    0.06
  17   1   2    0.14    0.06
 -17   1  -2    0.18    0.08
  17  -1  -2    0.20    0.06
  17   1  -3   11.66    0.46
  17  -1   3   12.40    0.48
  17   1  -3   12.38    0.44
 -17   1   3   11.90    0.47
 -17   1   3   12.59    0.52
  17  -1   3   12.02    0.44
  17   1  -3   12.20    0.49
 -17  -1  -3   12.07    0.50
 -17  -1   3   12.64    0.51
  17   1   3   12.12    0.45
  17  -1  -3   11.78    0.46
  17  -1  -3   11.67    0.48
  17   1   3   12.00    0.48
 -17   1  -3   11.65    0.50
  17  -1  -3   12.17    0.43
 -17   1   4    7.82    0.36
  17  -1   4    8.28    0.39
 -17   1   4    7.88    0.40
  17  -1   4    8.25    0.35
  17   1  -4    8.66    0.34
  17   1  -4    8.20    0.38
  17   1  -4    8.40    0.38
 -17  -1  -4    7.91    0.40
  17   1   4    8.44    0.39
  17   1   4    7.92    0.35
  17  -1  -4    8.75    0.38
 -17  -1   4    9.22    0.42
 -17   1  -4    8.03    0.40
  17  -1  -4    8.84    0.33
  17  -1  -4    8.36    0.39
  17  -1   5    5.13    0.30
 -17   1   5    5.21    0.32
  17   1  -5    5.28    0.29
 -17  -1  -5    5.11    0.31
  17   1  -5    5.32    0.29
  17  -1   5    4.76    0.26
 -17   1   5    4.98    0.27
  17   1  -5    5.19    0.24
  17   1   5    5.43    0.28
  17   1   5    5.98    0.32
  17  -1  -5    5.23    0.30
 -17   1  -5    5.04    0.32
 -17  -1   5    5.18    0.32
  17  -1  -5    5.43    0.25
  17  -1  -5    4.93    0.28
 -17   1   6    0.00    0.07
 -17  -1  -6    0.04    0.09
  17   1  -6   -0.02    0.04
 -17   1   6    0.03    0.04
  17   1  -6    0.01    0.05
  17  -1   6   -0.02    0.05
 -17   1   6   -0.06    0.04
  17  -1  -6    0.03    0.04
 -17   1  -6    0.03    0.06
  17   1   6    0.10    0.06
  17   1   6    0.02    0.06
 -17  -1   6    0.01    0.10
  17   1  -7    5.77    0.32
  17  -1   7    5.35    0.28
  17   1  -7    5.62    0.31
  17   1  -7    6.26    0.26
 -17  -1  -7    6.20    0.35
  17  -1   7    6.68    0.36
 -17   1   7    5.98    0.35
 -17  -1   7    5.58    0.25
 -17  -1   7    6.41    0.36
  17  -1  -7    5.83    0.32
  17   1   7    5.90    0.30
  17   1   7    6.60    0.36
 -17   1  -7    6.29    0.36
  17  -1  -7    6.04    0.24
  17  -1  -7    5.85    0.32
 -17   1   8    7.11    0.39
  17   1  -8    6.26    0.35
  17  -1   8    6.73    0.37
  17  -1   8    6.29    0.30
  17   1  -8    6.41    0.25
 -17   1   8    5.56    0.24
 -17  -1  -8    6.72    0.38
  17  -1  -8    6.57    0.34
  17   1   8    6.56    0.37
  17  -1  -8    5.84    0.33
 -17   1  -8    7.42    0.40
 -17  -1   8    6.58    0.35
 -17  -1   8    7.08    0.39
  17  -1  -8    6.28    0.22
  17   1   8    6.24    0.32
  17   1  -9    4.10    0.18
 -17  -1  -9    4.99    0.33
 -17   1   9    4.59    0.33
  17   1  -9    3.78    0.26
  17  -1   9    4.45    0.31
 -17   1   9    3.82    0.28
  17   1  -9    3.92    0.28
  17  -1   9    3.95    0.24
 -17   1  -9    4.28    0.32
  17   1   9    4.02    0.29
  17  -1  -9    4.10    0.28
  17  -1  -9    3.92    0.30
 -17  -1   9    3.67    0.29
  17   1   9    3.89    0.37
  17   1 -10   -0.06    0.07
 -17   1  10   -0.06    0.07
  17  -1  10   -0.05    0.07
 -17   1  10    0.03    0.08
  17  -1  10    0.04    0.07
 -17   1 -10    0.04    0.08
  17   1  10    0.06    0.06
  17   1  10   -0.04    0.06
 -17  -1  10   -0.03    0.08
 -17  -1 -11    3.27    0.30
 -17   1  11    3.36    0.29
  17  -1  11    3.27    0.28
 -17   1  11    3.18    0.28
  17  -1  11    3.17    0.23
  17   1  11    2.84    0.22
  17   1  11    3.61    0.28
 -17   1 -11    3.68    0.31
 -17  -1  11    3.12    0.26
 -17  -1  11    3.17    0.28
  18   1   0    0.04    0.05
  18  -1   0   -0.05    0.05
 -18   1   0   -0.03    0.05
  18  -1   0   -0.06    0.04
 -18  -1   0   -0.01    0.06
  18   1   0    0.00    0.05
  18   1   0   -0.02    0.04
  18  -1   0   -0.08    0.06
  18   1  -1    4.62    0.29
  18  -1   1    4.85    0.27
  18  -1   1    4.36    0.25
  18   1  -1    4.47    0.26
 -18  -1  -1    4.63    0.30
 -18   1   1    4.39    0.28
 -18   1   1    5.48    0.32
  18   1  -1    4.84    0.26
  18  -1  -1    4.24    0.25
 -18   1  -1    4.57    0.30
  18   1   1    4.42    0.40
  18  -1  -1    4.48    0.29
  18  -1  -1    4.09    0.25
  18   1   1    4.28    0.25
 -18  -1   1    4.34    0.29
  18   1   1    4.71    0.27
  18   1  -2    3.80    0.24
  18   1  -2    3.19    0.25
 -18   1   2    4.05    0.26
 -18  -1  -2    3.96    0.27
  18   1  -2    4.03    0.24
 -18   1   2    3.88    0.28
  18  -1   2    3.81    0.25
  18  -1   2    3.54    0.22
  18  -1  -2    3.81    0.27
  18  -1  -2    3.76    0.24
 -18   1  -2    4.04    0.28
  18  -1  -2    3.74    0.22
  18   1   2    3.88    0.25
  18   1   2    3.40    0.22
 -18  -1   2    3.68    0.26
 -18  -1  -3    4.76    0.30
  18  -1   3    4.46    0.24
  18  -1   3    4.11    0.27
 -18   1   3    4.15    0.26
  18   1  -3    4.43    0.28
  18   1  -3    4.53    0.27
  18   1  -3    4.32    0.24
  18   1   3    4.48    0.28
  18  -1  -3    4.04    0.25
  18  -1  -3    4.50    0.24
 -18  -1   3    4.45    0.29
  18  -1  -3    4.32    0.28
  18   1   3    4.11    0.25
  18  -1   4   -0.02    0.06
 -18   1   4    0.02    0.04
 -18  -1  -4    0.36    0.13
  18   1  -4    0.03    0.05
  18  -1   4   -0.01    0.04
  18   1  -4    0.02    0.05
 -18   1   4    0.05    0.06
 -18   1  -4    0.02    0.05
  18  -1  -4    0.00    0.05
  18  -1  -4   -0.04    0.05
 -18  -1   4    0.04    0.08
  18   1   4   -0.03    0.05
  18  -1   5    4.56    0.29
  18   1  -5    4.13    0.26
  18   1  -5    4.16    0.22
 -18   1   5    4.04    0.29
 -18  -1  -5    3.83    0.28
  18   1  -5    4.30    0.26
  18  -1   5    3.97    0.23
  18  -1  -5    4.16    0.21
 -18   1  -5    4.09    0.29
  18   1   5    4.04    0.24
 -18  -1   5    4.14    0.29
  18   1   5    4.11    0.27
  18  -1  -5    4.06    0.26
  18  -1  -5    4.03    0.26
  18   1  -6    2.23    0.19
 -18  -1  -6    2.03    0.21
  18  -1   6    2.10    0.18
  18   1  -6    2.36    0.16
  18   1  -6    2.27    0.21
  18  -1   6    2.22    0.21
 -18   1   6    2.11    0.22
 -18  -1   6    2.17    0.22
  18  -1  -6    1.95    0.19
 -18   1  -6    1.89    0.21
  18  -1  -6    2.06    0.19
  18   1   6    2.24    0.18
  18   1   6    2.34    0.22
  18  -1  -6    2.03    0.15
  18  -1   7    2.22    0.22
  18   1  -7    2.04    0.20
 -18  -1  -7    2.36    0.23
 -18   1   7    2.25    0.23
  18  -1   7    2.21    0.18
  18   1  -7    1.99    0.19
  18  -1  -7    2.23    0.14
  18   1   7    2.16    0.18
  18   1   7    2.41    0.23
  18  -1  -7    2.08    0.21
 -18   1  -7    2.41    0.24
  18  -1  -7    2.11    0.20
 -18  -1   7    1.85    0.21
  18   1  -8   -0.08    0.04
  18  -1   8    0.03    0.08
 -18   1   8    0.01    0.08
  18   1  -8    0.02    0.06
 -18  -1  -8   -0.06    0.07
 -18  -1   8    0.08    0.08
  18   1   8    0.02    0.07
  18   1   8    0.00    0.06
 -18   1  -8   -0.01    0.08
  18  -1  -8    0.02    0.06
  18  -1  -8   -0.04    0.03
  18   1  -9    3.17    0.15
  18  -1   9    2.97    0.27
  18   1  -9    3.30    0.27
  18  -1   9    2.82    0.26
 -18  -1  -9    2.95    0.27
 -18   1   9    3.36    0.27
 -18   1   9    2.66    0.25
  18   1   9    2.93    0.22
 -18  -1   9    3.15    0.28
  18   1   9    3.24    0.27
  18  -1  -9    2.78    0.24
 -18   1  -9    2.65    0.25
  18  -1  10    1.11    0.18
 -18  -1 -10    1.01    0.17
  18   1 -10    0.86    0.15
 -18   1  10    0.81    0.16
  18  -1  10    0.96    0.14
 -18   1  10    1.03    0.16
  18   1  10    0.97    0.14
 -18   1 -10    0.88    0.17
 -18  -1  10    1.05    0.18
  18   1  10    1.02    0.16
 -18  -1  10    1.09    0.17
  19  -1   0    0.61    0.11
  19   1   0    0.36    0.11
 -19  -1   0    0.42    0.11
  19  -1   0    0.60    0.11
  19   1   0    0.49    0.10
 -19   1   0    0.60    0.13
  19   1   0    0.39    0.09
  19  -1   1    0.24    0.08
  19  -1   1    0.21    0.07
  19   1  -1    0.33    0.07
  19   1  -1    0.29    0.09
 -19   1   1    0.17    0.09
  19   1  -1    0.23    0.07
 -19  -1  -1    0.27    0.10
 -19  -1   1    0.18    0.09
  19   1   1    0.18    0.07
  19  -1  -1    0.14    0.06
  19   1   1    0.28    0.08
 -19   1  -1    0.22    0.10
  19  -1  -1    0.15    0.10
  19  -1  -1    0.20    0.07
  19  -1   2   -0.03    0.05
  19   1  -2   -0.04    0.07
  19   1  -2   -0.05    0.04
 -19   1   2   -0.02    0.07
  19   1  -2    0.09    0.07
 -19  -1  -2    0.08    0.07
  19  -1   2   -0.03    0.05
  19   1   2    0.04    0.05
 -19   1  -2    0.06    0.07
  19  -1  -2    0.00    0.06
  19   1   2    0.00    0.05
  19  -1  -2   -0.05    0.06
  19  -1  -2    0.03    0.05
 -19  -1   2    0.03    0.07
  19   1  -3    0.62    0.12
  19  -1   3    0.47    0.09
  19   1  -3    0.65    0.12
 -19  -1  -3    0.50    0.12
 -19   1   3    0.49    0.12
  19   1  -3    0.58    0.10
  19  -1   3    0.47    0.12
 -19  -1   3    0.74    0.14
  19   1   3    0.44    0.10
  19  -1  -3    0.65    0.18
 -19   1  -3    0.51    0.12
  19  -1  -3    0.37    0.08
  19   1   3    0.46    0.10
  19  -1  -3    0.52    0.10
  19  -1   4    0.58    0.10
  19   1  -4    0.65    0.10
 -19  -1  -4    0.83    0.15
 -19   1   4    0.64    0.14
  19   1  -4    0.66    0.12
  19  -1   4    0.56    0.13
  19   1   4    0.74    0.12
  19  -1  -4    0.58    0.09
 -19  -1   4    0.74    0.15
  19  -1  -4    0.71    0.12
 -19   1  -4    0.57    0.13
  19  -1  -4    0.66    0.13
  19   1   4    0.62    0.12
  19   1  -5    0.37    0.08
 -19  -1  -5    0.27    0.09
  19  -1   5    0.42    0.08
  19  -1   5    0.30    0.08
 -19   1   5    0.35    0.11
  19   1  -5    0.41    0.10
  19   1   5    0.28    0.09
  19  -1  -5    0.36    0.08
 -19   1  -5    0.32    0.10
  19  -1  -5    0.28    0.09
 -19  -1   5    0.23    0.10
  19   1   5    0.37    0.10
  19   1  -6   -0.04    0.04
  19  -1   6   -0.01    0.06
 -19  -1  -6    0.07    0.07
  19   1  -6    0.01    0.05
 -19   1   6   -0.05    0.07
  19  -1   6   -0.03    0.04
  19   1   6    0.01    0.06
 -19  -1   6    0.15    0.10
  19  -1  -6   -0.04    0.04
  19   1   6   -0.01    0.07
 -19   1  -6    0.03    0.07
  19  -1  -6   -0.10    0.06
  19  -1   7    0.33    0.10
 -19  -1  -7    0.27    0.09
  19  -1   7    0.15    0.07
  19   1  -7    0.32    0.10
 -19   1   7    0.23    0.10
  19   1  -7    0.17    0.06
 -19  -1   7    0.09    0.09
  19   1   7    0.23    0.09
  19   1   7    0.08    0.09
  19  -1  -7    0.09    0.08
  19  -1  -7    0.22    0.06
 -19   1  -7    0.20    0.09
 -19   1   8    0.19    0.11
  19   1  -8    0.31    0.07
  19  -1   8    0.45    0.12
  19  -1   8    0.21    0.08
  19   1  -8    0.26    0.10
 -19  -1  -8    0.27    0.10
 -19  -1   8    0.28    0.10
  19  -1  -8    0.27    0.10
 -19   1  -8    0.33    0.12
  19   1   8    0.26    0.08
  19  -1  -8    0.25    0.06
  19   1   8    0.18    0.09
 -19   1   9    0.10    0.10
 -19   1   9    0.23    0.10
  19  -1   9   -0.07    0.05
  19  -1   9    0.03    0.08
  19   1  -9    0.17    0.09
 -19  -1  -9    0.14    0.09
  19   1   9    0.01    0.08
  19  -1  -9    0.23    0.10
  19   1   9    0.06    0.07
 -19  -1   9    0.06    0.09
 -19   1  -9    0.05    0.09
 -20  -1   0   -0.05    0.05
 -20   1   0   -0.02    0.06
  20   1   0    0.00    0.06
  20  -1   0   -0.04    0.05
  20   1   0    0.02    0.05
  20   1  -1    0.34    0.09
 -20   1   1    0.28    0.10
 -20  -1  -1    0.35    0.10
  20   1  -1    0.27    0.09
  20  -1   1    0.19    0.08
  20  -1   1    0.38    0.12
 -20  -1   1    0.35    0.11
  20  -1  -1    0.33    0.08
  20   1   1    0.27    0.08
  20   1   1    0.22    0.09
 -20   1  -1    0.25    0.09
  20   1  -2    1.56    0.17
 -20   1   2    1.97    0.22
  20  -1   2    1.49    0.18
  20  -1   2    1.48    0.16
  20   1  -2    1.53    0.18
 -20  -1  -2    1.63    0.20
 -20   1  -2    1.81    0.21
  20   1   2    1.72    0.19
  20   1   2    1.56    0.17
  20  -1  -2    1.60    0.16
  20  -1  -2    1.40    0.16
 -20  -1   2    1.67    0.21
  20  -1   3    0.31    0.08
  20  -1   3    0.42    0.10
  20   1  -3    0.47    0.11
 -20   1   3    0.35    0.13
  20   1  -3    0.38    0.08
 -20  -1  -3    0.49    0.12
  20   1   3    0.38    0.09
 -20   1  -3    0.36    0.12
  20  -1  -3    0.38    0.09
 -20  -1   3    0.43    0.12
  20  -1  -3    0.25    0.08
  20   1  -4   -0.04    0.05
  20  -1   4   -0.05    0.06
 -20   1   4   -0.01    0.08
  20  -1   4    0.08    0.06
  20   1  -4   -0.01    0.06
 -20  -1  -4    0.02    0.06
  20  -1  -4    0.01    0.06
 -20  -1   4    0.05    0.07
  20  -1  -4   -0.06    0.05
  20   1   4    0.02    0.06
  20   1   4    0.09    0.08
 -20   1  -4    0.06    0.08
  20   1  -5    0.63    0.11
  20   1  -5    0.49    0.11
 -20   1   5    0.89    0.17
 -20  -1  -5    0.62    0.14
  20  -1   5    0.62    0.13
  20  -1  -5    0.56    0.12
 -20   1  -5    0.70    0.14
  20  -1  -5    0.88    0.11
  20   1   5    0.49    0.10
  20   1   5    0.53    0.11
 -20  -1   5    0.71    0.15
  20  -1   6    0.49    0.10
 -20   1   6    0.42    0.12
  20   1  -6    0.60    0.09
  20   1  -6    0.57    0.13
 -20  -1  -6    0.65    0.13
  20  -1   6    0.38    0.11
 -20  -1   6    0.41    0.11
  20  -1  -6    0.42    0.08
  20   1   6    0.38    0.11
  20  -1  -6    0.68    0.13
 -20   1  -6    0.54    0.13
  20   1   6    0.37    0.09
 -20   1   7    0.27    0.12
 -20  -1  -7    0.39    0.12
  20  -1   7    0.26    0.08
  20   1  -7    0.22    0.11
  20   1  -7    0.29    0.08
  20  -1   7    0.38    0.09
 -20   1  -7    0.33    0.11
  20   1   7    0.27    0.09
  20  -1  -7    0.32    0.11
  20   1   7    0.28    0.08
 -20  -1   7    0.31    0.13
  20   1  -8   -0.09    0.08
  20  -1   8   -0.01    0.08
  20   1  -8   -0.04    0.05
 -20  -1  -8   -0.06    0.08
 -20   1   8   -0.04    0.09
  20   1   8    0.00    0.08
  20  -1  -8    0.03    0.08
  20   1   8   -0.05    0.06
 -20   1  -8    0.12    0.10
 -20  -1   8    0.04    0.11
  21   1   0    6.60    0.35
  21   1   0    7.21    0.37
 -21  -1   0    6.88    0.40
 -21   1   0    7.23    0.42
  21  -1   0    7.59    0.36
  21  -1   0    7.09    0.36
  21  -1   1    3.23    0.24
  21   1  -1    3.48    0.25
 -21  -1  -1    3.66    0.29
  21   1  -1    3.52    0.30
 -21   1   1    3.90    0.31
  21  -1   1    3.72    0.26
 -21  -1   1    3.91    0.30
  21   1   1    3.84    0.26
 -21   1  -1    3.74    0.30
  21   1   1    3.87    0.27
  21  -1  -1    3.64    0.25
  21  -1  -1    3.53    0.25
 -21   1   2    0.05    0.09
  21   1  -2   -0.03    0.06
  21  -1   2   -0.04    0.06
 -21  -1  -2    0.10    0.08
  21  -1   2   -0.01    0.06
  21   1  -2   -0.01    0.06
 -21   1  -2   -0.01    0.07
  21   1   2    0.07    0.07
  21   1   2   -0.04    0.06
 -21  -1   2    0.06    0.08
  21  -1  -2    0.12    0.06
  21  -1  -2    0.01    0.07
  21   1  -3    4.07    0.26
 -21   1   3    3.97    0.32
 -21  -1  -3    4.10    0.31
  21  -1   3    3.89    0.25
  21  -1   3    4.63    0.31
  21   1  -3    4.35    0.29
  21   1   3    4.12    0.29
  21  -1  -3    4.37    0.26
 -21  -1   3    4.38    0.32
  21   1   3    4.03    0.27
  21  -1  -3    4.15    0.28
 -21   1  -3    4.31    0.33
  21  -1   4    4.76    0.31
  21   1  -4    4.22    0.30
  21   1  -4    4.93    0.29
  21  -1   4    4.55    0.27
 -21   1   4    4.84    0.35
 -21  -1  -4    4.55    0.33
 -21   1  -4    4.95    0.35
  21   1   4    3.95    0.27
  21  -1  -4    4.09    0.29
 -21  -1   4    4.78    0.34
  21  -1  -4    4.42    0.26
  21   1   4    4.77    0.31
  21   1  -5    0.90    0.12
 -21   1   5    0.94    0.18
  21   1  -5    0.93    0.15
 -21  -1  -5    0.84    0.15
  21  -1   5    0.82    0.13
  21  -1   5    0.57    0.13
 -21  -1   5    0.86    0.17
  21  -1  -5    0.98    0.15
 -21   1  -5    0.81    0.16
  21   1   5    0.78    0.14
  21   1   5    0.67    0.14
  21  -1  -5    0.82    0.11
 -21   1   6    0.03    0.09
  21   1  -6   -0.10    0.05
  21  -1   6    0.03    0.07
  21  -1   6   -0.07    0.06
  21   1  -6    0.00    0.08
 -21  -1  -6    0.03    0.09
  21  -1  -6   -0.06    0.06
 -21   1  -6   -0.02    0.07
  21   1   6    0.01    0.07
  21   1   6   -0.05    0.06
  21  -1  -6   -0.14    0.07
 -21  -1   6   -0.09    0.08
 -22   1   0   -0.11    0.08
 -22  -1   0    0.01    0.10
  22  -1   0   -0.03    0.06
  22   1   0    0.00    0.06
  22   1   0    0.01    0.06
  22   1  -1    6.07    0.33
  22  -1   1    5.65    0.32
 -22  -1  -1    5.72    0.39
  22   1  -1    6.07    0.35
  22  -1   1    5.89    0.34
 -22   1   1    5.96    0.39
  22   1   1    5.75    0.33
  22   1   1    6.05    0.35
 -22  -1   1    6.32    0.40
 -22   1  -1    5.66    0.38
  22  -1  -1    6.32    0.34
  22   1  -2    6.66    0.35
 -22  -1  -2    7.18    0.42
 -22   1   2    7.20    0.43
  22   1  -2    6.15    0.36
  22  -1   2    6.90    0.38
  22  -1   2    6.58    0.35
  22   1   2    6.92    0.38
  22   1   2    6.25    0.34
 -22   1  -2    6.85    0.42
 -22  -1   2    7.00    0.42
  22  -1  -2    6.44    0.35
  22  -1  -2    6.75    0.40
  22  -1   3    8.05    0.43
  22  -1   3    8.27    0.40
  22   1  -3    8.72    0.43
 -22  -1  -3    8.61    0.47
 -22   1   3    8.09    0.47
  22  -1  -3    8.37    0.41
  22   1   3    8.44    0.40
  22  -1  -3    7.78    0.37
 -22  -1   3    8.60    0.47
  22   1   3    8.87    0.45
 -22   1  -3    8.68    0.48
   0  -2   0  168.69    4.10
   0  -2  -1   34.05    1.21
   0   2   1   33.86    1.40
   0  -2   1   34.89    1.01
   0   2   1   35.09    1.22
   0   2  -1   32.59    1.01
   0  -2  -1   34.24    1.42
   0  -2  -2    3.10    0.11
   0  -2   2    3.15    0.11
   0  -2  -2    3.21    0.11
   0  -2  -2    3.03    0.09
   0   2  -2    3.16    0.09
   0   2   2    3.18    0.10
   0  -2   2    3.24    0.10
   0  -2   2    3.17    0.10
   0   2  -2    3.15    0.10
   0  -2  -2    3.13    0.10
   0  -2   2    3.32    0.11
   0  -2   2    3.21    0.10
   0   2   2    3.18    0.11
   0   2  -2    3.21    0.11
   0   2   2    3.12    0.09
   0  -2  -3   20.88    0.50
   0   2   3   21.47    0.53
   0   2  -3   21.32    0.53
   0  -2  -3   21.43    0.53
   0   2   3   21.35    0.52
   0   2  -3   21.04    0.49
   0  -2   3   22.19    0.51
   0  -2   3   21.86    0.53
   0   2  -3   21.47    0.48
   0  -2   3   21.27    0.52
   0   2   3   20.83    0.50
   0   2  -4  110.08    2.98
   0  -2   4  114.67    3.15
   0  -2   4  108.38    2.96
   0  -2  -4  120.78    4.04
   0   2   4  113.52    3.50
   0   2   4  119.12    3.98
   0   2  -4  106.94    3.13
   0   2  -5   37.63    0.92
   0   2  -5   39.25    0.95
   0   2   5   37.75    0.95
   0  -2   5   38.82    0.93
   0  -2   5   39.04    0.95
   0  -2  -5   37.30    0.95
   0  -2  -5   37.33    0.90
   0  -2   5   39.79    0.92
   0   2   5   40.47    0.92
   0  -2  -5   39.36    0.94
   0   2  -5   37.23    0.92
   0  -2   5   38.83    0.92
   0   2  -5   38.61    0.92
   0  -2   5   38.28    0.92
   0   2   5   38.53    0.90
   0   2   5   39.00    0.94
   0  -2  -6    0.03    0.03
   0  -2   6    0.02    0.02
   0  -2   6    0.03    0.02
   0   2   6    0.03    0.03
   0  -2   6    0.02    0.02
   0  -2  -6    0.04    0.02
   0   2  -6    0.02    0.02
   0  -2  -6    0.05    0.03
   0  -2   6    0.03    0.02
   0  -2  -6    0.01    0.02
   0   2   6    0.05    0.02
   0  -2   6   -0.01    0.02
   0   2  -6    0.04    0.03
   0   2  -6    0.03    0.02
   0   2   6    0.02    0.02
   0   2  -6    0.01    0.01
   0   2   6    0.02    0.02
   0  -2  -7   18.90    0.52
   0   2   7   17.91    0.48
   0   2   7   17.53    0.52
   0   2  -7   19.23    0.55
   0  -2   7   18.78    0.51
   0   2  -7   18.33    0.47
   0   2   7   18.33    0.54
   0  -2   7   17.94    0.54
   0  -2   7   19.16    0.51
   0  -2  -7   18.43    0.48
   0  -2  -7   18.45    0.50
   0  -2  -7   18.52    0.55
   0   2  -7   18.08    0.50
   0   2   7   19.26    0.49
   0   2  -7   18.40    0.51
   0  -2   7   18.47    0.50
   0  -2   7   18.92    0.51
   0  -2  -8   44.94    1.12
   0   2   8   41.35    1.09
   0  -2  -8   43.76    1.05
   0  -2   8   41.40    1.06
   0  -2   8   42.17    1.05
   0  -2   8   41.25    1.09
   0   2   8   43.02    1.02
   0   2  -8   41.18    1.04
   0  -2   8   43.09    1.06
   0   2  -8   42.33    1.06
   0  -2   8   42.45    1.05
   0  -2  -8   42.01    1.02
   0   2   8   42.46    1.08
   0   2  -8   43.56    1.11
   0  -2  -8   42.60    1.07
   0   2   8   43.69    1.03
   0   2  -8   40.48    1.01
   0  -2  -9   11.60    0.37
   0  -2   9   11.70    0.39
   0  -2   9   12.24    0.37
   0   2   9   11.46    0.44
   0   2   9   11.98    0.35
   0   2   9   11.80    0.35
   0  -2  -9   11.91    0.40
   0  -2  -9   11.28    0.35
   0  -2   9   11.84    0.38
   0   2  -9   12.02    0.39
   0  -2   9   11.91    0.37
   0   2  -9   11.92    0.34
   0   2  10    1.34    0.09
   0  -2  10    1.27    0.11
   0  -2 -10    1.22    0.13
   0   2  10    1.44    0.13
   0  -2 -10    1.27    0.10
   0  -2 -10    1.34    0.11
   0  -2  10    1.42    0.12
   0  -2  10    1.17    0.10
   0   2  10    1.36    0.10
   0   2 -10    1.19    0.14
   0  -2  11    3.69    0.21
   0  -2 -11    3.67    0.19
   0   2  11    3.80    0.18
   0  -2 -11    4.03    0.25
   0   2 -11    3.88    0.24
   0  -2  11    3.65    0.19
   0  -2 -11    3.62    0.18
   0  -2  11    3.81    0.19
   0   2  11    3.80    0.21
   0   2  11    3.93    0.16
   0   2  12   23.62    0.65
   0  -2 -12   22.72    0.68
   0   2  12   24.23    0.62
   0  -2  12   23.65    0.71
   0  -2  12   22.93    0.67
   0  -2  12   23.53    0.68
   0   2 -12   23.71    0.77
   0   2  12   24.43    0.73
   0  -2 -12   24.83    0.78
   0   2 -13    1.95    0.19
   0  -2 -13    1.55    0.13
   0   2  13    1.70    0.17
   0  -2  13    1.83    0.16
   0   2  13    1.54    0.13
   0   2  13    1.78    0.10
   0  -2 -13    1.70    0.19
   0   2  13    1.81    0.13
   0   2  13    1.92    0.18
   0  -2  13    1.99    0.15
   0  -2 -14   -0.05    0.06
   0   2  14   -0.04    0.04
   0  -2  14    0.03    0.05
   0   2  14   -0.02    0.07
   0   2 -14   -0.06    0.06
   0   2  14    0.00    0.04
   0  -2  14   -0.02    0.04
   0   2  14   -0.04    0.04
   0  -2  15    0.20    0.10
   0   2  15    0.35    0.10
   0   2 -15    0.20    0.08
   0  -2 -15    0.39    0.10
   0  -2  15    0.26    0.09
   0   2  15    0.36    0.07
   0  -2  15    0.35    0.08
   0   2  15    0.48    0.10
   0  -2  16   10.33    0.51
   0   2  16    9.88    0.37
   0  -2  16   10.02    0.40
   0  -2  16   10.23    0.45
   0   2  16    9.47    0.45
   0   2  16   10.52    0.51
   0   2 -16   10.47    0.51
   0   2  17    1.12    0.13
   0  -2  17    1.22    0.20
   0   2  17    0.99    0.15
   0   2 -17    0.93    0.17
   0  -2  17    1.18    0.15
   0  -2  17    1.60    0.19
   0   2  17    1.24    0.21
   1  -2   0    0.01    0.01
  -1  -2   0    0.01    0.00
  -1   2   0    0.01    0.01
  -1   2   0    0.01    0.01
  -1   2   0    0.00    0.00
   1   2   0    0.00    0.01
  -1  -2   0    0.01    0.01
   1   2   0    0.01    0.00
   1  -2   0    0.00    0.00
   1  -2   0    0.01    0.01
   1  -2   0    0.01    0.01
   1   2   0    0.01    0.01
  -1   2   0    0.02    0.01
  -1   2   1   29.18    0.66
  -1   2  -1   28.74    0.67
  -1   2  -1   28.05    0.64
   1  -2  -1   28.09    0.66
   1  -2  -1   29.67    0.66
  -1   2   2   65.67    2.44
  -1  -2  -2   68.82    2.22
   1  -2   2   68.33    2.00
  -1   2   2   71.68    2.20
   1  -2   2   69.19    2.07
  -1  -2  -2   68.75    2.49
   1  -2  -2   67.88    2.47
  -1   2  -2   65.56    1.99
   1   2   2   68.75    2.21
   1   2   2   65.97    2.43
  -1   2  -2   65.84    2.05
   1  -2  -2   67.28    2.22
  -1   2   3    3.48    0.13
  -1  -2  -3    3.39    0.12
  -1  -2  -3    3.44    0.12
   1   2  -3    3.57    0.12
  -1  -2  -3    3.39    0.14
   1  -2   3    3.55    0.10
   1  -2   3    3.58    0.13
   1   2  -3    3.45    0.13
   1  -2   3    3.54    0.11
  -1  -2  -3    3.42    0.13
   1  -2   3    3.54    0.10
  -1   2   3    3.36    0.13
  -1   2   3    3.45    0.10
  -1   2   3    3.55    0.12
   1   2  -3    3.30    0.11
  -1   2   3    3.60    0.13
   1  -2   3    3.62    0.13
   1   2   3    3.51    0.12
  -1  -2   3    3.59    0.12
   1   2   3    3.40    0.11
  -1   2  -3    3.50    0.11
   1  -2  -3    3.50    0.10
  -1   2  -3    3.51    0.11
   1  -2  -3    3.46    0.13
  -1  -2   3    3.50    0.12
   1   2   3    3.36    0.12
  -1   2   4    7.78    0.24
   1   2  -4    7.75    0.19
   1  -2   4    7.70    0.20
  -1  -2  -4    7.89    0.24
   1   2  -4    7.74    0.25
   1  -2   4    7.76    0.24
   1  -2   4    7.70    0.23
   1  -2   4    7.62    0.22
  -1   2   4    7.63    0.25
   1  -2   4    7.65    0.20
  -1   2   4    7.57    0.20
  -1  -2  -4    7.98    0.24
  -1   2   4    7.61    0.22
  -1  -2  -4    7.66    0.24
  -1   2   4    7.63    0.24
   1   2   4    8.07    0.24
   1   2   4    7.77    0.22
   1  -2  -4    7.43    0.20
  -1   2  -4    7.47    0.23
  -1  -2   4    7.63    0.22
  -1  -2   4    7.52    0.24
   1  -2  -4    7.95    0.24
  -1   2  -4    7.48    0.24
  -1   2  -4    8.03    0.21
  -1  -2   4    7.60    0.24
  -1  -2   4    8.28    0.23
  -1  -2   4    7.60    0.23
   1   2   4    8.01    0.24
   1   2   4    8.15    0.23
  -1   2   5   21.77    0.53
  -1   2   5   21.41    0.56
  -1  -2  -5   20.62    0.53
   1   2  -5   21.45    0.50
  -1  -2  -5   21.22    0.56
   1  -2   5   21.30    0.57
   1   2  -5   21.39    0.57
   1  -2   5   21.85    0.50
   1  -2   5   21.55    0.54
  -1   2   5   21.13    0.57
  -1  -2  -5   21.47    0.57
  -1   2   5   20.82    0.51
   1  -2   5   21.68    0.55
  -1   2  -5   20.65    0.55
   1   2   5   21.14    0.57
  -1  -2   5   21.07    0.53
   1  -2  -5   21.93    0.54
   1  -2  -5   21.35    0.58
   1   2   5   21.19    0.53
  -1  -2   5   22.32    0.55
   1   2   5   21.08    0.56
   1   2   5   21.87    0.54
  -1   2  -5   21.16    0.57
  -1  -2   5   21.28    0.57
   1  -2  -5   20.99    0.51
  -1   2  -5   21.42    0.54
  -1  -2   5   20.99    0.55
   1  -2  -5   21.44    0.56
  -1  -2   5   21.05    0.54
   1   2  -6   58.09    1.41
   1  -2   6   58.39    1.38
   1  -2   6   58.78    1.41
  -1  -2  -6   57.85    1.36
  -1   2   6   59.39    1.36
   1   2  -6   56.94    1.32
   1  -2   6   57.60    1.37
  -1   2   6   59.21    1.39
  -1  -2  -6   56.92    1.41
   1  -2   6   58.44    1.32
  -1   2   6   58.20    1.41
  -1  -2  -6   58.50    1.39
  -1   2   6   59.19    1.34
   1  -2   6   59.01    1.32
   1   2   6   58.81    1.37
  -1   2  -6   57.98    1.38
   1  -2  -6   58.52    1.37
   1   2   6   58.95    1.39
   1  -2  -6   59.51    1.39
  -1  -2   6   61.37    1.38
   1  -2  -6   59.79    1.42
  -1  -2   6   58.59    1.41
   1   2   6   58.98    1.36
  -1   2  -6   57.80    1.37
  -1  -2   6   57.23    1.36
  -1   2  -6   56.99    1.41
  -1  -2   6   57.08    1.36
   1  -2  -6   57.48    1.34
   1   2   6   57.32    1.40
  -1  -2   6   55.35    1.38
  -1   2   7    1.63    0.08
   1  -2   7    1.82    0.11
  -1  -2  -7    1.75    0.12
   1   2  -7    1.76    0.13
  -1   2   7    1.60    0.11
  -1   2   7    1.65    0.12
  -1  -2  -7    1.60    0.09
   1  -2   7    1.65    0.12
   1  -2   7    1.82    0.11
  -1   2   7    1.66    0.09
   1  -2   7    1.77    0.07
   1  -2   7    1.79    0.07
  -1  -2  -7    1.54    0.10
   1   2  -7    1.67    0.08
  -1  -2  -7    1.64    0.11
  -1   2  -7    1.58    0.10
   1  -2  -7    1.77    0.11
   1  -2  -7    1.77    0.13
  -1  -2   7    1.89    0.11
   1  -2  -7    1.53    0.09
   1   2   7    1.60    0.11
  -1  -2   7    1.86    0.10
   1   2   7    1.54    0.09
  -1   2  -7    1.55    0.10
   1   2   7    1.59    0.12
   1   2   7    1.61    0.09
  -1  -2   7    1.89    0.10
   1  -2  -7    1.66    0.08
  -1  -2   7    1.81    0.12
  -1   2  -7    1.67    0.12
  -1  -2   7    1.61    0.11
  -1   2   8    0.27    0.05
  -1  -2  -8    0.28    0.05
  -1  -2  -8    0.40    0.07
  -1   2   8    0.39    0.07
   1  -2   8    0.30    0.05
   1   2  -8    0.41    0.05
   1  -2   8    0.40    0.06
   1  -2   8    0.39    0.03
  -1   2   8    0.39    0.05
  -1  -2  -8    0.42    0.07
  -1  -2  -8    0.33    0.05
   1   2  -8    0.51    0.08
   1  -2   8    0.42    0.07
  -1  -2   8    0.37    0.07
  -1  -2   8    0.42    0.05
  -1   2  -8    0.32    0.05
   1  -2  -8    0.28    0.05
   1   2   8    0.45    0.07
   1  -2  -8    0.41    0.08
  -1  -2   8    0.39    0.06
  -1  -2   8    0.37    0.07
   1  -2  -8    0.35    0.05
   1   2   8    0.40    0.07
  -1   2  -8    0.31    0.05
   1  -2  -8    0.35    0.06
  -1  -2   8    0.49    0.06
   1   2   8    0.36    0.05
  -1   2  -8    0.32    0.07
  -1   2   9    6.75    0.22
  -1  -2  -9    6.56    0.27
  -1   2   9    7.04    0.23
  -1  -2  -9    6.88    0.25
  -1  -2  -9    6.87    0.25
   1  -2   9    6.79    0.26
   1  -2   9    6.92    0.27
  -1   2   9    6.77    0.28
   1   2  -9    6.55    0.22
  -1  -2   9    6.71    0.24
   1  -2  -9    6.72    0.23
   1  -2  -9    6.82    0.25
  -1   2  -9    6.43    0.25
   1  -2  -9    6.72    0.35
  -1   2  -9    6.52    0.34
   1   2   9    7.36    0.26
  -1  -2   9    6.63    0.24
  -1  -2   9    6.34    0.26
  -1   2  -9    6.62    0.26
  -1  -2   9    6.71    0.27
   1   2   9    6.75    0.24
   1  -2  10   22.55    0.64
  -1   2  10   22.99    0.59
  -1   2  10   22.45    0.59
  -1   2  10   22.90    0.69
  -1  -2 -10   22.67    0.70
   1  -2  10   22.24    0.64
   1  -2  10   24.80    0.70
   1   2 -10   22.23    0.70
   1  -2  10   22.83    0.65
  -1   2  10   22.81    0.67
  -1  -2 -10   22.17    0.63
  -1  -2 -10   22.41    0.62
   1   2 -10   21.81    0.59
  -1  -2  10   22.65    0.66
  -1  -2  10   21.98    0.62
  -1   2 -10   22.75    0.70
   1  -2 -10   23.06    0.63
   1  -2 -10   23.22    0.71
   1   2  10   23.68    0.63
  -1   2 -10   21.54    0.64
  -1   2 -10   23.83    0.69
  -1  -2  10   22.29    0.62
   1   2  10   22.57    0.60
   1   2  10   22.84    0.67
   1  -2 -10   21.87    0.60
  -1   2  11    2.90    0.15
   1   2 -11    3.62    0.23
  -1   2  11    2.69    0.19
   1   2 -11    3.33    0.15
  -1   2  11    3.06    0.21
   1  -2  11    3.36    0.18
  -1   2  11    3.17    0.14
  -1  -2 -11    3.32    0.22
   1  -2  11    3.37    0.18
   1  -2  11    3.59    0.20
   1  -2 -11    3.15    0.22
   1  -2 -11    3.18    0.17
  -1   2 -11    3.27    0.22
   1  -2 -11    2.91    0.15
  -1  -2  11    3.30    0.17
   1   2  11    3.34    0.17
   1   2  11    3.17    0.15
  -1  -2  11    3.77    0.21
  -1   2 -11    3.44    0.19
   1   2  11    3.16    0.20
  -1   2  12    0.05    0.03
   1  -2  12    0.05    0.04
  -1   2  12    0.06    0.06
  -1  -2 -12    0.11    0.07
   1  -2  12   -0.01    0.04
   1   2 -12    0.10    0.03
   1   2 -12    0.04    0.06
  -1   2  12    0.06    0.04
  -1   2  12    0.07    0.06
  -1   2 -12    0.08    0.06
   1   2  12    0.08    0.03
  -1  -2  12    0.07    0.04
   1   2  12    0.01    0.04
  -1  -2  12   -0.02    0.04
   1  -2 -12    0.01    0.04
   1  -2 -12    0.02    0.06
  -1  -2  12    0.06    0.04
   1   2  12    0.12    0.06
   1   2 -13    4.23    0.28
   1  -2  13    4.40    0.25
  -1   2  13    4.36    0.28
  -1  -2 -13    4.10    0.27
  -1   2  13    4.66    0.26
  -1   2  13    4.34    0.20
   1  -2  13    4.77    0.24
  -1  -2 -13    3.93    0.21
   1   2  13    4.31    0.25
  -1  -2  13    4.37    0.22
  -1   2 -13    4.58    0.29
   1  -2 -13    4.30    0.29
   1   2  13    3.72    0.17
  -1  -2  13    4.38    0.27
  -1  -2  13    4.49    0.25
   1  -2 -13    4.22    0.22
   1   2  13    4.39    0.21
  -1  -2  13    4.43    0.22
  -1   2  14    4.60    0.30
  -1   2  14    4.57    0.21
   1  -2  14    4.57    0.24
  -1  -2 -14    4.62    0.30
  -1   2  14    4.55    0.27
   1  -2  14    4.46    0.26
   1   2 -14    4.40    0.30
   1   2  14    4.75    0.23
   1  -2 -14    4.37    0.23
   1   2  14    4.37    0.27
  -1  -2  14    4.42    0.26
  -1  -2  14    4.05    0.28
  -1  -2  14    4.21    0.22
  -1   2 -14    4.57    0.30
  -1   2  15    1.06    0.11
  -1   2  15    0.86    0.11
  -1   2  15    1.27    0.17
   1  -2  15    1.08    0.13
   1  -2  15    1.31    0.15
  -1  -2 -15    0.93    0.15
  -1   2  15    1.01    0.15
   1   2 -15    0.98    0.16
  -1  -2  15    1.36    0.18
   1   2  15    1.48    0.17
  -1  -2  15    1.03    0.12
  -1   2 -15    0.97    0.16
   1   2  15    1.25    0.13
   1   2  15    1.00    0.16
  -1  -2 -16    0.50    0.13
   1  -2  16    0.22    0.09
  -1   2  16    0.23    0.08
  -1   2  16    0.14    0.10
  -1   2  16    0.39    0.07
   1  -2  16    0.30    0.08
   1   2  16    0.23    0.08
  -1  -2  16    0.27    0.10
  -1   2 -16    0.17    0.10
  -1  -2  16    0.19    0.07
   1   2  16    0.24    0.07
  -1  -2  16    0.27    0.11
   1   2  16    0.18    0.11
   1  -2  17    2.23    0.19
  -1   2  17    2.00    0.22
  -1   2  17    2.40    0.26
  -1   2  17    2.21    0.16
  -1  -2 -17    2.28    0.24
   1  -2  17    2.25    0.22
   1  -2  17    2.22    0.26
  -1  -2  17    2.25    0.26
   1   2  17    2.22    0.26
   1   2  17    2.20    0.18
  -1  -2  17    2.18    0.22
   1   2  17    2.62    0.24
  -1   2 -17    2.35    0.25
  -1  -2  17    2.12    0.18
   2  -2   0   11.14    0.28
  -2   2   0   11.08    0.28
   2  -2   0   10.90    0.29
   2   2   0   11.22    0.27
  -2  -2   0   11.51    0.28
  -2   2   0   11.62    0.29
  -2   2   0   11.76    0.27
  -2   2   0   10.91    0.29
  -2  -2   0   11.96    0.28
  -2  -2   0   11.69    0.27
   2   2   0   10.82    0.28
   2  -2   0   11.01    0.29
   2  -2   0   11.54    0.27
  -2  -2  -1    8.00    0.21
  -2   2   1    7.80    0.19
  -2  -2  -1    8.02    0.20
  -2  -2  -1    7.79    0.21
   2  -2   1    7.58    0.21
   2   2  -1    7.86    0.21
   2   2  -1    7.95    0.21
  -2   2   1    8.30    0.20
  -2   2   1    8.04    0.20
  -2   2   1    7.99    0.22
  -2   2   1    7.93    0.21
   2   2  -1    7.86    0.20
   2  -2   1    8.21    0.19
   2   2   1    7.93    0.21
   2  -2  -1    7.87    0.19
   2  -2  -1    7.55    0.21
  -2   2  -1    8.19    0.19
  -2   2  -1    8.30    0.22
  -2   2  -1    8.21    0.21
   2   2   1    7.81    0.20
  -2  -2   1    8.18    0.21
  -2  -2   1    7.85    0.20
   2  -2  -1    7.99    0.22
   2   2   1    7.99    0.21
  -2  -2   1    7.64    0.21
   2  -2  -1    8.39    0.20
  -2   2  -1    7.69    0.21
  -2   2   2    0.53    0.05
   2   2  -2    0.53    0.04
  -2  -2  -2    0.56    0.04
  -2   2   2    0.55    0.04
   2   2  -2    0.56    0.04
   2  -2   2    0.50    0.04
  -2   2   2    0.52    0.04
  -2  -2  -2    0.54    0.04
   2  -2   2    0.47    0.04
  -2   2   2    0.53    0.04
   2   2  -2    0.54    0.04
  -2  -2  -2    0.55    0.04
   2  -2   2    0.47    0.03
   2  -2   2    0.46    0.04
  -2  -2   2    0.63    0.04
  -2   2  -2    0.49    0.05
  -2  -2   2    0.51    0.03
   2   2   2    0.50    0.04
   2  -2  -2    0.52    0.04
   2   2   2    0.56    0.04
  -2  -2   2    0.57    0.04
  -2   2  -2    0.52    0.04
  -2  -2   2    0.57    0.04
   2  -2  -2    0.56    0.04
   2  -2  -2    0.54    0.04
  -2   2  -2    0.52    0.03
  -2   2  -2    0.49    0.04
  -2   2   3    3.06    0.12
  -2  -2  -3    3.00    0.12
  -2   2   3    3.12    0.12
  -2  -2  -3    3.11    0.13
  -2   2   3    3.18    0.12
   2  -2   3    3.12    0.10
  -2   2   3    3.26    0.11
  -2  -2  -3    3.13    0.12
   2  -2   3    3.15    0.10
   2   2  -3    3.05    0.11
   2  -2   3    3.06    0.12
   2  -2   3    3.02    0.12
   2   2  -3    3.25    0.12
  -2  -2   3    3.02    0.12
   2   2   3    3.23    0.12
   2  -2  -3    3.18    0.12
  -2   2  -3    3.08    0.10
  -2  -2   3    3.21    0.12
   2   2   3    3.17    0.12
  -2   2  -3    3.04    0.12
  -2  -2   3    3.09    0.11
  -2  -2   3    3.32    0.12
   2   2   3    3.04    0.12
  -2   2  -3    3.29    0.11
   2  -2  -3    3.16    0.12
   2   2   3    3.07    0.12
  -2   2   4    4.14    0.16
  -2  -2  -4    4.18    0.15
   2  -2   4    4.27    0.16
   2   2  -4    4.07    0.16
  -2   2   4    4.37    0.16
  -2  -2  -4    4.13    0.15
   2   2  -4    4.23    0.15
  -2   2   4    4.10    0.11
   2   2  -4    4.06    0.11
   2  -2   4    4.21    0.13
   2   2  -4    4.27    0.14
  -2  -2  -4    4.28    0.16
   2  -2   4    4.10    0.14
  -2   2   4    4.40    0.16
   2  -2   4    4.08    0.16
  -2   2   4    4.46    0.14
  -2   2  -4    4.02    0.15
  -2  -2   4    4.23    0.16
   2   2   4    4.20    0.15
  -2   2  -4    4.09    0.16
   2   2   4    4.24    0.15
   2   2   4    4.14    0.16
   2  -2  -4    4.04    0.11
   2  -2  -4    4.01    0.15
  -2  -2   4    4.11    0.16
  -2  -2   4    4.41    0.15
   2  -2  -4    3.85    0.16
  -2  -2   4    4.15    0.14
  -2   2  -4    4.13    0.14
  -2   2  -4    4.04    0.14
   2   2   4    4.31    0.16
  -2   2   5   14.41    0.42
  -2   2   5   14.95    0.39
   2   2  -5   14.73    0.35
  -2  -2  -5   14.47    0.40
   2  -2   5   14.60    0.41
   2  -2   5   14.99    0.37
  -2  -2  -5   14.67    0.41
  -2   2   5   15.07    0.42
  -2   2   5   14.53    0.35
  -2   2   5   14.90    0.41
   2   2  -5   14.29    0.42
   2  -2   5   14.87    0.42
   2  -2   5   15.27    0.37
   2  -2   5   14.73    0.39
  -2  -2  -5   14.93    0.42
  -2   2  -5   15.22    0.39
   2  -2  -5   14.72    0.39
  -2  -2   5   14.66    0.38
  -2  -2   5   14.87    0.42
  -2  -2   5   15.46    0.41
   2  -2  -5   14.36    0.41
   2   2   5   14.38    0.40
  -2   2  -5   14.46    0.39
  -2   2  -5   14.47    0.41
  -2   2  -5   14.81    0.43
   2  -2  -5   13.66    0.35
  -2  -2   5   14.85    0.41
  -2  -2   5   14.77    0.39
   2   2   5   14.32    0.41
   2   2   5   14.80    0.40
   2   2   5   14.26    0.42
  -2   2   6    0.45    0.04
  -2   2   6    0.46    0.05
   2   2  -6    0.43    0.03
  -2   2   6    0.53    0.07
  -2  -2  -6    0.47    0.06
   2  -2   6    0.50    0.06
   2  -2   6    0.35    0.05
   2  -2   6    0.49    0.07
   2  -2   6    0.49    0.04
  -2   2   6    0.45    0.06
  -2   2   6    0.55    0.07
   2   2  -6    0.40    0.07
   2  -2   6    0.56    0.06
  -2  -2  -6    0.48    0.07
  -2   2  -6    0.44    0.05
  -2  -2   6    0.37    0.04
   2  -2  -6    0.52    0.05
  -2  -2   6    0.32    0.05
  -2  -2   6    0.42    0.06
  -2  -2   6    0.34    0.05
   2   2   6    0.53    0.06
  -2  -2   6    0.44    0.05
   2   2   6    0.46    0.05
   2  -2  -6    0.45    0.04
   2  -2  -6    0.58    0.06
  -2   2  -6    0.41    0.05
   2   2   6    0.48    0.06
  -2   2  -6    0.37    0.06
   2   2   6    0.45    0.06
   2  -2   7    9.68    0.34
  -2  -2  -7    9.75    0.34
   2   2  -7   10.01    0.27
   2   2  -7   10.10    0.35
   2  -2   7    9.88    0.31
  -2   2   7    9.79    0.29
  -2   2   7   10.40    0.34
  -2  -2  -7   10.25    0.33
  -2  -2  -7    9.70    0.31
  -2   2   7    9.89    0.33
   2  -2   7   10.09    0.27
   2  -2   7   10.09    0.32
  -2   2   7    9.24    0.34
   2  -2   7   10.09    0.27
  -2   2   7    9.41    0.26
  -2  -2   7    9.82    0.34
  -2   2  -7    9.34    0.32
   2  -2  -7    9.99    0.33
  -2  -2   7   10.10    0.30
   2  -2  -7    9.57    0.30
  -2  -2   7   10.67    0.32
  -2   2  -7    9.90    0.31
   2  -2  -7    9.21    0.26
  -2  -2   7    9.67    0.29
   2   2   7    9.43    0.30
   2   2   7    9.79    0.30
  -2  -2   7    9.82    0.32
  -2   2  -7    9.81    0.35
   2   2   7    9.25    0.33
   2  -2  -7    9.37    0.35
   2   2   7    9.64    0.32
   2  -2   8    0.80    0.09
   2  -2   8    0.90    0.06
  -2   2   8    0.91    0.07
  -2   2   8    0.96    0.09
   2  -2   8    0.80    0.08
  -2  -2  -8    0.86    0.08
  -2   2   8    0.82    0.09
   2   2  -8    0.89    0.06
   2   2  -8    0.85    0.09
  -2   2   8    0.90    0.10
   2  -2   8    0.89    0.09
  -2   2   8    1.01    0.06
  -2  -2  -8    0.87    0.08
   2  -2   8    0.88    0.05
  -2  -2  -8    0.85    0.10
  -2   2   8    1.09    0.10
  -2  -2   8    0.75    0.08
  -2   2  -8    0.84    0.08
  -2  -2   8    0.74    0.09
   2   2   8    0.89    0.07
  -2   2  -8    0.91    0.09
   2   2   8    0.84    0.09
   2  -2  -8    1.01    0.10
  -2  -2   8    0.80    0.07
   2  -2  -8    0.86    0.06
   2   2   8    0.91    0.09
   2  -2  -8    1.03    0.08
   2  -2  -8    1.03    0.11
  -2  -2   8    0.72    0.07
   2   2   8    0.89    0.07
  -2   2  -8    0.79    0.08
   2   2   8    0.96    0.08
   2  -2   9    3.43    0.17
  -2   2   9    3.22    0.13
  -2  -2  -9    3.15    0.17
   2  -2   9    3.33    0.17
  -2   2   9    3.26    0.19
  -2   2   9    3.46    0.14
   2  -2   9    3.42    0.12
  -2  -2  -9    3.28    0.16
   2   2  -9    3.78    0.25
  -2  -2  -9    3.29    0.23
   2  -2   9    3.28    0.12
  -2   2   9    2.96    0.17
  -2   2   9    3.28    0.14
   2   2  -9    3.49    0.14
   2  -2  -9    3.53    0.21
  -2  -2   9    3.67    0.18
  -2  -2   9    3.46    0.15
  -2  -2   9    3.17    0.18
  -2   2  -9    3.17    0.17
   2   2   9    3.39    0.16
  -2   2  -9    3.33    0.17
  -2   2  -9    3.51    0.20
  -2  -2   9    3.40    0.16
   2  -2  -9    3.24    0.16
   2   2   9    3.44    0.16
   2  -2  10    1.63    0.13
   2   2 -10    1.58    0.15
  -2   2  10    1.59    0.09
  -2   2  10    1.43    0.13
   2  -2  10    1.69    0.15
  -2   2  10    1.61    0.09
  -2  -2 -10    1.77    0.15
  -2   2  10    1.63    0.09
   2   2 -10    1.42    0.09
   2  -2  10    1.62    0.07
  -2   2  10    1.89    0.15
   2   2  10    1.67    0.14
  -2   2 -10    1.52    0.15
  -2  -2  10    1.70    0.15
  -2  -2  10    1.46    0.11
  -2   2 -10    1.51    0.12
   2   2  10    1.56    0.12
  -2  -2  10    1.50    0.13
  -2   2 -10    1.57    0.13
   2  -2 -10    1.73    0.11
   2   2  10    1.58    0.10
  -2  -2  10    1.40    0.11
  -2   2  11    6.01    0.20
   2   2 -11    5.92    0.31
  -2   2  11    5.76    0.28
  -2   2  11    5.90    0.21
  -2  -2 -11    5.82    0.25
  -2  -2 -11    6.39    0.31
   2  -2  11    6.02    0.36
  -2   2  11    6.17    0.30
   2   2 -11    5.76    0.22
  -2   2  11    5.71    0.21
   2  -2  11    5.79    0.26
  -2  -2  11    6.00    0.24
   2   2  11    6.02    0.25
  -2  -2  11    6.10    0.28
  -2   2 -11    6.07    0.31
   2  -2 -11    5.71    0.25
  -2  -2  11    6.37    0.31
  -2  -2  11    6.10    0.24
   2   2  11    5.94    0.28
   2   2  11    6.08    0.23
  -2   2  12    2.01    0.18
  -2   2  12    1.86    0.11
   2   2 -12    1.74    0.18
  -2   2  12    1.82    0.09
  -2  -2 -12    1.64    0.14
   2  -2  12    2.03    0.15
   2  -2  12    1.89    0.16
   2   2 -12    1.67    0.11
  -2   2  12    2.04    0.17
  -2  -2 -12    1.78    0.18
  -2   2  12    2.01    0.12
  -2  -2  12    1.42    0.14
  -2  -2  12    1.55    0.12
   2   2  12    1.70    0.12
   2  -2 -12    1.84    0.14
  -2  -2  12    1.59    0.12
   2   2  12    1.78    0.15
  -2  -2  12    1.74    0.17
   2   2  12    1.68    0.14
   2  -2  13    0.09    0.05
  -2  -2 -13    0.23    0.09
   2   2 -13    0.14    0.04
  -2   2  13    0.17    0.08
   2   2 -13    0.15    0.08
  -2   2  13    0.13    0.04
   2  -2  13    0.17    0.07
  -2   2  13    0.09    0.04
  -2   2  13    0.21    0.08
  -2   2 -13    0.15    0.07
   2   2  13    0.22    0.06
  -2  -2  13    0.23    0.07
  -2  -2  13    0.15    0.05
  -2  -2  13    0.19    0.05
   2  -2 -13    0.12    0.04
   2   2  13    0.14    0.06
   2   2  13    0.12    0.05
  -2  -2  13    0.21    0.08
  -2   2  14    0.21    0.08
   2  -2  14    0.18    0.06
  -2   2  14    0.16    0.05
  -2  -2 -14    0.20    0.07
   2  -2  14    0.29    0.08
  -2   2  14    0.20    0.05
  -2   2  14    0.23    0.09
   2   2  14    0.24    0.07
   2   2  14    0.18    0.07
  -2  -2  14    0.11    0.06
  -2   2 -14    0.14    0.07
  -2  -2  14    0.21    0.08
   2  -2 -14    0.18    0.05
  -2  -2  14    0.08    0.07
   2  -2  15    1.44    0.15
  -2   2  15    1.62    0.18
  -2   2  15    1.40    0.16
   2  -2  15    1.60    0.17
  -2  -2 -15    1.79    0.21
  -2   2  15    1.28    0.11
  -2  -2  15    1.47    0.17
  -2  -2  15    1.17    0.18
  -2  -2  15    1.42    0.13
   2   2  15    1.56    0.15
   2  -2 -15    1.41    0.14
   2   2  15    1.59    0.18
  -2   2 -15    1.61    0.19
  -2  -2 -16    0.79    0.16
   2  -2  16    0.76    0.13
   2  -2  16    0.80    0.12
  -2   2  16    0.68    0.15
  -2   2  16    0.66    0.09
   2   2  16    0.95    0.12
  -2   2 -16    0.67    0.14
  -2  -2  16    0.67    0.14
  -2  -2  16    0.73    0.10
  -2  -2  16    0.73    0.13
   2   2  16    0.74    0.13
   2  -2  17    0.12    0.08
   2  -2  17    0.16    0.08
  -2  -2 -17    0.13    0.08
  -2   2  17    0.13    0.09
  -2   2  17    0.07    0.05
  -2   2  17    0.21    0.09
   2   2  17    0.13    0.08
  -2  -2  17    0.02    0.06
  -2   2 -17    0.18    0.09
  -2  -2  17    0.20    0.09
  -2  -2  17    0.14    0.10
   2   2  17    0.11    0.07
   2   2  17    0.07    0.11
   3  -2   0    0.00    0.01
   3  -2   0    0.00    0.01
   3   2   0    0.00    0.01
  -3   2   0    0.00    0.01
  -3  -2   0    0.00    0.01
  -3   2   0    0.01    0.01
   3   2   0    0.01    0.01
  -3  -2   0    0.00    0.01
   3  -2   0    0.01    0.01
  -3   2   0    0.01    0.01
   3  -2   0    0.01    0.01
  -3  -2   0    0.01    0.01
   3   2   0    0.01    0.01
  -3   2   1    7.70    0.19
   3  -2   1    8.26    0.24
  -3  -2  -1    7.66    0.21
  -3  -2  -1    7.35    0.21
  -3  -2  -1    7.27    0.21
  -3   2   1    7.85    0.22
   3  -2   1    7.68    0.19
   3   2  -1    7.50    0.21
   3  -2   1    7.50    0.21
  -3   2   1    7.94    0.20
   3   2  -1    7.55    0.21
   3   2  -1    7.56    0.21
  -3   2   1    7.64    0.22
   3  -2   1    7.52    0.22
  -3   2  -1    7.50    0.21
   3  -2  -1    7.40    0.22
  -3   2  -1    7.57    0.22
  -3  -2   1    7.54    0.21
  -3  -2   1    7.63    0.21
   3   2   1    7.40    0.21
  -3  -2   1    6.95    0.20
   3  -2  -1    7.58    0.22
  -3   2  -1    7.71    0.19
   3   2   1    7.46    0.22
   3   2   1    7.76    0.21
   3  -2  -1    7.64    0.19
   3  -2  -1    7.87    0.20
  -3   2   2    1.58    0.07
  -3   2   2    1.50    0.08
   3  -2   2    1.49    0.08
   3   2  -2    1.49    0.07
  -3  -2  -2    1.39    0.07
  -3   2   2    1.48    0.07
   3   2  -2    1.46    0.06
   3  -2   2    1.49    0.08
   3   2  -2    1.47    0.07
   3   2  -2    1.52    0.06
   3  -2   2    1.63    0.06
  -3  -2  -2    1.42    0.07
   3  -2   2    1.50    0.07
  -3   2   2    1.44    0.05
  -3   2  -2    1.51    0.08
  -3  -2   2    1.42    0.07
   3   2   2    1.49    0.07
   3  -2  -2    1.50    0.05
  -3  -2   2    1.57    0.09
  -3   2  -2    1.43    0.08
   3   2   2    1.39    0.07
  -3   2  -2    1.58    0.06
  -3   2  -2    1.49    0.07
   3  -2  -2    1.47    0.08
   3  -2  -2    1.68    0.07
   3  -2  -2    1.45    0.07
   3   2   2    1.50    0.08
  -3  -2   2    1.45    0.06
  -3   2   3    3.47    0.13
  -3   2   3    3.61    0.13
  -3   2   3    3.56    0.14
   3  -2   3    3.48    0.12
  -3  -2  -3    3.54    0.13
  -3  -2  -3    3.71    0.14
   3   2  -3    3.53    0.11
   3  -2   3    3.41    0.14
   3   2  -3    3.64    0.13
   3  -2   3    3.46    0.14
   3   2  -3    3.72    0.13
  -3   2   3    3.58    0.13
   3   2  -3    3.58    0.12
  -3  -2  -3    3.51    0.13
  -3  -2   3    3.41    0.12
   3  -2  -3    3.56    0.14
   3   2   3    3.72    0.14
   3   2   3    3.75    0.14
  -3  -2   3    3.57    0.13
  -3   2  -3    3.36    0.13
  -3   2  -3    3.44    0.14
  -3   2  -3    3.40    0.14
  -3   2  -3    3.54    0.12
  -3  -2   3    3.47    0.14
  -3  -2   3    3.75    0.14
   3   2   3    3.66    0.14
   3   2  -4    2.62    0.12
  -3  -2  -4    2.56    0.12
   3  -2   4    2.70    0.13
   3   2  -4    2.92    0.10
   3  -2   4    2.75    0.11
   3  -2   4    2.78    0.11
  -3   2   4    2.59    0.12
  -3   2   4    2.80    0.12
  -3  -2  -4    2.67    0.12
  -3   2   4    2.74    0.12
  -3   2   4    2.71    0.11
  -3  -2  -4    2.67    0.12
  -3   2   4    2.47    0.13
   3  -2   4    2.74    0.12
   3   2  -4    2.65    0.10
  -3  -2   4    2.77    0.12
  -3  -2   4    2.50    0.10
  -3   2  -4    2.66    0.11
  -3   2  -4    2.68    0.12
   3   2   4    2.75    0.12
  -3  -2   4    2.67    0.12
  -3   2  -4    2.65    0.13
  -3  -2   4    2.47    0.12
   3  -2  -4    2.63    0.12
   3   2   4    2.61    0.12
   3   2   4    2.53    0.12
   3   2   4    2.76    0.12
   3  -2   5    0.68    0.05
  -3   2   5    0.70    0.05
  -3  -2  -5    0.61    0.06
   3   2  -5    0.67    0.05
  -3   2   5    0.70    0.07
  -3   2   5    0.72    0.07
   3  -2   5    0.72    0.06
  -3   2   5    0.74    0.06
   3  -2   5    0.70    0.07
  -3   2   5    0.65    0.03
   3  -2   5    0.73    0.07
  -3  -2  -5    0.67    0.06
   3   2  -5    0.66    0.06
  -3   2   5    0.68    0.03
  -3   2   5    0.75    0.07
  -3  -2  -5    0.64    0.07
   3   2  -5    0.65    0.04
   3   2   5    0.65    0.06
   3  -2  -5    0.77    0.06
  -3   2  -5    0.68    0.06
  -3  -2   5    0.62    0.06
   3   2   5    0.68    0.06
  -3  -2   5    0.64    0.06
  -3   2  -5    0.71    0.06
  -3   2  -5    0.70    0.06
   3   2   5    0.61    0.07
   3   2   5    0.73    0.07
  -3  -2   5    0.64    0.07
  -3  -2   5    0.67    0.05
  -3  -2   5    0.73    0.07
  -3   2  -5    0.75    0.07
   3  -2   6    0.03    0.01
  -3   2   6    0.02    0.02
   3  -2   6    0.02    0.02
   3  -2   6    0.02    0.01
  -3   2   6    0.04    0.01
  -3  -2  -6    0.00    0.02
  -3  -2  -6    0.04    0.02
   3   2  -6    0.04    0.01
  -3   2   6    0.04    0.01
  -3  -2  -6    0.04    0.02
  -3   2   6    0.03    0.02
   3  -2   6    0.02    0.02
   3  -2   6    0.04    0.02
  -3   2   6    0.04    0.03
  -3   2   6    0.05    0.02
   3  -2  -6    0.05    0.02
  -3  -2   6    0.01    0.02
   3   2   6    0.02    0.02
  -3  -2   6    0.04    0.02
   3   2   6    0.01    0.02
  -3  -2   6    0.02    0.02
  -3  -2   6    0.02    0.02
  -3   2  -6    0.05    0.03
  -3   2  -6    0.02    0.02
   3   2   6    0.00    0.03
  -3  -2   6    0.04    0.02
  -3  -2   6    0.04    0.03
   3   2   6    0.04    0.02
   3  -2   7    0.49    0.08
  -3   2   7    0.43    0.05
   3  -2   7    0.49    0.07
   3  -2   7    0.55    0.07
  -3  -2  -7    0.62    0.08
   3   2  -7    0.53    0.04
  -3   2   7    0.52    0.06
  -3  -2  -7    0.47    0.06
  -3   2   7    0.43    0.07
  -3  -2  -7    0.65    0.07
  -3   2   7    0.42    0.04
  -3   2   7    0.64    0.08
  -3   2   7    0.45    0.04
   3  -2   7    0.37    0.05
  -3   2   7    0.54    0.08
   3  -2  -7    0.55    0.06
   3   2   7    0.71    0.08
  -3  -2   7    0.61    0.08
   3   2   7    0.55    0.09
  -3   2  -7    0.39    0.06
  -3  -2   7    0.47    0.07
  -3  -2   7    0.55    0.07
  -3  -2   7    0.59    0.05
  -3  -2   7    0.58    0.06
  -3   2  -7    0.48    0.06
  -3   2  -7    0.56    0.07
   3   2   7    0.51    0.07
  -3  -2   7    0.62    0.08
   3   2   7    0.60    0.07
  -3   2   8    0.04    0.03
   3  -2   8    0.05    0.04
  -3   2   8    0.05    0.02
  -3   2   8    0.03    0.02
  -3  -2  -8    0.00    0.03
  -3  -2  -8    0.06    0.03
  -3   2   8    0.05    0.03
  -3   2   8    0.03    0.01
  -3  -2  -8    0.04    0.03
  -3   2   8    0.05    0.03
  -3   2   8    0.01    0.03
   3  -2   8    0.03    0.02
   3  -2   8    0.03    0.02
   3   2  -8    0.02    0.01
   3  -2   8    0.01    0.03
  -3   2  -8    0.06    0.03
  -3  -2   8    0.04    0.03
  -3   2  -8    0.08    0.05
   3   2   8    0.03    0.02
  -3  -2   8    0.00    0.02
   3  -2  -8    0.02    0.02
  -3  -2   8    0.05    0.02
  -3  -2   8    0.04    0.03
   3   2   8    0.08    0.04
   3   2   8    0.08    0.03
   3   2   8    0.03    0.02
  -3  -2   8    0.04    0.02
  -3  -2   8    0.02    0.04
   3   2   8    0.03    0.03
  -3  -2  -9    0.23    0.07
  -3   2   9    0.15    0.03
   3  -2   9    0.21    0.03
  -3   2   9    0.20    0.06
  -3  -2  -9    0.17    0.05
  -3   2   9    0.18    0.05
   3  -2   9    0.14    0.05
  -3   2   9    0.14    0.03
  -3   2   9    0.16    0.03
   3  -2   9    0.22    0.05
   3   2  -9    0.19    0.03
   3   2   9    0.18    0.06
  -3  -2   9    0.18    0.04
  -3  -2   9    0.20    0.05
   3   2   9    0.17    0.05
   3   2   9    0.13    0.03
  -3   2  -9    0.21    0.06
   3  -2  -9    0.19    0.04
  -3   2  -9    0.18    0.04
  -3  -2   9    0.20    0.07
  -3  -2   9    0.17    0.03
  -3   2  -9    0.16    0.05
  -3  -2   9    0.12    0.05
  -3  -2 -10    0.07    0.05
  -3   2  10    0.14    0.06
  -3   2  10    0.07    0.03
   3  -2  10    0.09    0.02
   3  -2  10    0.05    0.04
   3   2 -10    0.05    0.03
  -3   2  10    0.10    0.03
  -3   2  10    0.08    0.04
  -3  -2 -10   -0.02    0.03
  -3   2  10    0.08    0.02
   3  -2  10    0.09    0.07
  -3  -2  10    0.04    0.04
   3   2  10    0.08    0.04
  -3   2 -10    0.09    0.05
  -3   2 -10    0.06    0.04
  -3  -2  10    0.03    0.03
   3   2  10    0.05    0.04
   3   2  10    0.06    0.04
   3  -2 -10    0.06    0.03
  -3   2 -10    0.07    0.03
  -3  -2  10    0.00    0.03
  -3  -2  10    0.07    0.03
  -3  -2 -11    0.86    0.12
   3  -2  11    0.93    0.11
  -3   2  11    0.86    0.07
  -3   2  11    0.64    0.11
  -3   2  11    0.74    0.11
  -3   2  11    0.74    0.06
  -3  -2 -11    0.65    0.09
  -3   2  11    0.82    0.07
   3   2 -11    0.93    0.08
   3  -2  11    0.74    0.10
  -3  -2  11    0.86    0.12
   3   2  11    0.89    0.11
   3   2  11    0.86    0.10
  -3   2 -11    0.86    0.13
   3  -2 -11    0.89    0.11
  -3  -2  11    0.67    0.10
  -3  -2  11    0.87    0.09
  -3  -2  11    0.84    0.08
  -3   2  12    0.11    0.06
   3  -2  12    0.13    0.05
   3   2 -12    0.10    0.03
  -3   2  12    0.13    0.05
   3  -2  12    0.12    0.05
  -3   2  12    0.07    0.03
  -3  -2 -12    0.13    0.07
  -3   2  12    0.07    0.03
  -3   2  12    0.06    0.02
  -3  -2  12    0.09    0.04
   3  -2 -12    0.06    0.04
  -3  -2  12    0.14    0.06
   3   2  12    0.15    0.06
  -3  -2  12    0.16    0.07
  -3   2 -12    0.17    0.07
  -3  -2  12    0.12    0.04
   3   2  12    0.10    0.03
   3   2  12    0.05    0.05
   3   2 -13    0.36    0.06
   3  -2  13    0.29    0.08
  -3   2  13    0.32    0.05
  -3  -2 -13    0.52    0.11
  -3   2  13    0.42    0.10
  -3   2  13    0.31    0.08
   3  -2  13    0.36    0.08
  -3  -2  13    0.36    0.10
  -3  -2  13    0.31    0.07
   3   2  13    0.38    0.09
  -3  -2  13    0.21    0.05
  -3  -2  13    0.34    0.06
  -3   2 -13    0.50    0.11
   3  -2 -13    0.24    0.06
   3   2  13    0.23    0.05
   3   2  13    0.37    0.08
  -3  -2 -14    0.01    0.06
  -3   2  14   -0.06    0.02
   3   2 -14   -0.01    0.02
  -3   2  14   -0.07    0.05
   3  -2  14    0.01    0.05
  -3   2  14   -0.02    0.05
  -3   2  14   -0.01    0.03
   3  -2  14    0.00    0.05
   3   2  14   -0.02    0.03
  -3  -2  14   -0.09    0.06
   3   2  14   -0.05    0.04
  -3   2 -14    0.00    0.06
  -3  -2  14   -0.08    0.03
  -3  -2  14   -0.04    0.05
   3   2  14    0.05    0.05
  -3  -2  14   -0.02    0.04
   3  -2 -14   -0.03    0.03
  -3   2  15    0.22    0.05
   3  -2  15    0.21    0.08
  -3   2  15    0.11    0.04
   3   2 -15    0.27    0.06
   3  -2  15    0.31    0.09
  -3   2  15    0.24    0.09
  -3  -2 -15    0.18    0.08
  -3   2  15    0.09    0.07
  -3  -2  15    0.30    0.10
  -3  -2  15    0.24    0.10
   3   2  15    0.24    0.07
  -3   2 -15    0.25    0.09
   3  -2 -15    0.17    0.05
   3   2  15    0.43    0.10
  -3  -2  15    0.28    0.09
  -3   2  16   -0.06    0.06
   3  -2  16   -0.02    0.06
   3  -2  16    0.08    0.07
  -3  -2 -16    0.08    0.08
  -3   2  16    0.04    0.07
   3  -2 -16   -0.03    0.05
  -3  -2  16   -0.03    0.05
   3   2  16   -0.05    0.05
   3   2  16    0.04    0.06
  -3   2 -16    0.06    0.06
  -3  -2  16    0.04    0.07
  -3   2  17    0.15    0.10
  -3   2  17    0.19    0.05
  -3   2  17    0.10    0.09
   3  -2  17    0.26    0.10
  -3  -2 -17    0.29    0.12
   3  -2  17    0.23    0.08
   3   2  17    0.04    0.07
   3   2  17    0.09    0.09
  -3   2 -17    0.27    0.10
  -3  -2  17    0.26    0.13
  -3  -2  17    0.19    0.06
  -3  -2  17    0.38    0.12
   4  -2   0    3.09    0.12
   4   2   0    2.80    0.11
   4  -2   0    2.94    0.12
  -4   2   0    2.79    0.10
  -4  -2   0    2.82    0.11
   4   2   0    2.73    0.11
   4  -2   0    2.94    0.10
   4   2   0    2.90    0.11
  -4   2   0    2.81    0.11
  -4   2   0    2.76    0.10
  -4  -2   0    2.99    0.11
   4   2   0    2.81    0.11
   4   2  -1    0.06    0.02
  -4  -2  -1    0.11    0.02
  -4  -2  -1    0.11    0.02
   4  -2   1    0.13    0.03
  -4   2   1    0.06    0.02
  -4   2   1    0.06    0.02
   4   2  -1    0.06    0.02
  -4  -2  -1    0.06    0.02
   4  -2   1    0.11    0.03
  -4   2   1    0.06    0.01
  -4   2   1    0.05    0.02
   4  -2  -1    0.10    0.02
   4   2   1    0.07    0.02
   4   2   1    0.06    0.02
   4  -2  -1    0.10    0.02
  -4  -2   1    0.11    0.02
   4  -2  -1    0.11    0.02
  -4  -2   1    0.08    0.02
  -4  -2   1    0.09    0.02
  -4   2  -1    0.05    0.02
  -4   2  -1    0.03    0.01
   4  -2  -1    0.07    0.02
   4   2   1    0.06    0.02
   4  -2   2    0.43    0.03
   4  -2   2    0.41    0.04
  -4  -2  -2    0.42    0.04
   4   2  -2    0.40    0.04
   4  -2   2    0.47    0.05
   4  -2   2    0.39    0.04
  -4  -2  -2    0.36    0.04
   4   2  -2    0.41    0.04
  -4  -2  -2    0.36    0.04
  -4   2   2    0.38    0.04
  -4   2   2    0.40    0.05
  -4   2   2    0.35    0.04
  -4   2   2    0.39    0.03
   4   2  -2    0.43    0.04
   4   2  -2    0.39    0.04
   4  -2  -2    0.35    0.04
  -4   2  -2    0.45    0.05
   4   2   2    0.37    0.04
  -4  -2   2    0.39    0.04
  -4  -2   2    0.37    0.04
   4   2   2    0.39    0.04
   4   2   2    0.40    0.04
   4  -2  -2    0.38    0.03
   4  -2  -2    0.35    0.04
   4  -2  -2    0.39    0.04
   4   2   2    0.43    0.05
  -4  -2   2    0.44    0.04
  -4   2  -2    0.45    0.05
  -4   2  -2    0.41    0.03
  -4  -2  -3    0.74    0.06
   4  -2   3    0.70    0.06
  -4   2   3    0.74    0.06
   4   2  -3    0.72    0.04
   4  -2   3    0.67    0.06
  -4   2   3    0.73    0.06
  -4   2   3    0.67    0.05
  -4   2   3    0.73    0.03
  -4  -2  -3    0.77    0.06
   4   2  -3    0.77    0.06
   4   2  -3    0.70    0.05
   4   2  -3    0.73    0.06
   4  -2   3    0.72    0.06
  -4  -2  -3    0.76    0.06
   4  -2   3    0.73    0.05
   4   2   3    0.79    0.06
  -4   2  -3    0.65    0.06
   4   2   3    0.64    0.06
  -4  -2   3    0.79    0.05
   4  -2  -3    0.77    0.06
   4   2   3    0.60    0.05
  -4  -2   3    0.79    0.06
  -4   2  -3    0.79    0.05
  -4  -2   3    0.80    0.06
   4  -2  -3    0.67    0.06
   4  -2  -3    0.66    0.03
  -4   2  -3    0.74    0.06
  -4   2  -3    0.78    0.06
   4   2   3    0.65    0.06
  -4   2   4    4.29    0.18
   4   2  -4    4.84    0.18
   4  -2   4    4.60    0.16
   4  -2   4    4.60    0.17
   4   2  -4    4.64    0.18
   4   2  -4    4.73    0.15
  -4  -2  -4    4.48    0.17
  -4   2   4    4.75    0.18
  -4   2   4    4.56    0.17
   4  -2   4    4.62    0.18
  -4  -2  -4    4.78    0.17
  -4  -2  -4    4.67    0.18
   4   2  -4    4.54    0.14
  -4   2   4    4.64    0.16
   4  -2   4    4.65    0.18
  -4   2  -4    4.66    0.15
  -4   2  -4    4.47    0.17
   4   2   4    4.65    0.18
  -4  -2   4    4.53    0.18
   4   2   4    4.51    0.18
   4  -2  -4    4.89    0.18
  -4   2  -4    4.58    0.18
   4   2   4    4.35    0.17
  -4  -2   4    5.04    0.18
  -4  -2   4    4.35    0.15
  -4   2  -4    4.51    0.18
   4   2   4    4.45    0.17
  -4  -2   4    4.74    0.18
  -4   2   5    1.05    0.09
  -4  -2  -5    1.13    0.08
  -4  -2  -5    1.24    0.09
   4   2  -5    1.11    0.06
   4   2  -5    1.14    0.06
  -4   2   5    1.15    0.08
   4  -2   5    1.23    0.09
  -4  -2  -5    1.14    0.08
   4   2  -5    1.15    0.09
   4  -2   5    1.38    0.08
   4  -2   5    1.29    0.08
   4  -2   5    1.17    0.09
  -4   2   5    1.18    0.07
  -4   2   5    1.19    0.09
  -4   2   5    1.16    0.09
   4   2   5    1.00    0.08
  -4   2  -5    1.18    0.07
  -4   2  -5    1.21    0.09
  -4  -2   5    1.19    0.09
   4  -2  -5    1.20    0.08
   4  -2  -5    1.21    0.09
   4   2   5    1.07    0.09
  -4  -2   5    1.20    0.09
   4   2   5    1.06    0.08
   4   2   5    1.17    0.08
  -4   2  -5    1.27    0.09
  -4   2  -5    1.22    0.09
  -4  -2   5    1.19    0.07
   4   2   5    0.93    0.08
  -4  -2   5    1.17    0.08
   4   2  -6    0.90    0.06
  -4  -2  -6    0.80    0.08
  -4   2   6    1.17    0.10
  -4  -2  -6    0.82    0.08
   4  -2   6    1.00    0.09
   4   2  -6    1.06    0.09
   4   2  -6    1.04    0.06
  -4   2   6    1.01    0.08
  -4   2   6    0.93    0.09
   4  -2   6    0.90    0.07
  -4   2   6    1.00    0.07
   4  -2   6    1.04    0.09
   4  -2   6    1.03    0.07
  -4   2   6    0.90    0.09
  -4  -2  -6    0.74    0.08
   4   2   6    0.90    0.08
  -4  -2   6    0.90    0.06
   4  -2  -6    1.05    0.07
  -4  -2   6    1.00    0.09
  -4   2  -6    0.92    0.08
  -4  -2   6    0.90    0.09
  -4   2  -6    1.08    0.07
  -4   2  -6    1.00    0.08
   4   2   6    0.92    0.08
  -4  -2   6    0.92    0.08
   4   2   6    0.98    0.08
   4   2   6    0.93    0.09
   4   2   6    0.83    0.08
  -4  -2   6    1.00    0.08
  -4   2  -6    1.02    0.09
  -4   2   7    0.07    0.03
   4  -2   7    0.11    0.03
  -4  -2  -7    0.13    0.04
  -4   2   7    0.08    0.01
   4  -2   7    0.05    0.02
  -4   2   7    0.08    0.04
   4  -2   7    0.04    0.03
  -4  -2  -7    0.12    0.04
   4  -2   7    0.03    0.02
   4   2  -7    0.05    0.02
  -4   2   7    0.06    0.03
   4  -2   7    0.05    0.03
  -4   2   7    0.07    0.01
  -4   2   7    0.07    0.04
  -4  -2  -7    0.12    0.04
   4   2   7    0.06    0.03
  -4  -2   7    0.05    0.04
   4   2   7    0.02    0.03
  -4  -2   7    0.12    0.03
   4   2   7    0.03    0.02
   4  -2  -7    0.05    0.02
  -4   2  -7    0.05    0.03
  -4  -2   7    0.18    0.05
  -4   2  -7    0.09    0.03
   4   2   7    0.02    0.03
  -4  -2   7    0.09    0.04
   4   2   7    0.02    0.02
  -4   2  -7    0.08    0.04
  -4  -2   7    0.10    0.03
   4  -2   8    2.67    0.13
  -4  -2  -8    2.85    0.17
  -4   2   8    2.76    0.09
  -4  -2  -8    2.54    0.15
  -4   2   8    2.65    0.17
   4  -2   8    2.69    0.14
   4  -2   8    2.73    0.13
  -4   2   8    2.60    0.15
  -4   2   8    2.70    0.17
   4   2  -8    2.82    0.12
  -4   2   8    2.50    0.18
  -4   2   8    2.65    0.12
  -4   2   8    2.74    0.09
   4  -2   8    2.43    0.16
   4  -2   8    2.59    0.16
   4   2   8    2.89    0.17
   4   2   8    2.86    0.15
  -4  -2   8    2.83    0.13
  -4  -2   8    2.64    0.15
   4  -2  -8    2.68    0.14
   4   2   8    2.91    0.16
   4   2   8    2.89    0.16
   4   2   8    2.83    0.15
  -4   2  -8    2.75    0.17
  -4  -2   8    2.48    0.16
  -4   2  -8    2.67    0.14
  -4   2  -8    2.85    0.16
  -4  -2   8    2.70    0.17
  -4  -2   8    2.76    0.12
  -4  -2   8    2.83    0.16
  -4   2   9    2.05    0.08
  -4  -2  -9    1.95    0.16
  -4   2   9    1.95    0.10
  -4  -2  -9    2.30    0.16
  -4   2   9    2.17    0.15
  -4  -2  -9    1.89    0.13
   4  -2   9    2.11    0.11
   4  -2   9    2.37    0.15
  -4   2   9    2.09    0.15
   4  -2   9    2.29    0.14
   4   2  -9    2.17    0.11
   4   2   9    2.07    0.14
  -4   2  -9    2.01    0.13
   4   2   9    2.04    0.13
  -4   2  -9    2.00    0.14
  -4   2  -9    2.30    0.17
  -4  -2   9    2.13    0.16
   4  -2  -9    2.20    0.12
   4   2   9    2.00    0.14
  -4  -2   9    2.04    0.11
  -4  -2   9    2.24    0.11
  -4  -2   9    1.93    0.14
  -4   2  10    0.26    0.04
  -4  -2 -10    0.20    0.06
  -4   2  10    0.29    0.08
   4   2 -10    0.37    0.05
   4  -2  10    0.36    0.08
   4  -2  10    0.26    0.04
  -4   2  10    0.24    0.06
   4  -2  10    0.26    0.06
  -4  -2 -10    0.35    0.08
  -4   2  10    0.34    0.04
  -4  -2  10    0.24    0.07
  -4  -2  10    0.28    0.05
   4   2  10    0.23    0.06
  -4   2 -10    0.31    0.08
   4   2  10    0.22    0.06
  -4   2 -10    0.33    0.06
  -4  -2  10    0.20    0.05
  -4  -2  10    0.24    0.04
   4   2  10    0.19    0.04
   4  -2 -10    0.22    0.05
  -4   2  11    0.10    0.05
  -4   2  11    0.03    0.05
  -4   2  11    0.08    0.02
  -4   2  11    0.05    0.02
   4  -2  11   -0.01    0.04
  -4  -2 -11    0.11    0.06
   4   2 -11    0.03    0.02
   4  -2  11    0.03    0.02
   4  -2  11    0.04    0.05
   4  -2 -11    0.02    0.03
  -4  -2  11    0.03    0.05
  -4   2 -11    0.03    0.05
  -4  -2  11    0.07    0.03
   4   2  11   -0.01    0.04
  -4  -2  11    0.08    0.03
  -4  -2  11    0.06    0.05
   4   2  11   -0.03    0.03
   4   2  11    0.03    0.03
  -4   2  12    0.21    0.07
   4   2 -12    0.35    0.05
  -4  -2 -12    0.33    0.09
   4  -2  12    0.26    0.07
  -4   2  12    0.26    0.04
  -4   2  12    0.11    0.07
  -4   2  12    0.26    0.04
   4  -2  12    0.15    0.03
   4  -2  12    0.19    0.06
   4   2  12    0.26    0.07
  -4  -2  12    0.52    0.11
  -4  -2  12    0.30    0.05
  -4  -2  12    0.24    0.05
   4   2  12    0.29    0.08
  -4   2 -12    0.21    0.07
   4  -2 -12    0.25    0.06
   4   2  12    0.21    0.05
  -4  -2  12    0.20    0.06
  -4  -2 -13    0.60    0.12
  -4   2  13    0.59    0.06
   4  -2  13    0.44    0.08
  -4   2  13    0.51    0.10
   4  -2  13    0.54    0.10
  -4   2  13    0.48    0.11
   4   2 -13    0.48    0.07
  -4  -2  13    0.54    0.10
  -4   2 -13    0.62    0.12
  -4  -2  13    0.46    0.11
   4  -2 -13    0.41    0.07
  -4  -2  13    0.43    0.07
  -4  -2  13    0.31    0.06
   4   2  13    0.45    0.10
   4   2  13    0.50    0.09
  -4  -2 -14    0.09    0.07
  -4   2  14    0.06    0.03
   4  -2  14    0.05    0.05
   4  -2  14    0.04    0.05
  -4   2  14    0.00    0.03
   4   2 -14   -0.02    0.03
  -4  -2  14   -0.06    0.04
   4  -2 -14    0.01    0.04
   4   2  14    0.01    0.03
   4   2  14    0.00    0.05
  -4  -2  14    0.04    0.06
  -4  -2  14    0.02    0.04
  -4  -2  14    0.06    0.07
   4   2  14    0.03    0.06
  -4  -2 -15    0.23    0.09
   4  -2  15    0.03    0.06
  -4   2  15    0.03    0.03
  -4   2  15    0.04    0.03
  -4   2  15    0.07    0.07
   4   2 -15   -0.02    0.03
  -4   2  15    0.16    0.08
   4  -2  15    0.13    0.07
   4   2  15    0.18    0.08
  -4  -2  15    0.02    0.05
   4   2  15    0.06    0.06
  -4  -2  15    0.13    0.05
   4  -2 -15    0.00    0.05
  -4   2 -15    0.07    0.07
  -4  -2  15    0.11    0.06
  -4  -2  15    0.08    0.08
   4  -2  16    0.06    0.07
  -4   2  16    0.01    0.03
   4  -2  16    0.04    0.05
  -4  -2 -16   -0.03    0.07
  -4   2  16    0.00    0.10
  -4   2  16    0.00    0.05
  -4   2 -16    0.01    0.07
  -4  -2  16    0.00    0.08
   4   2  16    0.09    0.07
  -4  -2  16    0.07    0.07
   4  -2 -16   -0.02    0.05
   4   2  16    0.07    0.06
  -4  -2 -17   -0.02    0.07
  -4   2  17    0.07    0.08
  -4   2  17    0.04    0.08
   4  -2  17    0.08    0.07
   4  -2  17    0.02    0.07
  -4  -2  17   -0.04    0.04
  -4  -2  17    0.09    0.08
   4   2  17    0.04    0.06
   4   2  17    0.03    0.08
  -4  -2  17    0.07    0.10
  -4   2 -17    0.02    0.08
   5   2   0    0.01    0.01
   5  -2   0    0.01    0.01
  -5  -2   0    0.03    0.02
  -5  -2   0    0.01    0.02
   5  -2   0   -0.01    0.01
  -5   2   0    0.01    0.02
  -5   2   0    0.01    0.01
  -5   2   0    0.02    0.01
  -5   2   0    0.00    0.01
  -5  -2   0    0.00    0.01
   5   2   0    0.01    0.02
   5  -2   0    0.01    0.01
   5   2   0    0.01    0.01
   5   2   0    0.02    0.02
   5  -2   0    0.02    0.01
  -5   2   1    0.68    0.05
   5  -2   1    0.77    0.05
   5  -2   1    0.66    0.06
   5   2  -1    0.54    0.05
  -5   2   1    0.64    0.05
  -5  -2  -1    0.75    0.06
  -5   2   1    0.60    0.04
  -5   2   1    0.64    0.06
   5   2  -1    0.50    0.05
   5  -2   1    0.76    0.06
   5  -2   1    0.68    0.06
   5   2   1    0.59    0.05
  -5   2  -1    0.66    0.06
   5   2   1    0.61    0.05
   5   2   1    0.55    0.05
  -5   2  -1    0.64    0.05
  -5  -2   1    0.74    0.05
   5   2   1    0.59    0.05
  -5  -2   1    0.74    0.06
  -5  -2   1    0.66    0.05
  -5   2  -1    0.61    0.06
  -5   2  -1    0.61    0.04
   5  -2   2   38.92    0.96
   5  -2   2   40.21    0.92
  -5   2   2   38.44    0.96
  -5   2   2   39.12    0.91
  -5   2   2   38.32    0.95
   5   2  -2   40.63    0.94
  -5  -2  -2   39.45    0.95
   5   2  -2   37.75    0.94
  -5  -2  -2   39.54    0.95
  -5   2   2   40.21    0.94
   5   2  -2   39.68    0.93
   5  -2   2   38.57    0.95
  -5  -2  -2   40.20    0.95
   5  -2   2   38.33    0.95
   5   2  -2   40.00    0.95
  -5   2  -2   39.98    0.97
  -5  -2   2   40.49    0.95
  -5  -2   2   41.31    0.95
   5  -2  -2   38.94    0.96
  -5  -2   2   39.27    0.93
   5   2   2   39.58    0.95
   5  -2  -2   41.10    0.94
  -5   2  -2   38.82    0.95
   5   2   2   41.49    0.97
   5   2   2   38.87    0.95
   5  -2  -2   40.67    0.91
   5  -2  -2   38.61    0.95
  -5   2  -2   39.83    0.92
   5   2   2   38.17    0.95
  -5   2  -2   39.15    0.96
   5   2  -3    1.91    0.09
   5   2  -3    1.95    0.09
   5  -2   3    2.07    0.11
  -5  -2  -3    1.97    0.11
  -5  -2  -3    1.97    0.10
   5  -2   3    2.24    0.09
  -5   2   3    1.82    0.07
   5   2  -3    2.00    0.10
   5  -2   3    1.99    0.11
   5  -2   3    2.03    0.10
  -5   2   3    1.81    0.11
  -5  -2  -3    1.76    0.10
  -5   2   3    1.86    0.10
  -5   2   3    1.97    0.10
   5  -2  -3    1.88    0.10
   5  -2  -3    2.01    0.11
  -5  -2   3    2.12    0.11
  -5  -2   3    1.96    0.09
   5  -2  -3    1.98    0.07
   5  -2  -3    2.02    0.10
  -5   2  -3    1.92    0.10
   5   2   3    1.94    0.11
  -5  -2   3    2.13    0.11
   5   2   3    1.69    0.10
   5   2   3    1.68    0.10
  -5   2  -3    1.94    0.11
   5   2   3    1.79    0.10
  -5   2  -3    2.05    0.11
   5   2  -4    0.35    0.04
  -5   2   4    0.33    0.04
  -5  -2  -4    0.25    0.04
  -5  -2  -4    0.24    0.05
   5   2  -4    0.32    0.05
   5  -2   4    0.41    0.05
  -5   2   4    0.30    0.05
   5  -2   4    0.34    0.05
  -5  -2  -4    0.25    0.04
  -5   2   4    0.31    0.05
  -5   2   4    0.35    0.02
   5  -2   4    0.38    0.04
   5  -2   4    0.43    0.06
   5   2  -4    0.34    0.04
   5   2  -4    0.23    0.04
  -5   2   4    0.30    0.05
   5   2   4    0.28    0.05
  -5  -2   4    0.28    0.04
   5   2   4    0.28    0.05
  -5   2  -4    0.29    0.05
  -5   2  -4    0.37    0.04
  -5  -2   4    0.32    0.05
   5  -2  -4    0.28    0.04
   5   2   4    0.28    0.04
   5   2   4    0.25    0.04
  -5   2  -4    0.36    0.05
  -5   2  -4    0.44    0.06
  -5  -2   4    0.31    0.03
   5  -2  -4    0.35    0.05
  -5  -2  -5    2.54    0.13
   5   2  -5    2.37    0.10
  -5   2   5    2.56    0.14
  -5   2   5    2.43    0.13
   5  -2   5    2.42    0.12
   5  -2   5    2.27    0.13
   5  -2   5    2.17    0.13
  -5  -2  -5    2.53    0.13
  -5  -2  -5    2.79    0.14
   5   2  -5    2.40    0.13
   5   2  -5    2.15    0.12
   5   2  -5    2.39    0.10
  -5   2   5    2.39    0.12
   5  -2   5    2.38    0.11
  -5   2   5    2.45    0.11
  -5  -2   5    2.34    0.13
   5   2   5    2.61    0.13
   5   2   5    2.36    0.13
  -5   2  -5    2.33    0.13
  -5  -2   5    2.45    0.13
  -5   2  -5    2.43    0.11
   5  -2  -5    2.56    0.14
  -5   2  -5    2.46    0.13
  -5  -2   5    2.37    0.10
   5   2   5    2.34    0.13
  -5   2  -5    2.31    0.14
   5   2   5    2.35    0.13
  -5  -2   5    2.30    0.13
   5  -2  -5    2.38    0.12
   5  -2   6   18.13    0.49
  -5   2   6   17.35    0.57
  -5  -2  -6   18.71    0.51
  -5   2   6   17.92    0.52
  -5  -2  -6   18.28    0.52
  -5   2   6   17.28    0.53
   5   2  -6   18.34    0.46
   5  -2   6   18.06    0.57
   5  -2   6   18.19    0.53
  -5   2   6   18.20    0.51
  -5  -2  -6   18.23    0.53
   5  -2   6   17.71    0.50
   5   2  -6   18.37    0.47
   5   2  -6   18.65    0.52
  -5   2   6   18.01    0.48
   5   2   6   18.38    0.53
  -5  -2   6   18.73    0.53
  -5  -2   6   19.52    0.52
   5  -2  -6   18.38    0.50
   5   2   6   18.62    0.52
  -5  -2   6   17.62    0.46
  -5   2  -6   18.25    0.49
   5   2   6   18.03    0.52
   5   2   6   18.35    0.51
   5  -2  -6   17.91    0.57
   5   2   6   17.43    0.51
  -5   2  -6   16.89    0.53
  -5   2  -6   17.79    0.53
  -5  -2   6   18.45    0.54
  -5   2  -6   18.79    0.52
   5   2  -7    4.65    0.16
  -5  -2  -7    4.60    0.20
  -5   2   7    4.62    0.22
   5  -2   7    5.14    0.22
   5  -2   7    4.85    0.22
  -5   2   7    4.71    0.21
  -5  -2  -7    4.47    0.22
   5  -2   7    4.99    0.20
   5  -2   7    4.88    0.19
  -5   2   7    4.36    0.22
   5   2  -7    5.00    0.21
  -5   2   7    4.50    0.20
  -5   2   7    4.58    0.21
   5   2   7    4.47    0.21
  -5  -2   7    4.53    0.16
   5   2   7    4.80    0.21
  -5   2  -7    4.79    0.19
  -5  -2   7    4.78    0.21
   5   2   7    4.71    0.21
  -5   2  -7    5.21    0.24
  -5   2  -7    4.55    0.21
  -5  -2   7    5.02    0.17
   5   2   7    4.60    0.21
   5   2   7    4.30    0.20
  -5  -2   7    4.58    0.22
   5  -2  -7    4.70    0.19
  -5  -2   7    5.14    0.23
  -5  -2   7    4.76    0.21
  -5   2   8    0.60    0.06
  -5  -2  -8    0.48    0.08
  -5   2   8    0.53    0.08
   5  -2   8    0.70    0.07
   5  -2   8    0.48    0.07
   5  -2   8    0.60    0.09
  -5   2   8    0.57    0.09
  -5  -2  -8    0.43    0.07
   5   2  -8    0.62    0.06
  -5  -2  -8    0.46    0.07
   5   2   8    0.52    0.08
  -5  -2   8    0.50    0.05
   5   2   8    0.44    0.09
   5  -2  -8    0.56    0.07
  -5  -2   8    0.49    0.08
  -5  -2   8    0.65    0.10
  -5  -2   8    0.63    0.08
  -5   2  -8    0.47    0.07
   5   2   8    0.52    0.08
   5   2   8    0.46    0.07
   5   2   8    0.39    0.07
  -5  -2   8    0.39    0.07
  -5   2  -8    0.68    0.07
  -5  -2   8    0.63    0.05
  -5   2   9    3.46    0.10
  -5   2   9    3.62    0.20
  -5  -2  -9    3.74    0.21
   5  -2   9    3.38    0.20
  -5   2   9    3.67    0.21
  -5   2   9    3.55    0.10
   5   2  -9    3.81    0.15
   5  -2   9    3.52    0.16
   5  -2   9    3.55    0.18
  -5  -2  -9    3.56    0.19
  -5  -2   9    3.52    0.15
   5  -2  -9    3.70    0.17
  -5   2  -9    3.33    0.17
  -5   2  -9    3.54    0.21
  -5  -2   9    3.62    0.14
   5   2   9    3.58    0.19
   5   2   9    3.65    0.18
  -5  -2   9    3.23    0.20
   5   2   9    3.69    0.19
  -5  -2   9    3.66    0.20
   5  -2  10    7.49    0.30
  -5   2  10    7.14    0.33
   5  -2  10    7.35    0.26
   5  -2  10    7.74    0.32
  -5  -2 -10    7.66    0.34
  -5   2  10    6.98    0.19
  -5   2  10    6.91    0.31
  -5   2  10    7.10    0.20
   5   2 -10    7.49    0.25
  -5   2  10    7.18    0.23
   5   2  10    7.80    0.29
  -5  -2  10    7.68    0.25
  -5   2 -10    7.34    0.34
  -5  -2  10    7.96    0.34
  -5  -2  10    7.13    0.31
  -5  -2  10    7.19    0.24
   5   2  10    7.65    0.31
   5  -2 -10    7.32    0.28
   5   2  10    7.01    0.30
  -5   2 -10    7.20    0.29
   5  -2  11    3.42    0.16
   5  -2  11    3.47    0.21
  -5   2  11    3.22    0.22
   5  -2  11    3.62    0.20
  -5   2  11    3.17    0.11
  -5   2  11    3.35    0.13
  -5  -2 -11    3.16    0.23
   5   2 -11    3.30    0.15
  -5   2  11    3.53    0.22
  -5  -2  11    3.47    0.16
  -5   2 -11    3.75    0.24
  -5  -2  11    3.51    0.22
   5   2  11    3.29    0.20
   5  -2 -11    3.15    0.17
  -5  -2  11    3.18    0.15
   5   2  11    3.10    0.20
  -5  -2  11    3.74    0.24
  -5   2  12    0.09    0.05
  -5   2  12    0.03    0.05
   5  -2  12    0.09    0.06
   5  -2  12    0.13    0.06
  -5   2  12    0.07    0.02
  -5  -2 -12    0.12    0.06
  -5   2  12    0.10    0.02
   5   2 -12    0.11    0.03
  -5  -2  12    0.10    0.04
  -5  -2  12    0.09    0.04
   5   2  12    0.04    0.04
  -5  -2  12    0.07    0.06
   5   2  12    0.13    0.06
  -5   2 -12    0.12    0.06
  -5  -2  12    0.06    0.05
   5  -2 -12    0.02    0.03
   5   2  12    0.05    0.05
   5   2 -13    2.78    0.15
  -5   2  13    3.12    0.22
  -5  -2 -13    2.83    0.23
   5  -2  13    2.58    0.20
  -5   2  13    2.87    0.11
  -5   2  13    3.05    0.23
   5  -2  13    2.87    0.20
  -5  -2  13    2.77    0.21
  -5  -2  13    3.00    0.24
   5   2  13    2.89    0.20
   5  -2 -13    2.71    0.18
   5   2  13    2.92    0.20
  -5  -2  13    2.84    0.15
   5   2  13    2.65    0.17
  -5   2 -13    3.05    0.24
   5  -2  14    2.23    0.19
  -5   2  14    2.31    0.22
   5  -2  14    2.30    0.20
   5   2 -14    2.34    0.15
  -5   2  14    2.22    0.09
  -5   2  14    2.16    0.20
   5   2  14    1.87    0.17
   5  -2 -14    2.26    0.16
  -5  -2  14    2.20    0.14
   5   2  14    2.60    0.20
   5   2  14    2.32    0.19
  -5   2 -14    2.22    0.22
  -5  -2 -15    1.53    0.19
   5  -2  15    1.72    0.16
  -5   2  15    1.33    0.08
   5  -2  15    1.53    0.16
   5   2 -15    1.37    0.12
  -5   2  15    1.63    0.18
  -5   2  15    1.66    0.19
   5   2  15    1.30    0.16
  -5   2 -15    1.89    0.22
  -5  -2  15    1.55    0.20
  -5  -2  15    1.46    0.12
  -5  -2  15    1.71    0.19
   5   2  15    1.53    0.16
   5  -2 -15    1.47    0.15
   5  -2  16   -0.04    0.06
   5   2 -16   -0.03    0.03
  -5   2  16   -0.07    0.08
  -5   2  16    0.10    0.07
   5  -2  16    0.06    0.07
  -5  -2 -16    0.07    0.07
  -5  -2  16   -0.04    0.05
  -5  -2  16   -0.04    0.03
  -5   2 -16    0.17    0.08
   5  -2 -16   -0.07    0.04
   5   2  16   -0.04    0.05
  -5  -2  16    0.00    0.07
   5   2  16    0.03    0.06
   5  -2  17    1.18    0.16
   5  -2  17    1.51    0.18
  -5   2  17    0.94    0.15
   5   2 -17    1.11    0.13
  -5   2  17    1.63    0.21
  -5  -2 -17    0.95    0.18
  -5  -2  17    1.02    0.18
  -5   2 -17    1.00    0.18
   5  -2 -17    0.95    0.13
  -5  -2  17    1.19    0.11
   5   2  17    1.01    0.16
  -5  -2  17    0.91    0.15
  -6  -2   0   34.18    0.85
  -6   2   0   32.99    0.83
  -6  -2   0   34.33    0.84
  -6   2   0   34.05    0.86
   6  -2   0   33.73    0.85
   6  -2   0   33.31    0.83
   6  -2   0   34.38    0.82
  -6  -2   0   34.63    0.84
  -6   2   0   34.66    0.82
   6   2   0   35.52    0.85
   6   2   0   34.92    0.84
  -6   2   0   35.00    0.86
   6   2   0   35.83    0.84
   6   2   0   35.72    0.85
   6  -2   0   34.21    0.86
   6  -2   1   29.64    0.75
  -6   2   1   28.74    0.71
   6  -2   1   30.03    0.75
   6  -2   1   30.15    0.71
   6   2  -1   30.22    0.74
  -6   2   1   30.26    0.72
  -6  -2  -1   29.19    0.74
   6   2  -1   30.03    0.74
  -6  -2  -1   29.30    0.74
  -6   2   1   29.34    0.75
   6   2  -1   29.25    0.73
   6  -2   1   30.74    0.74
  -6   2   1   30.68    0.75
   6   2  -1   29.90    0.74
  -6  -2  -1   29.62    0.73
   6   2   1   30.31    0.74
  -6  -2   1   30.15    0.74
   6   2   1   29.73    0.74
   6  -2  -1   28.95    0.74
   6  -2  -1   30.28    0.72
  -6   2  -1   30.27    0.71
  -6  -2   1   29.13    0.73
  -6  -2   1   28.05    0.72
   6  -2  -1   29.85    0.72
  -6   2  -1   29.77    0.74
   6  -2  -1   28.35    0.75
   6   2   1   29.52    0.75
   6   2  -2    0.64    0.05
   6  -2   2    0.56    0.06
  -6   2   2    0.47    0.05
   6  -2   2    0.59    0.05
  -6   2   2    0.60    0.06
  -6   2   2    0.45    0.05
  -6  -2  -2    0.54    0.06
  -6  -2  -2    0.54    0.05
   6  -2   2    0.54    0.06
   6  -2   2    0.62    0.06
   6   2  -2    0.55    0.06
  -6  -2  -2    0.55    0.06
  -6   2   2    0.57    0.04
   6  -2  -2    0.54    0.07
   6   2   2    0.56    0.06
   6  -2  -2    0.49    0.05
   6   2   2    0.48    0.05
  -6  -2   2    0.65    0.06
  -6   2  -2    0.60    0.06
  -6   2  -2    0.60    0.05
   6   2   2    0.57    0.06
  -6  -2   2    0.65    0.06
   6  -2  -2    0.42    0.05
   6  -2  -2    0.53    0.05
   6   2   2    0.56    0.06
  -6  -2   2    0.60    0.05
  -6   2  -2    0.64    0.06
  -6   2  -2    0.57    0.06
   6   2  -3   13.89    0.40
   6   2  -3   14.53    0.39
   6   2  -3   14.32    0.38
   6  -2   3   13.93    0.37
  -6  -2  -3   13.72    0.41
  -6   2   3   13.99    0.35
   6  -2   3   14.64    0.41
   6  -2   3   13.42    0.41
  -6   2   3   14.72    0.40
  -6   2   3   14.56    0.40
   6   2  -3   14.23    0.41
  -6   2   3   13.70    0.42
  -6  -2  -3   14.26    0.41
  -6  -2  -3   14.14    0.40
   6   2   3   14.71    0.40
  -6   2  -3   14.09    0.41
  -6  -2   3   13.27    0.37
  -6   2  -3   14.92    0.43
  -6   2  -3   14.43    0.38
  -6   2  -3   13.94    0.41
   6  -2  -3   14.23    0.42
  -6  -2   3   14.35    0.40
   6  -2  -3   14.64    0.40
   6   2   3   14.20    0.41
  -6  -2   3   13.87    0.41
   6  -2  -3   14.32    0.40
   6   2   3   15.45    0.43
   6   2   3   14.37    0.41
   6  -2  -3   14.22    0.35
   6  -2   4   21.25    0.58
  -6   2   4   22.30    0.58
  -6   2   4   21.81    0.60
  -6   2   4   21.79    0.57
   6  -2   4   21.24    0.55
  -6   2   4   21.53    0.51
  -6  -2  -4   21.52    0.59
   6   2  -4   21.80    0.55
   6  -2   4   21.42    0.59
  -6  -2  -4   21.32    0.59
   6   2  -4   22.10    0.58
  -6  -2  -4   22.32    0.58
   6   2  -4   22.28    0.59
   6  -2   4   20.53    0.59
   6   2  -4   21.81    0.54
  -6  -2   4   20.93    0.54
  -6   2  -4   21.25    0.59
  -6  -2   4   22.23    0.59
   6  -2  -4   22.66    0.58
  -6   2  -4   21.27    0.60
   6   2   4   22.73    0.60
   6   2   4   21.70    0.59
  -6   2  -4   20.36    0.59
   6   2   4   21.46    0.57
   6  -2  -4   21.89    0.50
   6  -2  -4   20.75    0.59
   6   2   4   22.08    0.59
  -6  -2   4   22.29    0.58
  -6   2  -4   21.40    0.55
  -6   2   5   23.45    0.63
   6   2  -5   23.42    0.58
   6   2  -5   23.16    0.64
  -6   2   5   23.73    0.65
  -6  -2  -5   22.82    0.63
   6   2  -5   24.84    0.64
   6  -2   5   24.24    0.65
   6  -2   5   23.91    0.61
  -6  -2  -5   22.97    0.64
  -6   2   5   23.59    0.64
  -6  -2  -5   22.09    0.63
   6  -2   5   24.05    0.65
  -6   2   5   23.26    0.61
   6   2  -5   23.06    0.59
   6  -2   5   24.49    0.63
   6   2   5   22.34    0.64
  -6   2  -5   24.28    0.66
  -6  -2   5   23.18    0.64
   6  -2  -5   23.52    0.65
   6  -2  -5   24.67    0.64
  -6   2  -5   25.02    0.65
   6   2   5   23.43    0.64
  -6  -2   5   23.33    0.63
   6   2   5   24.18    0.63
  -6   2  -5   23.95    0.61
   6   2   5   23.80    0.65
  -6  -2   5   23.32    0.58
  -6   2  -5   23.61    0.65
  -6   2   6    0.56    0.06
  -6  -2  -6    0.43    0.07
   6  -2   6    0.61    0.07
  -6   2   6    0.38    0.07
  -6  -2  -6    0.49    0.07
   6   2  -6    0.52    0.05
  -6   2   6    0.59    0.08
   6  -2   6    0.65    0.08
   6   2  -6    0.67    0.05
   6  -2   6    0.54    0.06
  -6   2   6    0.41    0.06
   6   2  -6    0.68    0.07
   6  -2   6    0.61    0.08
  -6  -2  -6    0.39    0.08
  -6   2  -6    0.64    0.08
  -6  -2   6    0.59    0.07
   6   2   6    0.55    0.07
  -6   2  -6    0.76    0.06
   6   2   6    0.60    0.07
   6  -2  -6    0.45    0.07
  -6   2  -6    0.57    0.07
  -6  -2   6    0.59    0.07
  -6   2  -6    0.65    0.08
   6  -2  -6    0.58    0.06
   6   2   6    0.41    0.06
  -6  -2   6    0.62    0.05
  -6   2   7   12.64    0.42
  -6  -2  -7   12.14    0.40
   6   2  -7   12.47    0.34
   6  -2   7   12.02    0.37
   6  -2   7   12.02    0.41
   6   2  -7   12.30    0.40
   6  -2   7   11.57    0.41
   6   2  -7   12.15    0.35
  -6  -2  -7   12.84    0.40
  -6  -2  -7   12.47    0.42
  -6   2   7   12.55    0.37
  -6   2   7   12.32    0.40
   6  -2   7   12.49    0.38
  -6   2   7   11.53    0.40
  -6   2   7   11.74    0.42
   6  -2  -7   12.34    0.38
  -6   2  -7   11.93    0.42
   6   2   7   11.92    0.41
  -6   2  -7   12.19    0.37
  -6  -2   7   12.79    0.40
   6   2   7   12.59    0.40
   6   2   7   12.27    0.40
  -6  -2   7   11.60    0.41
   6   2   7   12.86    0.40
  -6  -2   7   12.64    0.42
  -6   2  -7   12.13    0.41
  -6  -2   7   12.60    0.41
   6   2   7   12.12    0.39
  -6  -2   7   11.50    0.33
   6  -2   8    9.15    0.32
  -6   2   8    9.39    0.36
  -6   2   8    9.55    0.29
   6  -2   8    9.59    0.32
  -6  -2  -8    9.75    0.34
  -6  -2  -8    9.36    0.40
  -6  -2  -8    8.88    0.34
   6   2  -8    9.11    0.28
  -6   2   8    8.96    0.34
  -6  -2   8    9.59    0.35
   6  -2  -8    9.40    0.32
   6   2   8    9.66    0.34
  -6   2  -8    9.37    0.37
  -6   2  -8    9.11    0.31
  -6  -2   8    9.36    0.27
   6   2   8    9.12    0.33
   6   2   8    9.70    0.35
  -6  -2   8    9.50    0.39
  -6  -2   8    9.50    0.29
   6   2  -9   11.24    0.33
  -6  -2  -9   10.78    0.42
   6  -2   9   11.57    0.38
  -6   2   9   10.93    0.40
   6  -2   9   11.55    0.48
  -6   2   9   11.21    0.42
   6  -2   9   10.93    0.40
  -6   2   9   11.56    0.33
   6   2   9   11.35    0.40
  -6  -2   9   11.25    0.33
  -6  -2   9   10.32    0.31
   6   2   9   10.73    0.38
  -6   2  -9   11.03    0.37
  -6  -2   9   10.87    0.40
  -6   2  -9   11.57    0.43
   6   2   9   10.96    0.39
   6  -2  -9   11.04    0.36
  -6  -2   9   11.68    0.42
  -6   2  10    0.12    0.05
  -6  -2 -10    0.10    0.06
  -6   2  10    0.11    0.03
   6   2 -10    0.13    0.03
   6  -2  10    0.16    0.06
   6  -2  10    0.14    0.04
  -6   2  10    0.04    0.05
  -6   2 -10    0.14    0.06
  -6  -2  10    0.18    0.06
  -6  -2  10    0.13    0.04
   6   2  10    0.06    0.05
   6   2  10    0.13    0.04
   6   2  10    0.11    0.05
  -6  -2  10    0.12    0.03
   6  -2 -10    0.17    0.05
  -6  -2  10    0.18    0.07
   6   2 -11    6.40    0.24
   6  -2  11    6.08    0.24
   6  -2  11    5.80    0.27
  -6   2  11    6.24    0.20
  -6  -2 -11    6.20    0.32
  -6   2  11    6.39    0.31
  -6   2  11    6.70    0.33
   6  -2  11    6.63    0.31
   6  -2 -11    6.26    0.26
   6   2  11    6.41    0.29
  -6  -2  11    6.55    0.32
  -6  -2  11    6.11    0.30
  -6  -2  11    6.42    0.23
   6   2  11    6.29    0.29
   6   2  11    6.71    0.28
  -6   2 -11    6.20    0.32
  -6  -2  11    5.90    0.21
  -6  -2 -12    5.96    0.32
  -6   2  12    5.39    0.29
   6  -2  12    5.29    0.28
  -6   2  12    5.40    0.30
   6  -2  12    4.65    0.21
   6   2 -12    5.28    0.22
   6  -2  12    5.20    0.26
   6   2  12    5.59    0.28
   6   2  12    5.39    0.27
  -6   2 -12    4.90    0.30
  -6  -2  12    5.17    0.20
   6   2  12    5.35    0.25
  -6  -2  12    5.53    0.31
   6  -2 -12    5.65    0.25
  -6  -2  12    5.43    0.21
  -6  -2  12    5.69    0.29
   6  -2  13    3.55    0.17
   6  -2  13    3.53    0.21
  -6  -2 -13    3.24    0.25
   6  -2  13    3.27    0.23
  -6   2  13    3.27    0.23
   6   2 -13    3.16    0.17
  -6   2  13    3.22    0.24
  -6   2 -13    3.56    0.26
  -6  -2  13    3.25    0.16
   6   2  13    3.34    0.22
   6   2  13    2.85    0.18
  -6  -2  13    3.49    0.23
   6   2  13    3.04    0.22
  -6  -2  13    3.61    0.25
   6  -2 -13    3.28    0.19
   6  -2  14    0.31    0.08
  -6  -2 -14    0.26    0.08
   6  -2  14    0.29    0.08
   6   2 -14    0.26    0.05
  -6   2  14    0.35    0.10
  -6   2  14    0.32    0.08
  -6  -2  14    0.28    0.05
   6  -2 -14    0.22    0.06
   6   2  14    0.15    0.07
   6   2  14    0.27    0.09
  -6   2 -14    0.52    0.11
   6   2  14    0.13    0.05
  -6  -2  14    0.27    0.10
  -6  -2  14    0.19    0.07
   6  -2  15    2.97    0.22
  -6   2  15    2.76    0.23
  -6   2  15    2.76    0.24
   6   2 -15    2.88    0.17
   6  -2  15    3.08    0.23
  -6  -2 -15    2.86    0.26
  -6  -2  15    2.96    0.26
   6   2  15    3.35    0.23
  -6   2 -15    2.81    0.26
   6   2  15    2.63    0.23
  -6  -2  15    2.89    0.24
  -6  -2  15    2.82    0.19
   6  -2 -15    2.84    0.19
   6   2  15    2.79    0.23
  -6  -2  15    2.75    0.15
   6  -2  16    2.51    0.22
   6  -2  16    2.48    0.22
  -6  -2 -16    3.00    0.27
  -6   2  16    2.91    0.25
  -6   2  16    2.61    0.27
   6   2 -16    2.77    0.17
  -6  -2  16    2.69    0.24
   6   2  16    2.73    0.23
  -6  -2  16    2.62    0.25
  -6  -2  16    2.55    0.14
   6   2  16    3.08    0.24
   6  -2 -16    2.67    0.20
  -6   2 -16    2.44    0.25
  -6  -2 -17    1.92    0.23
   6  -2  17    1.79    0.21
   6   2 -17    1.44    0.15
   6  -2  17    1.58    0.18
  -6   2  17    1.87    0.23
  -6  -2  17    1.93    0.25
   6   2  17    1.27    0.18
   6   2  17    1.55    0.19
  -6  -2  17    1.76    0.22
  -6   2 -17    1.95    0.24
  -7   2   0    0.05    0.02
  -7  -2   0    0.04    0.02
  -7  -2   0    0.01    0.02
   7   2   0    0.01    0.02
   7  -2   0    0.01    0.01
   7   2   0    0.01    0.02
   7  -2   0    0.02    0.02
  -7  -2   0    0.00    0.02
   7  -2   0   -0.01    0.01
   7  -2   0    0.00    0.02
  -7   2   0    0.01    0.02
   7   2   0    0.03    0.02
   7   2   0    0.00    0.02
  -7   2   0    0.03    0.03
  -7  -2  -1   24.15    0.61
  -7   2   1   23.74    0.62
   7   2  -1   22.84    0.61
   7  -2   1   24.40    0.61
  -7  -2  -1   23.73    0.61
  -7   2   1   24.18    0.59
   7  -2   1   23.08    0.58
   7   2  -1   22.97    0.61
   7  -2   1   23.81    0.63
  -7   2   1   23.86    0.59
   7   2  -1   23.03    0.60
  -7   2   1   24.57    0.63
   7   2  -1   23.36    0.61
  -7  -2  -1   23.29    0.62
   7  -2   1   23.09    0.62
   7   2   1   23.52    0.61
  -7   2  -1   23.55    0.58
  -7  -2   1   22.68    0.60
   7  -2  -1   22.92    0.62
  -7   2  -1   22.56    0.60
   7  -2  -1   23.68    0.63
  -7  -2   1   21.71    0.59
   7  -2  -1   23.97    0.59
   7   2   1   22.04    0.62
  -7   2  -1   23.20    0.63
  -7   2  -1   23.59    0.63
  -7  -2   1   21.78    0.61
   7   2   1   23.33    0.61
   7  -2  -1   24.02    0.60
   7   2   1   23.20    0.61
   7   2  -2   20.54    0.54
   7   2  -2   21.23    0.56
  -7   2   2   20.75    0.58
  -7  -2  -2   20.96    0.55
   7  -2   2   20.68    0.58
   7  -2   2   20.42    0.53
  -7  -2  -2   21.48    0.57
   7  -2   2   20.00    0.57
  -7  -2  -2   19.92    0.56
   7   2  -2   21.88    0.56
  -7   2   2   21.18    0.56
   7  -2   2   19.82    0.56
  -7   2   2   21.70    0.55
  -7   2   2   20.33    0.52
   7  -2  -2   20.61    0.56
  -7  -2   2   21.38    0.57
   7   2   2   20.68    0.58
  -7   2  -2   20.88    0.58
  -7  -2   2   21.93    0.55
   7   2   2   21.74    0.56
  -7  -2   2   21.54    0.56
   7  -2  -2   20.80    0.52
  -7   2  -2   21.12    0.53
  -7  -2   2   19.86    0.53
   7   2   2   21.57    0.57
  -7   2  -2   20.54    0.57
   7  -2  -2   20.25    0.57
   7  -2  -2   21.69    0.55
   7   2   2   21.36    0.57
  -7   2  -2   20.77    0.56
   7  -2   3   11.15    0.35
   7   2  -3   10.25    0.33
  -7  -2  -3   10.73    0.34
   7  -2   3   10.91    0.31
  -7   2   3   10.59    0.35
  -7   2   3   10.94    0.33
  -7  -2  -3   10.71    0.33
  -7   2   3   10.48    0.33
   7   2  -3   10.81    0.32
   7  -2   3   10.37    0.34
   7   2  -3   10.60    0.31
   7  -2   3   10.54    0.35
  -7  -2  -3   10.68    0.34
  -7   2   3   10.92    0.29
  -7  -2   3   10.93    0.31
   7  -2  -3   10.46    0.35
   7  -2  -3   10.42    0.29
   7   2   3   10.81    0.33
  -7   2  -3   10.52    0.34
  -7  -2   3   10.30    0.30
   7   2   3   10.62    0.34
   7   2   3   10.94    0.34
  -7  -2   3   10.63    0.33
  -7   2  -3   11.14    0.31
   7   2   3   11.03    0.35
   7  -2  -3   11.16    0.33
   7  -2  -3   10.20    0.33
  -7  -2   3   11.08    0.34
  -7   2  -3   10.46    0.34
  -7   2  -3   10.88    0.35
   7   2  -4    0.13    0.03
   7   2  -4    0.16    0.03
   7   2  -4    0.17    0.04
  -7  -2  -4    0.21    0.04
  -7   2   4    0.25    0.04
   7   2  -4    0.16    0.04
  -7   2   4    0.19    0.04
   7  -2   4    0.17    0.04
   7  -2   4    0.14    0.04
  -7   2   4    0.25    0.05
   7  -2   4    0.17    0.05
  -7  -2  -4    0.22    0.05
   7  -2   4    0.15    0.04
   7  -2  -4    0.23    0.05
  -7   2  -4    0.18    0.04
  -7  -2   4    0.16    0.03
  -7  -2   4    0.19    0.04
   7  -2  -4    0.27    0.05
   7   2   4    0.17    0.04
   7   2   4    0.14    0.03
  -7   2  -4    0.13    0.03
  -7   2  -4    0.09    0.03
  -7  -2   4    0.17    0.05
   7   2   4    0.27    0.05
   7  -2  -4    0.17    0.03
  -7   2  -4    0.12    0.04
   7   2   4    0.19    0.04
   7  -2   5   11.24    0.38
   7   2  -5   10.83    0.37
   7   2  -5   11.99    0.33
   7   2  -5   11.84    0.34
  -7  -2  -5   12.19    0.39
  -7   2   5   11.91    0.39
   7   2  -5   11.95    0.38
   7  -2   5   11.84    0.39
  -7   2   5   11.74    0.29
   7  -2   5   11.80    0.35
   7  -2   5   11.76    0.37
  -7  -2  -5   11.05    0.38
  -7  -2  -5   11.84    0.37
  -7   2   5   12.14    0.37
  -7   2   5   11.85    0.35
   7   2   5   12.14    0.39
  -7  -2   5   11.60    0.32
  -7   2  -5   11.61    0.39
   7   2   5   11.81    0.38
   7   2   5   11.51    0.36
  -7   2  -5   11.76    0.39
   7   2   5   11.08    0.38
  -7   2  -5   11.80    0.38
   7  -2  -5   11.31    0.38
   7  -2  -5   11.95    0.29
   7  -2  -5   12.45    0.38
  -7  -2   5   12.20    0.39
  -7   2  -5   11.50    0.34
   7  -2   6   17.43    0.53
  -7   2   6   17.90    0.51
   7   2  -6   18.39    0.52
   7  -2   6   17.39    0.51
  -7  -2  -6   16.78    0.52
  -7  -2  -6   17.70    0.53
  -7  -2  -6   18.18    0.52
   7   2  -6   17.86    0.46
   7  -2   6   17.40    0.49
  -7   2   6   17.48    0.52
   7   2  -6   17.60    0.47
  -7   2   6   18.56    0.54
  -7   2   6   17.87    0.49
   7  -2   6   16.44    0.53
   7   2  -6   17.76    0.53
  -7  -2   6   17.25    0.53
   7   2   6   17.98    0.51
  -7  -2   6   17.72    0.52
   7  -2  -6   18.10    0.52
  -7   2  -6   17.66    0.54
  -7  -2   6   15.94    0.53
  -7   2  -6   17.30    0.48
  -7   2  -6   17.26    0.53
   7  -2  -6   17.43    0.50
   7   2   6   18.15    0.53
   7   2   6   17.88    0.53
   7   2   6   17.89    0.54
   7  -2  -6   17.43    0.53
  -7   2  -6   17.00    0.53
  -7  -2   6   17.21    0.45
  -7   2   7    5.07    0.34
  -7   2   7    4.43    0.18
  -7   2   7    4.34    0.22
  -7  -2  -7    4.37    0.21
  -7  -2  -7    4.43    0.20
   7   2  -7    4.49    0.16
   7  -2   7    4.87    0.20
   7   2  -7    4.39    0.21
  -7  -2  -7    4.48    0.23
   7  -2   7    4.62    0.25
   7   2  -7    4.60    0.18
  -7   2   7    4.68    0.21
   7  -2  -7    4.60    0.20
   7   2   7    4.41    0.21
  -7   2  -7    4.55    0.19
   7   2   7    4.60    0.21
  -7  -2   7    4.19    0.22
   7   2   7    4.63    0.22
  -7   2  -7    4.99    0.28
  -7  -2   7    4.85    0.23
  -7  -2   7    4.96    0.25
  -7  -2   7    4.40    0.16
   7   2   7    4.01    0.21
   7  -2   8    1.53    0.11
  -7   2   8    1.38    0.09
  -7   2   8    1.26    0.12
  -7  -2  -8    1.22    0.12
   7   2  -8    1.34    0.12
   7  -2   8    1.58    0.13
   7   2  -8    1.47    0.09
  -7   2   8    1.43    0.13
  -7  -2  -8    1.11    0.10
   7   2  -8    1.43    0.08
   7   2   8    1.38    0.14
  -7  -2   8    1.39    0.12
   7  -2  -8    1.36    0.11
  -7  -2   8    1.38    0.08
  -7   2  -8    1.49    0.13
  -7   2  -8    1.40    0.14
   7   2   8    1.12    0.11
   7   2   8    1.29    0.12
  -7  -2   8    1.69    0.14
   7  -2   9    5.08    0.26
  -7  -2  -9    5.24    0.27
  -7   2   9    5.56    0.28
   7  -2   9    5.40    0.23
   7  -2   9    5.29    0.23
  -7   2   9    5.52    0.20
  -7   2   9    5.56    0.27
   7   2  -9    5.32    0.20
  -7  -2   9    5.42    0.26
  -7  -2   9    5.01    0.18
   7  -2  -9    5.16    0.23
   7   2   9    5.56    0.25
   7   2   9    5.49    0.25
  -7  -2   9    5.43    0.19
   7   2   9    5.58    0.26
  -7   2  -9    5.51    0.23
  -7   2  -9    5.46    0.28
  -7  -2   9    5.61    0.28
  -7  -2 -10    8.73    0.38
   7  -2  10    8.26    0.31
  -7   2  10    8.71    0.27
   7   2 -10    8.53    0.29
   7  -2  10    8.11    0.32
   7  -2  10    8.42    0.36
  -7   2  10    8.72    0.37
  -7   2  10    8.48    0.36
   7   2  10    8.26    0.33
  -7  -2  10    8.57    0.27
  -7  -2  10    8.05    0.26
   7  -2 -10    8.33    0.31
  -7   2 -10    8.53    0.38
  -7  -2  10    9.45    0.38
   7   2  10    8.24    0.34
   7   2  10    8.59    0.34
  -7  -2  10    8.23    0.35
  -7   2  11    4.31    0.25
   7  -2  11    5.38    0.28
   7   2 -11    4.76    0.20
  -7  -2 -11    4.58    0.27
  -7   2  11    4.75    0.17
   7  -2  11    4.96    0.22
  -7   2  11    5.20    0.29
   7  -2  11    4.97    0.24
   7   2  11    5.13    0.26
  -7  -2  11    4.58    0.18
  -7  -2  11    4.39    0.17
  -7  -2  11    5.08    0.27
   7   2  11    4.53    0.23
   7  -2 -11    4.83    0.23
   7   2  11    4.79    0.26
  -7  -2  11    4.78    0.27
  -7   2 -11    4.86    0.28
   7  -2  12    1.03    0.11
   7   2 -12    1.43    0.11
   7  -2  12    1.36    0.13
   7  -2  12    1.29    0.15
  -7  -2 -12    1.09    0.16
  -7   2  12    0.84    0.14
  -7   2  12    1.57    0.15
  -7  -2  12    1.22    0.09
  -7  -2  12    1.18    0.16
   7   2  12    1.12    0.14
  -7  -2  12    1.39    0.15
   7   2  12    1.15    0.14
   7  -2 -12    1.13    0.12
   7   2  12    1.32    0.14
  -7  -2  12    1.17    0.08
  -7   2 -12    1.45    0.17
  -7   2  13    5.03    0.31
   7  -2  13    3.75    0.21
   7   2 -13    4.37    0.21
  -7  -2 -13    4.62    0.30
   7  -2  13    4.45    0.25
   7  -2  13    4.83    0.28
  -7   2  13    5.20    0.42
   7  -2 -13    4.54    0.23
  -7  -2  13    4.42    0.18
  -7  -2  13    4.67    0.29
   7   2  13    4.75    0.24
   7   2  13    4.79    0.27
  -7   2 -13    4.68    0.31
   7   2  13    4.56    0.27
  -7  -2  13    4.47    0.28
  -7  -2 -14    1.98    0.21
   7   2 -14    2.30    0.15
  -7   2  14    2.23    0.20
  -7   2  14    2.25    0.22
   7  -2  14    2.05    0.18
   7  -2  14    2.03    0.20
   7  -2 -14    2.11    0.17
  -7  -2  14    2.19    0.22
   7   2  14    2.00    0.19
   7   2  14    1.75    0.16
  -7  -2  14    1.96    0.11
   7   2  14    2.33    0.20
  -7  -2  14    2.12    0.20
  -7   2 -14    2.26    0.23
   7   2 -15    2.43    0.17
   7  -2  15    2.15    0.19
  -7   2  15    2.80    0.23
  -7  -2 -15    2.61    0.25
   7  -2  15    2.67    0.23
  -7   2  15    2.35    0.24
  -7  -2  15    2.67    0.25
   7  -2 -15    2.55    0.19
   7   2  15    2.57    0.22
  -7  -2  15    2.51    0.23
  -7  -2  15    2.35    0.12
   7   2  15    2.57    0.21
  -7   2 -15    2.46    0.24
  -7   2  16    0.10    0.08
  -7  -2 -16    0.04    0.09
   7  -2  16    0.03    0.07
  -7   2  16    0.04    0.07
   7  -2  16    0.11    0.08
   7   2 -16    0.07    0.05
  -7  -2  16    0.09    0.08
  -7  -2  16    0.10    0.09
   7   2  16    0.04    0.07
   7   2  16    0.15    0.08
   7  -2 -16    0.08    0.05
  -7  -2  16    0.02    0.03
  -7   2 -16    0.25    0.10
  -7  -2 -17    2.47    0.27
   7   2 -17    1.94    0.17
   7  -2  17    2.15    0.21
  -7   2  17    2.37    0.25
  -7   2  17    1.67    0.22
   7  -2  17    2.29    0.22
   7   2  17    2.51    0.21
  -7   2 -17    2.58    0.28
  -7  -2  17    2.40    0.25
  -7  -2  17    2.28    0.27
   7   2  17    2.38    0.23
   8   2   0   33.79    0.83
  -8  -2   0   33.30    0.84
  -8   2   0   32.18    0.80
  -8  -2   0   33.39    0.83
   8  -2   0   32.60    0.81
  -8   2   0   30.89    0.81
   8  -2   0   31.80    0.84
   8   2   0   33.05    0.84
   8  -2   0   33.10    0.82
  -8   2   0   32.84    0.85
   8   2   0   34.64    0.83
   8  -2   0   31.72    0.85
   8   2   0   32.73    0.84
  -8  -2   0   33.46    0.82
  -8   2   0   31.49    0.84
   8   2  -1    6.50    0.23
   8  -2   1    7.24    0.22
   8   2  -1    6.70    0.24
  -8   2   1    6.44    0.22
   8   2  -1    6.61    0.24
  -8  -2  -1    6.47    0.25
   8  -2   1    6.76    0.26
  -8  -2  -1    6.26    0.23
   8  -2   1    6.76    0.24
  -8   2   1    6.40    0.22
  -8   2   1    6.85    0.26
  -8  -2  -1    6.17    0.23
  -8   2   1    6.67    0.25
   8   2  -1    6.36    0.24
  -8  -2   1    6.52    0.23
   8  -2  -1    6.52    0.24
  -8   2  -1    6.91    0.25
   8   2   1    6.36    0.23
  -8  -2   1    6.97    0.24
   8  -2  -1    6.82    0.25
  -8  -2   1    6.63    0.25
  -8   2  -1    7.04    0.26
   8   2   1    6.48    0.24
   8   2   1    6.21    0.24
   8  -2  -1    6.79    0.23
  -8   2  -1    6.63    0.24
   8  -2  -1    6.80    0.22
  -8   2  -1    6.73    0.22
   8   2  -2    1.29    0.08
   8  -2   2    1.26    0.10
  -8  -2  -2    1.19    0.09
   8  -2   2    1.31    0.10
  -8   2   2    1.18    0.09
  -8   2   2    1.23    0.07
   8  -2   2    1.40    0.08
   8   2  -2    1.25    0.09
  -8   2   2    1.27    0.09
   8   2  -2    1.38    0.10
  -8  -2  -2    1.14    0.09
   8   2  -2    1.37    0.09
  -8   2   2    1.33    0.11
   8  -2   2    1.36    0.10
  -8  -2  -2    1.14    0.09
   8   2   2    1.11    0.09
   8   2   2    1.06    0.09
  -8  -2   2    1.31    0.09
  -8  -2   2    1.39    0.10
   8  -2  -2    1.20    0.09
   8  -2  -2    1.22    0.10
  -8  -2   2    1.23    0.10
   8   2   2    1.16    0.09
   8  -2  -2    1.25    0.09
  -8   2  -2    1.28    0.10
  -8   2  -2    1.21    0.09
  -8   2  -2    1.32    0.10
   8   2   2    1.12    0.09
   8  -2  -2    1.12    0.07
  -8   2  -2    1.23    0.08
  -8  -2   2    1.30    0.08
  -8   2   3    4.16    0.15
  -8   2   3    4.52    0.20
   8   2  -3    4.41    0.21
   8   2  -3    4.37    0.19
   8  -2   3    4.43    0.20
  -8  -2  -3    4.16    0.19
   8   2  -3    4.54    0.19
   8  -2   3    4.22    0.16
   8  -2   3    4.49    0.20
  -8  -2  -3    4.22    0.18
  -8  -2  -3    3.99    0.19
  -8   2   3    4.51    0.18
   8   2  -3    4.53    0.17
  -8   2   3    4.60    0.19
  -8   2  -3    4.39    0.20
   8  -2  -3    4.69    0.19
  -8  -2   3    4.38    0.17
  -8   2  -3    4.39    0.17
  -8   2  -3    4.27    0.20
  -8   2  -3    4.42    0.19
   8   2   3    4.42    0.20
   8  -2  -3    4.66    0.20
   8   2   3    4.15    0.18
  -8  -2   3    4.16    0.18
  -8  -2   3    4.10    0.16
   8  -2  -3    4.46    0.19
   8  -2  -3    4.44    0.15
   8   2   3    4.10    0.19
   8   2   3    4.22    0.19
  -8  -2   3    4.33    0.19
  -8   2   4   13.82    0.41
   8  -2   4   13.30    0.44
   8  -2   4   13.73    0.43
  -8   2   4   13.27    0.35
  -8  -2  -4   14.10    0.42
  -8  -2  -4   14.11    0.44
   8  -2   4   13.39    0.39
  -8   2   4   14.05    0.44
  -8  -2  -4   14.36    0.43
   8  -2   4   13.82    0.43
   8   2  -4   13.81    0.42
   8   2  -4   14.33    0.41
   8   2  -4   14.00    0.38
   8   2  -4   14.07    0.43
  -8   2   4   13.84    0.41
  -8   2  -4   13.10    0.43
   8  -2  -4   13.66    0.42
  -8   2  -4   13.56    0.39
  -8   2  -4   13.60    0.44
   8  -2  -4   14.12    0.35
  -8  -2   4   13.56    0.38
   8   2   4   13.84    0.41
   8   2   4   13.94    0.43
  -8  -2   4   14.12    0.43
   8  -2  -4   13.41    0.43
  -8   2  -4   13.38    0.43
   8  -2  -4   14.24    0.42
   8   2  -5   12.60    0.40
   8  -2   5   12.59    0.37
  -8  -2  -5   12.56    0.41
   8   2  -5   12.44    0.37
   8   2  -5   12.46    0.35
   8  -2   5   12.22    0.41
   8  -2   5   13.14    0.41
  -8  -2  -5   11.88    0.40
   8  -2   5   12.56    0.42
  -8  -2  -5   12.03    0.39
  -8   2   5   12.16    0.31
   8   2  -5   12.40    0.41
  -8   2   5   12.91    0.38
  -8   2   5   12.74    0.39
  -8   2   5   12.77    0.42
  -8   2  -5   12.97    0.42
  -8  -2   5   12.03    0.34
   8  -2  -5   12.49    0.31
  -8   2  -5   12.49    0.42
  -8  -2   5   12.43    0.40
  -8  -2   5   12.34    0.41
   8   2   5   12.67    0.41
   8   2   5   12.02    0.41
   8  -2  -5   12.44    0.40
   8   2   5   12.38    0.39
   8   2   5   11.60    0.40
  -8   2  -5   12.74    0.37
  -8   2  -5   12.76    0.42
   8  -2   6    0.68    0.08
   8   2  -6    0.59    0.09
   8  -2   6    0.82    0.15
  -8   2   6    0.71    0.09
   8   2  -6    0.78    0.09
   8   2  -6    0.80    0.07
   8  -2   6    0.61    0.07
  -8   2   6    0.67    0.04
   8   2  -6    0.72    0.06
  -8  -2  -6    0.61    0.09
  -8   2   6    0.49    0.07
  -8  -2  -6    0.45    0.07
  -8   2   6    0.57    0.08
   8  -2   6    0.72    0.09
  -8  -2  -6    0.48    0.07
  -8   2   6    0.68    0.07
   8  -2  -6    0.70    0.03
  -8   2  -6    0.81    0.10
  -8  -2   6    0.66    0.06
  -8  -2   6    0.62    0.08
   8   2   6    0.50    0.07
   8   2   6    0.53    0.08
  -8   2  -6    0.76    0.07
   8  -2  -6    0.55    0.12
  -8   2  -6    0.67    0.09
  -8  -2   6    0.80    0.08
  -8   2  -6    0.67    0.10
   8  -2  -6    0.53    0.08
   8   2   6    0.57    0.08
  -8  -2  -7    9.02    0.33
   8   2  -7    9.15    0.30
   8  -2   7    9.64    0.36
   8  -2   7    9.51    0.32
   8   2  -7    9.06    0.27
   8   2  -7    9.57    0.35
  -8   2   7    9.56    0.35
  -8   2   7    9.76    0.31
  -8  -2  -7    8.87    0.36
  -8   2   7    9.38    0.36
   8   2   7   10.50    0.41
  -8   2  -7    9.13    0.31
  -8  -2   7    8.56    0.27
  -8   2  -7    9.50    0.37
   8   2   7    8.65    0.33
   8   2   7    9.19    0.35
  -8  -2   7    9.13    0.36
   8  -2  -7    9.04    0.32
  -8   2   8    2.87    0.19
   8   2  -8    2.64    0.12
   8  -2   8    2.58    0.18
  -8  -2  -8    2.68    0.19
   8   2  -8    2.68    0.17
   8  -2   8    2.80    0.16
  -8   2   8    2.70    0.18
  -8   2   8    2.57    0.13
   8   2  -8    2.80    0.14
   8   2   8    2.92    0.18
  -8  -2   8    2.76    0.18
   8   2   8    3.01    0.17
   8  -2  -8    2.53    0.15
  -8  -2   8    2.65    0.12
   8   2   8    2.67    0.17
  -8   2  -8    2.92    0.19
  -8   2  -8    2.58    0.15
  -8  -2   8    2.55    0.17
   8   2  -9    3.79    0.17
  -8   2   9    3.87    0.16
  -8   2   9    3.62    0.21
   8  -2   9    3.59    0.19
  -8   2   9    3.74    0.23
   8  -2   9    3.89    0.22
  -8  -2  -9    3.63    0.22
   8  -2   9    3.89    0.20
  -8  -2   9    3.59    0.14
  -8  -2   9    4.30    0.24
  -8   2  -9    3.64    0.19
   8   2   9    4.02    0.21
   8   2   9    4.08    0.21
  -8   2  -9    3.79    0.24
  -8  -2   9    3.77    0.15
  -8  -2   9    4.05    0.23
   8   2   9    3.79    0.22
   8  -2  -9    3.65    0.19
  -8   2  10    0.02    0.04
   8  -2  10   -0.01    0.02
  -8   2  10    0.00    0.04
   8   2 -10    0.00    0.02
   8  -2  10    0.05    0.04
  -8  -2 -10   -0.01    0.05
  -8   2  10   -0.03    0.02
   8  -2  10   -0.05    0.04
   8   2  10    0.02    0.05
   8  -2 -10    0.01    0.03
  -8  -2  10    0.02    0.06
   8   2  10    0.01    0.03
  -8  -2  10   -0.03    0.02
  -8  -2  10    0.02    0.04
  -8  -2  10    0.00    0.02
   8   2  10    0.00    0.04
  -8   2 -10    0.02    0.05
  -8   2  11    6.26    0.22
   8   2 -11    6.66    0.25
   8  -2  11    6.40    0.29
  -8   2  11    6.54    0.33
   8  -2  11    6.37    0.27
   8  -2  11    6.21    0.31
  -8   2  11    6.59    0.32
  -8  -2 -11    6.67    0.34
  -8  -2  11    6.38    0.33
  -8  -2  11    6.22    0.22
   8   2  11    6.27    0.30
  -8  -2  11    6.53    0.32
   8   2  11    6.59    0.31
  -8  -2  11    5.96    0.21
  -8   2 -11    6.48    0.34
   8   2  11    6.29    0.29
   8  -2 -11    6.56    0.28
  -8  -2 -12    2.92    0.23
   8  -2  12    2.82    0.17
  -8   2  12    2.97    0.23
  -8   2  12    2.93    0.22
   8  -2  12    2.57    0.21
   8  -2  12    2.64    0.19
   8   2 -12    2.91    0.16
   8   2  12    2.78    0.20
  -8  -2  12    2.83    0.23
  -8  -2  12    2.72    0.21
   8   2  12    3.05    0.22
  -8  -2  12    2.65    0.12
  -8   2 -12    3.05    0.24
  -8  -2  12    2.77    0.13
   8  -2 -12    2.97    0.18
   8   2  12    3.29    0.20
   8  -2  13    0.36    0.07
   8  -2  13    0.36    0.08
  -8  -2 -13    0.50    0.13
   8  -2  13    0.51    0.11
   8   2 -13    0.43    0.07
  -8   2  13    0.44    0.10
  -8   2  13    0.47    0.15
  -8  -2  13    0.48    0.11
   8   2  13    0.40    0.08
   8   2  13    0.61    0.11
  -8  -2  13    0.59    0.11
  -8  -2  13    0.46    0.06
  -8  -2  13    0.59    0.06
   8   2  13    0.45    0.10
   8  -2 -13    0.39    0.08
  -8   2 -13    0.42    0.13
   8  -2  14    0.00    0.05
   8   2 -14    0.03    0.03
  -8   2  14    0.05    0.07
   8  -2  14    0.07    0.08
  -8  -2 -14    0.08    0.08
  -8   2  14    0.03    0.07
   8  -2 -14    0.01    0.05
  -8  -2  14    0.03    0.08
  -8   2 -14    0.04    0.07
  -8  -2  14    0.09    0.06
  -8  -2  14   -0.01    0.03
   8   2  14   -0.07    0.04
  -8  -2  14    0.00    0.02
   8  -2  15    1.52    0.18
  -8   2  15    2.03    0.21
  -8  -2 -15    1.72    0.21
  -8   2  15    1.52    0.20
   8  -2  15    1.60    0.26
   8   2  15    1.78    0.19
   8   2  15    1.46    0.18
  -8  -2  15    1.57    0.19
  -8  -2  15    1.41    0.09
   8  -2 -15    1.53    0.16
  -8   2 -15    1.79    0.22
  -8   2  16    1.45    0.20
   8   2 -16    1.38    0.14
  -8   2  16    1.76    0.23
   8  -2  16    1.38    0.18
   8  -2  16    1.92    0.19
  -8   2 -16    1.66    0.22
  -8  -2  16    1.19    0.18
   8   2  16    1.36    0.17
  -8  -2  16    1.50    0.20
   8   2  16    1.19    0.17
   8  -2 -16    1.55    0.16
  -9   2   0    0.01    0.02
  -9  -2   0    0.00    0.02
   9  -2   0   -0.02    0.02
   9  -2   0   -0.01    0.02
  -9   2   0   -0.02    0.02
   9   2   0    0.01    0.02
   9   2   0    0.02    0.03
   9   2   0   -0.01    0.02
  -9   2   0   -0.02    0.02
   9  -2   0   -0.01    0.02
   9   2   0    0.00    0.03
  -9   2   0    0.02    0.02
  -9  -2   0    0.00    0.02
  -9  -2   0    0.01    0.03
   9  -2   0   -0.01    0.02
  -9  -2  -1   14.50    0.45
   9  -2   1   16.56    0.44
  -9   2   1   16.71    0.45
   9   2  -1   15.60    0.45
   9   2  -1   15.48    0.46
   9   2  -1   14.46    0.46
  -9   2   1   15.81    0.48
   9  -2   1   16.11    0.48
  -9  -2  -1   15.12    0.45
  -9  -2  -1   15.80    0.47
  -9   2   1   17.14    0.49
   9   2  -1   15.72    0.47
  -9   2   1   16.46    0.44
   9  -2   1   15.84    0.46
  -9  -2   1   15.12    0.45
   9   2   1   15.86    0.48
   9  -2  -1   16.14    0.48
  -9   2  -1   15.47    0.48
  -9   2  -1   15.62    0.46
  -9   2  -1   15.95    0.44
   9   2   1   15.83    0.47
  -9  -2   1   15.11    0.47
  -9  -2   1   15.23    0.45
   9  -2  -1   16.60    0.61
  -9   2  -1   15.89    0.49
   9   2   1   15.80    0.46
   9  -2  -1   16.69    0.45
   9  -2  -1   16.37    0.45
   9   2   1   15.16    0.47
   9   2  -2    0.57    0.07
  -9   2   2    0.43    0.06
  -9  -2  -2    0.59    0.08
  -9  -2  -2    0.38    0.06
   9  -2   2    0.36    0.06
   9  -2   2    0.33    0.05
   9  -2   2    0.34    0.06
  -9   2   2    0.39    0.06
   9   2  -2    0.50    0.06
  -9  -2  -2    0.45    0.06
   9  -2   2    0.39    0.05
   9   2  -2    0.56    0.06
  -9   2   2    0.45    0.05
   9   2   2    0.40    0.06
   9  -2  -2    0.36    0.06
  -9  -2   2    0.40    0.06
  -9  -2   2    0.44    0.05
  -9   2  -2    0.42    0.05
  -9  -2   2    0.37    0.06
  -9   2  -2    0.33    0.06
   9  -2  -2    0.40    0.05
   9  -2  -2    0.37    0.06
   9  -2  -2    0.40    0.07
  -9   2  -2    0.37    0.07
   9   2   2    0.58    0.07
   9   2   2    0.56    0.07
   9   2   2    0.49    0.07
  -9  -2  -3    7.58    0.29
  -9   2   3    8.01    0.31
   9  -2   3    8.50    0.30
  -9  -2  -3    8.06    0.30
  -9  -2  -3    7.82    0.28
  -9   2   3    8.04    0.25
  -9   2   3    8.50    0.29
   9   2  -3    8.11    0.26
  -9   2   3    8.23    0.28
   9   2  -3    8.32    0.29
   9  -2   3    7.65    0.30
   9   2  -3    7.57    0.29
   9  -2   3    8.36    0.27
   9  -2   3    8.43    0.31
  -9  -2   3    8.22    0.30
   9  -2  -3    8.04    0.28
  -9  -2   3    7.91    0.26
   9  -2  -3    8.21    0.25
   9  -2  -3    7.61    0.30
  -9   2  -3    8.16    0.26
   9   2   3    7.65    0.29
  -9   2  -3    8.16    0.30
  -9  -2   3    8.19    0.29
   9  -2  -3    8.02    0.29
   9   2   3    8.31    0.31
  -9  -2   3    8.20    0.27
   9   2   3    7.67    0.28
  -9   2  -3    8.12    0.31
   9   2   3    8.16    0.30
  -9   2  -3    8.01    0.31
   9   2  -4    0.13    0.04
   9  -2   4    0.16    0.04
   9   2  -4    0.23    0.04
  -9  -2  -4    0.15    0.04
   9   2  -4    0.18    0.04
  -9  -2  -4    0.23    0.06
  -9   2   4    0.21    0.06
  -9   2   4    0.26    0.05
   9  -2   4    0.19    0.05
   9   2  -4    0.23    0.05
  -9   2   4    0.16    0.03
  -9   2   4    0.22    0.04
   9  -2   4    0.18    0.05
  -9  -2  -4    0.20    0.04
   9  -2   4    0.21    0.05
   9  -2  -4    0.17    0.04
  -9   2  -4    0.17    0.05
  -9   2  -4    0.12    0.04
  -9  -2   4    0.18    0.05
   9   2   4    0.28    0.06
   9   2   4    0.32    0.06
  -9   2  -4    0.24    0.05
   9   2   4    0.26    0.06
  -9  -2   4    0.18    0.05
   9  -2  -4    0.19    0.04
   9  -2  -4    0.27    0.04
   9  -2  -4    0.27    0.06
  -9  -2   4    0.20    0.04
   9   2   4    0.29    0.05
  -9   2  -4    0.22    0.04
   9  -2   5    6.65    0.31
   9  -2   5    6.72    0.28
  -9  -2  -5    6.70    0.31
  -9   2   5    7.23    0.26
  -9  -2  -5    6.87    0.29
   9  -2   5    6.97    0.28
  -9   2   5    7.16    0.29
  -9   2   5    7.24    0.27
  -9  -2  -5    7.04    0.26
   9   2  -5    6.65    0.25
  -9   2   5    6.81    0.20
   9  -2   5    7.00    0.24
   9   2  -5    6.80    0.23
   9   2  -5    6.49    0.27
   9  -2  -5    7.07    0.27
   9   2   5    6.70    0.28
  -9  -2   5    6.53    0.28
  -9   2  -5    6.99    0.29
   9   2   5    6.22    0.27
  -9  -2   5    6.37    0.22
  -9   2  -5    6.67    0.31
   9   2   5    7.02    0.29
  -9   2  -5    7.02    0.29
   9   2   5    6.78    0.26
   9  -2  -5    6.79    0.26
  -9  -2   5    6.57    0.27
  -9   2  -5    6.91    0.24
   9  -2  -5    7.07    0.20
   9  -2   6    2.49    0.14
   9   2  -6    2.59    0.16
   9   2  -6    2.62    0.14
  -9   2   6    2.57    0.17
  -9   2   6    2.49    0.09
  -9  -2  -6    2.67    0.15
   9  -2   6    2.55    0.17
  -9   2   6    2.64    0.14
   9  -2   6    2.65    0.23
   9   2  -6    2.72    0.12
   9   2   6    2.61    0.15
   9  -2  -6    2.46    0.16
   9   2   6    2.58    0.17
   9   2   6    2.66    0.17
  -9   2  -6    2.41    0.16
  -9  -2   6    2.42    0.12
  -9   2  -6    2.55    0.17
   9  -2  -6    2.57    0.09
  -9   2  -6    2.51    0.14
   9   2  -7    3.50    0.19
  -9  -2  -7    3.14    0.20
   9   2  -7    3.22    0.14
  -9   2   7    3.27    0.20
  -9   2   7    3.06    0.16
   9   2  -7    3.21    0.16
   9  -2   7    3.41    0.20
   9  -2   7    3.21    0.17
  -9  -2  -7    3.01    0.20
  -9   2   7    3.44    0.20
   9   2   7    3.19    0.18
  -9   2  -7    3.45    0.19
  -9   2  -7    3.05    0.20
   9  -2  -7    3.38    0.19
  -9  -2   7    3.25    0.13
   9   2   7    3.42    0.20
  -9  -2   7    3.57    0.21
   9  -2  -7    2.94    0.17
   9  -2   8    0.60    0.09
   9  -2   8    0.90    0.10
  -9   2   8    0.81    0.08
   9   2  -8    0.79    0.08
   9   2  -8    0.68    0.09
  -9   2   8    0.50    0.09
  -9   2   8    0.56    0.10
   9   2  -8    0.82    0.07
  -9  -2  -8    0.80    0.10
  -9   2  -8    0.75    0.09
  -9  -2   8    0.95    0.11
   9   2   8    0.90    0.11
  -9   2  -8    0.74    0.12
  -9  -2   8    0.77    0.06
   9   2   8    0.65    0.10
   9  -2   9    2.35    0.16
  -9   2   9    2.52    0.18
   9   2  -9    2.36    0.17
  -9  -2  -9    2.42    0.18
  -9   2   9    2.29    0.13
   9  -2   9    2.29    0.18
   9   2  -9    2.42    0.14
  -9   2   9    2.63    0.20
   9   2   9    2.28    0.17
  -9  -2   9    2.29    0.17
  -9   2  -9    2.25    0.16
   9   2   9    2.13    0.17
  -9   2  -9    2.17    0.19
   9  -2  -9    2.39    0.15
  -9  -2   9    2.07    0.10
   9   2   9    2.46    0.17
  -9  -2   9    2.38    0.18
  -9   2  10    0.68    0.12
   9   2 -10    0.69    0.08
  -9  -2 -10    0.99    0.13
  -9   2  10    0.44    0.09
   9  -2  10    0.63    0.09
   9  -2  10    0.65    0.11
  -9   2  10    0.67    0.08
  -9   2 -10    0.63    0.12
  -9  -2  10    0.58    0.11
  -9  -2  10    0.63    0.11
   9   2  10    0.58    0.09
   9  -2 -10    0.74    0.09
  -9  -2  10    0.83    0.07
   9   2  10    0.59    0.09
  -9  -2  10    0.66    0.06
   9   2  10    0.57    0.10
  -9   2  11    3.46    0.23
   9  -2  11    3.46    0.20
   9  -2  11    3.31    0.20
   9  -2  11    3.63    0.24
  -9  -2 -11    3.56    0.25
   9   2 -11    3.55    0.18
  -9   2  11    3.63    0.25
  -9  -2  11    3.77    0.25
  -9  -2  11    3.68    0.15
   9  -2 -11    3.24    0.19
   9   2  11    3.41    0.21
   9   2  11    3.54    0.22
  -9  -2  11    3.28    0.13
   9   2  11    3.59    0.23
  -9   2 -11    3.97    0.26
  -9   2  12    0.48    0.11
  -9  -2 -12    0.49    0.11
   9  -2  12    0.52    0.11
   9  -2  12    0.64    0.10
   9  -2  12    0.48    0.08
   9   2 -12    0.58    0.08
  -9   2  12    0.53    0.10
   9   2  12    0.48    0.09
  -9  -2  12    0.54    0.06
  -9  -2  12    0.68    0.06
   9   2  12    0.50    0.10
   9  -2 -12    0.75    0.10
  -9  -2  12    0.43    0.09
  -9   2 -12    0.50    0.11
   9   2  12    0.45    0.09
  -9  -2  12    0.57    0.11
   9  -2  13    1.72    0.16
  -9   2  13    1.89    0.20
  -9  -2 -13    1.66    0.18
  -9   2  13    1.84    0.18
   9   2 -13    1.69    0.13
   9   2  13    1.67    0.17
  -9  -2  13    1.81    0.18
   9   2  13    1.41    0.15
   9  -2 -13    1.57    0.15
   9   2  13    1.84    0.18
  -9  -2  13    1.81    0.19
  -9  -2  13    1.40    0.08
  -9  -2  13    1.64    0.09
  -9   2 -13    2.01    0.21
  -9   2  14    0.03    0.08
  -9   2  14   -0.05    0.05
  -9  -2 -14   -0.01    0.06
   9   2 -14   -0.01    0.03
   9  -2  14   -0.13    0.05
   9  -2  14    0.01    0.05
   9  -2  14   -0.01    0.06
  -9   2 -14   -0.01    0.07
  -9  -2  14   -0.06    0.03
  -9  -2  14    0.04    0.07
   9   2  14   -0.06    0.04
   9   2  14    0.00    0.06
   9   2  14    0.01    0.05
   9  -2 -14   -0.04    0.04
  -9  -2  14   -0.05    0.02
  -9  -2  14   -0.01    0.06
  -9  -2 -15    0.67    0.14
   9  -2  15    0.67    0.14
   9  -2  15    0.64    0.13
  -9   2  15    0.88    0.16
  -9   2  15    0.55    0.13
   9   2 -15    0.66    0.11
   9   2  15    0.73    0.13
  -9  -2  15    0.83    0.15
  -9   2 -15    0.70    0.15
  -9  -2  15    0.89    0.15
   9   2  15    0.69    0.12
   9  -2 -15    0.63    0.10
  -9   2  16   -0.14    0.07
   9   2 -16   -0.10    0.04
   9  -2  16    0.00    0.07
  -9   2  16   -0.06    0.08
  -9  -2 -16   -0.02    0.07
   9  -2  16    0.01    0.06
   9   2  16   -0.06    0.06
  -9  -2  16    0.02    0.08
  -9   2 -16    0.01    0.07
   9   2  16   -0.08    0.06
   9  -2 -16   -0.13    0.06
  -9  -2  16   -0.01    0.07
  10  -2   0    0.69    0.07
  10  -2   0    0.81    0.08
  10  -2   0    0.52    0.07
 -10  -2   0    0.76    0.08
 -10   2   0    0.66    0.09
 -10   2   0    0.60    0.07
 -10   2   0    0.67    0.07
  10   2   0    0.66    0.08
 -10  -2   0    0.70    0.08
  10  -2   0    0.65    0.08
 -10   2   0    0.82    0.09
  10   2   0    0.85    0.09
 -10  -2  -1    0.03    0.02
  10  -2   1    0.05    0.03
 -10   2   1    0.02    0.03
  10   2  -1    0.03    0.03
  10   2  -1    0.00    0.02
 -10  -2  -1   -0.02    0.03
  10  -2   1    0.03    0.03
 -10   2   1    0.05    0.03
  10  -2   1    0.02    0.02
  10   2  -1    0.04    0.03
 -10   2   1    0.03    0.02
 -10  -2  -1    0.05    0.04
  10  -2   1    0.04    0.03
 -10   2   1    0.02    0.03
  10   2   1    0.03    0.04
  10  -2  -1    0.02    0.02
 -10   2  -1    0.00    0.02
  10  -2  -1    0.08    0.03
 -10   2  -1    0.07    0.03
  10  -2  -1    0.03    0.03
 -10  -2   1    0.03    0.04
 -10   2  -1    0.05    0.03
 -10   2  -1    0.04    0.03
  10   2   1    0.03    0.03
 -10  -2   1    0.02    0.02
  10  -2  -1    0.00    0.02
 -10  -2   1    0.10    0.04
  10   2   1    0.01    0.03
 -10   2   2    1.17    0.10
 -10  -2  -2    1.01    0.09
  10   2  -2    1.18    0.09
 -10  -2  -2    1.19    0.11
  10  -2   2    1.27    0.09
  10  -2   2    1.04    0.10
  10   2  -2    1.31    0.10
  10  -2   2    1.12    0.10
 -10   2   2    1.15    0.08
  10   2  -2    1.32    0.11
 -10   2   2    1.23    0.12
  10  -2   2    1.18    0.11
  10   2  -2    1.29    0.10
 -10   2   2    1.12    0.09
 -10  -2   2    1.15    0.11
 -10   2  -2    1.27    0.12
  10   2   2    1.24    0.11
 -10  -2   2    1.32    0.10
 -10   2  -2    1.12    0.10
 -10   2  -2    1.13    0.09
  10   2   2    1.04    0.10
  10   2   2    1.06    0.09
  10  -2  -2    1.03    0.10
 -10   2  -2    1.16    0.11
  10  -2  -2    1.01    0.08
 -10  -2   2    1.10    0.09
  10  -2  -2    1.23    0.11
  10   2   2    1.20    0.11
 -10  -2  -3    0.09    0.04
 -10   2   3    0.21    0.05
  10  -2   3    0.15    0.04
  10  -2   3    0.12    0.04
  10  -2   3    0.15    0.05
 -10  -2  -3    0.20    0.05
 -10   2   3    0.22    0.06
 -10   2   3    0.21    0.05
  10   2  -3    0.09    0.03
  10   2  -3    0.14    0.04
  10   2  -3    0.14    0.04
 -10   2   3    0.17    0.03
 -10  -2  -3    0.17    0.05
  10   2  -3    0.08    0.03
  10  -2   3    0.13    0.04
  10  -2  -3    0.17    0.04
 -10  -2   3    0.27    0.06
 -10  -2   3    0.23    0.05
 -10  -2   3    0.16    0.04
 -10   2  -3    0.15    0.04
  10  -2  -3    0.09    0.03
  10  -2  -3    0.10    0.04
  10   2   3    0.11    0.04
  10   2   3    0.23    0.05
 -10   2  -3    0.24    0.06
  10  -2  -3    0.17    0.05
  10   2   3    0.15    0.05
  10   2   3    0.20    0.05
 -10   2  -3    0.16    0.04
 -10   2  -3    0.20    0.05
  10  -2   4    0.00    0.02
 -10   2   4   -0.01    0.02
 -10   2   4    0.04    0.03
  10   2  -4    0.03    0.03
  10  -2   4    0.06    0.03
 -10   2   4    0.03    0.02
  10  -2   4    0.04    0.04
  10   2  -4    0.04    0.03
  10   2  -4    0.04    0.03
  10   2  -4    0.03    0.02
 -10  -2  -4    0.03    0.03
 -10   2  -4    0.04    0.03
 -10  -2   4    0.06    0.03
 -10   2  -4    0.07    0.03
  10  -2  -4    0.04    0.04
  10  -2  -4    0.06    0.02
  10   2   4    0.04    0.04
 -10   2  -4    0.03    0.04
 -10  -2   4    0.03    0.03
  10  -2  -4    0.02    0.03
  10   2   4    0.02    0.03
  10   2   4    0.02    0.03
 -10  -2   4    0.00    0.03
 -10  -2  -5    2.18    0.18
  10   2  -5    2.19    0.12
 -10   2   5    2.34    0.14
  10  -2   5    2.53    0.16
 -10   2   5    2.32    0.16
 -10   2   5    2.50    0.17
 -10   2   5    2.02    0.10
  10   2  -5    2.45    0.14
  10  -2   5    2.45    0.13
  10  -2   5    2.33    0.16
  10   2  -5    2.40    0.15
 -10  -2  -5    2.23    0.14
  10  -2  -5    2.37    0.10
 -10  -2   5    2.19    0.18
 -10   2  -5    2.33    0.17
  10  -2  -5    2.03    0.14
  10  -2  -5    2.45    0.15
  10   2   5    2.13    0.15
  10   2   5    2.33    0.16
  10   2   5    2.26    0.14
 -10  -2   5    2.07    0.11
 -10   2  -5    2.41    0.17
 -10   2  -5    2.24    0.13
  10  -2   6    0.73    0.08
  10   2  -6    0.77    0.10
 -10   2   6    0.71    0.05
  10  -2   6    0.61    0.09
 -10   2   6    0.74    0.08
 -10   2   6    0.69    0.10
 -10  -2  -6    0.79    0.10
  10   2  -6    0.69    0.07
 -10  -2  -6    0.54    0.08
  10   2  -6    0.66    0.08
  10   2   6    0.59    0.09
 -10   2  -6    0.75    0.08
 -10   2  -6    0.57    0.09
 -10  -2   6    0.62    0.06
 -10  -2   6    0.87    0.11
 -10   2  -6    0.86    0.11
  10  -2  -6    0.80    0.10
  10   2   6    0.53    0.08
  10   2   6    0.47    0.08
 -10   2   7    1.06    0.09
  10   2  -7    0.92    0.07
  10  -2   7    1.09    0.12
 -10   2   7    1.02    0.05
 -10  -2  -7    0.93    0.11
  10  -2   7    1.10    0.10
  10   2  -7    0.94    0.11
  10   2  -7    0.84    0.10
 -10   2   7    1.06    0.12
 -10   2   7    1.16    0.14
 -10  -2   7    1.22    0.13
  10   2   7    0.92    0.11
 -10  -2   7    1.05    0.07
 -10   2  -7    1.10    0.10
  10  -2  -7    0.95    0.11
  10   2   7    1.04    0.11
 -10   2  -7    1.21    0.13
 -10  -2  -8    0.50    0.09
 -10   2   8    0.34    0.07
  10  -2   8    0.52    0.08
  10   2  -8    0.60    0.06
  10  -2   8    0.58    0.11
  10   2  -8    0.40    0.08
 -10   2   8    0.43    0.09
  10   2  -8    0.51    0.07
 -10   2   8    0.54    0.07
 -10  -2   8    0.42    0.05
  10   2   8    0.37    0.08
 -10   2  -8    0.56    0.07
  10  -2  -8    0.45    0.07
  10   2   8    0.49    0.08
 -10   2  -8    0.43    0.10
 -10  -2   8    0.41    0.09
 -10  -2  -9    0.35    0.09
 -10   2   9    0.27    0.05
 -10   2   9    0.30    0.07
 -10   2   9    0.26    0.08
  10  -2   9    0.32    0.07
  10   2  -9    0.40    0.05
  10   2  -9    0.27    0.05
  10   2  -9    0.28    0.07
  10  -2   9    0.36    0.09
  10  -2  -9    0.22    0.05
 -10  -2   9    0.34    0.08
 -10   2  -9    0.25    0.09
 -10  -2   9    0.25    0.07
  10   2   9    0.27    0.06
 -10  -2   9    0.22    0.04
  10   2   9    0.36    0.08
  10   2   9    0.36    0.08
  10  -2  10    0.20    0.06
 -10   2  10    0.09    0.06
 -10   2  10    0.24    0.08
  10   2 -10    0.13    0.04
 -10  -2 -10    0.20    0.07
  10  -2  10    0.16    0.07
  10  -2  10    0.11    0.04
 -10   2 -10    0.12    0.06
 -10  -2  10    0.11    0.03
  10   2  10    0.03    0.04
 -10  -2  10    0.09    0.03
  10   2  10    0.15    0.07
 -10  -2  10    0.12    0.06
 -10  -2  10    0.19    0.07
  10  -2 -10    0.12    0.04
  10   2  10    0.10    0.06
 -10  -2 -11    0.45    0.10
  10   2 -11    0.35    0.06
  10  -2  11    0.31    0.07
  10  -2  11    0.30    0.07
 -10   2  11    0.29    0.07
  10  -2  11    0.32    0.09
 -10   2  11    0.47    0.12
  10   2  11    0.25    0.08
 -10  -2  11    0.37    0.10
  10   2  11    0.19    0.06
 -10  -2  11    0.21    0.04
  10   2  11    0.31    0.08
 -10  -2  11    0.19    0.04
 -10   2 -11    0.29    0.09
 -10  -2  11    0.22    0.07
  10  -2  12   -0.03    0.05
  10  -2  12    0.02    0.05
  10  -2  12   -0.04    0.03
  10   2 -12   -0.06    0.03
 -10   2  12   -0.01    0.05
 -10  -2 -12   -0.03    0.06
  10   2  12   -0.04    0.03
  10   2  12    0.10    0.06
 -10  -2  12    0.00    0.02
  10  -2 -12   -0.02    0.04
  10   2  12   -0.03    0.05
 -10  -2  12   -0.03    0.05
 -10  -2  12    0.01    0.02
 -10  -2  12    0.02    0.05
  10  -2  13   -0.01    0.06
 -10  -2 -13    0.06    0.07
  10   2 -13    0.04    0.04
 -10   2  13    0.04    0.07
  10  -2  13   -0.03    0.05
 -10   2  13    0.03    0.06
  10   2  13   -0.03    0.05
 -10  -2  13    0.02    0.05
  10   2  13    0.20    0.07
  10  -2 -13   -0.05    0.04
 -10  -2  13    0.06    0.08
 -10   2 -13   -0.01    0.06
  10  -2  14   -0.03    0.07
 -10  -2 -14   -0.04    0.07
 -10   2  14   -0.07    0.08
  10   2 -14   -0.02    0.04
  10  -2  14   -0.02    0.05
 -10   2  14    0.03    0.06
 -10  -2  14    0.02    0.07
  10   2  14    0.06    0.07
 -10  -2  14   -0.01    0.07
  10  -2 -14   -0.03    0.05
  10   2  14    0.01    0.05
 -10   2 -14    0.13    0.08
 -10   2  15    0.01    0.08
 -10   2  15    0.04    0.08
 -10  -2 -15    0.09    0.08
  10   2 -15    0.11    0.05
  10  -2  15    0.02    0.08
  10  -2  15    0.11    0.06
 -10  -2  15    0.05    0.07
  10   2  15    0.09    0.07
  10   2  15    0.00    0.07
 -10   2 -15    0.06    0.09
 -10  -2  15    0.11    0.07
  10  -2 -15   -0.02    0.04
 -10   2  16    0.05    0.08
  10  -2  16    0.08    0.07
 -10   2  16   -0.02    0.09
  10  -2  16   -0.03    0.07
 -10  -2 -16   -0.05    0.08
  10   2  16    0.04    0.08
 -10  -2  16   -0.15    0.08
 -10   2 -16    0.10    0.10
  10   2  16    0.04    0.07
 -10  -2  16    0.07    0.09
  11   2   0   -0.02    0.02
  11  -2   0    0.01    0.02
  11  -2   0    0.01    0.03
 -11   2   0    0.00    0.03
 -11   2   0   -0.01    0.02
  11   2   0   -0.05    0.02
 -11  -2   0   -0.03    0.03
 -11  -2   0    0.02    0.03
  11   2   0   -0.01    0.02
  11  -2   0    0.05    0.03
 -11  -2   0    0.02    0.03
  11   2   0    0.01    0.03
 -11   2   0   -0.02    0.03
  11  -2   0   -0.04    0.02
 -11   2   0    0.02    0.03
 -11  -2  -1    0.99    0.10
 -11   2   1    1.03    0.11
 -11  -2  -1    1.02    0.11
 -11   2   1    0.87    0.11
 -11   2   1    0.90    0.10
  11  -2   1    0.86    0.09
 -11   2   1    0.82    0.08
 -11  -2  -1    1.16    0.10
  11   2  -1    0.90    0.09
  11   2  -1    0.97    0.10
  11  -2   1    0.96    0.09
  11   2  -1    0.76    0.09
  11   2  -1    0.94    0.09
  11  -2   1    0.99    0.10
 -11   2  -1    0.91    0.08
  11  -2  -1    1.03    0.10
  11   2   1    0.89    0.09
 -11   2  -1    0.95    0.10
 -11  -2   1    0.91    0.09
 -11   2  -1    1.00    0.11
  11   2   1    0.82    0.09
 -11   2  -1    0.76    0.08
  11  -2  -1    0.94    0.09
  11   2   1    1.02    0.10
 -11  -2   1    1.13    0.11
  11  -2  -1    1.07    0.09
  11   2   1    0.77    0.09
  11  -2   2    8.33    0.33
 -11  -2  -2    8.27    0.32
  11   2  -2    8.27    0.32
 -11  -2  -2    7.99    0.31
 -11  -2  -2    8.29    0.30
  11  -2   2    8.50    0.32
 -11   2   2    8.36    0.32
  11   2  -2    8.15    0.32
 -11   2   2    8.21    0.28
  11   2  -2    8.44    0.29
 -11   2   2    8.66    0.30
  11  -2   2    8.55    0.29
 -11   2  -2    7.86    0.28
 -11  -2   2    8.40    0.29
  11   2   2    8.10    0.32
 -11   2  -2    8.58    0.34
  11  -2  -2    8.75    0.30
 -11   2  -2    8.30    0.31
  11   2   2    8.20    0.30
 -11  -2   2    8.74    0.33
  11  -2  -2    8.66    0.28
  11  -2  -2    8.43    0.32
  11   2   2    8.37    0.32
  11   2   2    8.34    0.33
 -11  -2   2    7.85    0.30
  11   2  -3    3.39    0.19
 -11   2   3    3.22    0.17
 -11   2   3    3.30    0.15
 -11   2   3    3.28    0.20
  11  -2   3    3.52    0.16
 -11  -2  -3    3.34    0.19
 -11  -2  -3    3.42    0.17
  11   2  -3    3.31    0.18
  11   2  -3    3.31    0.16
  11  -2   3    3.57    0.20
  11   2  -3    3.31    0.18
 -11   2   3    3.44    0.18
  11   2   3    3.47    0.20
 -11   2  -3    3.41    0.16
  11   2   3    3.40    0.18
  11  -2  -3    3.24    0.15
 -11   2  -3    3.57    0.20
  11  -2  -3    3.30    0.17
  11   2   3    3.25    0.19
 -11  -2   3    3.41    0.16
 -11   2  -3    3.41    0.20
 -11  -2   3    3.29    0.19
  11   2   3    3.47    0.19
  11  -2  -3    3.41    0.19
 -11  -2  -4    0.33    0.06
 -11   2   4    0.27    0.05
 -11   2   4    0.36    0.05
  11   2  -4    0.51    0.07
  11  -2   4    0.43    0.08
  11  -2   4    0.44    0.06
 -11  -2  -4    0.47    0.10
  11   2  -4    0.42    0.07
 -11   2   4    0.30    0.07
  11  -2   4    0.49    0.08
 -11   2   4    0.44    0.07
 -11   2  -4    0.44    0.08
 -11  -2   4    0.33    0.08
  11   2   4    0.36    0.07
 -11   2  -4    0.48    0.09
  11  -2  -4    0.42    0.07
  11   2   4    0.45    0.08
 -11   2  -4    0.55    0.07
  11  -2  -4    0.33    0.06
 -11  -2   4    0.36    0.05
  11   2   4    0.43    0.08
  11  -2  -4    0.50    0.06
 -11   2   5    2.38    0.17
 -11   2   5    2.15    0.14
 -11   2   5    2.04    0.10
  11   2  -5    2.24    0.14
  11   2  -5    2.09    0.15
 -11  -2  -5    2.32    0.17
  11   2  -5    2.25    0.12
  11  -2   5    1.87    0.15
 -11  -2  -5    2.30    0.21
  11  -2   5    2.11    0.13
  11  -2  -5    2.00    0.14
  11  -2  -5    2.13    0.10
  11  -2  -5    2.02    0.14
 -11   2  -5    2.24    0.15
  11   2   5    2.02    0.15
 -11   2  -5    2.25    0.17
 -11   2  -5    2.28    0.17
  11   2   5    2.14    0.14
 -11  -2   5    2.28    0.17
 -11  -2   5    2.03    0.12
  11   2   5    2.11    0.16
  11   2  -6    1.50    0.10
 -11   2   6    1.40    0.08
 -11   2   6    1.66    0.15
  11  -2   6    1.44    0.14
  11   2  -6    1.52    0.14
  11  -2   6    1.40    0.11
 -11   2   6    1.51    0.12
 -11  -2  -6    1.50    0.14
  11   2  -6    1.41    0.11
  11  -2  -6    1.33    0.12
 -11   2  -6    1.50    0.12
 -11   2  -6    1.66    0.16
 -11  -2   6    1.56    0.15
  11   2   6    1.43    0.12
  11  -2  -6    1.28    0.07
 -11  -2   6    1.29    0.09
  11   2   6    1.45    0.13
 -11   2  -6    1.49    0.15
  11  -2  -6    1.35    0.13
  11   2  -7    2.68    0.16
 -11   2   7    2.35    0.17
[truncated: 2,602,144 more chars]
