# Supplementary material for: Novel Re(I) Complexes as Potential Selective Theranostic Agents in Cancer Cells and In Vivo in Caenorhabditis elegans Tumoral Strains
Source: J Med Chem. 2024 Mar 7;67(10):7891–910. doi: 10.1021/acs.jmedchem.3c01869 (PMC11129195; doi:10.1021/acs.jmedchem.3c01869)
Supplement: Supplementary file 4 — jm3c01869_si_006.csv [file jm3c01869_si_006.csv]

Compound;SMILES
Re1;Cl[Re]1([N]2=C(C3=CC=CC=[N]31)N(CCCC)C4=CC=C(C(OC)=O)C=C42)(C=O)(C=O)C=O
Re2;Cl[Re]1([N]2=C(C3=CC=C(C=CC=C4)C4=[N]31)N(CCCC)C5=CC=C(C(OC)=O)C=C52)(C=O)(C=O)C=O
Re3;Cl[Re]1([N]2=C(C3=[N]1C4=C(C=CC=C4)S3)N(CCCC)C5=CC=C(C(OC)=O)C=C52)(C=O)(C=O)C=O
Re4;COC(C1=CC=C(N(CCCC)C(C2=CC=CC=[N]23)=[N]4[Re]3([N]5=CC=CC=C5)(C=O)(C=O)C=O)C4=C1)=O.FP(F)(F)(F)(F)F
Re5;COC(C1=CC=C(N(CCCC)C(C2=CC=C(C=CC=C3)C3=[N]24)=[N]5[Re]4([N]6=CC=CC=C6)(C=O)(C=O)C=O)C5=C1)=O.FP(F)(F)(F)(F)F
Re6;COC(C1=CC=C(N(CCCC)C(C2=[N]3C4=C(C=CC=C4)S2)=[N]5[Re]3([N]6=CC=CC=C6)(C=O)(C=O)C=O)C5=C1)=O.FP(F)(F)(F)(F)F
Re7;COC(C1=CC=C(N(CCCC)C(C2=CC=CC=[N]23)=[N]4[Re]3([N]5=CC=C(N(C)C)C=C5)(C=O)(C=O)C=O)C4=C1)=O.FP(F)(F)(F)(F)F
Re8;COC(C1=CC=C(N(CCCC)C(C2=CC=C(C=CC=C3)C3=[N]24)=[N]5[Re]4([N]6=CC=C(N(C)C)C=C6)(C=O)(C=O)C=O)C5=C1)=O.FP(F)(F)(F)(F)F
Re9;COC(C1=CC=C(N(CCCC)C(C2=[N]3C4=C(C=CC=C4)S2)=[N]5[Re]3([N]6=CC=C(N(C)C)C=C6)(C=O)(C=O)C=O)C5=C1)=O.FP(F)(F)(F)(F)F
	IC50 values micro molar
Complex	HeLa	A2780	BGM	SF
Re1	17.3 ± 1.1	7.3 ± 0.3	100	13.7
Re2	5.0 ± 0.2	5.1 ± 0.1	100	19.6
Re3	4.4 ± 0.3	5.1 ± 0.4	100	19.6
Re4	10.6 ± 0.6	2.0 ± 0.1	17.1 ± 1.0	8.6
Re5	4.2 ± 0.4	0.89 ± 0.07	10.5 ± 0.3	11.8
Re6	5.4 ± 0.3	1.2 ± 0.1	23.0 ± 8.6	19.2
Re7	9.1 ± 1.0	0.92 ± 0.08	48.6 ± 2.3	52.8
Re8	3.1 ±0.2	0.49 ± 0.07	9.0 ± 0.4	18.4
Re9	1.9 ± 0.1	0.30 ± 0.03	11.3 ± 1.0	37.7
Cisplatin	23.3 ± 2.0	2.9 ± 0.4	6.8 ± .9	2.3
