# Supplementary material for: Novel Re(I) Complexes as Potential Selective Theranostic Agents in Cancer Cells and In Vivo in Caenorhabditis elegans Tumoral Strains
Source: J Med Chem. 2024 Mar 7;67(10):7891–910. doi: 10.1021/acs.jmedchem.3c01869 (PMC11129195; doi:10.1021/acs.jmedchem.3c01869)
Supplement: Supplementary file 5 — jm3c01869_si_007.cif [file jm3c01869_si_007.cif]

data_re3_m4_final
_audit_creation_date               2024-01-11
_audit_creation_method
;
Olex2 1.5
(compiled 2023.08.24 svn.re1ec1418 for OlexSys, GUI svn.r6817)
;
_shelx_SHELXL_version_number       '2017/1'
_audit_contact_author_address      ?
_audit_contact_author_email        ?
_audit_contact_author_name         ''
_audit_contact_author_phone        ?
_publ_contact_author_id_orcid      ?
_publ_section_references
;
Dolomanov, O.V., Bourhis, L.J., Gildea, R.J, Howard, J.A.K. & Puschmann, H.
 (2009), J. Appl. Cryst. 42, 339-341.

Sheldrick, G.M. (2008). Acta Cryst. A64, 112-122.

Sheldrick, G.M. (2015). Acta Cryst. A71, 3-8.
;
_chemical_name_common              ?
_chemical_name_systematic          ?
_chemical_formula_moiety           'C23 H19 Cl N3 O5 Re S, C H Cl3'
_chemical_formula_sum              'C24 H20 Cl4 N3 O5 Re S'
_chemical_formula_weight           790.49
_chemical_melting_point            ?
_chemical_oxdiff_formula           C23H19ClReN3O5S

# start Validation Reply Form
_vrf_PLAT342_re3_m4_final
;
PROBLEM: Low Bond Precision on C-C Bonds ............... 0.021 Ang.
RESPONSE: Extremely poor-quality crystal owing to its highly
anisotropic needle-shaped nature resulted in poor data with a high
Rint value and an overall lower-X-ray-quality model and hence 
low bond precision. The reported crystal sizes mid and min are
only estimated and even smaller. However, this does not extend to an incorrect 
atom type or structure configuration assignment. The refined structure
has been authenticated by spectroscopic data and a solvate-free
structure of the same compound.
;
# end Validation Reply Form

loop_
  _atom_type_symbol
  _atom_type_description
  _atom_type_scat_dispersion_real
  _atom_type_scat_dispersion_imag
  _atom_type_scat_source
 'C' 'C' 0.0181 0.0091 'International Tables Vol C Tables 4.2.6.8 and 6.1.1.4'
 'H' 'H' 0.0000 0.0000 'International Tables Vol C Tables 4.2.6.8 and 6.1.1.4'
 'Cl' 'Cl' 0.3639 0.7018 'International Tables Vol C Tables 4.2.6.8 and 6.1.1.4'
 'N' 'N' 0.0311 0.0180 'International Tables Vol C Tables 4.2.6.8 and 6.1.1.4'
 'O' 'O' 0.0492 0.0322 'International Tables Vol C Tables 4.2.6.8 and 6.1.1.4'
 'Re' 'Re' -5.2083 5.8923
 'International Tables Vol C Tables 4.2.6.8 and 6.1.1.4'
 'S' 'S' 0.3331 0.5567 'International Tables Vol C Tables 4.2.6.8 and 6.1.1.4'

_shelx_space_group_comment
;
The symmetry employed for this shelxl refinement is uniquely defined
by the following loop, which should always be used as a source of
symmetry information in preference to the above space-group names.
They are only intended as comments.
;
_space_group_crystal_system        'monoclinic'
_space_group_IT_number             14
_space_group_name_H-M_alt          'P 1 21/c 1'
_space_group_name_Hall             '-P 2ybc'
loop_
  _space_group_symop_operation_xyz
 'x, y, z'
 '-x, y+1/2, -z+1/2'
 '-x, -y, -z'
 'x, -y-1/2, z-1/2'

_cell_length_a                     11.4025(9)
_cell_length_b                     24.8750(15)
_cell_length_c                     10.1631(7)
_cell_angle_alpha                  90
_cell_angle_beta                   97.960(8)
_cell_angle_gamma                  90
_cell_volume                       2854.9(3)
_cell_formula_units_Z              4
_cell_measurement_reflns_used      3643
_cell_measurement_temperature      149.99(10)
_cell_measurement_theta_max        67.5720
_cell_measurement_theta_min        3.9040
_shelx_estimated_absorpt_T_max     0.670
_shelx_estimated_absorpt_T_min     0.395
_exptl_absorpt_coefficient_mu      12.798
_exptl_absorpt_correction_T_max    0.65081
_exptl_absorpt_correction_T_min    0.62957
_exptl_absorpt_correction_type     sphere
_exptl_absorpt_process_details
;
CrysAlisPro 1.171.41.90a (Rigaku Oxford Diffraction, 2020)
Spherical absorption correction
using equivalent radius and absorption coefficient.
Empirical absorption correction using spherical harmonics,
implemented in SCALE3 ABSPACK scaling algorithm.
;
_exptl_absorpt_special_details     ?
_exptl_crystal_colour              'clear orange'
_exptl_crystal_colour_lustre       clear
_exptl_crystal_colour_primary      orange
_exptl_crystal_density_diffrn      1.839
_exptl_crystal_density_meas        ?
_exptl_crystal_density_method      'not measured'
_exptl_crystal_description         needle
_exptl_crystal_F_000               1536
loop_
  _exptl_crystal_face_index_h
  _exptl_crystal_face_index_k
  _exptl_crystal_face_index_l
  _exptl_crystal_face_perp_dist
 7 1 -2 0.0142
 -7 3 3 0.0093
 2 15 2 0.0261
 -1 -15 -2 0.0467
 5 -10 2 0.0373
 -5 9 -2 0.0067
 -1 -8 6 0.0215
 1 9 -5 0.0103

_exptl_crystal_size_max            0.089
_exptl_crystal_size_mid            0.04
_exptl_crystal_size_min            0.034
_exptl_crystal_size_rad            0.025
loop_
  _exptl_oxdiff_crystal_face_indexfrac_h
  _exptl_oxdiff_crystal_face_indexfrac_k
  _exptl_oxdiff_crystal_face_indexfrac_l
  _exptl_oxdiff_crystal_face_x
  _exptl_oxdiff_crystal_face_y
  _exptl_oxdiff_crystal_face_z
 7.1730 0.8388 -2.4808 -0.2138 -0.8902 0.4024
 -6.9038 2.7677 2.9328 0.1864 0.7722 -0.6074
 1.7186 15.0166 1.6645 -0.1314 -0.5635 -0.8156
 -0.9541 -15.1701 -1.9660 0.1099 0.4744 0.8734
 5.0942 -9.9273 1.8665 0.6297 -0.4845 0.6072
 -5.1168 9.3884 -2.1532 -0.6556 0.5041 -0.5622
 -0.9112 -8.4419 5.6115 0.9817 0.1832 0.0524
 0.7820 9.0516 -5.4497 -0.9782 -0.1824 -0.0995

_exptl_transmission_factor_max     ?
_exptl_transmission_factor_min     ?
_diffrn_reflns_av_R_equivalents    0.1666
_diffrn_reflns_av_unetI/netI       0.1427
_diffrn_reflns_Laue_measured_fraction_full  0.999
_diffrn_reflns_Laue_measured_fraction_max  0.999
_diffrn_reflns_limit_h_max         13
_diffrn_reflns_limit_h_min         -13
_diffrn_reflns_limit_k_max         17
_diffrn_reflns_limit_k_min         -29
_diffrn_reflns_limit_l_max         10
_diffrn_reflns_limit_l_min         -12
_diffrn_reflns_number              21897
_diffrn_reflns_point_group_measured_fraction_full  0.999
_diffrn_reflns_point_group_measured_fraction_max  0.999
_diffrn_reflns_theta_full          67.059
_diffrn_reflns_theta_max           67.059
_diffrn_reflns_theta_min           3.554
_diffrn_ambient_environment        N~2~
_diffrn_ambient_temperature        149.99(10)
_diffrn_detector                   'Hybrid Pixel Array Detector'
_diffrn_detector_area_resol_mean   10.0000
_diffrn_detector_type              HyPix
_diffrn_measured_fraction_theta_full  0.999
_diffrn_measured_fraction_theta_max  0.999
_diffrn_measurement_details
;
List of Runs (angles in degrees, time in seconds):

  # Type    Start    End  Width  t~exp~   \w     \q     \k     \f   Frames
--------------------------------------------------------------------------
  1  \w    -18.00   8.00   0.50   20.00    --  -48.48  44.00 -66.00   52
  2  \w   -119.00 -60.00   0.50   20.00    --  -48.48 -44.00 142.00  118
  3  \w     71.00  96.00   0.50   20.00    --   48.48  44.00 -66.00   50
  4  \w    -20.00  44.00   0.50   20.00    --   48.48 -44.00 142.00  128
  5  \w   -145.00-120.00   0.50   82.00    --  -90.00 -44.00 142.00   50
  6  \w    -45.00 -18.00   0.50   82.00    --  -90.00  44.00 -66.00   54
  7  \w    109.00 178.00   0.50   82.00    --  109.71  44.00 -66.00  138
  8  \w    -23.00  21.00   0.50   20.00    --   48.48 -19.00 -90.00   88
  9  \w     87.00 119.00   0.50   20.00    --   48.48 178.00  30.00   64
 10  \w    -21.00  13.00   0.50   20.00    --   48.48 -19.00   0.00   68
 11  \w    -22.00  21.00   0.50   20.00    --   48.48 -19.00  30.00   86
 12  \w    -84.00 -23.00   0.50   82.00    --  -90.00 125.00   0.00  122
 13  \w    -48.00 -23.00   0.50   82.00    --  -90.00  38.00  60.00   50
 14  \w    -48.00 -23.00   0.50   82.00    --  -90.00  38.00 -90.00   50
 15  \w    -48.00 -18.00   0.50   82.00    --  -90.00  38.00  30.00   60
 16  \w    -71.00 -27.00   0.50   82.00    --  -90.00  57.00 120.00   88
 17  \w    -70.00 -18.00   0.50   82.00    --  -90.00  57.00 150.00  104
 18  \w    -48.00 -23.00   0.50   82.00    --  -90.00  38.00 120.00   50
 19  \w    -79.00 -30.00   0.50   82.00    --  -90.00 125.00 -30.00   98
 20  \w    -48.00 -18.00   0.50   82.00    --  -90.00  38.00 -30.00   60
 21  \w    -54.00 -28.00   0.50   82.00    --  -90.00  57.00  90.00   52
 22  \w    -44.00 -18.00   0.50   82.00    --  -90.00  38.00-120.00   52
 23  \w    -47.00 -18.00   0.50   82.00    --  -90.00  38.00  90.00   58
 24  \w    -71.00 -19.00   0.50   82.00    --  -90.00  57.00-150.00  104
 25  \w     47.00  96.00   0.50   82.00    --  109.71 -77.00 150.00   98
 26  \w     86.00 111.00   0.50   82.00    --  109.71-125.00  30.00   50
 27  \w     43.00  69.00   0.50   82.00    --  109.71-125.00  30.00   52
 28  \w     50.00  99.00   0.50   82.00    --  109.71 -77.00-150.00   98
 29  \w    124.00 165.00   0.50   82.00    --  109.71  38.00-120.00   82
;
_diffrn_measurement_device         'four-circle diffractometer'
_diffrn_measurement_device_type    'XtaLAB Synergy, Dualflex, HyPix'
_diffrn_measurement_method         '\w scans'
_diffrn_orient_matrix_type        
 'CrysAlisPro convention (1999,Acta A55,543-557)'
_diffrn_orient_matrix_UB_11        0.0211879000
_diffrn_orient_matrix_UB_12        -0.0265249000
_diffrn_orient_matrix_UB_13        0.1384757000
_diffrn_orient_matrix_UB_21        -0.1283605000
_diffrn_orient_matrix_UB_22        -0.0206939000
_diffrn_orient_matrix_UB_23        -0.0193197000
_diffrn_orient_matrix_UB_31        0.0406158000
_diffrn_orient_matrix_UB_32        -0.0520485000
_diffrn_orient_matrix_UB_33        -0.0623630000
_diffrn_radiation_monochromator    mirror
_diffrn_radiation_probe            x-ray
_diffrn_radiation_type             'Cu K\a'
_diffrn_radiation_wavelength       1.54184
_diffrn_source                     'micro-focus sealed X-ray tube'
_diffrn_source_type                'PhotonJet (Cu) X-ray Source'
_reflns_Friedel_coverage           0.000
_reflns_Friedel_fraction_full      .
_reflns_Friedel_fraction_max       .
_reflns_number_gt                  3142
_reflns_number_total               5088
_reflns_special_details
;
 Reflections were merged by SHELXL according to the crystal
 class for the calculation of statistics and refinement.
 
 Structure factors included contributions from the .fab file.
 
 _reflns_Friedel_fraction is defined as the number of unique
 Friedel pairs measured divided by the number that would be
 possible theoretically, ignoring centric projections and
 systematic absences.
;
_reflns_threshold_expression       'I > 2\s(I)'
_computing_cell_refinement         'CrysAlisPro 1.171.41.90a (Rigaku OD, 2020)'
_computing_data_collection         'CrysAlisPro 1.171.41.90a (Rigaku OD, 2020)'
_computing_data_reduction          'CrysAlisPro 1.171.41.90a (Rigaku OD, 2020)'
_computing_molecular_graphics      'Olex2 1.5 (Dolomanov et al., 2009)'
_computing_publication_material    'Olex2 1.5 (Dolomanov et al., 2009)'
_computing_structure_refinement    'XL  (Sheldrick, 2008)'
_computing_structure_solution      'SHELXT 2014/5 (Sheldrick, 2014)'
_refine_diff_density_max           2.263
_refine_diff_density_min           -2.087
_refine_diff_density_rms           0.213
_refine_ls_extinction_coef         0.00064(8)
_refine_ls_extinction_expression  
 'Fc^*^=kFc[1+0.001xFc^2^\l^3^/sin(2\q)]^-1/4^'
_refine_ls_extinction_method       'SHELXL-2017/1 (Sheldrick 2017)'
_refine_ls_goodness_of_fit_ref     1.042
_refine_ls_hydrogen_treatment      constr
_refine_ls_matrix_type             full
_refine_ls_number_parameters       346
_refine_ls_number_reflns           5088
_refine_ls_number_restraints       0
_refine_ls_R_factor_all            0.1394
_refine_ls_R_factor_gt             0.0794
_refine_ls_restrained_S_all        1.042
_refine_ls_shift/su_max            0.000
_refine_ls_shift/su_mean           0.000
_refine_ls_structure_factor_coef   Fsqd
_refine_ls_weighting_details      
 'w=1/[\s^2^(Fo^2^)+50.1027P] where P=(Fo^2^+2Fc^2^)/3'
_refine_ls_weighting_scheme        calc
_refine_ls_wR_factor_gt            0.1559
_refine_ls_wR_factor_ref           0.1852
_refine_special_details
;
Refinement of F^2^ against ALL reflections. The weighted R-factor wR and
 goodness of fit S are based on F^2^, conventional R-factors R are based
 on F, with F set to zero for negative F^2^. The threshold expression of
 F^2^ > 2sigma(F^2^) is used only for calculating R-factors(gt) etc. and is
 not relevant to the choice of reflections for refinement.  R-factors based
 on F^2^ are statistically about twice as large as those based on F, and R-
 factors based on ALL data will be even larger.
;
_olex2_refinement_description
;
1. Fixed Uiso
 At 1.2 times of:
  All C(H) groups, All C(H,H) groups
 At 1.5 times of:
  All C(H,H,H) groups
2.a Ternary CH refined with riding coordinates:
 C012(H012)
2.b Secondary CH2 refined with riding coordinates:
 C10(H10A,H10B), C11(H11A,H11B), C12(H12A,H12B)
2.c Aromatic/amide H refined with riding coordinates:
 C2(H2), C4(H4), C5(H5), C19(H19), C20(H20), C21(H21), C22(H22)
2.d Idealised Me refined as rotating group:
 C9(H9A,H9B,H9C), C13(H13A,H13B,H13C)
;
_atom_sites_solution_hydrogens     geom
_atom_sites_solution_primary       dual
_atom_sites_solution_secondary     ?
loop_
  _atom_site_label
  _atom_site_type_symbol
  _atom_site_fract_x
  _atom_site_fract_y
  _atom_site_fract_z
  _atom_site_U_iso_or_equiv
  _atom_site_adp_type
  _atom_site_occupancy
  _atom_site_site_symmetry_order
  _atom_site_calc_flag
  _atom_site_refinement_flags_posn
  _atom_site_refinement_flags_adp
  _atom_site_refinement_flags_occupancy
  _atom_site_disorder_assembly
  _atom_site_disorder_group
 Re1 Re 0.43232(6) 0.34873(2) 0.70422(6) 0.0379(3) Uani 1 1 d . . . . .
 Cl1 Cl 0.5926(3) 0.41132(14) 0.7986(4) 0.0472(10) Uani 1 1 d . . . . .
 S1 S 0.3557(3) 0.49254(14) 0.4099(3) 0.0367(9) Uani 1 1 d . . . . .
 O1 O 0.1954(11) 0.3549(5) 1.1900(10) 0.064(3) Uani 1 1 d . . . . .
 O2 O 0.1011(13) 0.4268(5) 1.2607(13) 0.075(4) Uani 1 1 d . . . . .
 O3 O 0.2366(11) 0.2714(5) 0.5906(12) 0.065(3) Uani 1 1 d . . . . .
 O4 O 0.6263(12) 0.2731(5) 0.6410(13) 0.068(3) Uani 1 1 d . . . . .
 O5 O 0.4336(13) 0.2851(5) 0.9614(12) 0.071(4) Uani 1 1 d . . . . .
 N1 N 0.4139(11) 0.4024(4) 0.5287(12) 0.039(3) Uani 1 1 d . . . . .
 N2 N 0.3189(12) 0.4145(5) 0.7470(11) 0.043(3) Uani 1 1 d . . . . .
 N3 N 0.2581(10) 0.4986(5) 0.7121(12) 0.040(3) Uani 1 1 d . . . . .
 C1 C 0.2610(12) 0.4316(6) 0.8537(15) 0.040(4) Uani 1 1 d . . . . .
 C2 C 0.2409(14) 0.4023(7) 0.9657(15) 0.048(4) Uani 1 1 d . . . . .
 H2 H 0.265722 0.366029 0.979270 0.058 Uiso 1 1 calc R U . . .
 C3 C 0.1814(14) 0.4301(7) 1.0568(16) 0.047(4) Uani 1 1 d . . . . .
 C4 C 0.1479(14) 0.4841(7) 1.0346(16) 0.051(4) Uani 1 1 d . . . . .
 H4 H 0.108790 0.501856 1.098925 0.061 Uiso 1 1 calc R U . . .
 C5 C 0.1696(13) 0.5132(7) 0.9211(15) 0.045(4) Uani 1 1 d . . . . .
 H5 H 0.146738 0.549619 0.906351 0.053 Uiso 1 1 calc R U . . .
 C6 C 0.2269(15) 0.4841(6) 0.8335(15) 0.045(4) Uani 1 1 d . . . . .
 C7 C 0.3150(11) 0.4553(6) 0.6634(14) 0.035(3) Uani 1 1 d . . . . .
 C8 C 0.1520(17) 0.4056(8) 1.1806(18) 0.057(5) Uani 1 1 d . . . . .
 C9 C 0.173(2) 0.3248(9) 1.3087(18) 0.077(6) Uani 1 1 d . . . . .
 H9A H 0.087709 0.318685 1.305137 0.115 Uiso 1 1 calc R U . . .
 H9B H 0.202098 0.345576 1.388544 0.115 Uiso 1 1 calc R U . . .
 H9C H 0.214198 0.290192 1.311440 0.115 Uiso 1 1 calc R U . . .
 C10 C 0.2334(13) 0.5510(6) 0.6429(14) 0.038(3) Uani 1 1 d . . . . .
 H10A H 0.231079 0.579669 0.710168 0.046 Uiso 1 1 calc R U . . .
 H10B H 0.298971 0.559431 0.591765 0.046 Uiso 1 1 calc R U . . .
 C11 C 0.1201(15) 0.5513(6) 0.5514(16) 0.050(4) Uani 1 1 d . . . . .
 H11A H 0.055404 0.540088 0.601050 0.060 Uiso 1 1 calc R U . . .
 H11B H 0.124887 0.524666 0.479985 0.060 Uiso 1 1 calc R U . . .
 C12 C 0.0906(19) 0.6055(8) 0.490(2) 0.076(6) Uani 1 1 d . . . . .
 H12A H 0.152324 0.615473 0.434551 0.091 Uiso 1 1 calc R U . . .
 H12B H 0.091726 0.632614 0.561088 0.091 Uiso 1 1 calc R U . . .
 C13 C -0.0291(18) 0.6067(8) 0.404(2) 0.081(6) Uani 1 1 d . . . . .
 H13A H -0.022914 0.589985 0.318189 0.122 Uiso 1 1 calc R U . . .
 H13B H -0.055288 0.644028 0.390651 0.122 Uiso 1 1 calc R U . . .
 H13C H -0.086553 0.586798 0.448780 0.122 Uiso 1 1 calc R U . . .
 C14 C 0.3111(16) 0.3005(7) 0.6320(16) 0.049(4) Uani 1 1 d . . . . .
 C15 C 0.5496(15) 0.3015(6) 0.6615(15) 0.046(4) Uani 1 1 d . . . . .
 C16 C 0.4326(15) 0.3096(6) 0.8644(17) 0.048(4) Uani 1 1 d . . . . .
 C17 C 0.3620(13) 0.4480(6) 0.5435(13) 0.035(3) Uani 1 1 d . . . . .
 C18 C 0.4546(13) 0.3989(5) 0.4055(12) 0.034(3) Uani 1 1 d . . . . .
 C19 C 0.5076(13) 0.3540(6) 0.3569(13) 0.040(3) Uani 1 1 d . . . . .
 H19 H 0.521706 0.322162 0.408069 0.047 Uiso 1 1 calc R U . . .
 C20 C 0.5389(13) 0.3581(5) 0.2297(15) 0.041(4) Uani 1 1 d . . . . .
 H20 H 0.575556 0.328287 0.193567 0.049 Uiso 1 1 calc R U . . .
 C21 C 0.5185(14) 0.4040(6) 0.1546(15) 0.044(4) Uani 1 1 d . . . . .
 H21 H 0.542141 0.405194 0.068647 0.053 Uiso 1 1 calc R U . . .
 C22 C 0.4648(14) 0.4483(6) 0.2011(14) 0.045(4) Uani 1 1 d . . . . .
 H22 H 0.450483 0.479990 0.149265 0.055 Uiso 1 1 calc R U . . .
 C23 C 0.4326(13) 0.4443(5) 0.3267(13) 0.036(3) Uani 1 1 d . . . . .
 Cl2 Cl 0.8350(8) 0.3307(3) 1.1182(8) 0.127(3) Uani 1 1 d . . . . .
 Cl3 Cl 0.9365(9) 0.3578(5) 0.8925(11) 0.178(4) Uani 1 1 d . . . . .
 Cl4 Cl 0.8303(13) 0.2522(5) 0.9166(12) 0.201(5) Uani 1 1 d . . . . .
 C012 C 0.817(3) 0.3227(12) 0.954(3) 0.133(11) Uani 1 1 d . . . . .
 H012 H 0.738659 0.337054 0.912603 0.159 Uiso 1 1 calc R U . . .

loop_
  _atom_site_aniso_label
  _atom_site_aniso_U_11
  _atom_site_aniso_U_22
  _atom_site_aniso_U_33
  _atom_site_aniso_U_23
  _atom_site_aniso_U_13
  _atom_site_aniso_U_12
 Re1 0.0491(5) 0.0333(4) 0.0309(4) 0.0047(3) 0.0042(2) 0.0006(4)
 Cl1 0.054(3) 0.046(2) 0.0406(19) -0.0018(17) 0.0022(18) -0.0096(17)
 S1 0.044(2) 0.0386(19) 0.0273(18) 0.0041(15) 0.0039(16) 0.0042(16)
 O1 0.084(9) 0.075(8) 0.037(6) 0.008(6) 0.024(6) 0.000(7)
 O2 0.093(11) 0.090(9) 0.048(8) 0.004(7) 0.034(7) 0.015(8)
 O3 0.060(8) 0.075(8) 0.058(8) 0.010(6) 0.004(6) -0.026(7)
 O4 0.063(9) 0.065(8) 0.076(9) 0.013(7) 0.003(7) 0.017(7)
 O5 0.113(11) 0.055(7) 0.042(7) 0.005(6) 0.002(7) -0.006(7)
 N1 0.054(8) 0.018(6) 0.046(7) 0.006(5) 0.010(6) -0.009(5)
 N2 0.064(9) 0.039(6) 0.023(6) 0.002(5) 0.001(6) 0.012(6)
 N3 0.033(7) 0.049(7) 0.037(7) 0.011(6) 0.001(5) 0.004(6)
 C1 0.021(8) 0.058(10) 0.041(9) -0.012(7) 0.004(6) 0.007(7)
 C2 0.037(9) 0.072(11) 0.035(9) 0.013(8) 0.002(7) 0.005(8)
 C3 0.037(9) 0.068(11) 0.038(9) 0.012(8) 0.014(7) 0.003(8)
 C4 0.032(9) 0.082(12) 0.041(9) -0.010(8) 0.014(7) 0.003(8)
 C5 0.038(9) 0.058(9) 0.039(9) -0.005(7) 0.008(7) 0.006(7)
 C6 0.054(11) 0.050(9) 0.032(8) -0.003(7) 0.008(7) 0.005(8)
 C7 0.010(7) 0.050(8) 0.044(8) 0.003(7) -0.004(6) 0.016(6)
 C8 0.057(12) 0.067(12) 0.045(10) 0.006(9) 0.002(9) 0.001(9)
 C9 0.088(16) 0.104(15) 0.044(11) 0.018(10) 0.032(10) -0.003(12)
 C10 0.039(9) 0.039(8) 0.036(8) 0.003(6) 0.001(7) 0.015(7)
 C11 0.053(11) 0.050(9) 0.046(9) 0.002(8) 0.009(8) 0.010(8)
 C12 0.085(15) 0.066(12) 0.068(13) 0.014(10) -0.021(11) 0.004(11)
 C13 0.067(14) 0.086(14) 0.087(16) 0.027(12) 0.003(12) 0.013(11)
 C14 0.056(11) 0.052(9) 0.043(9) 0.008(8) 0.019(8) -0.008(9)
 C15 0.044(10) 0.044(9) 0.044(9) 0.004(7) -0.018(7) 0.012(8)
 C16 0.058(11) 0.039(8) 0.048(10) -0.005(8) 0.008(8) -0.013(7)
 C17 0.045(9) 0.037(8) 0.024(7) 0.005(6) 0.005(6) -0.015(7)
 C18 0.047(9) 0.037(8) 0.018(7) 0.002(6) 0.005(6) 0.001(7)
 C19 0.052(9) 0.035(8) 0.034(7) -0.001(7) 0.011(6) -0.013(7)
 C20 0.044(9) 0.032(8) 0.047(9) -0.005(7) 0.011(7) -0.007(6)
 C21 0.052(10) 0.046(9) 0.035(8) -0.005(7) 0.003(7) -0.005(7)
 C22 0.055(11) 0.047(9) 0.030(8) 0.020(7) -0.007(7) -0.005(8)
 C23 0.052(10) 0.038(8) 0.018(7) -0.005(6) 0.009(6) 0.004(7)
 Cl2 0.153(7) 0.125(5) 0.102(5) -0.019(4) 0.017(5) -0.004(5)
 Cl3 0.142(8) 0.245(11) 0.155(8) 0.031(8) 0.045(6) -0.011(8)
 Cl4 0.269(14) 0.169(9) 0.154(9) -0.039(7) -0.008(9) 0.005(9)
 C012 0.12(2) 0.15(2) 0.12(2) -0.038(19) -0.032(18) -0.06(2)

_geom_special_details
;
 All esds (except the esd in the dihedral angle between two l.s. planes)
 are estimated using the full covariance matrix.  The cell esds are taken
 into account individually in the estimation of esds in distances, angles
 and torsion angles; correlations between esds in cell parameters are only
 used when they are defined by crystal symmetry.  An approximate (isotropic)
 treatment of cell esds is used for estimating esds involving l.s. planes.
;
loop_
  _geom_bond_atom_site_label_1
  _geom_bond_atom_site_label_2
  _geom_bond_distance
  _geom_bond_site_symmetry_2
  _geom_bond_publ_flag
 Re1 Cl1 2.489(4) . ?
 Re1 N1 2.215(11) . ?
 Re1 N2 2.167(12) . ?
 Re1 C14 1.899(18) . ?
 Re1 C15 1.876(17) . ?
 Re1 C16 1.896(17) . ?
 S1 C17 1.746(13) . ?
 S1 C23 1.769(14) . ?
 O1 C8 1.35(2) . ?
 O1 C9 1.47(2) . ?
 O2 C8 1.19(2) . ?
 O3 C14 1.151(19) . ?
 O4 C15 1.164(18) . ?
 O5 C16 1.158(18) . ?
 N1 C17 1.299(18) . ?
 N1 C18 1.396(18) . ?
 N2 C1 1.410(18) . ?
 N2 C7 1.321(18) . ?
 N3 C6 1.379(19) . ?
 N3 C7 1.383(18) . ?
 N3 C10 1.490(17) . ?
 C1 C2 1.40(2) . ?
 C1 C6 1.37(2) . ?
 C2 H2 0.9500 . ?
 C2 C3 1.40(2) . ?
 C3 C4 1.41(2) . ?
 C3 C8 1.48(2) . ?
 C4 H4 0.9500 . ?
 C4 C5 1.41(2) . ?
 C5 H5 0.9500 . ?
 C5 C6 1.38(2) . ?
 C7 C17 1.41(2) . ?
 C9 H9A 0.9800 . ?
 C9 H9B 0.9800 . ?
 C9 H9C 0.9800 . ?
 C10 H10A 0.9900 . ?
 C10 H10B 0.9900 . ?
 C10 C11 1.48(2) . ?
 C11 H11A 0.9900 . ?
 C11 H11B 0.9900 . ?
 C11 C12 1.50(2) . ?
 C12 H12A 0.9900 . ?
 C12 H12B 0.9900 . ?
 C12 C13 1.51(3) . ?
 C13 H13A 0.9800 . ?
 C13 H13B 0.9800 . ?
 C13 H13C 0.9800 . ?
 C18 C19 1.39(2) . ?
 C18 C23 1.386(18) . ?
 C19 H19 0.9500 . ?
 C19 C20 1.39(2) . ?
 C20 H20 0.9500 . ?
 C20 C21 1.37(2) . ?
 C21 H21 0.9500 . ?
 C21 C22 1.37(2) . ?
 C22 H22 0.9500 . ?
 C22 C23 1.38(2) . ?
 Cl2 C012 1.67(3) . ?
 Cl3 C012 1.80(3) . ?
 Cl4 C012 1.80(3) . ?
 C012 H012 1.0000 . ?

loop_
  _geom_angle_atom_site_label_1
  _geom_angle_atom_site_label_2
  _geom_angle_atom_site_label_3
  _geom_angle
  _geom_angle_site_symmetry_1
  _geom_angle_site_symmetry_3
  _geom_angle_publ_flag
 N1 Re1 Cl1 85.2(3) . . ?
 N2 Re1 Cl1 83.0(4) . . ?
 N2 Re1 N1 73.4(4) . . ?
 C14 Re1 Cl1 179.5(5) . . ?
 C14 Re1 N1 95.0(5) . . ?
 C14 Re1 N2 97.6(6) . . ?
 C15 Re1 Cl1 88.4(5) . . ?
 C15 Re1 N1 100.5(6) . . ?
 C15 Re1 N2 169.7(6) . . ?
 C15 Re1 C14 91.1(7) . . ?
 C15 Re1 C16 87.8(7) . . ?
 C16 Re1 Cl1 94.4(5) . . ?
 C16 Re1 N1 171.7(6) . . ?
 C16 Re1 N2 98.3(6) . . ?
 C16 Re1 C14 85.5(7) . . ?
 C17 S1 C23 88.4(7) . . ?
 C8 O1 C9 115.4(14) . . ?
 C17 N1 Re1 115.3(9) . . ?
 C17 N1 C18 111.8(11) . . ?
 C18 N1 Re1 132.7(9) . . ?
 C1 N2 Re1 137.5(9) . . ?
 C7 N2 Re1 114.8(10) . . ?
 C7 N2 C1 106.6(12) . . ?
 C6 N3 C7 107.9(12) . . ?
 C6 N3 C10 126.6(13) . . ?
 C7 N3 C10 125.4(12) . . ?
 C2 C1 N2 128.1(14) . . ?
 C6 C1 N2 109.0(14) . . ?
 C6 C1 C2 122.9(15) . . ?
 C1 C2 H2 122.2 . . ?
 C1 C2 C3 115.5(15) . . ?
 C3 C2 H2 122.2 . . ?
 C2 C3 C4 120.6(14) . . ?
 C2 C3 C8 123.1(15) . . ?
 C4 C3 C8 116.2(15) . . ?
 C3 C4 H4 118.5 . . ?
 C3 C4 C5 123.1(15) . . ?
 C5 C4 H4 118.5 . . ?
 C4 C5 H5 122.9 . . ?
 C6 C5 C4 114.2(14) . . ?
 C6 C5 H5 122.9 . . ?
 N3 C6 C5 130.0(14) . . ?
 C1 C6 N3 106.3(13) . . ?
 C1 C6 C5 123.6(15) . . ?
 N2 C7 N3 110.1(13) . . ?
 N2 C7 C17 118.3(13) . . ?
 N3 C7 C17 131.5(13) . . ?
 O1 C8 C3 108.7(16) . . ?
 O2 C8 O1 125.1(16) . . ?
 O2 C8 C3 126.2(17) . . ?
 O1 C9 H9A 109.5 . . ?
 O1 C9 H9B 109.5 . . ?
 O1 C9 H9C 109.5 . . ?
 H9A C9 H9B 109.5 . . ?
 H9A C9 H9C 109.5 . . ?
 H9B C9 H9C 109.5 . . ?
 N3 C10 H10A 109.0 . . ?
 N3 C10 H10B 109.0 . . ?
 H10A C10 H10B 107.8 . . ?
 C11 C10 N3 113.0(12) . . ?
 C11 C10 H10A 109.0 . . ?
 C11 C10 H10B 109.0 . . ?
 C10 C11 H11A 109.0 . . ?
 C10 C11 H11B 109.0 . . ?
 C10 C11 C12 113.0(14) . . ?
 H11A C11 H11B 107.8 . . ?
 C12 C11 H11A 109.0 . . ?
 C12 C11 H11B 109.0 . . ?
 C11 C12 H12A 109.0 . . ?
 C11 C12 H12B 109.0 . . ?
 C11 C12 C13 112.9(16) . . ?
 H12A C12 H12B 107.8 . . ?
 C13 C12 H12A 109.0 . . ?
 C13 C12 H12B 109.0 . . ?
 C12 C13 H13A 109.5 . . ?
 C12 C13 H13B 109.5 . . ?
 C12 C13 H13C 109.5 . . ?
 H13A C13 H13B 109.5 . . ?
 H13A C13 H13C 109.5 . . ?
 H13B C13 H13C 109.5 . . ?
 O3 C14 Re1 178.5(15) . . ?
 O4 C15 Re1 176.4(13) . . ?
 O5 C16 Re1 179.0(16) . . ?
 N1 C17 S1 115.7(11) . . ?
 N1 C17 C7 116.6(12) . . ?
 C7 C17 S1 127.7(12) . . ?
 C19 C18 N1 125.6(12) . . ?
 C23 C18 N1 114.3(12) . . ?
 C23 C18 C19 120.0(12) . . ?
 C18 C19 H19 121.6 . . ?
 C20 C19 C18 116.8(13) . . ?
 C20 C19 H19 121.6 . . ?
 C19 C20 H20 119.0 . . ?
 C21 C20 C19 122.0(14) . . ?
 C21 C20 H20 119.0 . . ?
 C20 C21 H21 119.2 . . ?
 C20 C21 C22 121.6(15) . . ?
 C22 C21 H21 119.2 . . ?
 C21 C22 H22 121.7 . . ?
 C21 C22 C23 116.6(13) . . ?
 C23 C22 H22 121.7 . . ?
 C18 C23 S1 109.8(10) . . ?
 C22 C23 S1 127.3(11) . . ?
 C22 C23 C18 122.9(13) . . ?
 Cl2 C012 Cl3 107.2(13) . . ?
 Cl2 C012 Cl4 109.0(19) . . ?
 Cl2 C012 H012 110.8 . . ?
 Cl3 C012 Cl4 108.1(19) . . ?
 Cl3 C012 H012 110.8 . . ?
 Cl4 C012 H012 110.8 . . ?

loop_
  _geom_hbond_atom_site_label_D
  _geom_hbond_atom_site_label_H
  _geom_hbond_atom_site_label_A
  _geom_hbond_distance_DH
  _geom_hbond_distance_HA
  _geom_hbond_distance_DA
  _geom_hbond_angle_DHA
  _geom_hbond_site_symmetry_A
  _geom_hbond_publ_flag
 C10 H10B S1 0.99 2.63 3.253(15) 120.8 . yes
 C11 H11A O2 0.99 2.56 3.41(2) 144.7 3_567 yes
 C11 H11B S1 0.99 2.93 3.534(17) 120.2 . yes
 C22 H22 Cl1 0.95 2.81 3.554(16) 135.7 3_666 yes
 C012 H012 Cl1 1.00 2.64 3.58(3) 155.0 . yes

loop_
  _geom_torsion_atom_site_label_1
  _geom_torsion_atom_site_label_2
  _geom_torsion_atom_site_label_3
  _geom_torsion_atom_site_label_4
  _geom_torsion
  _geom_torsion_site_symmetry_1
  _geom_torsion_site_symmetry_2
  _geom_torsion_site_symmetry_3
  _geom_torsion_site_symmetry_4
  _geom_torsion_publ_flag
 Re1 N1 C17 S1 175.9(6) . . . . ?
 Re1 N1 C17 C7 -5.6(16) . . . . ?
 Re1 N1 C18 C19 9(2) . . . . ?
 Re1 N1 C18 C23 -174.2(10) . . . . ?
 Re1 N2 C1 C2 -15(2) . . . . ?
 Re1 N2 C1 C6 164.3(12) . . . . ?
 Re1 N2 C7 N3 -169.4(8) . . . . ?
 Re1 N2 C7 C17 13.0(16) . . . . ?
 N1 C18 C19 C20 178.1(14) . . . . ?
 N1 C18 C23 S1 -1.0(16) . . . . ?
 N1 C18 C23 C22 -179.2(14) . . . . ?
 N2 C1 C2 C3 179.5(14) . . . . ?
 N2 C1 C6 N3 2.9(17) . . . . ?
 N2 C1 C6 C5 -178.9(14) . . . . ?
 N2 C7 C17 S1 173.4(11) . . . . ?
 N2 C7 C17 N1 -4.9(19) . . . . ?
 N3 C7 C17 S1 -4(2) . . . . ?
 N3 C7 C17 N1 178.1(13) . . . . ?
 N3 C10 C11 C12 175.5(15) . . . . ?
 C1 N2 C7 N3 0.7(15) . . . . ?
 C1 N2 C7 C17 -176.9(12) . . . . ?
 C1 C2 C3 C4 -1(2) . . . . ?
 C1 C2 C3 C8 179.8(14) . . . . ?
 C2 C1 C6 N3 -178.2(13) . . . . ?
 C2 C1 C6 C5 0(2) . . . . ?
 C2 C3 C4 C5 1(2) . . . . ?
 C2 C3 C8 O1 2(2) . . . . ?
 C2 C3 C8 O2 -179.2(18) . . . . ?
 C3 C4 C5 C6 0(2) . . . . ?
 C4 C3 C8 O1 -176.8(14) . . . . ?
 C4 C3 C8 O2 2(3) . . . . ?
 C4 C5 C6 N3 177.4(15) . . . . ?
 C4 C5 C6 C1 0(2) . . . . ?
 C6 N3 C7 N2 1.1(16) . . . . ?
 C6 N3 C7 C17 178.3(15) . . . . ?
 C6 N3 C10 C11 -91.5(18) . . . . ?
 C6 C1 C2 C3 1(2) . . . . ?
 C7 N2 C1 C2 178.9(14) . . . . ?
 C7 N2 C1 C6 -2.2(16) . . . . ?
 C7 N3 C6 C1 -2.5(16) . . . . ?
 C7 N3 C6 C5 179.5(16) . . . . ?
 C7 N3 C10 C11 87.2(17) . . . . ?
 C8 C3 C4 C5 -180.0(15) . . . . ?
 C9 O1 C8 O2 2(3) . . . . ?
 C9 O1 C8 C3 -179.8(15) . . . . ?
 C10 N3 C6 C1 176.5(13) . . . . ?
 C10 N3 C6 C5 -2(3) . . . . ?
 C10 N3 C7 N2 -177.8(12) . . . . ?
 C10 N3 C7 C17 -1(2) . . . . ?
 C10 C11 C12 C13 -175.8(17) . . . . ?
 C17 S1 C23 C18 0.8(11) . . . . ?
 C17 S1 C23 C22 178.9(14) . . . . ?
 C17 N1 C18 C19 -176.0(14) . . . . ?
 C17 N1 C18 C23 0.6(17) . . . . ?
 C18 N1 C17 S1 0.1(15) . . . . ?
 C18 N1 C17 C7 178.6(12) . . . . ?
 C18 C19 C20 C21 0(2) . . . . ?
 C19 C18 C23 S1 175.8(11) . . . . ?
 C19 C18 C23 C22 -2(2) . . . . ?
 C19 C20 C21 C22 -1(2) . . . . ?
 C20 C21 C22 C23 0(2) . . . . ?
 C21 C22 C23 S1 -176.5(12) . . . . ?
 C21 C22 C23 C18 1(2) . . . . ?
 C23 S1 C17 N1 -0.5(12) . . . . ?
 C23 S1 C17 C7 -178.8(13) . . . . ?
 C23 C18 C19 C20 2(2) . . . . ?

_smtbx_masks_special_details       ?
loop_
  _smtbx_masks_void_nr
  _smtbx_masks_void_average_x
  _smtbx_masks_void_average_y
  _smtbx_masks_void_average_z
  _smtbx_masks_void_volume
  _smtbx_masks_void_count_electrons
  _smtbx_masks_void_content
 1 0.053 0.223 0.259 20.6 3.1 ?
 2 0.053 0.277 0.759 20.6 3.1 ?
 3 -0.053 0.723 0.241 20.6 3.1 ?
 4 -0.053 0.777 0.741 20.6 3.1 ?

_smtbx_masks_void_probe_radius     1.2
_smtbx_masks_void_truncation_radius  1.2
_shelx_res_file
;
TITL re3_m4_final_a.res in P2(1)/c
    re3_m4_final.res
    created by SHELXL-2017/1 at 10:34:23 on 11-Jan-2024
REM Old TITL Re3_M4_final in P2(1)/c
REM SHELXT solution in P2(1)/c
REM R1 0.175, Rweak 0.033, Alpha 0.086, Orientation as input
REM Formula found by SHELXT: C25 N4 O6 S Cl2 Re
CELL 1.54184 11.4025 24.875 10.1631 90 97.96 90
ZERR 4 0.0009 0.0015 0.0007 0 0.008 0
LATT 1
SYMM -X,0.5+Y,0.5-Z
SFAC C H Cl N O Re S
UNIT 96 80 16 12 20 4 4
EQIV $1 -X,1-Y,2-Z
EQIV $2 1-X,1-Y,1-Z

L.S. 20
PLAN  5
SIZE 0.034 0.04 0.089
TEMP -123.16(10)
CONF
HTAB C10 S1
HTAB C11 O2_$1
HTAB C11 S1
HTAB C22 Cl1_$2
HTAB C012 Cl1
BOND $H
list 4
MORE -1
ABIN
fmap 2 53
acta
REM <olex2.extras>
REM <HklSrc "%.\\Re3_M4_final.hkl">
REM </olex2.extras>

WGHT    0.000000   50.102699
EXTI    0.000636
FVAR       0.28412
RE1   6    0.432315    0.348731    0.704220    11.00000    0.04911    0.03331 =
         0.03093    0.00465    0.00421    0.00057
CL1   3    0.592578    0.411316    0.798597    11.00000    0.05371    0.04607 =
         0.04056   -0.00179    0.00215   -0.00956
S1    7    0.355708    0.492542    0.409899    11.00000    0.04382    0.03856 =
         0.02733    0.00412    0.00388    0.00422
O1    5    0.195430    0.354920    1.190036    11.00000    0.08431    0.07531 =
         0.03726    0.00758    0.02410    0.00040
O2    5    0.101050    0.426794    1.260662    11.00000    0.09259    0.09020 =
         0.04792    0.00396    0.03365    0.01491
O3    5    0.236585    0.271353    0.590632    11.00000    0.05960    0.07539 =
         0.05774    0.00978    0.00426   -0.02558
O4    5    0.626264    0.273118    0.640990    11.00000    0.06324    0.06460 =
         0.07567    0.01294    0.00307    0.01678
O5    5    0.433636    0.285138    0.961427    11.00000    0.11316    0.05458 =
         0.04235    0.00535    0.00181   -0.00582
N1    4    0.413935    0.402395    0.528692    11.00000    0.05438    0.01804 =
         0.04619    0.00614    0.00995   -0.00941
N2    4    0.318851    0.414497    0.746974    11.00000    0.06439    0.03870 =
         0.02308    0.00168    0.00107    0.01170
N3    4    0.258054    0.498598    0.712059    11.00000    0.03299    0.04858 =
         0.03724    0.01106    0.00052    0.00407
C1    1    0.261034    0.431576    0.853681    11.00000    0.02141    0.05831 =
         0.04051   -0.01247    0.00357    0.00679
C2    1    0.240855    0.402298    0.965719    11.00000    0.03726    0.07184 =
         0.03524    0.01285    0.00250    0.00483
AFIX  43
H2    2    0.265722    0.366029    0.979270    11.00000   -1.20000
AFIX   0
C3    1    0.181429    0.430052    1.056814    11.00000    0.03711    0.06756 =
         0.03845    0.01165    0.01397    0.00330
C4    1    0.147887    0.484099    1.034562    11.00000    0.03157    0.08165 =
         0.04127   -0.01004    0.01449    0.00321
AFIX  43
H4    2    0.108790    0.501856    1.098925    11.00000   -1.20000
AFIX   0
C5    1    0.169603    0.513153    0.921135    11.00000    0.03787    0.05789 =
         0.03868   -0.00531    0.00837    0.00572
AFIX  43
H5    2    0.146738    0.549619    0.906351    11.00000   -1.20000
AFIX   0
C6    1    0.226910    0.484051    0.833518    11.00000    0.05412    0.05021 =
         0.03237   -0.00302    0.00818    0.00543
C7    1    0.314981    0.455331    0.663368    11.00000    0.01023    0.05040 =
         0.04372    0.00262   -0.00350    0.01564
C8    1    0.152018    0.405567    1.180634    11.00000    0.05718    0.06735 =
         0.04471    0.00629    0.00215    0.00131
C9    1    0.172984    0.324830    1.308699    11.00000    0.08804    0.10416 =
         0.04416    0.01807    0.03156   -0.00301
AFIX 137
H9A   2    0.087709    0.318685    1.305137    11.00000   -1.50000
H9B   2    0.202098    0.345576    1.388544    11.00000   -1.50000
H9C   2    0.214198    0.290192    1.311440    11.00000   -1.50000
AFIX   0
C10   1    0.233409    0.551043    0.642902    11.00000    0.03877    0.03893 =
         0.03640    0.00293    0.00057    0.01548
AFIX  23
H10A  2    0.231079    0.579669    0.710168    11.00000   -1.20000
H10B  2    0.298971    0.559431    0.591765    11.00000   -1.20000
AFIX   0
C11   1    0.120134    0.551306    0.551424    11.00000    0.05343    0.04971 =
         0.04647    0.00208    0.00901    0.01042
AFIX  23
H11A  2    0.055404    0.540088    0.601050    11.00000   -1.20000
H11B  2    0.124887    0.524666    0.479985    11.00000   -1.20000
AFIX   0
C12   1    0.090625    0.605469    0.489690    11.00000    0.08503    0.06647 =
         0.06768    0.01359   -0.02124    0.00427
AFIX  23
H12A  2    0.152324    0.615473    0.434551    11.00000   -1.20000
H12B  2    0.091726    0.632614    0.561088    11.00000   -1.20000
AFIX   0
C13   1   -0.029072    0.606676    0.404310    11.00000    0.06729    0.08604 =
         0.08749    0.02681    0.00285    0.01336
AFIX 137
H13A  2   -0.022914    0.589985    0.318189    11.00000   -1.50000
H13B  2   -0.055288    0.644028    0.390651    11.00000   -1.50000
H13C  2   -0.086553    0.586798    0.448780    11.00000   -1.50000
AFIX   0
C14   1    0.311134    0.300489    0.631963    11.00000    0.05606    0.05186 =
         0.04325    0.00815    0.01943   -0.00783
C15   1    0.549647    0.301485    0.661465    11.00000    0.04420    0.04425 =
         0.04386    0.00421   -0.01762    0.01242
C16   1    0.432553    0.309621    0.864386    11.00000    0.05811    0.03859 =
         0.04829   -0.00531    0.00842   -0.01251
C17   1    0.361978    0.448036    0.543548    11.00000    0.04493    0.03726 =
         0.02429    0.00547    0.00501   -0.01518
C18   1    0.454611    0.398925    0.405537    11.00000    0.04697    0.03722 =
         0.01814    0.00236    0.00510    0.00100
C19   1    0.507604    0.354050    0.356882    11.00000    0.05154    0.03500 =
         0.03353   -0.00102    0.01059   -0.01296
AFIX  43
H19   2    0.521706    0.322162    0.408069    11.00000   -1.20000
AFIX   0
C20   1    0.538939    0.358134    0.229657    11.00000    0.04423    0.03225 =
         0.04746   -0.00452    0.01060   -0.00667
AFIX  43
H20   2    0.575556    0.328287    0.193567    11.00000   -1.20000
AFIX   0
C21   1    0.518527    0.404026    0.154650    11.00000    0.05213    0.04572 =
         0.03468   -0.00535    0.00337   -0.00526
AFIX  43
H21   2    0.542141    0.405194    0.068647    11.00000   -1.20000
AFIX   0
C22   1    0.464774    0.448270    0.201064    11.00000    0.05542    0.04737 =
         0.03000    0.02032   -0.00695   -0.00507
AFIX  43
H22   2    0.450483    0.479990    0.149265    11.00000   -1.20000
AFIX   0
C23   1    0.432607    0.444284    0.326746    11.00000    0.05178    0.03826 =
         0.01800   -0.00510    0.00931    0.00405

CL2   3    0.835023    0.330691    1.118230    11.00000    0.15254    0.12501 =
         0.10225   -0.01885    0.01699   -0.00374
CL3   3    0.936458    0.357834    0.892536    11.00000    0.14221    0.24483 =
         0.15507    0.03141    0.04493   -0.01135
CL4   3    0.830281    0.252247    0.916565    11.00000    0.26932    0.16855 =
         0.15407   -0.03917   -0.00819    0.00450
C012  1    0.817086    0.322652    0.953858    11.00000    0.11629    0.15154 =
         0.11687   -0.03843   -0.03171   -0.05980
AFIX  13
H012  2    0.738659    0.337054    0.912603    11.00000   -1.20000
AFIX   0
HKLF 4


REM  re3_m4_final_a.res in P2(1)/c
REM R1 =  0.0794 for    3142 Fo > 4sig(Fo)  and  0.1394 for all    5088 data
REM    346 parameters refined using      0 restraints

END

WGHT      0.0000     50.1835

REM Highest difference peak  2.263,  deepest hole -2.087,  1-sigma level  0.213
Q1    1   0.4346  0.3190  0.7003  11.00000  0.05    2.26
Q2    1   0.4379  0.3788  0.6962  11.00000  0.05    1.40
Q3    1   0.4831  0.2816  0.7405  11.00000  0.05    1.38
Q4    1   0.4776  0.4185  0.7523  11.00000  0.05    1.30
Q5    1   0.3712  0.2816  0.6910  11.00000  0.05    1.26
;
_shelx_res_checksum                3208
_shelx_hkl_file
;
   0   0   1    3.08   13.05
   0   0   2 3307.64  386.52
   0   0  -3  -51.07   37.91
   0   0  -4   87.81   48.38
   0   0  -5   60.53   56.27
   0   0  -5   -0.54   53.39
   0   0  -6   47.30   56.61
   0   0  -6   48.64   55.22
   0   0  -7   26.58   74.11
   0   0  -7   88.13   64.57
   0   0  -7   54.23   34.66
   0   0  -7   72.67   66.31
   0   0  -8 1014.16  123.02
   0   0   8  892.69  138.51
   0   0  -8  910.00  144.33
   0   0  -8  886.00  139.09
   0   0  -8 1195.63  143.60
   0   0  -9   10.58   84.80
   0   0  -9    4.75   40.77
   0   0   9  -34.58   67.23
   0   0  -9  -39.60   70.99
   0   0 -10  772.93   92.42
   0   0 -10  434.19  114.73
   0   0 -11   -8.64   66.51
   0   0 -11   38.78   51.73
   0   0 -12  166.20   49.59
   0   1   1  289.44   34.90
   0  -1   1  266.13   37.27
   0   1  -2  684.00   97.08
   0   1   2  794.75   92.64
   0   1  -3   87.22   42.40
   0   1  -4 2684.62  319.06
   0  -1  -5  211.94   61.93
   0   1  -5  166.72   61.40
   0   1  -5  299.71   65.27
   0  -1  -5  324.71   65.27
   0  -1  -6  997.45  127.61
   0   1  -6  977.96  125.72
   0  -1  -6  894.17  129.80
   0   1  -6  890.92  128.63
   0  -1  -7  336.88   83.73
   0   1  -7  324.93   84.59
   0   1  -7  509.18   86.20
   0  -1  -7  546.56   88.51
   0  -1  -7  304.67   89.52
   0   1  -7  472.07   61.42
   0   1  -8  316.28  101.92
   0  -1  -8  450.86  102.45
   0   1  -8  378.01   89.40
   0  -1  -8  470.41   89.23
   0   1  -8  430.29   94.47
   0  -1  -8  331.50   93.27
   0   1   8  423.53   85.56
   0   1  -8  404.34   63.00
   0   1  -9  201.73   84.07
   0  -1  -9  105.90   85.89
   0   1  -9  137.93   43.31
   0   1   9  108.84   68.00
   0   1  -9  139.11   75.96
   0  -1  -9   93.34   76.59
   0   1 -10    2.84   40.46
   0   1 -10   71.76   76.77
   0  -1 -10  -25.05   79.73
   0  -1 -11   20.03   54.13
   0  -1 -11   34.12   66.82
   0   1 -11   56.29   65.26
   0   1 -11   29.31   49.69
   0  -1 -12   62.11   35.41
   0  -1 -12  -20.29   45.28
   0   1 -12   37.96   43.33
   0  -2   0   40.12   16.03
   0   2  -1 3230.26  376.60
   0   2  -2  -37.86   40.98
   0   2   2   49.99   22.47
   0   2   3  718.14   87.12
   0   2  -3  639.94   95.24
   0   2  -4  147.75   53.78
   0   2  -5  236.87   64.81
   0   2  -5  233.65   58.08
   0   2  -6   93.86   59.66
   0   2  -6   22.00   55.86
   0  -2  -6   69.88   63.88
   0   2  -7  330.47   84.26
   0   2  -7  507.65   64.33
   0   2  -7  482.33   87.94
   0  -2  -7  365.85   92.77
   0  -2  -8  -64.80   87.15
   0   2  -8   96.85   81.83
   0   2  -8   28.33   38.68
   0  -2  -8 -130.56   79.08
   0   2  -8  115.90   73.43
   0   2  -8  150.66   71.38
   0  -2   8    2.25   65.99
   0   2   8    2.27   65.91
   0  -2  -9  204.34  101.44
   0   2  -9  281.12   99.61
   0   2   9  427.48   87.70
   0  -2   9  486.40   87.66
   0   2  -9  524.62   93.57
   0   2  -9  431.75   64.77
   0   2 -10   -8.43   41.19
   0  -2 -10   10.11   81.26
   0   2 -10   -3.57   75.61
   0  -2 -11  445.43   72.44
   0   2 -11  301.44   78.95
   0   2 -11  393.05   66.08
   0  -2 -11  340.47   81.96
   0  -3   0   -7.20   16.75
   0  -3   0   14.67   25.47
   0  -3  -1   54.02   24.13
   0   3  -1   88.43   24.59
   0   3   2    3.91   18.36
   0  -3  -2  -62.60   37.61
   0   3   3 1423.01  154.74
   0   3  -3 1087.42  159.42
   0  -3  -3 1217.04  160.20
   0  -3  -4   42.88   52.41
   0   3  -4   41.26   53.11
   0   3  -5 2733.14  344.89
   0   3  -5 3333.99  348.93
   0  -3  -5 3067.73  348.82
   0  -3  -5 2703.07  347.48
   0   3  -6  571.68   84.05
   0  -3   6  513.27   67.59
   0   3  -6  568.97   89.59
   0  -3  -6  666.03   90.75
   0  -3  -6  507.49   95.85
   0  -3  -7  766.87   96.21
   0   3  -7  801.85   95.81
   0   3  -7  601.14  111.72
   0  -3  -7  687.07  119.98
   0  -3  -7  714.38  114.93
   0   3  -7  846.97  115.54
   0  -3   8   38.05   65.36
   0   3   8   29.52   65.69
   0   3  -8  135.07   72.88
   0  -3  -8   21.48   70.62
   0   3  -8    8.00   74.36
   0   3  -8  -10.75   81.10
   0  -3  -8   23.23   84.52
   0  -3  -8   15.32   38.64
   0   3  -8    3.25   39.09
   0  -3  -9   90.40   74.19
   0   3  -9   84.11   72.81
   0   3  -9  122.86   82.17
   0  -3  -9   96.93   88.72
   0  -3   9  176.74   67.79
   0   3   9  211.67   72.35
   0   3  -9   84.49   41.22
   0  -3  -9  113.04   41.63
   0  -3 -10  -41.84   82.72
   0   3 -10   52.01   74.59
   0  -3 -10  -29.13   41.46
   0   3 -10  -45.90   39.23
   0  -3 -11    3.69   56.56
   0  -3 -11  -10.79   65.04
   0   3 -11   18.17   60.81
   0  -4   0 4029.69  462.84
   0  -4   0 3879.60  463.72
   0  -4  -1 2275.71  274.27
   0   4  -1 2237.69  274.11
   0  -4  -1 2552.42  274.47
   0  -4  -2 4252.39  508.59
   0   4  -2 4070.07  509.02
   0   4   2 4456.83  506.52
   0  -4  -3    9.77   42.46
   0   4  -3   11.90   42.48
   0   4   3   21.78   22.11
   0  -4  -4  870.35  121.81
   0   4  -4  968.05  121.74
   0  -4  -5  232.43   74.22
   0   4  -5  184.28   58.96
   0  -4  -5   41.01   60.08
   0   4  -5   66.50   56.83
   0  -4  -5  193.18   64.55
   0  -4  -6  146.40   62.11
   0  -4  -6  249.86   75.85
   0   4  -6  153.00   63.08
   0  -4  -6  256.68   64.82
   0   4  -6  352.07   65.12
   0  -4   6  180.82   33.81
   0  -4  -7  130.07   68.61
   0   4  -7  111.12   63.85
   0  -4  -7   43.03   77.60
   0   4  -7   37.94   62.98
   0   4  -7   59.42   35.19
   0  -4  -7   74.52   35.34
   0  -4   8  109.12   68.91
   0   4   8  149.85   71.72
   0  -4  -8  182.34   77.42
   0   4  -8  155.12   74.33
   0   4  -8  225.93   77.39
   0   4  -8  236.19   44.05
   0  -4  -8  224.18   44.84
   0   4  -8  127.17   81.51
   0  -4  -8  176.58   87.84
   0   4   9  202.82   72.23
   0  -4   9  191.18   70.48
   0   4  -9  178.20   79.05
   0  -4  -9  134.69   92.49
   0   4  -9  173.26   85.68
   0   4  -9  226.24   76.87
   0  -4  -9  243.77   78.50
   0  -4  -9  224.36   48.00
   0   4  -9  209.77   47.42
   0  -4 -10  223.05   92.80
   0   4 -10  323.01   85.05
   0   4 -10  381.63   59.10
   0  -4 -10  388.68   58.39
   0   4 -11   61.50   59.04
   0  -4 -11   77.67   65.23
   0  -4 -11   40.63   57.64
   0  -5   0   -0.36   41.93
   0  -5   0   -5.70   26.95
   0  -5   1   -1.14   31.45
   0  -5  -1   39.53   23.30
   0   5  -1   34.21   21.87
   0  -5  -1   34.94   27.96
   0  -5  -2 1704.55  192.11
   0   5  -2 1639.32  192.35
   0   5   2 1584.92  188.10
   0   5  -3 1454.24  162.69
   0  -5  -3 1461.36  163.04
   0   5   3 1271.01  156.27
   0   5  -4 3314.85  402.25
   0  -5  -4 3499.24  402.66
   0   5  -5  198.64   57.58
   0  -5  -5  147.59   56.01
   0  -5  -5   14.73   54.96
   0  -5  -6 2266.72  249.83
   0   5  -6 2005.65  247.07
   0  -5  -6 2166.86  252.45
   0  -5   6 1959.20  241.34
   0  -5  -6 2110.42  251.87
   0   5  -6 2228.58  251.72
   0  -5  -7  152.62   75.84
   0   5  -7  167.44   37.29
   0  -5  -7  168.02   38.85
   0  -5  -7  195.80   70.04
   0   5  -7  247.44   70.61
   0  -5   7  124.81   60.06
   0  -5   7  118.51   32.51
   0   5  -7  125.88   65.95
   0   5  -8 1035.99  134.28
   0  -5  -8 1015.92  134.36
   0   5  -8  962.59  115.45
   0  -5  -8  895.09  115.02
   0  -5  -8  806.76  138.93
   0   5  -8  834.93  130.53
   0   5   8  899.58  132.58
   0  -5   8  879.87  131.90
   0   5  -9   31.17   72.27
   0   5  -9   39.51   67.97
   0  -5  -9   97.59   70.38
   0   5  -9   62.21   77.45
   0  -5  -9   27.53   89.38
   0   5   9   62.77   67.32
   0  -5   9  -23.46   62.17
   0   5  -9  -62.09   39.90
   0  -5  -9  -16.66   39.36
   0   5 -10   68.54   72.10
   0  -5 -10  147.57   85.78
   0  -5 -11   87.93   67.05
   0  -5 -11   57.88   58.82
   0   5 -11   58.58   56.06
   0  -6   0 1507.66  176.83
   0  -6   0 1446.23  181.10
   0  -6  -1  622.25   80.46
   0   6  -1  655.07   77.24
   0  -6  -1  651.74   77.65
   0  -6   1  576.61   83.58
   0   6  -2 1761.44  209.03
   0  -6  -2 1773.08  209.32
   0  -6  -3  457.51   67.37
   0   6  -3  431.89   66.89
   0  -6  -4   18.81   47.88
   0   6  -4   68.66   48.30
   0  -6  -5  446.38   74.40
   0   6  -5  402.71   72.12
   0  -6  -5  400.92   72.96
   0   6  -6   32.39   55.13
   0   6  -6   18.85   56.83
   0  -6  -6    1.50   56.16
   0  -6   6   10.97   25.28
   0   6  -7   48.76   33.69
   0  -6  -7   86.77   34.59
   0   6  -7   47.70   63.19
   0  -6  -7   76.89   63.18
   0   6  -7   -3.34   61.65
   0   6   7   87.25   60.23
   0  -6   7   32.06   57.13
   0  -6   7   29.52   28.28
   0   6  -8  231.00   77.73
   0   6  -8  306.57   49.12
   0  -6  -8  318.30   50.38
   0  -6   8  188.31   72.73
   0   6   8  178.30   71.69
   0  -6  -8  267.98   91.80
   0   6  -8  298.62   76.59
   0  -6  -8  148.47   76.38
   0   6  -9  229.95   84.26
   0  -6  -9  213.44   96.70
   0   6  -9  276.80   87.15
   0   6  -9  367.66   57.66
   0  -6  -9  372.65   57.37
   0   6   9  380.12   80.57
   0  -6   9  283.95   75.67
   0  -6  -9  468.03   83.73
   0   6  -9  391.43   83.60
   0   6 -10  303.08   80.20
   0  -6 -10  335.60   90.70
   0  -6 -11  115.48   59.81
   0   6 -11   86.84   54.39
   0  -6 -11  135.56   64.68
   0  -7   0   -4.17   51.35
   0  -7   0   14.57   32.21
   0  -7   1  108.13   38.69
   0  -7  -1   52.68   18.51
   0   7  -1   59.50   16.84
   0  -7   1   44.66   17.21
   0   7   1   46.14   18.73
   0  -7  -1  104.99   29.89
   0  -7  -2  252.10   39.13
   0   7  -2  266.56   37.96
   0  -7  -3 1110.52  137.30
   0   7  -3 1114.84  137.14
   0  -7   4  558.22   61.55
   0  -7  -4  379.56   76.19
   0  -7  -4  337.78   69.74
   0   7  -4  289.92   68.35
   0   7  -5 2404.55  298.77
   0  -7  -5 2506.16  298.86
   0  -7  -5 2575.21  299.19
   0  -7   6  391.82   56.67
   0  -7  -6  367.11   77.04
   0   7  -6  376.37   75.69
   0   7  -6  543.51   77.09
   0  -7  -7 1702.25  184.80
   0   7  -7 1617.06  184.54
   0  -7   7 1377.58  183.78
   0  -7   7 1740.05  196.41
   0   7   7 1506.81  195.70
   0   7  -7 1345.20  192.84
   0   7  -7 1640.02  196.49
   0  -7  -7 1518.86  197.99
   0  -7   8  156.88   38.35
   0   7  -8  161.68   71.75
   0   7  -8  314.99   73.43
   0  -7  -8  217.90   75.81
   0  -7  -8  211.20   44.67
   0   7  -8  196.63   43.34
   0   7   8  324.12   71.28
   0  -7   8  189.69   66.39
   0   7  -9  272.17   49.90
   0  -7  -9  223.07   50.29
   0  -7  -9  216.39   95.58
   0   7  -9  210.63   80.69
   0   7  -9  242.18   74.90
   0  -7  -9  276.20   78.00
   0   7   9  341.00   74.87
   0  -7   9  321.81   71.25
   0  -7 -10   48.90   80.56
   0   7 -10    4.77   65.09
   0  -7 -10  -57.36   50.66
   0  -7 -11   47.85   62.56
   0  -7 -11   10.51   56.64
   0  -8   0  165.93   40.36
   0  -8   1  193.63   49.65
   0   8   1  269.33   31.94
   0  -8  -1  229.28   31.69
   0  -8  -1  198.39   42.09
   0  -8  -2  121.14   30.10
   0   8  -2  100.45   29.72
   0  -8   2   52.75   33.05
   0  -8  -3 2428.25  278.09
   0   8  -3 2278.03  277.44
   0  -8   4    3.74   34.13
   0  -8  -4   87.16   64.36
   0  -8  -4   56.47   42.94
   0   8  -4   31.79   42.05
   0  -8  -5  -32.39   65.75
   0  -8  -5   12.92   48.28
   0   8  -5   33.66   46.31
   0  -8  -6  233.08   62.75
   0   8  -6  263.74   60.77
   0  -8   6  182.80   40.41
   0  -8  -6  216.01   77.19
   0  -8   6  187.75   57.79
   0   8   6  272.92   60.88
   0   8  -6  209.43   62.33
   0  -8  -7  212.31   40.30
   0   8  -7  192.69   39.24
   0  -8   7  166.86   39.34
   0   8  -7  229.41   66.67
   0  -8  -7  276.96   69.57
   0   8  -7  202.14   66.45
   0  -8   7  137.73   59.44
   0   8   7   87.04   61.60
   0   8  -8  121.10   65.25
   0  -8  -8   65.85   67.06
   0   8   8   24.23   62.69
   0  -8   8   73.77   60.05
   0   8  -8   10.26   68.22
   0  -8   8   64.75   32.59
   0  -8  -8  119.62   38.07
   0   8  -8   26.43   36.54
   0   8  -9  618.47   94.76
   0  -8  -9  552.91   95.43
   0  -8  -9  564.03   74.75
   0   8  -9  514.70   74.00
   0   8   9  596.50   95.04
   0  -8   9  615.90   92.41
   0   8  -9  339.46   96.54
   0  -8  10  186.80   41.25
   0  -8 -10  105.55   78.14
   0   8 -10  145.69   65.52
   0  -8 -11   76.94   60.85
   0  -8 -11  117.06   57.26
   0  -9   0  -18.19   36.17
   0  -9   1   16.78   44.95
   0  -9  -1   -4.56   32.43
   0  -9   2  178.29   40.20
   0   9  -2  196.97   32.86
   0  -9  -2  169.37   34.93
   0  -9   2  208.45   33.94
   0   9   2  162.73   34.03
   0  -9  -3  562.75   76.00
   0   9  -3  509.84   74.94
   0  -9   3  535.53   74.32
   0  -9   3  614.08   74.36
   0  -9  -4 2658.32  304.27
   0  -9   4 2497.96  305.98
   0  -9  -4 2583.83  310.03
   0  -9  -4 2617.12  308.56
   0   9  -4 2593.14  308.12
   0  -9  -5 2366.53  294.09
   0  -9  -5 2528.99  292.83
   0   9  -5 2441.35  292.11
   0  -9   5 2435.69  292.17
   0  -9  -6 2370.36  268.01
   0   9  -6 2263.07  267.92
   0   9   6 2258.92  276.21
   0  -9   6 2221.94  275.47
   0  -9  -6 2317.32  278.87
   0  -9  -6 2409.08  276.17
   0   9  -6 2426.15  275.64
   0   9  -6 1914.26  273.33
   0  -9  -7  284.20   71.08
   0   9  -7  287.38   68.26
   0   9  -7  287.16   45.73
   0  -9  -7  239.07   45.54
   0  -9  -7  223.69   91.44
   0   9  -7  135.56   68.91
   0  -9   7  268.62   46.68
   0   9   7  313.08   70.08
   0  -9   7  346.69   66.67
   0   9  -8  446.31   66.71
   0  -9  -8  479.73   67.18
   0  -9   8  498.05   83.89
   0   9   8  514.36   87.58
   0  -9   8  465.81   65.62
   0   9  -8  454.31   87.46
   0   9  -8  609.44   87.78
   0  -9  -8  417.11   89.01
   0   9   9  -17.21   57.00
   0  -9   9  155.66   57.95
   0   9  -9  -84.08   69.70
   0  -9  -9    8.85   55.59
   0   9 -10   94.14   58.54
   0  -9  10   77.54   37.61
   0  -9 -11   30.87   56.63
   0 -10   0 1524.89  185.51
   0 -10   0 1573.65  186.04
   0 -10  -1   22.62   32.90
   0 -10   1   30.39   43.87
   0 -10  -2 2133.21  258.38
   0  10  -2 2114.57  257.85
   0  10   2 2234.18  258.62
   0 -10   2 2345.30  258.12
   0 -10   3   58.72   38.42
   0 -10   3   63.21   38.40
   0 -10  -3   88.51   55.71
   0  10  -3  236.32   37.85
   0 -10  -3  208.43   39.98
   0 -10   3  261.63   38.51
   0  10   3  205.61   38.87
   0 -10  -4  143.74   30.50
   0 -10  -4  287.37   62.12
   0 -10  -4   76.21   44.33
   0  10  -4   69.41   41.48
   0  10   4  113.41   43.19
   0 -10   4   78.92   41.58
   0 -10   4  309.16   41.66
   0 -10  -4  223.58   49.09
   0 -10  -5   72.30   67.36
   0  10  -5    1.08   43.47
   0 -10  -5   35.75   46.47
   0 -10   5   19.09   42.23
   0  10   5   35.12   43.42
   0 -10  -5   43.83   48.60
   0  10  -5   88.90   46.09
   0 -10  -6   87.81   53.83
   0  10  -6  100.37   50.79
   0 -10  -6   63.20   27.76
   0 -10  -6   81.00   76.39
   0  10   6   60.08   52.86
   0 -10   6   85.74   48.45
   0  10  -6  141.73   55.42
   0 -10   6   13.79   31.10
   0 -10  -7   40.27   56.49
   0  10  -7   64.01   56.67
   0 -10  -7   29.28   31.20
   0  10  -7   24.74   31.27
   0 -10  -7 -117.32   89.04
   0 -10  -7  -86.83   58.47
   0  10  -7   19.27   60.80
   0 -10   7    1.07   32.48
   0  10   7   22.69   54.59
   0 -10   7   37.60   51.46
   0 -10  -8  523.44   82.64
   0  10  -8  452.42   79.54
   0 -10  -8  374.19   58.72
   0  10  -8  431.57   58.23
   0  10  -8  347.78   79.10
   0 -10  -8  166.60   75.61
   0 -10  -8  203.37   98.56
   0 -10   8  375.74   76.15
   0  10   8  466.69   79.24
   0 -10   8  430.73   58.42
   0  10  -9   53.66   62.64
   0 -10  -9  -41.67   53.12
   0 -10 -10  199.17   71.70
   0 -10  10  250.77   47.34
   0 -10 -11  -24.40   53.24
   0 -11   0    6.31   40.62
   0 -11   0   12.90   40.48
   0 -11   1  312.50   58.84
   0 -11  -1  323.11   52.20
   0 -11   2  276.28   38.34
   0 -11   2  437.13   49.12
   0 -11   2  521.32   55.89
   0 -11  -2  257.82   40.92
   0 -11  -2  311.05   47.90
   0 -11  -3 1554.00  136.90
   0 -11  -3 1162.08  136.69
   0 -11  -3 1416.56  142.63
   0 -11  -3  977.03  134.05
   0  11  -3 1040.21  133.15
   0 -11   3 1035.78  133.22
   0  11   3 1028.44  134.04
   0 -11   3 1195.70  134.72
   0 -11  -3 1078.45  132.65
   0 -11   3  872.99  135.16
   0 -11   3 1202.36  135.50
   0 -11  -4  770.23  125.21
   0  11  -4 1200.47  124.66
   0 -11  -4 1163.39  125.36
   0 -11  -4  873.86  133.64
   0 -11   4 1180.50  124.94
   0  11   4  997.44  124.96
   0 -11  -4  938.63  120.28
   0 -11   4  873.93  123.92
   0 -11  -5  777.72   98.85
   0  11  -5  564.22   83.15
   0 -11  -5  659.67   85.46
   0  11   5  624.67   84.87
   0 -11   5  611.73   83.27
   0 -11   5  457.27   76.94
   0 -11  -5  633.41   84.92
   0 -11   6 1264.08  141.93
   0  11   6 1154.26  142.23
   0 -11  -6 1129.05  152.46
   0  11  -6 1046.38  140.19
   0 -11  -6  869.13  140.51
   0  11  -6 1271.75  142.44
   0 -11  -6 1225.08  143.39
   0 -11   6 1009.23  134.29
   0 -11  -7   -5.00   60.78
   0 -11  -7   86.46   57.76
   0 -11  -7   41.96   31.63
   0 -11   7   55.61   35.60
   0 -11  -7   -8.91   82.40
   0  11   7  115.59   56.23
   0 -11   7   41.21   51.52
   0  11  -7  125.21   58.97
   0 -11  -8  331.57   79.42
   0 -11  -8  437.88  101.63
   0 -11   8  486.60   64.89
   0 -11  -8  582.67   84.11
   0  11  -8  404.12   81.37
   0 -11  -9   -9.35   48.43
   0 -11  -9  153.77   82.59
   0 -11 -10   11.44   68.57
   0 -11  10    6.54   36.22
   0 -11 -11   47.74   49.17
   0 -11 -11  -46.71   51.49
   0 -12   0 2498.01  308.81
   0 -12   0 2663.86  309.63
   0 -12   0 2808.92  310.65
   0 -12   0 2665.91  308.64
   0 -12   0 2676.25  308.15
   0 -12   0 2430.98  309.86
   0 -12  -1 1367.51  173.92
   0 -12   1 1494.38  177.94
   0 -12   1 1502.35  173.70
   0 -12   1 1343.04  174.30
   0 -12   1 1549.81  172.96
   0 -12  -1 1537.25  176.09
   0 -12  -1 1389.40  173.45
   0 -12  -2  526.44   82.54
   0 -12   2  661.59   82.22
   0 -12   2  724.75   85.78
   0 -12   2  676.35   93.24
   0 -12  -2  577.27   81.80
   0 -12   2  525.81   85.39
   0 -12  -2  645.16   85.29
   0 -12   2  801.35   83.80
   0 -12  -2  587.13   86.56
   0 -12  -3  199.19   41.47
   0 -12  -3  180.78   43.01
   0 -12  -3   89.01   33.56
   0 -12  -3   71.09   30.85
   0 -12   3  108.07   39.41
   0 -12  -3  124.84   33.27
   0 -12  -3  172.22   56.94
   0 -12   3  203.28   41.17
   0 -12   3  228.62   41.62
   0 -12   3   94.12   28.37
   0 -12  -4   54.25   36.12
   0 -12   4   27.13   34.80
   0 -12   4   63.95   33.64
   0  12   4   88.20   36.06
   0 -12   4   35.46   40.52
   0 -12  -4   59.11   59.74
   0 -12  -4   36.96   45.20
   0 -12  -4   60.97   27.57
   0 -12   5   29.93   34.68
   0 -12  -5  -31.45   42.59
   0 -12  -5  156.49   66.96
   0 -12   5   20.92   38.35
   0  12   5   59.72   41.52
   0 -12  -5   75.52   50.32
   0 -12   6  135.74   47.03
   0  12   6  124.42   49.39
   0 -12  -6   68.43   79.65
   0 -12   6    3.32   35.89
   0 -12  -6   22.86   55.11
   0 -12  -6   83.74   49.63
   0 -12  -7  -72.69   87.03
   0 -12   7   15.80   36.55
   0  12  -7   73.02   56.81
   0 -12  -7  -62.36   59.23
   0 -12  -7  -16.12   56.04
   0 -12   8  109.00   37.35
   0 -12  -8  102.68   56.50
   0 -12  -8  120.00   87.65
   0  12  -8  126.58   59.52
   0 -12  -9  309.81   88.48
   0 -12  -9  296.38   58.29
   0 -12 -10  210.89   69.61
   0 -12  10  173.06   41.89
   0 -13   0  -12.37   35.07
   0 -13   0   51.67   35.77
   0 -13   0  -17.46   37.15
   0 -13   0   47.25   39.28
   0 -13   0    9.73   38.46
   0 -13   0   42.66   43.20
   0 -13   0 -105.33   49.03
   0 -13   0  -35.41   32.59
   0 -13   0   24.94   34.97
   0 -13  -1   24.89   32.87
   0 -13   1   11.44   37.13
   0 -13  -1   95.30   36.94
   0 -13   1  -18.59   42.49
   0 -13  -1   61.92   34.37
   0 -13  -1    4.98   34.08
   0 -13  -1   62.98   43.97
   0 -13   1  117.95   34.38
   0 -13  -2   41.96   32.40
   0 -13   2   19.12   31.43
   0 -13  -2   52.41   31.83
   0 -13   2   59.83   37.79
   0 -13  -2  108.28   40.97
   0 -13   2   38.45   37.56
   0 -13  -2    2.07   36.00
   0 -13   2   10.68   48.41
   0 -13   2   98.81   36.82
   0 -13  -3 1104.63  133.38
   0 -13  -3  937.32  131.13
   0 -13   3  989.35  132.36
   0 -13  -3 1034.34  130.07
   0 -13  -3 1209.56  134.41
   0 -13  -3 1121.79  130.11
   0 -13   3 1139.86  133.56
   0 -13  -3 1235.49  138.70
   0 -13  -4   95.00   39.70
   0 -13  -4  134.83   68.18
   0 -13  -4  200.82   35.74
   0 -13  -4  270.80   49.99
   0 -13  -4  334.03   65.49
   0 -13   4  146.03   45.53
   0 -13   4  109.82   41.67
   0 -13  -5  591.42   93.66
   0 -13  -5  815.01  102.34
   0 -13  -5  751.41  113.61
   0 -13   5  710.39   96.10
   0 -13  -5 1013.76   99.79
   0 -13  -6   92.37   57.43
   0 -13   6  175.22   41.62
   0 -13  -6  161.20   81.69
   0 -13   7  820.51  103.13
   0 -13  -7  836.55  130.56
   0 -13  -7  772.00  110.75
   0 -13  -8  293.16   59.57
   0 -13   8  232.04   47.58
   0 -13  -8  325.51   91.52
   0 -13  -9  135.75   78.10
   0 -13  -9  157.70   72.21
   0 -13 -10    4.47   60.83
   0 -13 -10   -7.20   58.91
   0 -13  10   -1.31   35.13
   0 -14   0 2482.26  293.71
   0 -14   0 2086.84  294.35
   0 -14   0 2787.68  296.78
   0 -14   0 2804.42  293.44
   0 -14   0 2184.17  295.97
   0 -14   0 1956.28  294.93
   0 -14   0 2687.52  293.95
   0 -14   0 2731.20  293.79
   0 -14   0 2564.08  294.50
   0 -14  -1 1413.80  173.31
   0 -14   1 1464.47  175.18
   0 -14  -1 1530.71  177.23
   0 -14  -1 1560.52  172.43
   0 -14   1 1393.70  178.21
   0 -14  -1 1371.58  173.76
   0 -14  -1 1540.12  173.69
   0 -14  -1 1430.78  172.48
   0 -14   1 1429.50  173.70
   0 -14  -1 1347.54  173.92
   0 -14   2 1602.88  184.81
   0 -14  -2 1486.84  185.09
   0 -14   2 1457.96  186.54
   0 -14  -2 1586.66  185.53
   0 -14  -2 1569.80  183.15
   0 -14  -2 1528.90  187.24
   0 -14   2 1484.58  191.75
   0 -14  -2 1599.06  185.45
   0 -14   2 1648.37  186.05
   0 -14  -2 1521.58  184.56
   0 -14   2 1489.60  186.17
   0 -14  -3 1012.30  129.07
   0 -14   3 1044.50  133.04
   0 -14  -3  969.67  129.97
   0 -14   3 1020.19  132.25
   0 -14  -3 1226.57  129.82
   0 -14  -3 1006.96  132.40
   0 -14  -3 1126.21  133.26
   0 -14   3 1214.07  141.76
   0 -14  -3 1063.28  137.82
   0 -14  -4  332.56   55.07
   0 -14  -4  319.22   70.87
   0 -14   4  227.22   54.00
   0 -14  -4  250.93   73.24
   0 -14   4  179.86   50.01
   0 -14  -4  234.18   45.93
   0 -14  -4  255.41   42.05
   0 -14  -5  -22.53   69.96
   0 -14  -5  -37.09   34.98
   0 -14  -5   23.58   47.00
   0 -14   5   47.13   37.51
   0 -14   6   20.70   35.49
   0 -14  -6    6.24   52.79
   0 -14  -6   17.55   83.00
   0 -14   7  267.21   51.14
   0 -14  -7  287.22   63.16
   0 -14  -7  284.47   91.81
   0 -14  -8  177.07   50.52
   0 -14   8  144.72   40.66
   0 -14  -8  123.87   84.90
   0 -14  -9  179.21   66.77
   0 -14  -9  112.05   75.37
   0 -14  10  100.49   44.17
   0 -14  10   93.00   36.42
   0 -14 -10  172.20   58.35
   0 -15   0   46.73   32.80
   0 -15   0    8.35   37.77
   0 -15   0   28.55   36.28
   0 -15   0  -26.02   36.06
   0 -15   0   -5.60   49.55
   0 -15   0  -28.19   30.59
   0 -15   0  -21.04   33.45
   0 -15  -1   43.22   35.64
   0 -15   1    1.02   35.46
   0 -15  -1  -18.66   36.37
   0 -15   1   -3.35   41.32
   0 -15  -1  -10.44   35.10
   0 -15   1  -10.36   42.62
   0 -15   1   34.12   42.23
   0 -15  -1   48.49   30.68
   0 -15  -1   28.21   48.32
   0 -15   1   33.67   53.90
   0 -15  -1   17.19   28.84
   0 -15   1    9.32   34.55
   0 -15  -1   11.22   29.33
   0 -15  -2  486.74   65.22
   0 -15   2  416.07   67.56
   0 -15  -2  513.04   64.89
   0 -15  -2  448.40   65.88
   0 -15   2  431.66   68.16
   0 -15   2  507.09   77.61
   0 -15  -2  431.35   66.50
   0 -15  -2  466.82   61.36
   0 -15  -2  450.37   71.20
   0 -15   2  439.70   66.54
   0 -15  -3   21.19   43.10
   0 -15  -3  -23.16   41.20
   0 -15  -3   62.48   34.39
   0 -15  -3  -31.01   64.35
   0 -15   3   79.68   57.45
   0 -15  -3   41.14   33.00
   0 -15   3  -16.88   44.95
   0 -15   3   15.86   42.66
   0 -15  -3   45.82   34.48
   0 -15  -4 1055.36  124.90
   0 -15  -4  845.33  135.23
   0 -15   4  973.61  125.95
   0 -15   4  874.95  123.41
   0 -15  -4 1045.82  121.12
   0 -15   4 1038.73  136.98
   0 -15  -4  915.84  121.28
   0 -15  -4 1202.45  133.99
   0 -15  -5   43.88   47.98
   0 -15  -5   16.68   71.26
   0 -15  -5  -34.19   34.09
   0 -15   5   47.07   37.99
   0 -15  -6  783.76  111.56
   0 -15  -6  872.57  125.24
   0 -15   6  826.47  105.34
   0 -15   7   18.88   36.83
   0 -15  -7   21.21   49.36
   0 -15   7   51.21   71.69
   0 -15  -7   83.47   80.00
   0 -15   8  250.11   47.43
   0 -15  -8  252.84   83.95
   0 -15  -8  258.24   53.12
   0 -15  -8  282.17   76.07
   0 -15  -9  117.57   64.57
   0 -15  -9  120.66   69.96
   0 -15  10   11.08   38.92
   0 -15  10   55.24   32.67
   0 -15 -10    3.77   51.91
   0 -16   0 1965.27  225.96
   0 -16   0 1870.07  225.83
   0 -16   0 1776.54  225.86
   0 -16   0 1982.94  229.78
   0 -16   0 1881.75  224.35
   0 -16   0 1913.02  225.10
   0 -16   1  654.83   83.49
   0 -16  -1  618.71   83.26
   0 -16   1  584.19   85.55
   0 -16  -1  646.99   83.44
   0 -16   1  629.75   85.01
   0 -16   1  529.03   89.11
   0 -16   1  502.32   86.59
   0 -16  -1  648.50   79.82
   0 -16  -1  576.13   89.72
   0 -16   1  600.16   95.17
   0 -16  -1  674.53   82.36
   0 -16  -1  662.40   80.22
   0 -16   1  605.07   83.81
   0 -16  -2 1152.32  133.98
   0 -16   2 1200.78  136.13
   0 -16  -2 1195.64  135.08
   0 -16   2 1028.73  135.67
   0 -16  -2  954.95  133.66
   0 -16   2 1130.09  141.23
   0 -16  -2 1119.55  131.30
   0 -16  -2 1087.21  137.65
   0 -16  -2 1050.77  134.77
   0 -16   2  979.14  135.54
   0 -16   3  419.74   71.01
   0 -16  -3  445.88   65.48
   0 -16   3  564.61  103.14
   0 -16  -3  476.21   85.57
   0 -16   3  494.97   70.59
   0 -16  -3  465.16   63.69
   0 -16  -3  552.55   72.39
   0 -16  -3  413.06   68.84
   0 -16  -3  401.91   63.56
   0 -16   3  401.13   66.54
   0 -16   3  374.51   79.83
   0 -16  -4  349.18   63.47
   0 -16  -4  326.99   83.72
   0 -16   4  319.17   64.60
   0 -16   4  469.08   81.29
   0 -16   4  317.79   60.62
   0 -16  -4  422.11   56.48
   0 -16  -4  345.69   56.96
   0 -16   5    2.17   38.90
   0 -16   5   47.21   39.17
   0 -16  -5   -8.21   52.54
   0 -16  -5   76.35   38.42
   0 -16   6   87.41   43.43
   0 -16   6  199.77   77.10
   0 -16  -6   88.72   51.13
   0 -16  -6  207.22   75.13
   0 -16   7   91.63   40.34
   0 -16  -7  105.56   78.94
   0 -16  -7   54.14   68.13
   0 -16  -7  -27.67   48.42
   0 -16   8  197.06   42.64
   0 -16  -8  162.49   78.27
   0 -16  -8  184.02   70.05
   0 -16  -9   71.51   59.85
   0 -16   9    4.47   51.04
   0 -16  10   78.88   38.69
   0 -16  10  198.04   34.65
   0 -16 -10   83.01   52.77
   0 -17   0    9.01   39.86
   0 -17   0   11.56   45.42
   0 -17   0   31.26   54.98
   0 -17   0   41.99   36.95
   0 -17   0    5.32   38.36
   0 -17   1   11.33   38.32
   0 -17  -1   24.59   39.11
   0 -17  -1   38.53   39.45
   0 -17   1 -150.77   87.54
   0 -17  -1   16.94   40.28
   0 -17   1  -14.21   44.47
   0 -17   1   14.34   40.66
   0 -17   1   28.86   47.15
   0 -17   1   -5.06   58.81
   0 -17  -1  -22.47   51.52
   0 -17   1    1.53   39.91
   0 -17   1   -8.45   40.15
   0 -17  -1   12.06   32.14
   0 -17  -2  465.08   67.32
   0 -17  -2  542.98   67.65
   0 -17   2  343.23  102.52
   0 -17  -2  388.84   66.99
   0 -17   2  407.71   71.49
   0 -17   2  573.63   79.54
   0 -17  -2  381.88   73.14
   0 -17  -2  445.67   61.60
   0 -17  -2  507.20   67.90
   0 -17   2  500.18   72.37
   0 -17   2  424.93   69.80
   0 -17  -3  349.23   63.33
   0 -17  -3  415.82   59.99
   0 -17   3  482.68  101.66
   0 -17  -3  442.66   84.03
   0 -17  -3  391.79   57.89
   0 -17   3  313.12   80.83
   0 -17   3  322.47   77.51
   0 -17   3  338.87   64.99
   0 -17   3  345.20   64.84
   0 -17  -3  396.07   58.17
   0 -17  -4  230.16   50.27
   0 -17  -4  386.87   84.07
   0 -17  -4  270.18   58.14
   0 -17  -4  263.82   47.95
   0 -17   4  211.76   73.73
   0 -17   4  199.84   52.65
   0 -17   5  391.05   65.64
   0 -17   5  435.71   66.66
   0 -17  -5  410.98   63.32
   0 -17   5  483.63   90.84
   0 -17  -5  402.88   73.36
   0 -17  -5  575.52   80.91
   0 -17   6  103.22   72.05
   0 -17  -6   -3.18   47.40
   0 -17  -6  114.46   62.94
   0 -17   6   84.07   42.54
   0 -17  -7   89.37   43.48
   0 -17  -7  124.85   66.00
   0 -17   7  137.33   40.96
   0 -17   8  111.60   35.38
   0 -17  -8   -7.86   62.27
   0 -17  -9   64.99   56.46
   0 -17   9   12.24   47.54
   0 -17   9   98.25   39.22
   0 -18   0   43.02   38.71
   0 -18   0   -3.95   43.22
   0 -18   0    7.57   38.34
   0 -18   0   12.13   55.98
   0 -18   0   -3.67   43.36
   0 -18  -1 1540.73  183.16
   0 -18   1 1517.77  182.83
   0 -18   1 1590.78  185.43
   0 -18   1 1140.19  201.29
   0 -18  -1 1537.35  181.55
   0 -18   1 1580.46  183.64
   0 -18  -1 1445.42  184.27
   0 -18   1 1477.59  185.37
   0 -18   1 1491.44  190.31
   0 -18  -1 1580.17  188.18
   0 -18  -2  387.79   65.10
   0 -18  -2  365.33   56.40
   0 -18   2  315.90   61.26
   0 -18  -2  226.55   55.82
   0 -18   2  296.00  100.06
   0 -18  -2  274.36   79.53
   0 -18  -2  427.11   58.38
   0 -18   2  304.42   63.99
   0 -18   2  232.47   65.08
   0 -18   2  376.26   60.41
   0 -18  -2  313.57   56.96
   0 -18  -3  321.87   56.02
   0 -18   3  389.36   60.40
   0 -18  -3  375.54   58.04
   0 -18   3  368.24  101.50
   0 -18  -3  208.74   82.52
   0 -18  -3  380.73   59.37
   0 -18   3  391.79   75.05
   0 -18   3  315.51   63.51
   0 -18  -3  270.86   54.90
   0 -18  -4  171.20   43.44
   0 -18   4   50.02   45.98
   0 -18  -4   86.83   50.92
   0 -18   4  106.56   73.27
   0 -18  -4  178.52   80.22
   0 -18   4  157.23   97.94
   0 -18   4   88.00   67.33
   0 -18  -4  152.38   42.77
   0 -18  -5  156.79   61.66
   0 -18   5  147.75   44.48
   0 -18   5  243.37  100.51
   0 -18   5  225.61   71.13
   0 -18  -5  194.41   41.65
   0 -18  -5  145.11   51.40
   0 -18   6  -44.12   40.29
   0 -18   6   31.34   68.36
   0 -18  -6  -41.60   60.58
   0 -18  -6   -2.22   44.53
   0 -18   6   44.96   95.47
   0 -18   7  260.44   90.47
   0 -18  -7   93.79   64.55
   0 -18   7  168.70   41.21
   0 -18   7   40.98   68.80
   0 -18  -8    2.56   57.70
   0 -18   8   18.59   56.69
   0 -18   8  -12.33   32.39
   0 -18   9   95.50   51.03
   0 -18   9  298.84   44.26
   0 -19   0   -3.08   39.20
   0 -19   0   18.03   40.95
   0 -19   0   38.78   60.35
   0 -19   0    1.67   27.21
   0 -19   0  -15.87   45.05
   0 -19   0   -0.78   47.53
   0 -19   1  353.97   57.66
   0 -19  -1  343.85   58.08
   0 -19   1  424.60   63.31
   0 -19   1  336.53   75.60
   0 -19  -1  284.81   71.01
   0 -19  -1  260.05   54.17
   0 -19   1  448.36   60.67
   0 -19  -1  225.51   59.55
   0 -19   1  349.70   63.66
   0 -19  -2  302.44   51.80
   0 -19  -2  276.14   51.21
   0 -19  -2  135.34   51.97
   0 -19   2  152.57   53.67
   0 -19   2  251.71  102.23
   0 -19  -2  120.15   77.61
   0 -19  -2  201.48   61.15
   0 -19   2  201.68   62.90
   0 -19   2  321.21   58.06
   0 -19  -2  253.62   52.77
   0 -19  -3  475.83   77.10
   0 -19  -3  570.72   74.53
   0 -19   3  564.08   77.59
   0 -19  -3  622.37   73.42
   0 -19  -3  358.13   99.05
   0 -19   3  391.84  114.49
   0 -19   3  518.24   88.29
   0 -19  -3  406.21   72.87
   0 -19   3  499.52   78.61
   0 -19  -4  562.78   79.23
   0 -19   4  521.03   75.45
   0 -19   4  338.33  117.03
   0 -19  -4  381.39  103.26
   0 -19  -4  565.16   75.51
   0 -19   4  400.55   98.60
   0 -19   4  575.92   94.29
   0 -19  -4  604.47   75.46
   0 -19   4  529.62   78.49
   0 -19   5  218.56  103.41
   0 -19   5  384.21   80.54
   0 -19   5  218.92   84.87
   0 -19   5  357.73   55.34
   0 -19  -5  329.38   59.34
   0 -19  -6  307.23   55.74
   0 -19   6  173.01   80.09
   0 -19   6  249.73   99.88
   0 -19   6  361.71   55.13
   0 -19   7  183.47   73.19
   0 -19   7  319.42   51.08
   0 -19   8   19.81   53.31
   0 -19   8   72.04   31.66
   0 -19   9   64.13   40.12
   0 -19   9   55.55   32.62
   0 -20   0 2636.89  328.37
   0 -20   0 2804.36  329.43
   0 -20   0 2599.30  333.09
   0 -20   0 2825.73  326.43
   0 -20   0 3079.16  330.26
   0 -20   0 2705.28  330.82
   0 -20  -1   41.07   36.38
   0 -20   1   61.55   45.33
   0 -20   1   11.55   40.79
   0 -20  -1   15.94   44.50
   0 -20   1   62.28   32.67
   0 -20   1   39.41   64.27
   0 -20  -1   25.54   56.55
   0 -20   1   19.33   47.75
   0 -20  -1   19.76   46.23
   0 -20   1   12.95   51.23
   0 -20   2  564.28   91.85
   0 -20   2  753.52   98.42
   0 -20   2  720.68   86.44
   0 -20   2  463.91  123.88
   0 -20  -2  303.48  107.91
   0 -20  -2  661.34   89.53
   0 -20  -2  670.81   97.03
   0 -20  -2  664.15   90.96
   0 -20  -2  770.85   91.05
   0 -20   2  633.24   90.88
   0 -20   3   62.56   38.12
   0 -20   3  -44.57   98.83
   0 -20  -3  -75.68   79.54
   0 -20  -3  136.63   46.49
   0 -20  -3   56.71   43.33
   0 -20  -3    2.60   40.92
   0 -20  -3  130.09   43.54
   0 -20   3  127.94   61.12
   0 -20   3  113.57   46.96
   0 -20  -4  112.94   44.14
   0 -20  -4  144.48   40.10
   0 -20   4   39.70   97.39
   0 -20  -4  132.12   81.31
   0 -20   4  124.46   43.38
   0 -20   4   69.74   72.70
   0 -20   4  134.51   65.46
   0 -20  -4  124.22   41.88
   0 -20   4   90.75   45.82
   0 -20   5   -4.71   93.90
   0 -20   5   32.00   36.29
   0 -20   5   15.32   61.61
   0 -20  -5   21.12   41.28
   0 -20   5   51.51   72.30
   0 -20  -6   91.79   38.05
   0 -20   6   21.68   69.69
   0 -20   6   43.68   87.49
   0 -20   6   18.32   39.22
   0 -20   7   76.19   61.16
   0 -20   7   67.45   35.22
   0 -20   8  155.05   52.76
   0 -20   8  184.16   35.59
   0 -21   0   -2.64   41.17
   0 -21   0  -54.05   44.54
   0 -21   0   26.82   62.47
   0 -21   0  -18.05   27.65
   0 -21   0  -18.81   46.03
   0 -21   0  -43.25   51.09
   0 -21   1  129.70   51.24
   0 -21   1  228.27   56.49
   0 -21   1  238.35   40.12
   0 -21   1   73.04   58.12
   0 -21  -1  148.91   54.21
   0 -21  -1  226.37   65.37
   0 -21   1  192.80   71.20
   0 -21  -1  186.53   48.41
   0 -21  -2  147.41   44.68
   0 -21   2  122.30   38.12
   0 -21   2  126.91   50.19
   0 -21  -2   89.81   46.11
   0 -21  -2   71.56   47.46
   0 -21  -2  139.04   58.76
   0 -21   2  182.40   71.23
   0 -21  -2   80.37   77.75
   0 -21   3   72.20   38.25
   0 -21   3   19.00   43.72
   0 -21  -3   -0.65   39.41
   0 -21   3  -23.44   97.45
   0 -21  -3   29.30   77.12
   0 -21  -3   40.53   39.37
   0 -21  -3   87.35   43.65
   0 -21   4  763.07   99.74
   0 -21  -4  967.60  100.83
   0 -21   4  802.90  101.04
   0 -21  -4  713.46   98.47
   0 -21  -4  784.89  101.39
   0 -21   4  619.19  119.08
   0 -21   4  510.02  133.37
   0 -21  -4  572.29  124.26
   0 -21   5   68.09   35.09
   0 -21   5   10.27   90.03
   0 -21  -5  146.06   40.40
   0 -21   5  -15.45   40.34
   0 -21   5    6.56   70.93
   0 -21   6  531.39   91.17
   0 -21   7   -8.75   32.23
   0 -21   7   31.11   55.60
   0 -21   8   95.75   44.52
   0 -22   0   -0.75   46.88
   0 -22   0  -21.31   64.03
   0 -22   0  -46.14   53.33
   0 -22   0  -29.66   48.16
   0 -22   1  440.81   54.88
   0 -22   1  454.35   66.55
   0 -22  -1  312.40   62.49
   0 -22  -1  381.28   76.05
   0 -22   1  283.11   79.88
   0 -22  -1  336.99   66.46
   0 -22   2   34.89   35.13
   0 -22  -2   26.85   41.37
   0 -22  -2   39.45   74.66
   0 -22  -2    8.36   44.49
   0 -22   2   72.40   43.78
   0 -22  -2   19.52   54.09
   0 -22   2   51.79   69.56
   0 -22  -3  278.87   54.08
   0 -22  -3  339.50   56.94
   0 -22  -3  186.64   86.79
   0 -22   3  381.52   58.36
   0 -22   3  296.97   53.25
   0 -22   4   25.85   39.28
   0 -22  -4   12.52   33.92
   0 -22  -4   93.67   36.79
   0 -22  -4   78.30   79.58
   0 -22   4  -21.95   92.43
   0 -22   4   30.43   38.57
   0 -22   4    5.25   68.39
   0 -22   5  -13.71   64.92
   0 -22   5   -8.27   32.09
   0 -22   5  -37.48   37.32
   0 -22   6   91.64   60.43
   0 -22   7   73.15   30.41
   0 -22   7   56.68   51.00
   0 -22   7   95.41   39.41
   0 -22   8   30.02   36.96
   0 -22   8   45.21   30.33
   0 -23   0  -32.79   47.91
   0 -23   0  -63.03   62.61
   0 -23   1   89.45   32.28
   0 -23  -1   -4.31   44.67
   0 -23  -1  -29.09   76.72
   0 -23   1   30.12   46.26
   0 -23   1   25.90   65.55
   0 -23  -1  121.15   60.54
   0 -23   2   34.81   34.25
   0 -23  -2   41.06   40.24
   0 -23  -2  -13.04   43.14
   0 -23  -2  -59.54   74.55
   0 -23   2   16.28   44.91
   0 -23   2   78.77   69.47
   0 -23  -3  370.79   95.12
   0 -23  -3  491.13   69.05
   0 -23   3  485.00   69.39
   0 -23   3  442.90   65.68
   0 -23  -3  451.12   66.57
   0 -23   4  -26.25   37.98
   0 -23   4   10.17   36.52
   0 -23   5  626.87  105.92
   0 -23   5  703.72   90.26
   0 -23   5  776.14   93.24
   0 -23   6   61.29   53.95
   0 -23   6   56.91   42.40
   0 -23   7  189.35   50.61
   0 -23   7  212.96   42.27
   0 -24   0  306.44   59.85
   0 -24   0  344.41   71.79
   0 -24   0  185.97   80.69
   0 -24   1  641.42   78.30
   0 -24  -1  234.64   94.49
   0 -24   1  395.01   89.31
   0 -24  -1  463.78   84.60
   0 -24   1  553.60   67.68
   0 -24  -2   86.74   44.83
   0 -24  -2   85.56   74.32
   0 -24   2  123.19   68.25
   0 -24   2  150.97   37.30
   0 -24   2  182.60   47.72
   0 -24   3   -8.14   41.27
   0 -24   3   39.15   35.24
   0 -24  -3   72.98   39.65
   0 -24  -3   65.44   72.80
   0 -24   4    9.94   34.69
   0 -24   4   63.08   35.25
   0 -24   4   19.86   39.22
   0 -24   5   37.75   33.28
   0 -24   5   71.35   57.19
   0 -24   5  -16.77   38.50
   0 -24   6  -11.14   48.61
   0 -24   6   21.80   29.03
   0 -24   6    1.34   36.65
   0 -24   7    1.26   36.76
   0 -24   7   40.91   29.50
   0 -25   0   68.37   67.69
   0 -25   0    6.34   57.56
   0 -25   0  -56.04   43.82
   0 -25  -1   11.90   70.27
   0 -25   1  -39.35   66.64
   0 -25  -1    3.94   52.42
   0 -25   1   -3.35   61.39
   0 -25   1    0.80   42.00
   0 -25   2  309.65   55.73
   0 -25  -2  323.33   55.83
   0 -25  -2  160.20   79.26
   0 -25   2  300.48   72.50
   0 -25   2  358.41   49.26
   0 -25   3   29.43   36.90
   0 -25   3   49.25   31.69
   0 -25  -3    7.08   68.18
   0 -25  -3   97.64   37.20
   0 -25   4  316.73   50.37
   0 -25   4  338.29   51.09
   0 -25   5    0.90   49.55
   0 -25   5   37.80   30.54
   0 -25   6  304.46   62.69
   0 -25   6  423.04   55.00
   0 -26   0  276.43   48.99
   0 -26   0  165.75   69.62
   0 -26   0  225.11   60.23
   0 -26   1   17.38   38.05
   0 -26  -1   44.87   35.99
   0 -26  -1  -37.61   64.31
   0 -26   1   40.16   60.48
   0 -26   1   -6.08   55.03
   0 -26   2   73.46   69.59
   0 -26  -2  219.39   77.02
   0 -26   2  437.46   57.05
   0 -26  -2  480.86   56.36
   0 -26   2  237.85   69.92
   0 -26   3   10.62   28.53
   0 -26   3   18.09   33.58
   0 -26   3  -37.59   54.24
   0 -26   4   22.10   28.89
   0 -26   4    6.18   25.97
   0 -26   5   23.59   43.01
   0 -27   0    1.31   35.60
   0 -27   0   61.90   57.62
   0 -27   0   46.59   49.72
   0 -27  -1   75.09   34.32
   0 -27   1   35.55   34.85
   0 -27  -1   43.76   59.63
   0 -27   1    0.52   54.17
   0 -27   1    7.02   48.77
   0 -27   2  -13.22   49.82
   0 -27  -2   56.25   32.47
   0 -27   2   33.16   33.04
   0 -27   3  139.19   57.72
   0 -27   3  317.93   43.52
   0 -27   4   99.62   25.58
   0 -28   0   41.88   31.80
   0 -28   1  437.67   55.78
   0 -28  -1  413.94   55.70
   0 -28   2  -36.44   41.99
   0 -28   2   15.82   28.12
   0 -28   3  212.45   49.15
   0 -28   3  226.91   36.00
   0 -28   4   21.19   34.91
   0 -29   0   20.46   26.33
   0 -29   1   60.54   26.82
   0 -29   2   14.40   35.30
   0 -29   2   -1.89   22.48
   1   0 -12  155.33   53.29
   1   0 -11  -51.98   68.62
   1   0 -11   55.43   52.52
   1   0 -10  251.14   70.66
   1   0 -10  307.06   94.46
   1   0  -9  -32.06   41.38
   1   0  -9   16.20   72.49
   1   0  -9  135.41   82.70
   1   0  -9   68.41   90.79
  -1   0   9  -12.30   67.55
   1   0  -8  114.27   87.05
   1   0  -8  132.05   80.43
   1   0  -8  347.68   51.29
   1   0  -8  287.91   77.29
   1   0  -7  -21.01   33.01
   1   0  -7  -43.68   66.99
   1   0  -7   88.26   63.71
   1   0  -6  452.31   76.35
   1   0  -6  334.89   74.83
   1   0  -5  -28.38   37.78
   1   0  -5   24.07   52.31
   1   0  -4 2058.75  246.78
   1   0  -3   64.38   36.00
   1   0  -2 9999.00 1163.54
   1   0  -1   23.98   18.90
  -1   0   0 6736.34  746.26
   1   0   0 6082.48  746.30
   1   0   1   10.31   25.69
   1   0   2 2661.66  312.57
   1   0   3   -0.56   37.54
  -1   0  -4  -54.49   52.18
   1   0   4   47.08   38.99
  -1   0  -5  -27.05   59.88
  -1   0  -5   -0.56   52.34
  -1   0  -6 2084.83  288.94
  -1   0  -6 2998.60  293.69
  -1   0  -6 2124.34  287.80
   1   0   6 2717.27  292.04
  -1   0  -7   17.81   72.12
  -1   0  -7   56.08   34.80
  -1   0  -7  -19.59   65.28
  -1   0  -7   78.75   66.34
   1   0   7   19.77   61.53
  -1   0  -8 1483.97  166.47
   1   0   8 1242.90  163.56
  -1   0  -8 1258.68  146.74
  -1   0  -9   16.41   70.76
  -1   0  -9   58.26   40.42
  -1   0  -9   -8.83   79.43
  -1   0 -10  780.43   94.20
  -1   0 -10  508.95  114.84
  -1   0 -11  -51.09   50.26
  -1   0 -11  -38.68   61.28
   1   1 -12  -19.43   47.18
   1  -1 -12   26.71   36.29
   1  -1 -12  -58.35   49.24
   1  -1 -11   61.20   54.74
   1   1 -11   41.92   67.71
   1   1 -11   13.12   49.46
   1  -1 -11 -116.36   69.66
  -1   1  10  220.09   68.76
   1  -1 -10  175.88   67.32
   1   1 -10   71.42   61.55
   1  -1 -10   95.84   89.94
   1   1 -10  131.04   84.48
   1  -1  -9  215.02   91.91
   1   1  -9   -2.71   92.32
   1   1  -9  -17.16   41.10
   1   1  -9   85.54   80.16
   1  -1  -9   94.49   80.00
   1   1  -9   62.16   72.61
   1  -1  -9   71.81   71.51
  -1   1   9  -17.25   67.01
   1   1  -8  933.35  108.94
   1   1  -8  709.49  127.08
   1   1  -8 1018.25  129.46
   1  -1  -8  895.27  127.85
   1  -1  -8  522.40  131.58
   1  -1  -7  504.41   91.78
   1   1  -7  523.04   91.09
   1   1  -7  522.33   91.28
   1   1  -7  505.66   68.93
   1   1  -6 1593.94  184.85
   1  -1  -6 1478.27  184.30
   1   1  -6 1351.62  180.92
   1   1  -5   79.73   54.21
   1  -1  -5  103.16   54.76
   1   1  -5  104.99   39.89
   1   1  -4  393.64   65.99
   1   1  -3  252.32   48.51
   1   1  -2   16.42   34.80
   1  -1  -2  -55.98   45.90
   1   1  -1   95.72   23.61
   1   1  -1   73.94   21.12
  -1   1   0  620.05   64.66
   1   1   0  430.84   65.35
   1   1   1 2691.65  321.62
  -1   1  -1 2799.84  321.36
   1   1   2 3513.35  395.26
   1  -1   2 3211.63  395.92
   1   1   3  757.65   94.99
   1  -1   3  726.86   97.03
  -1   1  -4 3092.90  369.52
   1   1   4 3242.08  366.89
   1  -1   4 2987.53  367.67
  -1  -1  -5  -37.58   60.83
  -1   1  -5   -6.43   58.32
  -1  -1  -5   29.73   57.79
  -1   1  -5   41.81   55.06
  -1  -1  -5   13.79   55.75
  -1  -1  -6  721.37  110.37
  -1   1  -6  743.14  108.10
  -1  -1  -6  673.62  109.95
  -1   1  -6  761.33  109.03
   1   1   6  601.83  104.93
  -1  -1  -6  727.23  103.90
  -1   1  -6  808.56  103.81
  -1   1  -7  138.15   71.41
  -1  -1  -7   97.98   77.78
  -1   1  -7  150.95   39.39
  -1   1  -7   92.38   69.37
  -1  -1  -7   94.66   71.12
   1   1   7   99.05   64.30
  -1   1  -7  225.99   73.26
  -1  -1  -7  163.73   71.64
  -1  -1  -8   19.66   78.04
  -1   1  -8   -2.37   80.87
   1   1   8   39.49   68.30
  -1  -1  -8  135.44   76.46
  -1   1  -8  130.20   72.99
  -1   1  -8  112.48   38.73
  -1  -1  -9  153.94   86.38
  -1   1  -9   44.42   81.59
   1   1   9  177.96   69.38
  -1   1  -9  173.57   46.24
  -1   1  -9  202.94   77.48
  -1  -1  -9  218.40   76.69
  -1   1 -10   29.90   39.13
  -1   1 -10    8.92   72.63
  -1  -1 -10  -61.78   74.97
  -1   1 -11   64.24   48.16
  -1  -1 -11  -23.53   53.07
  -1   1 -11   72.91   59.18
  -1  -1 -11  -25.81   61.49
   1  -2 -12   72.62   39.18
   1   2 -12   57.03   47.22
   1  -2 -12   -5.26   46.53
   1  -2 -11  379.27   87.90
   1   2 -11  416.29   86.53
   1  -2 -11  473.93   76.98
  -1   2  10   84.35   63.19
  -1  -2  10   54.70   63.36
   1   2 -10   -3.79   85.09
   1  -2 -10   13.19   86.98
   1  -2 -10   51.54   65.90
   1   2 -10   19.30   57.96
   1  -2  -9  170.87   91.84
   1   2  -9  190.46   92.28
   1   2  -9  132.28   80.79
  -1   2   9  105.92   68.42
  -1  -2   9   36.53   68.67
   1   2  -9   18.29   70.46
   1   2  -9   69.43   42.09
   1   2  -8  233.39   78.63
   1   2  -8  123.97   41.16
   1   2  -8  148.12   70.69
   1  -2  -8   41.44   87.38
   1   2  -7   33.23   65.32
   1   2  -7   45.72   64.15
   1  -2  -7   48.52   34.07
   1   2  -7    4.10   32.96
   1   2  -6   62.03   55.76
   1   2  -6   93.75   42.41
   1   2  -6  109.71   55.68
   1   2  -5  808.11   94.81
   1   2  -5  590.61  103.71
   1   2  -4    4.90   47.57
   1   2  -3 5668.65  662.23
   1   2  -2  456.89   67.14
   1  -2  -2  456.59   75.24
   1   2  -1 5916.82  688.52
   1   2   0   51.96   17.54
  -1   2  -1 2180.02  255.55
   1   2   1 2176.85  255.75
   1   2   2   29.44   28.21
   1   2   3  491.34   68.83
   1  -2   3  516.81   74.38
  -1   2  -4  580.12   80.98
   1   2   4  459.29   70.12
   1  -2   4  469.29   74.34
  -1   2  -5  120.76   58.06
  -1   2  -5  -16.75   59.89
  -1  -2  -5   99.38   67.33
  -1  -2  -5  139.19   58.11
  -1  -2  -6   -5.39   68.01
  -1  -2  -6   56.80   61.83
  -1   2  -6   19.80   58.33
   1   2   6   62.99   56.44
  -1   2  -6  -35.14   62.00
  -1   2  -7 1801.93  195.87
  -1   2  -7 1336.12  205.84
  -1  -2  -7 1397.56  208.05
  -1   2  -7 1873.40  209.84
   1   2   7 1688.51  206.84
  -1   2  -7 1459.34  204.94
  -1   2  -8  279.63   48.03
  -1   2  -8  106.87   79.64
  -1  -2  -8  251.53   90.24
  -1   2  -8  298.66   78.59
   1  -2   8  135.98   72.88
   1   2   8  165.11   72.18
  -1   2  -9 1235.28  149.30
  -1   2  -9 1165.81  130.24
   1   2   9 1083.23  147.80
   1  -2   9 1135.24  145.87
  -1  -2  -9  644.28  149.79
  -1   2  -9  716.96  146.09
  -1   2 -10  183.51   75.01
  -1  -2 -10   36.61   78.21
  -1   2 -10   11.50   40.11
  -1  -2 -11  259.30   70.35
  -1   2 -11  203.41   65.70
  -1   2 -11  300.00   55.09
   1  -3 -12  -26.13   46.22
   1  -3 -12   13.59   41.56
   1   3 -12  -16.89   46.19
   1   3 -11    4.82   66.19
   1  -3 -11  136.95   58.78
   1  -3 -11  100.42   69.20
   1   3 -10   48.17   83.27
   1  -3 -10   10.56   86.82
   1  -3 -10   40.88   67.06
   1  -3  -9  406.71  110.22
   1   3  -9  456.58  107.58
   1   3  -9  460.88   99.65
   1   3  -9  568.47   76.04
   1  -3  -9  466.76   74.69
  -1   3   9  613.78   96.35
  -1  -3   9  653.98   98.26
   1  -3  -9  599.29   99.24
   1   3  -9  522.65   99.17
   1  -3  -8   25.43   37.83
   1   3  -8  -22.56   38.97
   1   3  -8  -50.08   77.05
   1  -3  -8  -18.99   70.11
   1   3  -8   37.37   67.60
   1  -3  -8   -1.31   85.21
   1  -3  -7  418.13   77.57
   1  -3  -7  367.83   54.25
   1   3  -7  323.26   53.16
   1   3  -7  317.42   78.30
   1  -3  -7  259.92   78.63
   1  -3  -7  454.07   90.58
   1   3  -7  404.61   78.54
   1   3  -6  240.82   49.54
   1  -3  -6  339.71   66.91
   1   3  -6  219.67   65.17
   1  -3  -6  170.36   65.83
   1   3  -5 1077.01  137.01
   1  -3  -5 1209.86  137.21
   1  -3  -5 1390.46  143.07
   1  -3  -5  842.90  145.14
   1   3  -5  991.13  144.57
   1   3  -4   30.17   48.60
   1  -3  -4   42.37   48.32
   1  -3  -3 3248.89  385.93
   1   3  -3 3314.02  385.81
   1   3  -2  338.72   54.79
   1  -3  -2  162.94   44.56
   1  -3  -1   34.86   11.49
   1  -3  -1   48.55   24.60
   1   3  -1   68.38   24.60
   1   3   0 1728.79  209.53
   1  -3   0 1870.19  209.93
   1  -3   1  741.08   93.54
   1   3   1  779.13   93.82
   1  -3   2  -21.60   40.06
   1   3   3 2383.51  284.10
   1  -3   3 2468.93  286.68
   1   3   4   82.67   34.87
  -1  -3  -4    3.96   55.03
  -1   3  -4  -23.31   55.41
  -1  -3  -5 2170.16  325.08
  -1   3  -5 2432.94  325.28
  -1  -3  -5 3074.70  324.49
  -1   3  -5 3002.54  322.15
  -1   3  -6  204.29   66.41
  -1  -3  -6  136.37   67.99
  -1  -3  -6  104.27   71.93
  -1   3  -6  115.64   60.15
   1   3   6  113.68   59.71
   1  -3   6  134.94   59.26
   1  -3   6  147.71   29.24
  -1   3  -7  894.04  107.96
  -1  -3  -7  918.21  107.86
  -1  -3  -7  806.30  125.83
  -1   3  -7  677.38  123.02
  -1  -3  -7  960.82  128.83
  -1   3  -7 1144.17  128.03
   1   3   7  747.82  121.74
   1  -3   7  847.37  122.72
  -1   3  -7  655.90  120.67
  -1  -3  -8   24.45   71.29
  -1   3  -8   21.82   70.65
  -1  -3  -8   -2.55   84.83
  -1   3  -8   50.13   74.62
   1  -3   8   -2.29   61.97
   1   3   8   95.24   64.64
  -1  -3  -8   60.22   39.26
  -1   3  -8   67.45   39.12
  -1   3  -9   66.31   71.38
  -1  -3  -9  142.36   73.81
  -1   3  -9   41.87   40.06
  -1  -3  -9    2.35   40.46
  -1  -3  -9 -176.57   82.67
  -1   3  -9    7.05   77.90
   1   3   9   85.74   68.57
   1  -3   9   72.33   65.51
  -1  -3 -10   64.26   77.90
  -1   3 -10  -17.72   69.40
  -1   3 -10   84.44   40.11
  -1  -3 -10   63.79   39.94
  -1  -3 -11  -20.29   61.36
  -1   3 -11   12.39   53.37
   1  -4 -12  205.15   52.13
   1  -4 -12  151.04   47.62
   1  -4 -11  132.24   71.49
   1   4 -11  138.26   65.71
   1  -4 -11  129.37   61.23
   1  -4 -10  195.96   89.92
   1  -4 -10  318.73   75.69
   1   4 -10  218.69   83.32
   1  -4  -9  132.42   43.47
   1   4  -9  122.11   41.77
   1  -4  -9  141.55   72.53
   1   4  -9  118.01   70.45
   1   4  -9  121.56   78.87
  -1  -4   9  154.93   69.69
  -1   4   9   80.50   69.10
   1   4  -9  132.71   86.18
   1  -4  -9  133.34   88.13
   1   4  -8   45.41   36.73
   1  -4  -8    3.24   36.92
   1  -4  -8  -28.11   74.10
   1  -4  -8    9.22   88.73
   1   4  -8   16.93   73.84
   1   4  -8   63.89   68.07
   1  -4  -8   61.16   68.29
   1   4  -7  -13.63   66.00
   1  -4  -7   21.43   64.26
   1   4  -7   12.23   60.71
   1   4  -7   46.89   33.15
   1  -4  -7   -7.34   33.28
   1  -4  -7   33.51   68.90
   1   4  -6   59.01   39.79
   1  -4  -6   14.27   55.95
   1   4  -6   28.19   56.77
   1  -4  -6   57.48   58.10
   1   4  -5  188.01   44.57
   1  -4  -5  147.07   58.85
   1   4  -5  125.31   57.02
   1  -4  -5  173.46   59.86
   1   4  -4 2765.02  339.02
   1  -4  -4 2965.02  339.45
   1   4  -3  683.20   90.65
   1  -4  -3  669.44   89.84
   1  -4  -2 3836.21  444.71
   1   4  -2 3765.16  445.38
   1  -4  -1 4076.07  484.70
   1   4  -1 4242.11  484.68
   1  -4   0 1940.38  227.67
  -1  -4  -1   77.39   36.70
   1  -4   1   87.30   29.63
   1   4   1   97.87   28.93
   1   4   2  986.44  121.20
   1  -4   2  970.57  122.13
   1  -4   3   -0.75   38.60
   1   4   3   -7.46   27.85
  -1  -4  -4  -50.87   57.96
  -1   4  -4  -76.85   56.79
  -1  -4  -5  348.58   68.79
   1  -4   5  261.27   39.36
   1  -4   5  189.47   60.20
   1   4   5  201.09   61.74
  -1   4  -5  185.94   65.07
  -1  -4  -5  208.71   69.14
   1  -4   6  426.78   79.11
   1   4   6  434.69   78.16
  -1   4  -6  446.57   78.77
  -1  -4  -6  517.30   84.82
  -1   4  -6  553.18   82.63
   1  -4   6  411.59   58.22
  -1  -4  -6  471.23   87.57
   1   4   7  168.01   64.82
   1  -4   7  133.85   65.27
  -1  -4  -7   93.30   82.29
  -1   4  -7  191.73   75.25
  -1   4  -7  241.49   71.25
  -1  -4  -7  249.11   71.92
  -1   4  -7   99.94   68.69
  -1   4  -7  201.64   41.64
  -1  -4  -7  196.07   40.48
   1  -4   7  144.33   34.02
  -1   4  -8  888.36  107.70
  -1  -4  -8  901.49  107.64
  -1   4  -8  679.84  126.08
  -1  -4  -8  649.17  132.57
  -1  -4  -8  904.57  128.77
  -1   4  -8  908.31  128.15
   1  -4   8  844.82  125.58
   1   4   8  718.93  123.93
  -1   4  -9  140.03   81.78
  -1  -4  -9   99.34   96.09
  -1  -4  -9  302.96   83.39
  -1   4  -9  395.96   83.27
  -1   4  -9  325.31   55.68
  -1  -4  -9  320.39   55.02
   1  -4   9  446.09   78.41
   1   4   9  291.41   77.42
  -1  -4 -10  101.38   79.14
  -1   4 -10    2.98   67.82
  -1  -4 -10   70.55   40.61
  -1   4 -10  136.97   39.36
  -1   4 -11   40.34   52.39
  -1  -4 -11   88.10   61.21
   1  -5 -11  -18.23   67.24
   1  -5 -11  -10.34   59.55
   1   5 -11 -118.10   62.66
   1   5 -10  238.59   85.19
   1  -5 -10  296.27   74.46
   1  -5 -10  232.63   91.03
   1   5  -9    5.10   82.80
   1  -5  -9   82.75   92.54
   1   5  -9   85.17   67.90
   1  -5  -9   79.00   70.84
   1   5  -9   24.35   74.24
   1  -5  -9   32.21   38.15
   1   5  -9   -1.13   38.58
  -1   5   9   57.96   66.88
  -1  -5   9   84.41   66.45
   1   5  -8 1643.68  191.61
   1  -5  -8 1614.56  191.35
   1  -5  -8 1310.16  203.86
   1   5  -8 1409.97  203.31
   1   5  -8 1689.69  205.10
   1  -5  -8 1832.07  206.69
   1   5  -7  104.04   65.92
   1  -5  -7   83.53   34.24
   1   5  -7   74.53   32.75
   1  -5  -7  126.65   69.59
   1  -5  -7   58.94   63.75
   1   5  -7   20.87   62.16
  -1  -5   7   66.85   27.29
   1   5  -6 2786.73  332.06
   1  -5  -6 2813.26  332.72
   1   5  -6 2667.46  325.89
   1  -5  -6 2929.43  330.31
   1   5  -5  104.98   38.20
   1  -5  -5  111.62   65.59
   1   5  -5  131.96   53.09
   1  -5  -5  107.48   55.93
   1  -5  -5  143.36   54.45
   1   5  -4 1138.19  142.82
   1  -5  -4 1119.83  142.74
   1  -5  -3  142.96   42.93
   1   5  -3  142.65   41.19
   1  -5  -2   51.53   48.95
   1   5  -2   -0.38   33.82
   1  -5  -2    5.84   32.06
   1   5  -1   -1.94   23.18
   1  -5  -1    8.73   23.78
  -1  -5   0   76.97   38.17
   1  -5   0   96.56   28.17
   1  -5   1  998.58  129.77
  -1  -5  -1 1134.87  130.42
   1  -5   1 1066.42  127.23
   1   5   1 1059.32  127.43
   1   5   2 2385.00  275.37
   1  -5   2 2285.90  275.31
   1   5   3  779.01   89.20
   1   5   3  633.25   95.36
   1  -5   3  670.17   94.61
  -1  -5  -4 3018.61  339.22
  -1   5  -4 2996.84  337.88
   1  -5   4 2706.16  337.14
   1   5   4 2760.90  333.72
  -1  -5  -4 2867.26  338.38
  -1   5  -5   92.71   56.05
  -1  -5  -5  -20.92   56.23
   1  -5   5   55.74   24.69
  -1  -5  -5   69.52   64.88
  -1   5  -5   27.69   48.77
   1  -5   5   34.29   49.72
   1   5   5   19.40   48.98
   1  -5   6 1193.49  166.77
   1   5   6 1271.64  168.29
  -1  -5  -6 1277.49  172.06
   1  -5   6 1345.07  156.50
  -1   5  -6 1398.44  170.30
  -1  -5  -6 1440.67  171.05
  -1   5  -6 1239.94  164.77
  -1  -5  -7    7.73   66.24
  -1   5  -7   24.30   62.63
  -1   5  -7   17.77   62.94
   1   5   7   18.03   58.93
   1  -5   7   -9.82   58.75
  -1   5  -7   50.33   66.88
  -1  -5  -7   48.78   82.24
   1  -5   7    5.84   27.66
  -1  -5  -7   37.07   34.42
  -1   5  -7   46.67   35.40
  -1   5  -8  127.59   73.45
  -1  -5  -8  255.30   76.62
  -1   5  -8  115.70   74.48
  -1  -5  -8  110.16   88.68
   1   5   8  147.59   71.17
   1  -5   8  168.98   67.86
  -1   5  -8  172.03   44.27
  -1  -5  -8  203.10   44.51
  -1   5  -9   81.34   70.88
  -1  -5  -9  107.01   71.68
  -1   5  -9    6.74   38.93
  -1  -5  -9    1.72   40.13
  -1  -5  -9  -69.35   88.88
  -1   5  -9  212.75   73.44
   1   5   9   69.41   64.62
   1  -5   9   55.80   63.14
  -1   5 -10   40.33   63.67
  -1  -5 -10   65.01   77.46
  -1  -5 -10   94.12   39.09
  -1   5 -10   58.95   37.75
  -1  -5 -11  -57.44   56.77
  -1  -5 -11   -2.61   61.30
   1  -6 -11    3.88   59.16
   1  -6 -11   65.60   67.29
   1   6 -11   19.61   58.38
   1  -6 -10   65.79   69.51
   1   6 -10  -35.77   73.28
   1   6  -9  484.62   80.44
   1  -6  -9  237.34   79.03
   1   6  -9  261.47   84.29
  -1   6   9  266.50   74.63
  -1  -6   9  332.99   75.59
   1   6  -9  140.83   85.05
   1  -6  -8  197.27   45.14
   1   6  -8  219.53   45.09
   1  -6  -8  242.14   75.01
   1   6  -8  197.70   70.57
   1   6  -8  131.68   73.04
  -1  -6   8  294.23   70.73
  -1  -6   7   28.71   28.40
   1  -6  -7  -61.20   68.28
   1  -6  -7   91.05   62.32
   1   6  -7  100.27   63.32
   1   6  -7    6.83   63.87
   1   6  -7   17.23   32.36
   1  -6  -7   48.62   33.46
   1  -6  -6  274.39   70.33
   1   6  -6  429.79   70.69
   1  -6  -6  361.35   73.68
   1  -6  -6  297.13   83.96
   1  -6  -5  235.12   64.23
   1  -6  -5  240.50   56.74
   1   6  -5   91.66   56.03
   1  -6  -5  166.64   54.54
  -1  -6   5  181.38   37.07
   1   6  -5  103.49   41.29
   1  -6  -4 2284.27  271.94
   1   6  -4 2268.15  271.11
   1  -6  -3 2541.75  283.52
   1   6  -3 2273.20  282.70
   1   6  -2  234.93   41.26
   1  -6  -2  200.27   41.72
   1  -6  -1  153.43   61.85
  -1  -6   0 1207.87  141.78
  -1  -6   0 1136.97  136.30
  -1   6   0 1133.81  136.29
   1  -6   0 1410.28  146.97
   1  -6   1   94.90   27.96
   1   6   1   80.05   27.57
   1  -6   2 2455.84  293.40
   1   6   2 2531.36  293.46
   1  -6   3  800.54  111.06
   1   6   3  879.71  111.16
  -1   6  -3  761.98  111.88
  -1  -6  -3  845.65  111.83
   1   6   3  939.63  105.40
   1   6   4   91.57   49.56
   1  -6   4   90.61   47.76
   1   6   4  132.50   32.36
  -1   6  -4   67.57   54.59
  -1  -6  -4  111.85   54.81
   1  -6   5   67.83   25.84
  -1   6  -5   59.64   48.69
  -1  -6  -5   58.27   62.25
  -1   6  -5  114.68   55.04
  -1  -6  -5   74.41   56.20
   1  -6   5   45.99   47.50
   1   6   5   41.77   48.61
  -1  -6  -6  216.55   36.36
  -1   6  -6  145.96   35.10
   1  -6   6  125.90   34.47
   1   6   6   92.69   56.65
   1  -6   6   82.60   55.72
  -1  -6  -6  144.97   71.07
  -1   6  -6  115.10   60.43
  -1   6  -6  151.02   63.89
  -1  -6  -6  206.30   66.50
  -1  -6  -7  232.83   73.23
  -1   6  -7  197.92   69.53
  -1   6  -7  250.87   43.89
  -1  -6  -7  273.37   42.86
  -1   6  -7  144.92   68.57
   1  -6   7  167.45   38.42
   1  -6   7  201.52   66.19
   1   6   7  220.65   68.23
  -1  -6  -7  149.90   85.89
  -1  -6  -8   93.04   84.13
  -1   6  -8  117.87   74.37
  -1   6  -8  194.33   72.41
  -1  -6  -8  265.43   76.25
   1   6   8  162.57   68.80
   1  -6   8  184.36   68.14
  -1  -6  -8  160.80   43.47
  -1   6  -8  200.55   44.00
  -1  -6  -9  490.47   63.98
  -1   6  -9  409.87   63.88
  -1  -6  -9  357.17  104.28
  -1   6  -9  196.57   85.24
   1  -6   9  419.51   83.32
   1   6   9  488.10   85.25
   1  -6   9  400.18   64.73
  -1   6  -9  373.87   86.63
  -1  -6  -9  595.46   89.79
  -1  -6 -10  516.44   64.62
  -1   6 -10  502.97   64.09
  -1  -6 -10  175.74   91.70
  -1   6 -10  296.05   81.09
  -1  -6 -11  224.19   64.27
  -1  -6 -11  146.23   60.02
   1  -7 -11   56.84   59.06
   1   7 -11   -5.24   55.96
   1  -7 -10   81.48   68.81
   1   7 -10  -24.49   70.96
   1  -7  -9  905.33  125.47
   1   7  -9  968.21  123.12
  -1   7   9  886.40  123.57
  -1  -7   9  798.73  121.21
   1   7  -9  623.18  124.29
   1  -7  -8  381.02   60.46
   1   7  -8  472.22   60.42
  -1   7   8  432.35   81.80
  -1  -7   8  486.32   82.53
  -1  -7   8  339.45   55.80
   1  -7  -8  421.40   84.44
   1   7  -8  543.33   85.66
   1   7  -8  247.99   85.23
  -1  -7   7 1997.34  249.15
   1  -7  -7 2290.92  263.03
   1   7  -7 2130.01  249.62
   1  -7  -7 2149.38  249.80
   1   7  -7 2130.86  257.28
   1   7  -7 2294.24  259.99
   1  -7  -7 2106.81  260.53
   1  -7  -6 1038.20  137.58
   1   7  -6 1199.03  137.50
   1  -7  -6  953.09  145.60
   1  -7  -6  933.99  137.69
   1  -7  -5 1267.56  181.58
   1   7  -5 1279.13  181.09
   1   7  -5 1336.78  175.89
   1  -7  -5 1614.36  181.55
  -1  -7   5 1661.71  176.04
   1  -7  -5 1655.54  184.48
   1   7  -4  558.84   84.39
   1  -7  -4  614.01   84.25
   1  -7  -3   89.19   38.27
   1   7  -3  107.78   38.05
   1  -7  -2   28.13   57.12
   1  -7  -2   35.73   29.13
   1   7  -2   30.94   28.31
   1  -7  -1  163.74   65.10
  -1  -7   1  249.93   49.56
  -1   7   0  262.37   31.65
  -1  -7   0  232.33   31.97
  -1  -7   0  261.42   48.82
  -1  -7   0  259.13   49.78
   1  -7   0  337.91   65.15
   1   7   0  222.10   31.19
   1  -7   0  242.37   31.17
  -1  -7  -1 2619.89  363.07
   1  -7   1 3159.02  360.93
   1   7   1 3248.97  361.09
   1  -7   2  744.62   95.68
   1   7   2  785.50   95.94
   1   7   3 5756.81  674.72
  -1   7  -3 5688.70  674.96
   1  -7   3 5653.66  674.55
  -1  -7  -3 5927.72  675.25
   1   7   3 5814.25  672.67
   1   7   4  561.35   84.41
   1  -7   4  800.08   94.64
   1   7   4  773.57   94.41
  -1   7  -4  795.57   97.04
  -1  -7  -4  741.79   97.72
  -1   7  -5 1426.92  162.45
  -1  -7  -5 1286.10  166.98
  -1   7  -5 1350.28  166.33
   1   7   5 1255.20  165.13
   1  -7   5 1243.89  164.24
   1  -7   5 1303.00  156.19
  -1  -7  -6  381.91   70.57
  -1   7  -6  378.95   70.38
  -1  -7  -6  294.78   45.33
  -1   7  -6  308.08   45.98
   1  -7   6  233.98   43.86
  -1   7  -6  197.29   64.50
  -1  -7  -6  200.15   80.03
   1  -7   6  270.33   64.80
   1   7   6  339.52   66.43
  -1  -7  -7  707.74   84.40
  -1   7  -7  619.35   83.98
   1  -7   7  611.76   82.33
  -1   7  -7  543.55   99.03
  -1  -7  -7  546.26  112.91
   1   7   7  696.59  101.81
   1  -7   7  650.79  101.20
  -1   7  -7  702.77  103.02
  -1  -7  -7  802.45  106.03
   1   7   8   40.67   62.88
   1  -7   8  -15.24   61.64
  -1   7  -8   11.06   37.26
  -1  -7  -8    5.39   36.27
  -1  -7  -8   47.13   68.25
  -1   7  -8   75.57   66.68
  -1   7  -8   34.04   70.15
  -1  -7  -8  -42.92   89.49
  -1  -7  -9   77.21   85.50
  -1   7  -9   36.88   66.15
   1  -7   9    6.84   41.81
  -1   7  -9   11.63   37.43
  -1  -7  -9  -29.34   37.87
  -1  -7  -9  134.53   66.93
  -1   7  -9   53.58   64.27
   1   7   9   70.90   60.58
   1  -7   9   30.65   58.93
  -1   7 -10   23.15   56.62
  -1  -7 -10   27.14   34.44
  -1   7 -10   59.87   34.71
  -1  -7 -10   68.19   75.04
  -1  -7 -10   10.47   54.74
  -1  -7 -11   81.11   56.46
  -1  -7 -11   24.76   57.52
   1  -8 -11  263.58   60.67
   1   8 -11   61.07   54.67
   1   8 -10   38.11   67.52
   1  -8 -10   15.67   68.61
  -1   8   9  294.58   72.84
  -1  -8   9  363.46   71.61
   1  -8  -9  170.17   60.51
   1   8  -9  220.47   76.86
   1  -8  -9  397.77   77.94
   1   8  -9  314.41   72.34
   1  -8  -8  -21.70   90.19
  -1  -8   8  -12.54   57.75
  -1   8   8   26.25   61.08
   1  -8  -8  -58.99   37.02
   1   8  -8  -16.73   35.81
  -1  -8   8   21.63   30.04
   1   8  -8  -48.88   70.95
   1   8  -8  113.96   64.28
   1  -8  -8  -10.15   63.40
   1  -8  -7   -2.42   82.31
   1   8  -7   -3.13   31.44
   1  -8  -7   -1.36   31.34
   1   8  -7   -8.47   59.79
   1  -8  -7   14.17   59.90
   1   8  -7   47.75   63.25
  -1  -8   7  -15.01   31.18
   1  -8  -6  270.46   73.58
   1   8  -6  133.78   57.79
   1  -8  -6   77.03   55.72
   1  -8  -5  129.37   50.98
   1   8  -5  180.67   52.09
   1  -8  -5  154.80   57.01
  -1  -8   5  165.83   39.05
   1   8  -5  162.68   39.19
   1  -8  -5  199.30   68.14
  -1  -8   4  720.46   79.79
   1  -8  -4  817.06   95.11
   1   8  -4  453.10   83.44
   1  -8  -4  480.35   84.27
   1   8  -3 1176.97  138.42
   1  -8  -3 1085.77  138.93
   1   8  -2  285.47   42.13
   1  -8  -2  255.01   42.46
  -1  -8   1 2232.11  273.04
   1  -8  -1 2415.25  277.22
  -1  -8   0   25.04   39.31
  -1  -8   0    4.74   38.83
   1  -8   0   43.72   56.31
   1  -8   0    6.46   29.64
  -1  -8  -1  192.68   43.98
   1  -8   1  179.49   53.33
   1  -8   1  107.48   25.76
   1   8   1  129.68   26.56
  -1   8  -2   40.80   33.03
  -1  -8  -2   96.95   33.95
   1   8   2   93.60   32.88
   1  -8   2   69.72   31.09
   1   8   3   28.64   23.63
  -1  -8  -3   -7.42   42.10
  -1   8  -3   25.87   40.22
   1  -8   3   51.86   37.64
   1   8   3   16.93   38.45
  -1  -8  -4   60.62   48.27
  -1   8  -4   33.29   47.59
   1  -8   4   84.41   42.43
   1   8   4   49.62   44.04
  -1   8  -5  116.21   48.45
   1  -8   5   24.46   46.12
   1   8   5   50.46   49.70
  -1   8  -5   87.32   51.99
  -1  -8  -5  170.34   54.49
   1  -8   5   81.35   30.45
   1  -8   6   15.92   31.33
   1  -8   6   78.98   52.56
   1   8   6   11.66   53.80
  -1   8  -6   65.09   55.93
  -1  -8  -6  137.09   60.19
  -1   8  -6   67.92   29.67
  -1  -8  -6   78.86   30.70
  -1   8  -6   71.37   54.78
  -1  -8  -7  397.37   58.25
  -1   8  -7  440.81   58.08
   1  -8   7  367.17   57.14
  -1   8  -7  354.97   77.11
   1  -8   7  375.52   76.46
   1   8   7  292.36   78.22
  -1  -8  -7  474.36   94.32
  -1  -8  -7  480.79   82.06
  -1   8  -7  376.91   79.79
   1  -8   8   12.60   31.43
  -1  -8  -8   47.31   36.98
  -1   8  -8   22.55   36.56
  -1   8  -8  113.27   66.72
  -1  -8  -8  100.65   68.40
  -1  -8  -8  -14.83   87.75
  -1   8  -8   45.61   65.52
   1   8   8  -17.69   62.05
   1  -8   8   21.21   59.55
   1  -8   9  805.28  101.01
   1   8   9  788.29  102.62
  -1   8  -9  635.73   83.95
  -1  -8  -9  697.15   84.77
  -1   8  -9  314.98   99.59
  -1  -8  -9  416.11  118.97
  -1  -8 -10   24.14   51.78
  -1  -8 -10   51.86   76.63
  -1  -8 -11   83.90   55.76
  -1  -8 -11  112.01   57.03
   1  -9 -11   88.83   58.23
   1  -9 -11    5.07   59.11
   1  -9 -10  304.16   74.26
   1   9 -10  233.80   70.02
   1  -9 -10  193.12   80.77
   1  -9  -9  129.58   64.73
  -1  -9   9  222.89   61.23
  -1   9   9  150.41   62.59
   1   9  -9  107.46   70.02
   1  -9  -9   79.54   49.63
   1  -9  -9   13.45   91.70
   1  -9  -8 1517.47  160.19
   1   9  -8 1329.87  156.53
   1  -9  -8  774.86  149.11
   1  -9  -8 1150.31  168.61
  -1  -9   8 1139.90  142.55
  -1   9   8 1504.62  159.21
  -1  -9   8 1362.45  156.80
   1   9  -8 1122.27  155.83
   1  -9  -7  125.99   37.94
   1   9  -7  202.75   37.37
   1   9  -7   96.30   61.47
   1  -9  -7  147.07   63.58
   1  -9  -7  131.34   86.08
   1   9  -7  248.78   67.09
  -1  -9   7  176.99   58.54
   1  -9  -6 1653.04  220.60
   1  -9  -6 1809.25  207.33
   1   9  -6 1760.72  207.26
   1  -9  -6 1570.54  215.71
   1   9  -6 1793.47  215.46
   1   9  -5 1479.52  183.43
   1  -9  -5 1681.38  189.75
   1   9  -5 1565.33  188.59
   1  -9  -5 1446.76  192.87
  -1  -9   5 1566.10  184.52
   1   9  -4  746.89  113.12
   1  -9  -4  595.02  113.27
  -1  -9   4 1015.11  109.76
   1  -9  -4 1073.40  120.74
  -1  -9   4 1009.09  111.67
   1   9  -3  877.77   98.93
   1  -9  -3  819.45   99.86
  -1  -9   3  673.42   98.05
   1  -9  -2   90.51   28.50
   1  -9  -1   63.37   63.39
  -1  -9   1  117.95   47.14
   1  -9   0   75.62   58.30
   1  -9   0   66.22   31.38
  -1  -9   0   51.24   41.70
  -1  -9   0   39.28   42.99
  -1  -9  -1  853.91  134.56
  -1  -9  -1 1078.72  129.23
  -1   9  -1 1124.96  128.75
   1   9   1 1139.78  128.98
   1  -9   1 1033.55  138.53
   1   9   2 2683.32  312.72
   1  -9   2 2673.23  315.29
   1  -9   2 2600.86  312.33
  -1   9  -2 2660.03  312.58
  -1  -9  -2 2722.11  313.19
  -1   9  -3  371.41   56.37
  -1  -9  -3  304.90   66.75
   1   9   3  278.60   45.73
  -1  -9  -3  205.76   62.54
   1   9   3  278.01   54.19
   1  -9   3  375.98   54.01
  -1  -9  -3  340.53   58.24
   1  -9   4 1448.60  187.80
   1   9   4 1390.29  187.46
  -1  -9  -4 1606.50  189.35
  -1   9  -4 1511.45  188.48
  -1  -9  -4 1915.53  191.68
  -1   9  -5  516.88   73.88
   1   9   5  450.90   75.47
   1  -9   5  474.30   74.55
  -1  -9  -5  498.15   79.06
  -1   9  -5  533.75   77.57
   1  -9   5  449.99   63.40
  -1  -9  -6  579.58   70.90
  -1   9  -6  568.32   70.96
   1  -9   6  554.38   72.08
   1   9   6  389.72   85.24
   1  -9   6  428.78   83.70
  -1   9  -6  680.13   84.31
  -1   9  -6  502.44   85.98
  -1  -9  -6  485.27   88.25
  -1   9  -7   73.46   67.97
   1  -9   7  293.39   64.86
   1   9   7  283.14   65.41
   1  -9   7  242.48   45.83
  -1   9  -7  285.18   69.41
  -1  -9  -7  250.66   71.52
  -1   9  -7  244.35   44.42
  -1  -9  -7  256.64   44.54
  -1  -9  -8  117.54   37.87
  -1   9  -8   87.99   37.69
   1  -9   8   81.94   34.67
   1  -9   8  124.73   59.40
   1   9   8  167.72   62.45
  -1   9  -8   33.96   64.83
  -1  -9  -8   89.49   65.69
  -1   9  -8  125.88   64.96
  -1  -9  -9  -36.95   60.15
  -1  -9  -9   92.55   86.60
  -1  -9  -9    8.92   35.35
  -1   9  -9  -20.58   34.13
  -1  -9 -10   25.11   73.02
  -1  -9 -10   38.43   48.51
   1  -9  10   66.95   35.57
  -1  -9 -11  -30.09   52.83
  -1  -9 -11   52.72   51.99
   1 -10 -11   52.78   55.09
   1 -10 -11   52.62   55.39
   1 -10 -10  171.91   78.13
   1 -10 -10  341.33   74.74
   1  10 -10  233.05   68.29
   1  10  -9   33.12   63.11
  -1 -10   9   46.99   29.09
   1 -10  -9  -14.42   87.40
   1 -10  -8  -71.20   90.20
   1 -10  -8   -7.87   51.80
  -1 -10   8   70.79   34.55
   1  10  -8   76.98   58.58
   1 -10  -8  124.47   61.15
   1  10  -8   87.66   67.51
  -1 -10   8  122.83   56.61
  -1  10   8  133.04   60.77
   1 -10  -7   59.55   77.97
   1 -10  -7  -26.83   51.85
  -1 -10   7   -3.16   33.17
  -1  10   7  -33.65   55.34
  -1 -10   7    3.53   52.63
   1  10  -7  -16.01   61.96
   1  10  -7   24.27   55.98
   1 -10  -7   22.31   57.23
   1 -10  -6    4.65   47.23
   1 -10  -6    8.56   49.99
   1  10  -6   22.88   49.87
   1 -10  -6    1.07   72.13
   1 -10  -6   -3.69   26.80
  -1 -10   5  186.93   44.21
   1 -10  -5  154.41   66.06
   1 -10  -5  113.83   47.52
   1 -10  -5  210.06   51.23
   1  10  -5  219.24   49.63
   1 -10  -4  713.28  106.46
   1 -10  -4  715.06  115.72
   1 -10  -4  926.66  102.96
   1 -10  -4  932.87  108.80
   1  10  -4  836.48  107.76
  -1 -10   4  824.59  106.33
  -1 -10   4  854.28  105.41
   1 -10  -3  130.71   38.00
   1  10  -3  184.47   36.62
  -1 -10   3  104.88   38.71
   1 -10  -3  154.86   32.64
  -1 -10   3  153.78   38.90
  -1 -10   3  164.38   35.74
  -1 -10   2 6038.05  707.31
   1 -10  -1  627.68  105.02
  -1 -10   1  588.55   86.64
   1 -10   0  901.74  118.96
  -1 -10   0  784.66  109.68
  -1 -10   0  915.76  109.78
   1 -10   0  822.87  105.06
   1 -10   1  310.90   62.81
  -1 -10  -1  272.87   53.84
  -1 -10  -1  259.91   33.34
   1  10   2  309.37   50.57
   1 -10   2  325.67   49.87
   1 -10   2  410.17   64.16
  -1  10  -2  339.48   50.83
  -1 -10  -2  335.21   52.08
   1 -10   3   -7.02   39.63
  -1 -10  -3  -66.68   44.03
   1 -10   3   30.80   33.72
  -1 -10  -3  -54.24   60.58
   1  10   3   33.35   34.42
   1 -10   3   -4.01   32.05
  -1 -10  -3   48.20   38.08
  -1  10  -3   45.17   33.84
   1 -10   4  741.23   81.41
   1  10   4  702.19   82.12
  -1 -10  -4  519.43   72.20
  -1 -10  -4  388.08   91.60
  -1 -10  -4  347.29   84.69
  -1  10  -4  730.78   83.07
  -1 -10  -4  670.79   82.97
   1 -10   5  180.03   49.58
   1  10   5  146.50   50.78
  -1  10  -5  238.55   53.33
  -1 -10  -5  167.12   53.91
  -1 -10  -5  242.15   75.58
   1 -10   5  138.52   37.24
  -1  10  -6  471.99   95.45
  -1  10  -6  725.70   98.78
  -1 -10  -6  761.08   99.85
   1 -10   6  552.11   85.31
   1 -10   6  658.69   96.98
   1  10   6  738.21   98.12
  -1 -10  -6  743.69   83.55
   1 -10   7   28.68   35.18
   1  10   7   28.83   55.91
   1 -10   7   -1.82   51.92
  -1 -10  -7   56.85   32.91
  -1  10  -7   16.39   32.22
  -1  10  -7   -1.69   57.10
  -1 -10  -7   12.66   60.04
  -1  10  -7  -58.92   57.86
  -1 -10  -8  434.99  103.06
   1 -10   8  744.62  101.24
   1  10   8  745.98  103.59
   1 -10   8  593.74   86.49
  -1 -10  -8  838.91  107.10
  -1  10  -8  687.53   86.63
  -1 -10  -8  714.69   87.00
  -1 -10  -9   84.81   58.61
  -1  10  -9   43.96   33.26
  -1 -10  -9   24.99   33.86
  -1 -10 -10  163.37   50.33
   1 -10  10  238.82   42.61
  -1 -10 -10   93.07   72.76
  -1 -10 -11  -40.01   49.98
  -1 -10 -11   64.26   51.46
   1 -11 -11  -70.76   53.26
   1 -11 -11   58.06   50.87
   1  11 -10   54.81   56.28
   1 -11 -10   41.04   70.31
   1  11  -9  150.06   67.27
  -1 -11   9  262.84   41.54
   1  11  -9  220.47   73.65
   1 -11  -9  224.98   87.99
  -1 -11   8 1156.25  120.38
  -1 -11   8  908.68  107.05
   1 -11  -8  594.91  112.23
   1 -11  -8 1025.71  121.94
   1 -11  -8  752.67  134.83
   1  11  -8  731.57  120.30
   1 -11  -7  133.53   55.25
   1 -11  -7  281.87   62.77
  -1 -11   7  213.04   57.71
  -1  11   7  253.31   61.65
   1 -11  -7    6.22   86.66
  -1 -11   7  188.05   43.03
   1  11  -7  242.70   67.19
   1 -11  -6 1317.59  196.33
  -1 -11   6 1661.48  189.51
  -1  11   6 1644.13  190.68
   1 -11  -6 1206.61  186.42
   1 -11  -6 1741.81  190.80
   1  11  -6 1699.52  189.79
   1 -11  -5  459.29   74.91
   1  11  -5  354.31   72.60
  -1 -11   5  551.67   71.70
   1 -11  -5  491.97   72.84
   1 -11  -4   72.04   37.63
  -1 -11   4   97.00   38.48
   1 -11  -4   73.48   29.87
  -1 -11   4  102.53   33.64
   1  11  -4    1.50   35.46
   1 -11  -4   38.11   37.96
   1 -11  -4   93.49   55.62
  -1 -11   3 1395.32  157.66
   1 -11  -3 1281.22  156.82
  -1 -11   3 1357.48  158.38
   1 -11  -3 1583.14  160.76
   1 -11  -3 1118.93  157.31
   1  11  -3 1214.06  157.12
  -1 -11   3 1406.42  157.98
  -1 -11   2   36.59   52.63
  -1 -11   2   25.16   33.03
  -1 -11   2  123.21   39.35
   1 -11  -2   15.14   38.75
  -1 -11   2    8.24   16.41
  -1 -11   1   21.92   48.29
   1 -11  -1   93.11   71.09
  -1 -11   0   39.03   46.82
   1 -11   0   49.09   34.44
   1 -11   0   26.49   29.68
  -1 -11   0   62.00   45.20
   1 -11   0   52.02   68.26
  -1 -11  -1  240.95   53.81
   1 -11   1  296.86   58.65
   1 -11   1  327.89   65.88
  -1 -11  -2 2513.71  301.60
   1 -11   2 2733.95  300.46
  -1 -11  -2 2766.75  303.51
   1  11   2 2589.48  299.20
   1 -11   2 2530.09  298.72
  -1 -11  -2 2504.20  299.07
   1 -11   2 2622.08  300.18
   1 -11   2 2368.16  303.20
  -1 -11  -2 2429.66  299.73
   1  11   3 1074.19  118.55
   1 -11   3  879.35  118.34
   1 -11   3 1068.03  117.85
  -1 -11  -3 1081.72  119.03
  -1  11  -3  958.11  117.54
   1 -11   3  773.98  116.92
  -1 -11  -3  952.46  116.37
  -1 -11  -3  970.35  126.10
  -1 -11  -3  931.50  121.18
  -1 -11  -4 1275.87  175.33
  -1 -11  -4 1359.89  169.09
  -1 -11  -4 1515.22  174.35
  -1  11  -4 1518.96  173.62
  -1 -11  -4 1312.45  180.02
   1  11   4 1544.33  174.17
   1 -11   4 1497.76  173.36
   1 -11   5  905.59  126.73
  -1  11  -5 1103.11  132.72
  -1 -11  -5 1233.18  134.32
  -1 -11  -5  940.03  135.14
  -1 -11  -5  992.65  142.39
   1 -11   5 1072.74  132.28
   1  11   5 1133.52  133.43
   1 -11   6  611.12   88.52
  -1 -11  -6  494.33  102.99
  -1  11  -6  816.75   99.22
  -1 -11  -6  754.74  100.91
  -1 -11  -6  542.34  113.25
   1  11   6  802.55   99.85
   1 -11   6  768.21   97.61
  -1 -11  -7   59.87   31.74
   1 -11   7   86.84   36.94
  -1 -11  -7  -38.18   68.80
  -1 -11  -7  -59.35   59.07
   1 -11   7   85.44   53.08
   1  11   7   52.04   55.48
   1 -11   8  132.28   39.83
  -1 -11  -8  126.36   66.20
  -1 -11  -8  150.64   38.15
  -1  11  -8  176.50   37.50
  -1 -11  -8  295.56   66.45
  -1 -11  -9  -62.35   55.15
   1 -11  10    9.92   34.45
  -1 -11 -11    3.33   48.09
   1 -12 -11  145.41   50.14
   1 -12 -10   92.71   68.02
  -1 -12   9  211.98   38.55
   1  12  -9   95.00   69.49
   1 -12  -9  256.06   82.77
   1  12  -9  202.09   63.65
   1 -12  -8   76.37   85.25
  -1 -12   8   58.42   33.99
   1 -12  -8   18.24   43.70
   1  12  -8   49.23   61.00
   1 -12  -7  -15.45   48.13
   1  12  -7  114.49   60.92
   1 -12  -7   52.64   53.83
  -1 -12   7   52.76   35.83
  -1  12   6  415.49   64.90
   1 -12  -6  234.34   85.28
  -1 -12   6  447.23   62.97
   1 -12  -6  391.76   65.58
   1  12  -6  235.06   67.36
   1 -12  -6  240.37   60.79
   1 -12  -5  708.32  100.05
   1 -12  -5  807.44  112.79
   1 -12  -5  773.30  101.28
   1 -12  -5  785.22  112.86
  -1 -12   5  780.21   99.90
  -1  12   5  756.59  101.00
  -1 -12   5  744.16   99.93
  -1 -12   4  325.17   59.49
   1 -12  -4  331.87   72.48
   1 -12  -4  407.24   52.98
  -1 -12   4  395.24   56.18
   1 -12  -4  374.12   57.07
  -1 -12   4  351.65   57.39
   1 -12  -4  352.77   57.89
  -1 -12   3  633.04   75.78
   1 -12  -3  522.90   73.60
  -1 -12   3  520.97   71.41
   1 -12  -3  650.88   83.87
  -1 -12   3  576.38   73.87
   1 -12  -3  611.32   75.58
   1 -12  -3  602.28   78.62
  -1 -12   3  528.94   88.53
  -1 -12   3  518.44   77.22
  -1 -12   2  158.43   39.53
  -1 -12   2  133.47   57.32
  -1 -12   2  214.87   43.89
   1 -12  -2  150.25   47.96
   1 -12  -1 1158.35  145.50
  -1 -12   1 1024.51  147.12
  -1 -12   1 1240.77  145.89
  -1 -12   1 1370.75  146.09
   1 -12  -1 1335.36  150.18
  -1 -12   1 1088.35  151.51
  -1 -12   0  314.82   55.19
   1 -12   0  277.23   44.92
  -1 -12   0  255.68   56.30
   1 -12   0  220.19   43.91
  -1 -12   0  229.94   56.92
   1 -12   0  248.64   48.00
   1 -12   0  280.33   47.65
  -1 -12   0  343.57   48.49
  -1 -12   0  271.78   44.53
   1 -12   0  255.23   73.55
   1 -12   0  273.30   46.27
   1 -12   1 1315.31  159.42
   1 -12   1 1388.29  154.25
  -1 -12  -1 1232.11  155.32
   1 -12   1 1561.38  155.37
   1 -12   1 1195.90  155.15
  -1 -12  -1 1189.96  155.55
   1 -12   1 1199.22  158.13
  -1 -12  -1 1197.59  158.17
   1 -12   1 1129.54  164.16
  -1 -12  -1 1321.42  156.87
   1 -12   2  410.01   63.86
  -1 -12  -2  464.39   60.21
   1 -12   2  395.45   61.75
   1 -12   2  436.24   62.41
  -1 -12  -2  455.11   67.35
   1 -12   2  452.64   71.76
  -1 -12  -2  413.51   63.38
  -1 -12  -3  133.19   32.56
  -1 -12  -3  105.90   60.76
   1 -12   3  117.82   29.19
   1 -12   3   73.96   33.33
  -1 -12  -3   81.72   31.15
  -1 -12  -3  159.63   47.68
  -1 -12  -4   70.12   38.59
  -1 -12  -4   38.19   64.02
  -1 -12  -4   66.79   27.23
  -1 -12  -4   76.01   50.31
   1 -12   4   26.01   30.96
   1 -12   4   47.04   34.62
   1  12   4   24.20   36.44
   1 -12   5   20.77   39.91
   1  12   5   32.27   41.30
  -1 -12  -5  102.34   58.23
  -1 -12  -5   98.74   67.66
   1 -12   5   40.65   33.39
  -1 -12  -5   56.71   45.27
   1  12   6  330.33   57.57
   1 -12   6  321.37   55.12
  -1 -12  -6  113.74   82.18
  -1 -12  -6   99.38   63.31
   1 -12   6  172.63   45.83
  -1 -12  -6  267.53   60.39
  -1 -12  -7  296.77   96.73
  -1 -12  -7   88.72   72.27
   1 -12   7  250.82   49.01
  -1 -12  -7  255.80   42.80
  -1 -12  -7  290.88   66.49
  -1 -12  -8   64.55   90.18
  -1 -12  -8  183.32   36.44
   1 -12   8  158.57   40.01
  -1 -12  -8  133.78   63.94
   1 -12   9  379.69   61.16
  -1 -12  -9  305.57   67.44
   1 -12  10  151.78   39.00
   1 -13 -10   55.38   64.23
  -1 -13   9  354.19   49.22
   1 -13  -9  198.22   85.29
   1 -13  -9  270.88   79.65
  -1 -13   8  332.86   87.65
   1 -13  -8  276.15   89.26
   1 -13  -8  387.76   84.07
   1  13  -8  295.25   67.88
  -1 -13   8  282.91   50.84
  -1 -13   7  767.12   92.13
   1 -13  -7  669.91   96.16
   1 -13  -7  706.28  118.93
   1  13  -7  626.18  101.40
   1 -13  -6   75.66   45.66
  -1 -13   6   12.25   39.72
   1  13  -6   47.07   55.05
   1 -13  -6  113.83   76.72
   1 -13  -5  426.15   68.10
  -1 -13   5  496.47   69.74
   1 -13  -5  556.95   86.86
   1 -13  -5  414.58   68.16
   1 -13  -5  455.46   87.99
   1 -13  -4   21.81   29.18
   1 -13  -4    8.74   65.02
  -1 -13   4  -58.26   43.70
   1 -13  -4   86.31   30.60
  -1 -13   4   28.01   63.19
   1 -13  -4   97.67   39.42
  -1 -13   4  -60.52   39.71
   1 -13  -3   93.61   38.81
  -1 -13   3   83.88   35.42
   1 -13  -3  165.03   32.87
   1 -13  -3  166.78   33.93
  -1 -13   3  121.61   42.72
   1 -13  -3  210.24   54.29
   1 -13  -3  155.20   46.34
  -1 -13   3   65.21   40.75
  -1 -13   3  183.53   59.68
  -1 -13   2  102.57   36.92
   1 -13  -2   81.25   30.71
  -1 -13   2   97.83   42.82
  -1 -13   2  119.14   37.49
   1 -13  -2  118.80   44.54
  -1 -13   2  140.39   38.29
   1 -13  -2   70.03   32.98
   1 -13  -2   87.56   33.99
  -1 -13   2  131.86   53.15
   1 -13  -1  107.85   30.57
   1 -13  -1   57.63   29.40
  -1 -13   1   96.32   35.21
  -1 -13   1   47.05   40.39
   1 -13  -1  123.49   36.10
  -1 -13   1  101.02   48.07
   1 -13  -1   79.59   47.14
  -1 -13   1   60.19   35.15
   1 -13  -1   63.35   33.93
  -1 -13   0   87.89   38.03
  -1 -13   0  100.63   39.26
   1 -13   0  106.11   31.54
   1 -13   0   68.30   36.31
   1 -13   0  139.31   33.26
  -1 -13   0   86.86   45.05
   1 -13   0   79.01   30.95
   1 -13   0   69.00   36.79
  -1 -13   0   44.20   45.85
   1 -13   0  107.92   38.80
  -1 -13   0  100.45   35.49
  -1 -13  -1 1309.07  145.64
   1 -13   1 1213.89  144.17
  -1 -13  -1 1127.03  145.47
  -1 -13  -1 1215.05  145.82
   1 -13   1 1081.28  145.33
   1 -13   1 1281.02  144.67
  -1 -13  -1 1207.40  147.56
   1 -13   1 1131.46  147.92
   1 -13   1 1169.63  154.49
  -1 -13  -1 1164.52  146.41
   1 -13   1 1209.93  150.64
  -1 -13  -1 1113.06  143.31
   1 -13   1 1323.85  145.51
  -1 -13  -2  318.99   55.89
   1 -13   2  333.55   55.08
  -1 -13  -2  328.73   56.22
  -1 -13  -2  462.90   59.85
   1 -13   2  447.74   60.04
  -1 -13  -2  468.02   59.32
   1 -13   2  253.49   66.54
   1 -13   2  398.12   57.35
  -1 -13  -3 2327.61  274.52
  -1 -13  -3 2530.66  276.84
   1 -13   3 2213.31  272.07
  -1 -13  -3 2286.50  271.74
  -1 -13  -4   96.49   46.62
  -1 -13  -4   50.30   34.72
   1 -13   4   36.72   33.52
  -1 -13  -4  120.82   64.37
  -1 -13  -4   52.99   28.15
  -1 -13  -4  122.68   63.45
  -1 -13  -5  964.59  117.50
  -1 -13  -5  928.21  130.61
  -1 -13  -5  811.32  120.96
   1 -13   5  915.81  113.94
  -1 -13  -6   24.69   61.93
   1 -13   6   27.39   38.24
  -1 -13  -6   48.27   81.67
  -1 -13  -7  233.49   94.50
  -1 -13  -7  244.48   68.85
   1 -13   7  298.69   49.95
  -1 -13  -8  172.66   89.43
   1 -13   8  122.22   38.81
  -1 -13  -8  129.09   59.89
  -1 -13  -9   63.88   73.78
  -1 -13  -9   28.11   45.28
   1 -13   9   35.18   43.42
  -1 -13 -10   39.91   55.12
   1 -13  10   30.88   33.33
   1 -14 -10   35.21   58.56
   1 -14 -10   60.83   59.63
   1 -14  -9  151.45   70.33
  -1 -14   9   79.91   32.20
   1 -14  -9  113.22   71.80
  -1 -14   8  -13.24   35.31
   1 -14  -8   52.38   71.63
   1 -14  -8   54.15   80.06
   1 -14  -7   62.60   42.17
   1 -14  -7  -57.95   82.15
  -1 -14   7    9.88   37.33
   1 -14  -7   75.81   73.57
   1 -14  -6   56.60   77.29
  -1 -14   6   72.37   75.76
   1 -14  -6  182.17   47.38
  -1 -14   6   49.38   41.77
   1 -14  -5   87.20   42.35
  -1 -14   5   19.49   46.62
   1 -14  -5   63.40   66.33
  -1 -14   5   93.62   42.27
  -1 -14   5   94.05   70.83
   1 -14  -5   88.39   72.58
   1 -14  -4  679.03   98.47
   1 -14  -4  761.58   94.69
   1 -14  -4  800.14  108.21
   1 -14  -4  907.29   96.47
  -1 -14   4  678.51   99.15
   1 -14  -4  670.48  111.82
  -1 -14   4  792.14  114.33
  -1 -14   4  720.18  101.09
  -1 -14   4  764.96   99.39
   1 -14  -3 1749.29  197.64
   1 -14  -3 1600.52  194.69
  -1 -14   3 1726.97  194.99
   1 -14  -3 1534.76  193.37
   1 -14  -3 1638.22  198.75
   1 -14  -3 1425.62  200.32
   1 -14  -3 1586.33  192.88
  -1 -14   3 1627.36  195.69
  -1 -14   3 1648.33  203.92
  -1 -14   3 1526.67  197.02
   1 -14  -3 1863.45  194.79
   1 -14  -2  771.57  104.02
  -1 -14   2  855.56  105.14
  -1 -14   2  658.96  107.87
  -1 -14   2  930.28  108.73
   1 -14  -2  889.57  104.72
  -1 -14   2  800.35  115.36
   1 -14  -2  859.13  105.01
   1 -14  -2  841.37  110.39
  -1 -14   2  974.14  106.79
   1 -14  -1 2083.74  243.63
   1 -14  -1 1931.85  244.73
  -1 -14   1 2092.51  246.26
   1 -14  -1 2052.69  244.18
  -1 -14   1 2032.01  249.48
  -1 -14   1 2019.22  249.52
   1 -14  -1 2121.23  243.77
  -1 -14   1 2280.99  244.37
   1 -14  -1 2164.71  247.73
  -1 -14   1 1893.73  248.03
  -1 -14   1 1953.80  244.94
  -1 -14   0 1670.43  194.57
   1 -14   0 1651.12  193.15
   1 -14   0 1573.93  194.26
   1 -14   0 1690.77  194.21
  -1 -14   0 1449.74  197.44
   1 -14   0 1432.50  192.94
   1 -14   0 1613.25  195.04
  -1 -14   0 1701.34  194.49
  -1 -14   0 1683.58  197.27
  -1 -14   0 1727.74  193.78
   1 -14   0 1697.09  193.21
   1 -14   1  424.89   60.06
  -1 -14  -1  407.33   63.24
  -1 -14  -1  518.08   64.44
   1 -14   1  504.89   63.03
   1 -14   1  378.96   62.40
  -1 -14  -1  452.78   66.23
   1 -14   1  467.34   67.74
  -1 -14  -1  466.00   67.17
  -1 -14  -1  381.27   59.08
   1 -14   1  344.18   72.81
  -1 -14  -1  384.95   62.77
   1 -14   1  378.84   61.83
   1 -14   2  459.24   72.77
  -1 -14  -2  512.82   63.30
  -1 -14  -2  397.89   57.71
  -1 -14  -2  361.32   65.29
  -1 -14  -2  330.97   60.43
   1 -14   2  389.73   69.02
   1 -14   2  426.90   63.00
   1 -14   2  333.30   61.20
  -1 -14  -2  405.86   59.16
   1 -14   2  533.53   61.90
  -1 -14  -3  172.05   46.35
  -1 -14  -3  231.34   39.69
   1 -14   3  186.31   45.47
  -1 -14  -3  231.63   53.60
  -1 -14  -4  103.87   66.44
  -1 -14  -4   -4.53   66.41
  -1 -14  -4  101.65   50.81
  -1 -14  -4   56.62   30.06
   1 -14   4   47.18   34.00
  -1 -14  -5  100.27   70.07
  -1 -14  -5   51.49   54.23
   1 -14   5   -4.60   36.51
  -1 -14  -6  285.49   67.20
   1 -14   6  197.02   43.81
  -1 -14  -7  530.36   96.89
   1 -14   7  705.61   86.28
  -1 -14  -7  653.37  116.14
  -1 -14  -8  250.64   84.21
   1 -14   8  247.51   46.54
  -1 -14  -8  238.74   60.81
  -1 -14  -9  383.50   85.33
  -1 -14  -9  397.45   91.49
   1 -14   9  540.21   71.55
  -1 -14 -10  189.98   62.59
   1 -14  10  287.03   45.08
   1 -15 -10   91.76   57.11
  -1 -15  10  133.40   36.62
   1 -15  -9    5.98   64.88
  -1 -15   9   49.08   30.14
   1 -15  -9   36.04   66.45
   1 -15  -8  328.29   82.94
  -1 -15   8  399.97   57.01
   1 -15  -8  278.59   85.80
   1 -15  -7   38.55   74.72
  -1 -15   7   35.77   39.00
  -1 -15   7   62.36   73.22
   1 -15  -7   49.16   69.49
   1 -15  -6  210.55   56.01
   1 -15  -6  491.56   78.45
   1 -15  -6  507.09   83.48
  -1 -15   6  344.35   87.75
  -1 -15   6  202.80   53.78
   1 -15  -5  -21.00   41.84
   1 -15  -5   -6.78   66.17
  -1 -15   5  -13.75   46.43
   1 -15  -5    6.20   60.45
  -1 -15   5   15.44   42.27
  -1 -15   5   35.76   69.44
   1 -15  -5  -23.89   73.48
   1 -15  -4  730.64  103.06
   1 -15  -4  724.16   99.51
   1 -15  -4  794.68  113.07
   1 -15  -4  739.16  117.32
   1 -15  -4  884.79  108.86
  -1 -15   4  845.01  105.05
  -1 -15   4  864.59  120.18
   1 -15  -4  913.72  102.17
  -1 -15   4  696.92  106.20
  -1 -15   4  928.12  107.47
   1 -15  -3   58.18   36.00
   1 -15  -3   52.93   31.61
  -1 -15   3    4.58   38.50
  -1 -15   3   42.54   46.35
   1 -15  -3   59.75   63.95
   1 -15  -3   59.09   47.38
   1 -15  -3   38.97   30.68
  -1 -15   3   30.34   44.53
   1 -15  -3   60.21   34.65
  -1 -15   3  125.76   59.77
  -1 -15   2    6.07   41.95
  -1 -15   2   25.00   42.84
   1 -15  -2   18.96   32.96
  -1 -15   2   52.97   54.42
   1 -15  -2    1.56   46.89
  -1 -15   2  -13.00   37.21
   1 -15  -2   30.45   31.64
  -1 -15   2   32.83   35.72
   1 -15  -2   71.86   31.78
   1 -15  -1   54.99   31.40
   1 -15  -1   -0.47   33.02
   1 -15  -1  -13.67   33.40
  -1 -15   1    3.62   42.64
   1 -15  -1   35.67   36.85
  -1 -15   1   61.85   48.12
  -1 -15   1   48.10   48.96
  -1 -15   1    0.84   49.57
   1 -15  -1   28.10   47.64
   1 -15  -1   -4.69   28.20
  -1 -15   1   34.42   39.83
  -1 -15   1    1.01   35.20
  -1 -15   0 1000.96  111.66
  -1 -15   0  891.51  112.82
   1 -15   0  927.02  110.42
   1 -15   0  983.14  107.90
  -1 -15   0  746.36  113.09
   1 -15   0  836.01  111.46
  -1 -15   0 1012.49  116.80
  -1 -15   0  912.46  110.50
  -1 -15   0  891.60  116.52
   1 -15   0  919.81  112.46
   1 -15   0  827.49  110.15
  -1 -15   0  735.25  110.96
  -1 -15  -1    8.63   38.42
   1 -15   1   -0.50   34.11
   1 -15   1    3.74   36.23
  -1 -15  -1  -19.69   38.76
   1 -15   1  -24.03   39.86
  -1 -15  -1   -4.32   42.48
   1 -15   1   39.80   50.78
  -1 -15  -1   44.87   32.56
  -1 -15  -1  -25.16   36.21
   1 -15   1   31.73   40.49
  -1 -15  -1  -39.38   38.91
   1 -15   1   36.16   35.21
   1 -15   1  -13.88   34.45
  -1 -15  -2  545.29   74.75
   1 -15   2  467.27   75.48
  -1 -15  -2  505.94   74.40
  -1 -15  -2  574.74   72.85
   1 -15   2  595.16   87.70
  -1 -15  -2  616.41   77.69
  -1 -15  -2  523.28   77.47
   1 -15   2  418.85   82.84
   1 -15   2  646.02   76.79
   1 -15   3   57.07   36.58
  -1 -15  -3   80.86   36.29
  -1 -15  -3  101.61   33.65
  -1 -15  -3   89.31   65.31
  -1 -15  -3   56.80   39.44
  -1 -15  -3   46.03   45.62
   1 -15   3  117.52   57.60
  -1 -15  -4 1456.94  151.77
   1 -15   4 1242.62  152.36
  -1 -15  -4  833.71  163.22
  -1 -15  -4 1399.89  157.93
  -1 -15  -4 1094.95  154.07
  -1 -15  -5  155.26   76.04
   1 -15   5   79.80   39.79
  -1 -15  -5  101.94   57.00
  -1 -15  -5  -28.85   44.18
  -1 -15  -6  627.04   97.57
  -1 -15  -6  462.55   75.39
   1 -15   6  463.70   64.02
   1 -15   7   17.04   39.75
  -1 -15  -7   17.40   54.91
  -1 -15  -7   10.09   80.00
   1 -15   8   78.57   37.72
  -1 -15  -8   72.91   80.49
  -1 -15  -8  119.71   50.68
   1 -15   9   37.23   48.14
   1 -15   9   35.68   40.83
  -1 -15  -9   14.34   60.55
  -1 -15 -10   17.23   50.58
   1 -15  10   27.34   29.54
  -1 -16  10    8.96   42.54
  -1 -16  10  161.80   34.26
   1 -16 -10   79.43   51.74
   1 -16  -9  -27.43   62.16
  -1 -16   9   11.56   28.05
   1 -16  -8  -16.78   67.35
  -1 -16   8   32.08   35.87
   1 -16  -8  122.69   69.80
   1 -16  -7   49.27   72.64
  -1 -16   7    3.16   37.07
  -1 -16   7   87.54   72.84
   1 -16  -7  -14.83   68.53
   1 -16  -6  -46.19   42.22
   1 -16  -6   70.37   64.47
   1 -16  -6  144.69   73.81
  -1 -16   6   20.11   74.51
  -1 -16   6  -10.04   41.76
   1 -16  -5   38.81   44.36
   1 -16  -5  218.18   67.89
  -1 -16   5   13.67   49.45
   1 -16  -5   93.79   63.63
   1 -16  -5   88.31   80.72
  -1 -16   5   15.19   45.29
  -1 -16   5  124.93   70.39
   1 -16  -4 1171.92  139.33
   1 -16  -4 1409.70  141.61
  -1 -16   4 1129.22  144.63
   1 -16  -4 1157.95  145.78
   1 -16  -4  880.44  153.99
  -1 -16   4  945.52  144.03
  -1 -16   4 1406.70  157.51
  -1 -16   4  975.05  144.25
   1 -16  -4 1184.55  141.73
   1 -16  -3  517.57   74.55
   1 -16  -3  557.98   72.72
   1 -16  -3  511.47   75.46
  -1 -16   3  433.45   78.61
   1 -16  -3  515.06   94.19
  -1 -16   3  599.45   91.96
   1 -16  -3  614.06   72.52
  -1 -16   3  534.89   80.17
   1 -16  -3  593.87   81.71
   1 -16  -2 1581.40  191.16
  -1 -16   2 1717.81  191.99
   1 -16  -2 1541.31  191.04
  -1 -16   2 1563.49  193.77
   1 -16  -2 1595.32  191.58
  -1 -16   2 1536.76  200.06
  -1 -16   2 1521.55  194.03
  -1 -16   2 1715.49  193.85
   1 -16  -2 1681.01  196.26
  -1 -16   2 1527.44  197.81
   1 -16  -1  460.61   65.39
  -1 -16   1  332.54   71.61
   1 -16  -1  358.30   67.20
   1 -16  -1  508.18   67.41
  -1 -16   1  340.35   74.18
  -1 -16   1  321.00   76.27
   1 -16  -1  468.66   75.02
  -1 -16   1  440.96   78.52
  -1 -16   1  558.45   67.03
   1 -16  -1  521.59   62.80
  -1 -16   1  557.80   69.63
  -1 -16   0 1780.54  204.93
  -1 -16   0 1708.86  208.70
  -1 -16   0 1876.61  205.62
   1 -16   0 1754.91  204.70
  -1 -16   0 1745.61  206.06
   1 -16   0 1803.19  202.57
   1 -16   0 1481.91  220.63
  -1 -16   0 1617.82  205.91
   1 -16   0 1553.29  205.81
  -1 -16   0 1775.47  208.81
   1 -16   0 1952.61  206.18
   1 -16   0 1600.45  204.25
  -1 -16   0 1509.46  204.72
   1 -16   1  421.43   84.00
  -1 -16  -1  572.78   77.93
  -1 -16  -1  550.50   69.43
  -1 -16  -1  606.81   73.83
  -1 -16  -1  514.48   73.92
   1 -16   1  425.92   67.74
   1 -16   1  457.36   65.17
   1 -16   1  379.80  107.78
  -1 -16  -1  555.56   72.70
   1 -16   1  447.03   72.00
  -1 -16  -1  506.81   72.01
   1 -16   1  447.06   74.56
   1 -16   1  465.35   70.00
  -1 -16  -1  559.19   72.78
   1 -16   1  405.88   71.04
  -1 -16  -1  528.75   68.97
  -1 -16  -2  306.54   55.22
  -1 -16  -2  284.21   50.57
   1 -16   2  269.16   50.69
   1 -16   2  362.27   98.04
  -1 -16  -2  317.82   73.27
   1 -16   2  270.46   71.78
  -1 -16  -2  328.44   56.76
   1 -16   2  248.39   62.21
  -1 -16  -2  281.21   48.02
  -1 -16  -2  284.84   55.25
  -1 -16  -2  256.07   46.52
   1 -16   2  264.76   53.13
  -1 -16  -3  239.92   40.29
  -1 -16  -3  235.21   55.36
  -1 -16  -3  163.30   47.91
   1 -16   3  152.60   40.62
  -1 -16  -3  158.43   69.45
   1 -16   3  175.81   68.58
   1 -16   3  169.09   44.00
  -1 -16  -3  222.66   42.31
   1 -16   3  211.62   62.37
  -1 -16  -4  -21.39   41.62
   1 -16   4  -18.73   34.55
  -1 -16  -4    3.24   34.77
   1 -16   4   17.37   60.91
  -1 -16  -4  -33.46   32.16
  -1 -16  -4  -69.87   50.55
  -1 -16  -4   64.40   71.68
  -1 -16  -5   39.26   44.83
   1 -16   5   30.89   40.88
  -1 -16  -6  188.06   59.93
   1 -16   6  253.41   47.93
  -1 -16  -6  127.96   43.93
   1 -16   7  201.33   78.29
   1 -16   7  205.60   47.29
  -1 -16  -7  221.11   58.65
   1 -16   8  395.81   77.66
   1 -16   8  498.55   62.19
  -1 -16  -8  397.83   82.17
  -1 -16  -8  345.71   68.92
  -1 -16  -9  158.18   60.78
   1 -16   9  222.57   44.66
   1 -16   9  103.42   50.33
   1 -17  -9  109.02   59.09
  -1 -17   9  128.46   30.71
  -1 -17   9   31.36   53.18
  -1 -17   8  118.20   36.40
   1 -17  -8   56.41   66.04
  -1 -17   7  230.74   48.09
   1 -17  -7  246.51   73.40
   1 -17  -6  123.10   68.14
  -1 -17   6  181.27   44.73
  -1 -17   6  218.66   77.25
   1 -17  -6  167.55   43.27
  -1 -17   6  158.33   45.34
   1 -17  -5  427.55   79.14
   1 -17  -5  439.32   95.98
  -1 -17   5  377.00   66.66
  -1 -17   5  498.35   92.09
   1 -17  -5  405.90   63.99
  -1 -17   5  335.04   69.77
   1 -17  -4  112.87   35.25
  -1 -17   4    3.56   51.54
   1 -17  -4    5.53   76.78
   1 -17  -4   58.52   39.28
  -1 -17   4  148.52   69.36
   1 -17  -4  122.55   40.63
  -1 -17   4   92.52   53.40
  -1 -17   3  179.79   54.56
   1 -17  -3  183.05   75.96
   1 -17  -3  231.37   43.29
   1 -17  -3  247.69   45.77
   1 -17  -3  249.56   45.95
  -1 -17   3  128.04   66.67
  -1 -17   3  197.61   51.67
   1 -17  -3  220.99   42.61
   1 -17  -2   70.95   35.53
  -1 -17   2   95.26   41.57
   1 -17  -2  140.73   38.80
  -1 -17   2   86.57   44.75
   1 -17  -2   67.08   38.65
  -1 -17   2  148.29   57.34
  -1 -17   2   96.77   54.36
  -1 -17   2  106.19   49.38
  -1 -17   2   79.59   44.98
   1 -17  -2   57.18   52.62
  -1 -17   2   78.12   62.02
   1 -17  -1  -21.32   33.91
   1 -17  -1   20.06   39.40
  -1 -17   1  -20.00   43.82
   1 -17  -1   13.31   38.90
  -1 -17   1   37.92   47.60
  -1 -17   1   41.94   51.38
  -1 -17   1   17.74   56.67
   1 -17  -1  -18.83   53.04
   1 -17  -1   59.32   31.87
  -1 -17   1  -12.01   39.20
  -1 -17   0  -14.51   53.98
  -1 -17   0    2.79   36.65
   1 -17   0   15.00   35.35
  -1 -17   0   29.37   42.85
   1 -17   0   12.52   25.79
   1 -17   0  -28.59   92.76
  -1 -17   0   72.03   45.37
   1 -17   0  -19.45   42.86
  -1 -17   0   49.81   44.02
   1 -17   0  -23.36   36.67
  -1 -17   0    2.38   41.91
   1 -17   0  -40.86   35.56
  -1 -17   0  -17.47   37.48
  -1 -17  -1  240.13   57.72
  -1 -17  -1  305.34   47.53
  -1 -17  -1  270.06   52.63
  -1 -17  -1  260.10   53.11
   1 -17   1  195.98   47.80
   1 -17   1  240.73   42.99
   1 -17   1  296.03   96.96
  -1 -17  -1  288.83   55.44
   1 -17   1  272.34   52.91
  -1 -17  -1  257.96   51.15
   1 -17   1  224.85   53.56
   1 -17   1  233.98   50.05
  -1 -17  -1  237.59   52.60
   1 -17   1  260.80   49.13
  -1 -17  -1  248.74   47.60
   1 -17   2  215.12   67.91
  -1 -17  -2  197.65   52.06
  -1 -17  -2  274.95   43.20
  -1 -17  -2  239.81   53.67
  -1 -17  -2  218.94   50.01
   1 -17   2  170.08   43.21
   1 -17   2  321.93   98.29
  -1 -17  -2  151.07   67.31
  -1 -17  -2  236.70   48.99
   1 -17   2  169.37   56.35
   1 -17   2  206.09   48.78
  -1 -17  -2  207.97   46.97
   1 -17   2  253.09   50.95
  -1 -17  -3  726.69   91.30
  -1 -17  -3  605.14   87.71
   1 -17   3  657.45   84.13
  -1 -17  -3  568.53   85.56
  -1 -17  -3  486.40  101.15
   1 -17   3  607.38  124.88
  -1 -17  -3  695.43   82.35
   1 -17   3  546.97  100.41
  -1 -17  -3  620.83   84.95
   1 -17   3  658.67   86.27
   1 -17   3  684.85   96.73
  -1 -17  -4  388.39   72.75
  -1 -17  -4  331.88   65.53
   1 -17   4  335.89   58.43
  -1 -17  -4  470.56   58.02
  -1 -17  -4  345.68   59.16
   1 -17   4  470.81   80.00
   1 -17   4  307.92   83.27
  -1 -17  -4  315.46   88.92
   1 -17   5  753.70  118.43
  -1 -17  -5  699.21  111.24
   1 -17   5  884.77  122.33
  -1 -17  -5  754.39  104.11
   1 -17   5  878.51  103.68
   1 -17   6   37.48   71.49
  -1 -17  -6  105.25   38.47
   1 -17   6  117.71   40.60
   1 -17   6  166.68   70.64
  -1 -17  -7   21.91   52.67
   1 -17   7  137.99   68.74
   1 -17   7  188.20   42.53
  -1 -17  -7  256.33   66.61
  -1 -17  -8  -16.93   60.42
   1 -17   8  -27.87   56.64
   1 -17   9  107.48   67.66
   1 -17   9    9.57   42.11
   1 -17   9   57.77   36.10
  -1 -17  -9  -35.73   52.07
  -1 -18   9   62.15   48.27
   1 -18  -8   -4.04   60.44
  -1 -18   8   68.40   33.67
  -1 -18   7   29.61   37.37
   1 -18  -7   22.16   63.39
   1 -18  -6    2.19   63.75
  -1 -18   6   29.59   71.15
  -1 -18   6   24.88   38.95
  -1 -18   6   12.53   41.41
  -1 -18   5  466.40   74.57
   1 -18  -5  493.72   84.35
  -1 -18   5  543.45   94.52
   1 -18  -5  522.11   69.68
   1 -18  -5  309.12  102.02
   1 -18  -4  101.17   80.36
   1 -18  -4   19.83   37.50
  -1 -18   4   72.19   68.06
  -1 -18   4   20.08   46.93
   1 -18  -4  139.92   41.49
   1 -18  -4   74.58   35.16
   1 -18  -3  999.72  124.16
   1 -18  -3 1016.63  122.98
  -1 -18   3 1038.12  129.43
   1 -18  -3 1121.23  125.29
   1 -18  -3  748.72  140.41
  -1 -18   3 1014.09  137.37
  -1 -18   3  991.08  129.08
  -1 -18   3  976.99  129.95
  -1 -18   3  820.65  137.30
  -1 -18   2  419.43   69.12
  -1 -18   2  344.34   66.06
   1 -18  -2  370.58   60.21
  -1 -18   2  419.00   75.63
  -1 -18   2  389.49   73.78
  -1 -18   2  337.36   66.62
  -1 -18   2  373.08   63.94
   1 -18  -2  414.08   57.82
  -1 -18   2  349.47   80.04
   1 -18  -2  409.73   71.96
  -1 -18   1 1357.91  166.08
   1 -18  -1 1349.20  163.95
   1 -18  -1 1337.84  163.42
  -1 -18   1 1137.13  167.07
  -1 -18   1 1324.26  163.63
  -1 -18   1 1432.04  170.11
   1 -18  -1 1358.87  169.42
   1 -18  -1 1399.14  162.40
  -1 -18   0   45.70   55.34
  -1 -18   0   51.90   38.49
   1 -18   0  112.31   38.39
  -1 -18   0   85.32   47.59
   1 -18   0   78.08   29.27
   1 -18   0  174.61   49.79
  -1 -18   0   47.79   50.07
  -1 -18   0   72.90   44.28
  -1 -18   0  107.48   43.35
   1 -18   0  133.02   39.87
   1 -18   0  106.53   43.48
  -1 -18   0   70.86   46.71
  -1 -18  -1 1113.31  125.04
  -1 -18  -1  946.16  131.08
  -1 -18  -1 1142.12  128.37
  -1 -18  -1 1159.98  127.40
   1 -18   1 1006.42  122.87
   1 -18   1  599.95  152.76
  -1 -18  -1  927.77  128.58
   1 -18   1 1053.64  126.34
  -1 -18  -1 1017.83  128.67
   1 -18   1  994.73  126.50
  -1 -18  -1  860.31  124.79
  -1 -18  -2   44.10   35.37
  -1 -18  -2   64.56   44.54
  -1 -18  -2   39.13   44.13
   1 -18   2    3.70   35.24
  -1 -18  -2   47.55   44.11
  -1 -18  -2   32.08   66.14
   1 -18   2   58.07   97.45
  -1 -18  -2   59.03   48.07
   1 -18   2   47.95   63.88
   1 -18   2   -3.78   40.04
  -1 -18  -2   24.82   41.11
   1 -18   2   87.59   50.55
  -1 -18  -3   65.27   49.60
  -1 -18  -3  150.20   36.66
  -1 -18  -3  101.70   48.52
   1 -18   3   47.99   36.84
  -1 -18  -3   49.90   42.86
   1 -18   3   34.84   69.43
   1 -18   3   12.05   55.30
   1 -18   3   42.59   41.60
  -1 -18  -3   18.48   38.88
   1 -18   3   85.36  106.44
  -1 -18  -4   97.54   78.54
   1 -18   4  184.59  104.76
  -1 -18  -4   94.04   46.63
   1 -18   4   32.94   40.22
   1 -18   4   35.14   70.58
  -1 -18  -4   27.42   35.99
   1 -18   4   16.04   62.16
   1 -18   4   69.14   38.65
  -1 -18  -4  -31.31   55.05
  -1 -18  -5   80.22   57.71
   1 -18   5   41.04   72.94
  -1 -18  -5  129.57   45.86
   1 -18   5  192.76   70.48
  -1 -18  -6   37.35   59.54
   1 -18   6   74.59   69.41
   1 -18   6   57.86   66.69
  -1 -18  -6  -82.70   50.29
   1 -18   6   16.39   39.29
  -1 -18  -7  163.29   56.71
   1 -18   7  319.61   74.16
   1 -18   7  308.42   51.64
  -1 -18  -7  374.71   70.11
   1 -18   8   24.90   53.92
   1 -18   8   49.21   43.02
   1 -18   8   76.09   81.36
   1 -18   9  174.13   49.01
   1 -18   9  321.31   45.46
  -1 -19   9   68.81   42.31
  -1 -19   9   45.05   32.97
  -1 -19   8  104.94   33.34
  -1 -19   8  102.75   57.80
  -1 -19   7  323.30   86.05
  -1 -19   7  495.94   66.22
   1 -19  -6  359.45   74.70
  -1 -19   6  317.18   58.23
  -1 -19   6  310.05   83.83
  -1 -19   6  344.32   55.44
  -1 -19   5  231.12   76.97
  -1 -19   5  216.86   53.48
   1 -19  -5  267.76   90.02
   1 -19  -5  273.01   46.49
  -1 -19   5  204.19   77.52
   1 -19  -5  230.69   64.80
   1 -19  -4    3.98   81.74
  -1 -19   4   11.06   46.30
   1 -19  -4   19.06   36.62
  -1 -19   4   11.08   66.09
   1 -19  -4   11.67   32.99
   1 -19  -4   95.22   39.27
   1 -19  -3  254.63   45.71
   1 -19  -3   68.07   84.56
  -1 -19   3  247.45   56.56
  -1 -19   3  177.09   74.82
   1 -19  -3  256.42   50.02
  -1 -19   3  238.66   66.22
  -1 -19   3  289.14   71.78
  -1 -19   3  175.45   58.29
  -1 -19   3  121.33   56.56
  -1 -19   2  -27.44   48.92
  -1 -19   2   55.04   52.58
  -1 -19   2   54.76   59.41
   1 -19  -2   33.52   56.52
  -1 -19   2  -52.68   67.93
  -1 -19   2  -12.24   50.68
   1 -19  -2   56.38   38.56
  -1 -19   2  -42.38   46.72
  -1 -19   2  -23.19   54.13
   1 -19  -2   -6.05   42.65
  -1 -19   1   19.83   43.66
  -1 -19   1  -27.28   50.97
   1 -19  -1    4.69   40.94
  -1 -19   1    7.76   61.91
   1 -19  -1   46.90   58.68
   1 -19  -1    1.84   37.27
   1 -19  -1  -16.00   45.86
  -1 -19   0  263.94   47.14
   1 -19   0   50.53   46.97
  -1 -19   0   67.08   51.11
   1 -19   0   88.88   31.18
  -1 -19   0   81.28   60.99
  -1 -19   0  129.45   55.38
   1 -19   0  256.85   53.71
   1 -19   0   53.00   40.56
  -1 -19   0  167.08   50.02
  -1 -19  -1  495.37   71.53
  -1 -19  -1  497.28   70.97
  -1 -19  -1  211.21   82.93
   1 -19   1  353.33  112.65
  -1 -19  -1  433.83   68.89
   1 -19   1  465.47   69.00
  -1 -19  -1  521.60   70.75
  -1 -19  -1  389.95   65.08
  -1 -19  -1  405.56   75.84
   1 -19   1  466.26   61.22
  -1 -19  -1  425.64   65.17
  -1 -19  -2  672.07   87.43
  -1 -19  -2  305.55  100.47
   1 -19   2  622.28  126.19
  -1 -19  -2  614.15   85.08
   1 -19   2  626.40   85.19
  -1 -19  -2  674.63   88.35
  -1 -19  -2  625.49   81.36
  -1 -19  -2  554.52   89.27
   1 -19   2  628.86  101.58
   1 -19   2  606.15   79.93
  -1 -19  -2  598.85   86.29
  -1 -19  -3  591.90   94.99
  -1 -19  -3  789.96   99.21
   1 -19   3  590.45  133.82
  -1 -19  -3  563.77  113.01
   1 -19   3  798.79   94.99
  -1 -19  -3  708.26   94.34
  -1 -19  -3  692.22   97.69
   1 -19   3  716.79  111.47
   1 -19   3  728.35   92.19
   1 -19   3  778.33  105.42
  -1 -19  -4  183.36   55.66
   1 -19   4  273.85  108.62
   1 -19   4  157.59   44.46
   1 -19   4  222.33   73.87
  -1 -19  -4  182.79   44.61
   1 -19   4  228.92   67.78
   1 -19   4  207.38   45.95
  -1 -19  -4  262.16   49.97
   1 -19   5  375.39  113.10
  -1 -19  -5  346.30   58.31
   1 -19   5  253.48   80.88
  -1 -19  -5  271.32   66.22
   1 -19   5  553.01   82.01
   1 -19   6  155.74   68.44
  -1 -19  -6   95.06   49.88
   1 -19   6  232.57  101.16
   1 -19   6  123.12   43.09
   1 -19   7   71.26   60.50
  -1 -19  -7    3.96   41.81
   1 -19   7   89.06   89.38
   1 -19   7  104.28   38.26
   1 -19   8   93.79   41.18
   1 -19   8   52.27   49.35
   1 -19   8  134.15   75.04
   1 -19   9   26.69   32.25
   1 -19   9   -7.10   28.36
  -1 -20   8   31.66   50.91
  -1 -20   8   87.16   30.16
  -1 -20   7  -17.25   62.13
  -1 -20   7   16.86   34.86
  -1 -20   6   26.04   69.44
  -1 -20   6   57.15   41.35
  -1 -20   6   90.92   36.54
  -1 -20   5   43.00   42.29
   1 -20  -5  -24.50   82.99
  -1 -20   5   64.50   66.11
   1 -20  -4  855.01  102.25
  -1 -20   4  812.71  106.88
  -1 -20   4  794.30  118.89
   1 -20  -4  495.94  124.21
   1 -20  -3   -4.01   34.78
   1 -20  -3  -63.51   81.95
  -1 -20   3   55.43   49.35
  -1 -20   3   27.66   71.29
   1 -20  -3  -19.44   42.69
  -1 -20   3   30.76   62.22
  -1 -20   3  -69.55   55.24
  -1 -20   3    4.20   49.95
   1 -20  -2  913.00  194.97
  -1 -20   2 1751.37  187.29
   1 -20  -2 1671.00  183.48
  -1 -20   2 1653.70  186.10
  -1 -20   2 1388.26  192.94
   1 -20  -2 1534.19  189.81
  -1 -20   2 1522.92  186.27
  -1 -20   2 1319.20  187.70
  -1 -20   1   21.84   46.44
   1 -20  -1   -0.82   45.77
   1 -20  -1  -14.22   40.02
  -1 -20   1  -10.43   61.06
   1 -20  -1   76.52   62.68
  -1 -20   1  -75.86   53.68
  -1 -20   1  -25.12   45.88
  -1 -20   0 1696.76  214.24
  -1 -20   0 1862.84  216.53
   1 -20   0 1736.96  215.48
  -1 -20   0 1891.08  215.72
   1 -20   0 1778.32  222.06
  -1 -20   0 1714.60  219.42
  -1 -20   0 1729.56  216.13
   1 -20   0 1823.08  210.96
   1 -20   1   10.64   32.13
  -1 -20  -1  -43.36   68.90
   1 -20   1   -0.92  104.65
   1 -20   1   36.43   42.98
   1 -20   1   73.77   37.09
  -1 -20  -1   36.27   47.57
  -1 -20  -1   42.01   54.34
  -1 -20  -1   44.57   48.62
  -1 -20  -1   13.19   38.07
   1 -20   2  121.61  107.71
  -1 -20  -2  225.19   76.95
   1 -20   2  281.41   52.24
  -1 -20  -2  136.31   52.56
   1 -20   2  210.00   44.91
   1 -20   2  137.68   74.26
  -1 -20  -2  270.91   59.52
  -1 -20  -2  269.24   56.45
  -1 -20  -2  286.59   54.94
  -1 -20  -2  233.14   54.78
   1 -20   3   12.13  104.66
  -1 -20  -3   92.69   75.98
  -1 -20  -3   18.28   40.33
   1 -20   3   48.35   41.48
   1 -20   3   45.93   39.43
   1 -20   3  -37.08   69.15
  -1 -20  -3  -12.66   42.72
  -1 -20  -3   53.61   46.66
  -1 -20  -3   37.98   49.36
  -1 -20  -4   50.27   45.02
   1 -20   4   24.93  104.36
   1 -20   4   68.43   38.33
   1 -20   4  110.88   71.71
   1 -20   4   47.54   39.18
  -1 -20  -4  120.85   48.47
  -1 -20  -4   91.10   37.94
  -1 -20  -5   67.88   48.41
   1 -20   5  -28.72   70.77
   1 -20   5   82.95  100.56
  -1 -20  -5   41.23   38.53
   1 -20   6   91.40   67.36
  -1 -20  -6  161.51   48.21
   1 -20   6   83.74   95.59
   1 -20   6  211.61   43.50
   1 -20   7   -7.06   55.45
   1 -20   7    3.76   83.26
   1 -20   7   48.25   33.91
   1 -20   8  178.05   50.30
  -1 -21   8  120.47   50.94
  -1 -21   8  234.11   36.43
  -1 -21   7   51.28   60.12
  -1 -21   7  120.60   36.06
  -1 -21   6  464.41   99.11
  -1 -21   6  622.63   77.63
  -1 -21   5   48.43   40.42
  -1 -21   5   21.34   40.53
  -1 -21   4  680.60  104.02
  -1 -21   4  635.86   87.23
   1 -21  -4  530.59  114.29
  -1 -21   4  680.04   90.11
   1 -21  -3  -12.56   35.57
  -1 -21   3  -74.66   50.65
   1 -21  -3  107.09   79.10
  -1 -21   3  -27.79   71.45
  -1 -21   3   58.86   61.42
   1 -21  -3   -8.68   42.29
  -1 -21   3    4.26   48.72
  -1 -21   2   42.43   50.01
   1 -21  -2  -45.98   39.50
  -1 -21   2  -32.88   65.57
   1 -21  -2   31.50   57.49
  -1 -21   2    8.96   50.67
   1 -21  -2 -115.25   81.69
  -1 -21   1   35.67   51.65
   1 -21  -1   10.97   45.14
   1 -21  -1  -60.95   42.11
   1 -21  -1  -30.89   64.80
  -1 -21   1   98.64   64.57
  -1 -21   1  -11.91   53.38
  -1 -21   1    3.04   46.83
  -1 -21   0  286.36   55.63
   1 -21   0  268.76   57.84
  -1 -21   0  340.22   61.98
  -1 -21   0  279.72   56.07
  -1 -21   0  307.55   70.72
   1 -21   0  332.75   75.82
  -1 -21   0  204.93   62.80
  -1 -21   0  267.59   44.67
   1 -21   0  304.49   44.69
   1 -21   1  154.67   35.95
  -1 -21  -1  -53.37   73.46
   1 -21   1  127.18   47.61
  -1 -21  -1  115.53   49.85
  -1 -21  -1  113.14   58.25
  -1 -21  -1  126.27   52.98
  -1 -21  -1  126.52   41.72
  -1 -21  -2  248.67   87.11
   1 -21   2  296.25  116.28
  -1 -21  -2  332.93   66.67
   1 -21   2  452.97   66.67
   1 -21   2  489.30   61.90
  -1 -21  -2  391.08   72.15
   1 -21   2  479.22   88.32
  -1 -21  -2  298.74   68.36
   1 -21   2  445.89   65.20
  -1 -21  -2  506.48   70.27
  -1 -21  -3  202.78   51.98
  -1 -21  -3  112.61   48.40
  -1 -21  -3   80.55   75.33
   1 -21   3   93.99  104.62
   1 -21   3  153.51   42.91
   1 -21   3  108.01   42.03
   1 -21   3  143.63   72.38
  -1 -21  -3  177.91   45.29
  -1 -21  -3   95.50   44.68
   1 -21   4  410.76  132.99
   1 -21   4  689.37   90.20
  -1 -21  -4  762.65   90.91
  -1 -21  -4  711.40   95.62
   1 -21   4  650.46   92.27
   1 -21   4  652.20  109.66
  -1 -21  -4  725.08   92.91
   1 -21   5   23.29   99.44
  -1 -21  -5  152.28   47.49
  -1 -21  -5  187.20   39.81
   1 -21   5  110.09   41.49
   1 -21   5  119.87   68.31
   1 -21   6  251.46   71.28
  -1 -21  -6  342.69   53.84
   1 -21   6  349.92   60.52
   1 -21   7  -41.80   51.78
   1 -21   7   89.97   74.93
   1 -21   7   -3.34   40.98
   1 -21   8   50.51   39.94
  -1 -22   8   19.80   29.59
  -1 -22   8   59.49   39.04
  -1 -22   7  -26.93   51.05
  -1 -22   7   16.43   30.47
  -1 -22   6   74.88   63.07
  -1 -22   5   48.27   38.36
  -1 -22   5   42.67   39.15
  -1 -22   4   54.90   68.69
   1 -22  -4   -9.87   81.33
  -1 -22   4   14.35   45.04
  -1 -22   4  -43.04   39.14
  -1 -22   3  419.62   90.10
  -1 -22   3  393.18   65.18
   1 -22  -3  379.38   98.67
   1 -22  -3  467.04   68.00
  -1 -22   3  511.78   73.52
  -1 -22   2    5.71   48.56
   1 -22  -2   51.33   60.92
  -1 -22   2   41.67   65.57
  -1 -22   2   40.35   35.62
   1 -22  -2  106.11   80.24
  -1 -22   2   54.14   51.95
   1 -22  -1  437.36   68.03
  -1 -22   1  443.00   69.83
  -1 -22   1  448.19   69.35
  -1 -22   1  410.28   69.28
  -1 -22   1  408.47   58.69
  -1 -22   1  260.56   81.16
   1 -22  -1  379.45   79.96
  -1 -22   1  393.05   75.53
  -1 -22   0  -24.18   49.01
  -1 -22   0  -15.19   43.65
   1 -22   0   44.61   44.55
  -1 -22   0   27.19   50.60
  -1 -22   0 -157.05   69.26
   1 -22   0    2.44   65.56
  -1 -22   0   -6.72   58.23
  -1 -22   0    6.35   51.44
  -1 -22  -1  112.44   49.68
  -1 -22  -1  124.43   40.84
  -1 -22  -1   68.94   70.71
  -1 -22  -1  133.42   56.08
  -1 -22  -1  101.15   52.83
   1 -22   1  124.76   35.08
   1 -22   1  160.74   44.75
   1 -22   2   32.27   43.65
  -1 -22  -2   51.87   44.21
   1 -22   2    1.71   36.02
  -1 -22  -2  155.42   46.43
   1 -22   2   85.12   40.28
  -1 -22  -2  -25.32   71.31
  -1 -22  -2   92.62   52.12
  -1 -22  -2   18.25   47.35
   1 -22   3  135.81   42.21
   1 -22   3  116.12   42.86
  -1 -22  -3  185.05   44.09
  -1 -22  -3  159.18   46.78
   1 -22   3  142.81   48.27
   1 -22   3  -56.33  105.01
  -1 -22  -3  154.90   75.01
   1 -22   3   82.68   72.38
  -1 -22  -3  106.54   44.01
  -1 -22  -4   47.01   38.51
   1 -22   4    1.94   46.71
  -1 -22  -4  143.97   44.77
   1 -22   4   21.38   98.59
   1 -22   4   49.87   67.78
   1 -22   4   19.33   37.80
   1 -22   4   -0.63   33.73
  -1 -22  -4   49.77   36.77
   1 -22   5 -107.38   92.15
   1 -22   5   25.43   37.74
   1 -22   5    3.58   63.88
  -1 -22  -5   57.34   39.70
   1 -22   5   42.46   46.91
   1 -22   6   56.31   81.55
   1 -22   6    3.54   43.56
   1 -22   6   64.95   55.33
   1 -22   7  198.56   56.27
   1 -22   7  291.71   48.31
  -1 -23   7  370.09   58.70
  -1 -23   7  481.23   55.27
  -1 -23   6   38.47   55.40
  -1 -23   5  681.59   91.26
  -1 -23   5  725.94   91.20
  -1 -23   4   26.49   37.54
   1 -23  -4   93.75   78.57
  -1 -23   4   59.68   41.86
  -1 -23   4   24.81   67.93
   1 -23  -3  252.26   51.83
  -1 -23   3  266.29   53.58
   1 -23  -3  155.27   85.84
  -1 -23   3  267.75   76.75
  -1 -23   3  230.99   47.64
  -1 -23   2    0.92   47.17
  -1 -23   2  -31.16   34.19
   1 -23  -2    6.73   78.73
  -1 -23   2  -27.16   64.76
  -1 -23   1  -57.00   55.59
   1 -23  -1   -1.67   45.13
  -1 -23   1  -12.01   45.62
  -1 -23   1  -14.13   64.39
   1 -23  -1   -1.14   59.95
  -1 -23   1   -5.40   29.89
   1 -23  -1   76.95   78.70
  -1 -23   1   28.03   50.40
   1 -23   0   41.30   46.14
  -1 -23   0   22.99   47.49
  -1 -23   0   -4.03   42.07
  -1 -23   0  -27.14   44.97
  -1 -23   0   38.46   58.06
   1 -23   0   84.03   62.42
  -1 -23   0  -43.24   67.30
  -1 -23   0  -44.35   52.34
   1 -23   1  386.64   54.70
  -1 -23  -1  318.52   67.20
  -1 -23  -1  285.59   82.97
  -1 -23  -1  371.58   64.81
   1 -23   1  423.03   61.62
  -1 -23  -1  367.48   72.07
  -1 -23  -2   50.41   43.31
   1 -23   2   49.79   41.33
   1 -23   2    1.64   33.27
  -1 -23  -2  -18.72   44.30
  -1 -23  -2  -22.14   70.86
  -1 -23  -2  -17.02   44.94
   1 -23   3  741.90  120.75
  -1 -23  -3  876.74  107.27
   1 -23   3  761.18  106.39
   1 -23   3  836.42  105.02
   1 -23   3  834.25  106.15
  -1 -23  -3  889.40  107.23
  -1 -23  -4  -32.74   35.02
   1 -23   4   -3.56   43.84
   1 -23   4  -49.83   32.24
   1 -23   4  -46.06   36.60
   1 -23   4   85.24   94.81
   1 -23   4   43.62   64.58
   1 -23   5  593.32   76.54
   1 -23   5  577.27   72.73
   1 -23   5  422.33   87.28
   1 -23   6   32.84   51.80
   1 -23   6   85.35   40.60
   1 -23   7  158.33   44.48
   1 -23   7  122.70   36.36
  -1 -24   7   17.24   39.01
  -1 -24   7   49.49   29.86
  -1 -24   6   32.35   37.29
  -1 -24   6   65.31   29.58
  -1 -24   5   43.12   31.40
  -1 -24   5   44.22   33.57
  -1 -24   4  -28.68   62.53
  -1 -24   4   56.23   38.77
   1 -24  -4   64.49   75.00
  -1 -24   4   30.01   34.80
   1 -24  -3  232.04   48.96
  -1 -24   3   98.34   69.04
  -1 -24   3  226.79   51.07
   1 -24  -3  132.07   81.36
  -1 -24   3  235.37   44.27
  -1 -24   2  148.76   67.94
  -1 -24   2  283.77   55.02
   1 -24  -2  214.03   82.00
  -1 -24   2  233.36   43.73
   1 -24  -1  330.14   56.85
  -1 -24   1  319.24   46.13
  -1 -24   1  319.47   61.24
   1 -24  -1  320.43   69.60
  -1 -24   1  203.47   71.02
  -1 -24   0  232.84   58.42
  -1 -24   0  133.64   71.15
  -1 -24   0  170.18   52.16
  -1 -24   0  270.21   57.10
   1 -24   0  261.56   53.89
   1 -24   0  258.05   70.63
  -1 -24   0  249.64   63.93
   1 -24   1  413.41   54.52
  -1 -24  -1  284.56   80.97
  -1 -24  -1  226.94   65.81
  -1 -24  -1  482.08   71.12
   1 -24   1  455.03   64.02
  -1 -24  -1  362.95   63.88
  -1 -24  -2  129.98   70.30
   1 -24   2  135.82   42.38
   1 -24   2  136.90   35.71
  -1 -24  -2   69.59   44.12
  -1 -24  -2   94.38   44.19
  -1 -24  -3   11.03   36.73
  -1 -24  -3  -18.58   37.74
   1 -24   3    8.38   64.95
   1 -24   3   -4.55   35.43
   1 -24   3   35.85   33.77
   1 -24   4   50.73   39.55
   1 -24   4  -64.87   60.83
   1 -24   4   17.86   33.90
   1 -24   4  -12.37   29.21
   1 -24   5   85.69   40.82
   1 -24   5   40.14   54.50
   1 -24   5  104.11   34.11
   1 -24   6   92.40   47.33
   1 -24   6   48.43   35.68
  -1 -25   6  407.91   55.23
  -1 -25   5   -0.44   26.95
  -1 -25   5   30.45   29.66
  -1 -25   4  313.75   48.79
  -1 -25   4  297.74   50.80
  -1 -25   4  249.41   67.88
   1 -25  -3   -4.23   72.07
  -1 -25   3   -3.99   31.05
  -1 -25   3    0.73   40.50
  -1 -25   3   18.46   59.63
   1 -25  -2   18.20   72.95
  -1 -25   2   20.05   30.32
  -1 -25   2  -28.18   42.34
  -1 -25   2  -13.08   59.77
   1 -25  -1   31.99   75.81
   1 -25  -1   -6.88   39.86
  -1 -25   1   -5.86   45.25
  -1 -25   1    9.48   57.45
   1 -25  -1   53.01   56.32
   1 -25   0  134.79   75.38
   1 -25   0  112.12   42.47
  -1 -25   0  121.63   56.88
   1 -25   0   24.13   60.46
  -1 -25   0  161.18   47.64
  -1 -25  -1    2.06   63.72
   1 -25   1   -1.48   38.10
  -1 -25  -1   44.66   49.02
   1 -25   1  -27.16   59.40
  -1 -25  -2  523.11   70.69
   1 -25   2  593.50   70.87
  -1 -25  -2  462.64   71.21
  -1 -25  -3   83.54   37.05
  -1 -25  -3   50.26   35.65
   1 -25   3   81.95   33.39
   1 -25   3   72.72   32.69
   1 -25   3   60.40   59.42
   1 -25   4  467.18   60.15
   1 -25   4  402.87   78.38
   1 -25   5   31.54   49.24
   1 -25   6  133.78   43.74
   1 -25   6  181.00   35.80
  -1 -26   5   87.54   27.08
  -1 -26   5  -41.89   43.04
  -1 -26   4  146.11   34.28
  -1 -26   4  161.44   35.91
  -1 -26   4  108.04   52.85
  -1 -26   3    2.57   35.50
  -1 -26   3   20.94   28.20
  -1 -26   3   -0.95   52.56
   1 -26  -3   30.81   68.13
  -1 -26   2  448.30   59.04
  -1 -26   2  289.66   70.78
   1 -26  -2  225.57   82.24
  -1 -26   1  -38.76   38.63
   1 -26  -1   36.46   37.66
  -1 -26   1   41.74   52.40
   1 -26  -1   -3.14   69.42
   1 -26   0  428.25   56.24
  -1 -26   0  363.65   57.52
   1 -26   0  203.16   66.45
  -1 -26   0  287.18   64.38
   1 -26   0  179.18   78.21
   1 -26   1   42.24   35.76
   1 -26   1   73.02   57.13
   1 -26   1  -23.28   65.90
  -1 -26  -1  -10.65   58.33
  -1 -26  -2  118.56   37.20
   1 -26   2   69.98   36.04
   1 -26   3   52.03   29.53
   1 -26   4   37.06   49.29
   1 -26   5  -36.27   42.05
  -1 -27   5  134.50   40.21
  -1 -27   4   79.99   26.18
  -1 -27   4  107.21   28.22
  -1 -27   4   93.16   44.82
  -1 -27   3   10.17   31.09
  -1 -27   3   21.69   47.22
  -1 -27   2  -52.52   35.16
  -1 -27   2    0.83   48.67
   1 -27  -2   -2.69   64.08
  -1 -27   1   38.68   36.41
   1 -27  -1   59.48   34.57
  -1 -27   1  -21.94   47.01
   1 -27  -1   -4.75   63.03
   1 -27   0   65.34   34.96
  -1 -27   0   87.33   36.35
  -1 -27   0   59.57   44.01
   1 -27   0  101.76   50.36
   1 -27   0   11.22   62.36
   1 -27   1  176.94   37.46
   1 -27   1  114.35   52.82
   1 -27   2   64.69   31.74
  -1 -27  -2  119.25   33.90
   1 -27   2   22.67   55.79
   1 -27   3  518.57   56.17
   1 -27   3  111.67   69.13
   1 -27   4   39.93   40.24
  -1 -28   4  -16.40   32.66
  -1 -28   3  301.90   42.81
  -1 -28   3  228.70   51.71
  -1 -28   2   33.18   40.94
  -1 -28   2   -7.72   29.57
  -1 -28   1  477.24   57.41
  -1 -28   1  374.36   62.58
   1 -28   0   46.08   31.10
  -1 -28   0   58.51   31.67
   1 -28   0    1.06   54.98
   1 -28   1  248.75   37.79
   1 -28   1   76.30   56.61
   1 -28   1  145.86   49.66
   1 -28   2   33.73   26.42
   1 -28   2    0.39   47.02
   1 -28   2   54.92   42.66
  -1 -29   2    4.46   23.61
  -1 -29   2    1.56   33.24
  -1 -29   1   60.07   26.51
  -1 -29   0   91.95   28.48
   1 -29   0   30.28   45.73
  -1 -29  -1   63.59   26.88
   1 -29   2   54.47   35.14
   2   0 -12  144.94   53.56
   2   0 -11  -17.33   72.46
   2   0 -11   83.08   52.59
   2   0 -10   14.71   85.01
   2   0 -10   26.56   62.02
   2   0 -10   91.62   77.77
   2   0  -9   37.65   66.79
   2   0  -9   12.67   92.65
   2   0  -9   59.96   73.13
   2   0  -8   19.56   38.76
   2   0  -8  -18.83   67.67
   2   0  -7  -24.83   32.66
   2   0  -7   19.41   62.93
   2   0  -6 1096.94  163.31
   2   0  -6 1365.06  155.92
   2   0  -5   13.24   50.85
   2   0  -4 6795.88  794.11
   2   0  -3   23.33   46.04
   2   0  -3  -22.38   35.48
   2   0  -2 1661.62  199.95
   2   0  -1  -29.14   30.48
  -2   0   1   -7.18   28.57
   2   0   0  959.33  124.73
  -2   0   0 1094.97  125.02
   2   0   1   -0.89   37.96
   2   0   2 1953.35  230.16
   2   0   2 1907.35  229.19
   2   0   3   -5.74   46.53
   2   0   3   27.53   42.46
   2   0   4 1552.03  183.56
   2   0   4 1438.36  181.44
  -2   0  -5  -48.04   60.69
   2   0   5   46.67   43.73
   2   0   5    9.65   52.03
  -2   0  -5   -6.19   56.82
  -2   0  -6 2238.55  264.22
  -2   0  -6 2163.56  272.00
   2   0   6 2299.29  273.98
  -2   0  -6 2314.48  275.71
  -2   0  -7  -11.39   71.15
  -2   0  -7   22.78   33.40
  -2   0  -7   62.59   71.36
   2   0   7   29.16   64.10
  -2   0  -8  978.13  115.84
  -2   0  -8 1150.60  138.92
   2   0   8  901.51  133.63
  -2   0  -9  -18.76   78.35
  -2   0  -9    1.78   42.30
  -2   0  -9  150.39   74.53
  -2   0 -10  330.68  105.96
  -2   0 -10  820.50   90.47
  -2   0 -11  -59.10   52.31
  -2   0 -11  -76.46   33.55
   2  -1 -12   -4.86   48.84
   2   1 -12  -13.55   50.88
   2   1 -11   -6.43   69.61
   2  -1 -11   92.56   56.03
   2   1 -11   15.43   50.11
   2  -1 -11   25.02   71.39
   2   1 -10  325.17   69.14
   2   1 -10  221.38   90.95
   2  -1 -10  217.92   95.24
   2  -1 -10  292.97   71.14
  -2   1  10  295.60   72.70
   2   1 -10  139.03   83.22
   2  -1  -9  -52.63   65.27
   2   1  -9   94.97   88.58
   2  -1  -9   72.14   87.42
   2   1  -9   56.61   63.74
   2   1  -9   99.06   80.33
   2  -1  -9  -16.17   71.32
   2   1  -9   -2.30   69.98
   2   1  -8  368.42   62.15
   2  -1  -8  291.48   86.91
   2   1  -8  511.20   89.81
   2   1  -8  563.04   92.70
   2   1  -7  487.31   77.46
   2   1  -7  513.22   67.53
   2   1  -7  579.14   91.14
   2  -1  -7  482.79   92.06
   2   1  -7  459.51   88.86
   2   1  -6  709.39  100.72
   2   1  -6  690.99   89.25
   2  -1  -6  587.22   99.87
   2   1  -5   36.50   36.39
   2   1  -5   48.50   51.70
   2  -1  -5   15.49   52.78
   2   1  -4  791.38  105.61
   2   1  -3  676.99   93.25
   2  -1  -3  672.31   99.12
   2   1  -3  736.01   91.98
   2   1  -2  225.22   47.71
   2  -1  -2  116.81   56.50
   2   1  -1   16.44   30.32
  -2   1   1   39.28   24.19
  -2  -1   1   45.70   32.16
   2   1   0 4136.62  465.66
  -2   1   0 4098.96  465.12
  -2  -1   0 3693.95  465.67
   2   1   1 2101.20  248.29
   2   1   2   -3.66   42.18
   2  -1   2   24.65   41.58
   2   1   3  973.38  140.01
   2   1   3 1157.42  138.25
   2  -1   3 1172.25  138.65
   2   1   4  992.23  149.01
   2  -1   4 1260.77  147.55
   2   1   4 1268.11  147.55
  -2   1  -5  483.52   91.77
   2   1   5  592.97   87.61
  -2  -1  -5  469.43   91.82
   2  -1   5  563.70   84.62
   2   1   5  639.64   82.02
  -2   1  -5  561.71   85.73
  -2  -1  -5  645.99   88.98
  -2   1  -5  508.03   85.57
  -2   1  -6  862.45  100.69
  -2  -1  -6  509.13  115.40
  -2   1  -6  548.58  115.46
   2   1   6  907.45  115.42
  -2  -1  -6  915.29  121.73
  -2   1  -6 1130.23  123.14
  -2   1  -7   29.12   70.53
  -2  -1  -7    2.09   70.41
  -2  -1  -7   48.78   74.13
  -2   1  -7  119.28   71.62
   2   1   7   58.44   61.32
  -2   1  -7   39.27   36.20
  -2  -1  -8   55.58   73.84
  -2   1  -8   -2.30   73.91
  -2  -1  -8  -45.40   78.22
  -2   1  -8   14.79   76.84
   2   1   8   64.15   68.35
  -2   1  -8   62.75   41.01
  -2   1  -9   91.15   72.25
  -2  -1  -9   58.84   73.66
  -2   1  -9   76.29   41.57
  -2  -1  -9   68.35   78.54
  -2   1  -9  -39.98   72.66
   2   1   9   46.49   67.85
  -2  -1 -10   19.71   69.33
  -2   1 -10   -7.82   65.56
  -2   1 -10   84.33   39.17
  -2   1 -11   52.56   49.86
  -2  -1 -11   33.69   52.61
  -2   1 -11  -18.57   31.91
   2  -2 -12  101.21   40.73
   2  -2 -12   -0.69   49.45
   2   2 -12   60.86   47.75
   2  -2 -11  195.37   78.18
   2   2 -11  237.03   76.30
   2  -2 -11  240.12   64.24
   2  -2 -10   37.29   64.24
   2   2 -10  -34.10   83.16
   2  -2 -10  -14.83   85.09
   2   2 -10   91.43   57.33
  -2   2  10  -21.73   60.74
  -2  -2  10   73.85   60.62
   2   2 -10  -87.11   78.03
   2   2  -9  219.20   66.77
   2  -2  -9  160.61   74.58
   2  -2  -9  131.57   91.41
   2   2  -9  396.47   80.61
   2   2  -9  214.77   85.61
   2   2  -8  -22.42   73.36
   2   2  -8   29.11   67.62
   2   2  -8    3.25   39.07
   2  -2  -8   34.29   90.79
   2   2  -7  364.53   65.00
   2   2  -7  349.44   53.97
   2  -2  -7  335.86   54.40
   2   2  -7  417.67   77.18
   2   2  -7  378.45   81.05
   2  -2  -7  372.73   78.21
   2  -2  -6   -7.47   41.25
   2   2  -6   -2.97   41.04
   2   2  -6   -8.49   54.71
   2  -2  -6   -2.12   56.85
   2   2  -5 3642.06  421.03
   2  -2  -5 3559.43  420.98
   2   2  -5 3577.54  425.55
   2   2  -4  120.70   50.80
   2  -2  -3 2081.95  214.73
   2   2  -3 1558.87  210.26
   2   2  -2  437.61   58.71
   2  -2  -2  300.24   69.10
   2   2  -2  270.35   63.66
   2   2  -1 3566.69  445.18
  -2  -2   1 4108.11  445.73
   2   2   0  596.74   77.01
   2   2   1  399.84   58.74
  -2   2  -1  349.86   58.93
   2  -2   2  157.89   38.90
   2   2   2  190.93   48.36
   2   2   3  123.27   42.28
   2  -2   3  116.91   45.89
   2   2   3   52.82   48.37
   2   2   4   34.75   42.29
   2  -2   4   54.05   46.50
   2   2   4    4.33   48.61
   2   2   5 2492.85  277.62
   2  -2   5 2462.95  279.73
  -2  -2  -5 2094.57  278.86
  -2   2  -5 2018.49  277.65
  -2   2  -5 2698.22  282.86
   2   2   5 2634.46  281.57
  -2   2  -5 2165.14  277.04
   2   2   6   85.21   60.50
  -2   2  -6   51.82   63.03
  -2  -2  -6   83.26   67.12
  -2   2  -6   91.08   31.24
  -2  -2  -6   52.16   32.23
  -2   2  -6   23.14   65.61
   2  -2   7 1753.78  211.38
   2   2   7 1820.42  224.16
  -2   2  -7 1883.15  211.37
  -2  -2  -7 1544.09  221.56
  -2   2  -7 1542.96  220.93
  -2   2  -7 2029.24  227.32
  -2  -2  -8   90.33   83.42
  -2   2  -8  157.54   78.36
   2  -2   8  150.77   73.26
   2   2   8  218.57   71.94
  -2   2  -8  277.02   48.53
  -2   2  -8  356.87   82.91
  -2   2  -9  444.02  108.59
  -2  -2  -9  447.15  115.88
  -2   2  -9  786.08   91.33
   2   2   9  702.77  108.96
  -2   2  -9  780.31  113.46
   2  -2   9  693.16  110.01
  -2   2 -10  -30.86   63.32
  -2   2 -10  -40.85   39.18
  -2  -2 -10   -2.11   70.75
  -2   2 -11  121.81   46.21
  -2   2 -11  149.20   34.98
  -2   2 -11   96.16   50.59
  -2  -2 -11  169.92   56.73
   2   3 -12   16.88   47.00
   2  -3 -12  -13.12   40.95
   2  -3 -12   13.59   46.35
   2  -3 -11  143.29   61.54
   2  -3 -11  162.45   73.42
   2   3 -11  119.52   72.26
   2  -3 -10   23.97   67.94
   2  -3 -10  -59.17   84.33
   2   3 -10   18.10   85.96
   2   3 -10   14.86   74.02
   2   3  -9 1257.63  183.67
   2  -3  -9 1196.57  183.75
   2  -3  -9 1302.49  178.94
   2   3  -9 1390.20  174.70
   2   3  -9 1719.01  186.63
   2  -3  -9 1607.22  186.08
   2   3  -8  -82.78   69.99
   2  -3  -8  -27.31   69.20
   2  -3  -8  -61.61   76.38
   2   3  -8   10.18   74.66
   2  -3  -8   -4.34   38.19
   2   3  -8  -33.45   39.39
   2   3  -7 1237.85  151.52
   2  -3  -7 1207.66  147.38
   2   3  -7 1264.57  147.05
   2  -3  -7 1081.76  159.96
   2  -3  -7 1172.11  161.48
   2   3  -7 1271.99  162.42
   2   3  -6  -17.90   41.66
   2  -3  -6   34.07   40.86
   2  -3  -6   76.54   58.16
   2   3  -6   60.87   56.19
   2  -3  -6   37.30   56.72
   2  -3  -5  699.19  108.37
   2   3  -5  693.14  108.01
   2  -3  -5  788.07   99.46
   2   3  -5  839.27   99.16
   2   3  -4  -14.29   46.67
   2  -3  -4   12.75   47.31
   2  -3  -3  287.18   52.98
   2   3  -3  242.23   53.05
   2  -3  -3  242.11   67.15
   2  -3  -2  267.52   46.23
   2   3  -2  230.08   51.58
   2   3  -2  124.71   40.98
   2  -3  -1 2387.71  279.39
   2   3  -1 2425.76  279.26
  -2   3   1 2356.03  277.29
   2   3   0   74.02   32.77
   2   3   1 6320.41  745.27
   2  -3   1 6478.71  745.38
  -2   3  -1 6301.91  745.49
  -2  -3  -1 6467.41  745.33
   2  -3   2   64.07   42.61
   2   3   2   80.48   43.36
   2  -3   2   76.32   34.92
   2   3   3 2268.44  288.76
   2  -3   3 2386.41  288.99
   2   3   3 2586.79  286.71
   2  -3   3 2393.65  288.75
   2  -3   4  -22.71   50.10
   2   3   4   31.59   50.27
   2  -3   4    2.06   49.66
   2   3   4   31.12   40.77
   2   3   5 1636.33  192.31
  -2   3  -5 1621.01  198.78
   2  -3   5 1515.04  195.63
   2   3   5 1721.51  196.76
  -2  -3  -5 1643.44  199.43
  -2   3  -5 1403.39  193.69
  -2  -3  -5 1610.88  196.49
  -2   3  -5 1534.01  193.25
   2  -3   5 1601.14  187.06
  -2   3  -6   55.09   67.67
  -2  -3  -6  -10.86   66.34
  -2  -3  -6  -38.24   31.42
  -2   3  -6  -15.25   32.12
  -2  -3  -6   12.26   71.29
  -2   3  -6  -20.94   61.89
   2  -3   6   -6.92   57.24
   2   3   6   15.72   58.35
  -2   3  -7  213.34   76.55
  -2  -3  -7  261.12   76.81
  -2   3  -7  158.15   41.03
  -2  -3  -7  156.03   39.58
  -2   3  -7  126.19   69.83
  -2  -3  -7  108.09   72.19
   2   3   7  148.51   68.00
   2  -3   7  180.04   66.33
  -2   3  -8   51.97   72.57
  -2  -3  -8   71.72   74.55
  -2   3  -8  106.10   39.88
  -2  -3  -8   49.93   38.97
  -2   3  -8   -6.48   70.42
  -2  -3  -8  -27.28   77.75
   2   3   8    7.12   64.46
   2  -3   8   -2.34   66.05
  -2   3  -9  262.70   77.41
  -2  -3  -9  226.36   77.96
  -2   3  -9   61.86   72.82
  -2  -3  -9   34.72   85.58
  -2  -3  -9  272.71   48.58
  -2   3  -9  195.81   48.98
   2   3   9  223.04   70.48
   2  -3   9  202.59   68.82
  -2  -3 -10    5.37   71.30
  -2  -3 -10   22.92   37.59
  -2   3 -10   23.10   37.38
  -2   3 -10  -12.43   60.97
  -2  -3 -11  102.60   55.89
   2   4 -12   45.08   48.27
   2  -4 -12   90.15   42.80
   2  -4 -12   33.72   47.25
   2   4 -11   80.74   68.84
   2  -4 -11   17.98   59.14
   2  -4 -11   91.65   70.13
   2  -4 -10   83.20   69.32
   2   4 -10  139.10   83.62
   2   4 -10  144.87   75.66
   2  -4  -9   -9.54   70.40
   2   4  -9    1.09   78.30
   2  -4  -9  -57.82   80.28
   2   4  -9   13.36   67.20
   2  -4  -9   54.70   70.00
   2  -4  -8    1.03   71.84
   2   4  -8  -12.33   66.87
   2  -4  -8   39.84   68.58
   2   4  -8   49.87   72.80
   2  -4  -8   28.16   35.63
   2   4  -8    7.52   38.13
   2  -4  -7  -12.94   33.73
   2   4  -7   50.05   32.43
   2  -4  -7   36.70   66.71
   2   4  -7   76.89   61.88
   2  -4  -7   28.49   63.38
   2   4  -7  -46.41   47.62
   2  -4  -6 1079.20  143.82
   2   4  -6 1260.29  145.95
   2  -4  -6 1200.83  146.76
   2  -4  -6 1104.83  137.56
   2   4  -6 1029.78  136.84
   2   4  -5  234.50   57.83
   2  -4  -5  122.62   59.40
   2  -4  -5  206.26   45.23
   2   4  -5  183.77   44.17
   2  -4  -5  225.67   58.70
   2   4  -4  140.81   51.93
   2  -4  -4  184.96   54.30
   2  -4  -3  922.00  108.74
   2  -4  -3  656.96   94.29
   2   4  -3  697.07   94.97
   2   4  -2 4098.81  450.02
  -2   4   2 3733.47  449.53
   2   4  -2 3897.48  452.50
   2  -4  -2 3952.82  452.42
   2   4  -1  -22.29   30.10
   2  -4  -1   -6.34   29.83
   2  -4   0 5851.56  682.08
  -2  -4  -1 7260.26  866.55
  -2   4  -1 7699.01  866.83
   2   4   1 7295.89  866.57
   2  -4   1 7531.17  866.83
   2   4   2   62.38   40.39
   2  -4   2  107.19   41.00
   2   4   3   96.09   46.06
   2  -4   3   38.93   44.89
   2  -4   3   64.47   42.55
   2   4   3   65.81   36.22
   2  -4   4  310.70   65.02
   2   4   4  284.43   65.72
   2  -4   4  302.20   66.32
   2   4   4  355.05   58.39
  -2  -4  -4  481.31   76.41
   2   4   5  475.33   73.21
   2  -4   5  421.04   71.64
  -2  -4  -5  375.58   77.21
  -2   4  -5  430.09   76.38
  -2   4  -5  339.37   69.56
  -2   4  -5  317.36   69.57
  -2  -4  -5  294.78   74.91
   2   4   5  351.06   61.70
   2  -4   5  437.01   53.07
  -2  -4  -6  559.55   97.38
  -2  -4  -6  538.11   74.18
  -2   4  -6  582.45   73.21
  -2   4  -6  558.84   91.13
  -2  -4  -6  685.22   99.55
   2   4   6  574.55   92.42
   2  -4   6  548.38   91.72
  -2   4  -6  585.67   88.66
  -2   4  -6  676.82   97.70
   2  -4   6  516.22   71.67
  -2   4  -7  627.27   77.54
  -2  -4  -7  565.76   78.39
   2  -4   7  552.17   95.97
   2   4   7  527.95   96.35
  -2   4  -7  728.76  103.40
  -2  -4  -7  801.11  104.87
  -2  -4  -7  448.25  100.19
  -2   4  -7  414.11   95.17
   2  -4   8  743.04  107.62
  -2  -4  -8  667.38  131.56
  -2   4  -8  591.87  123.14
   2  -4   8  939.09  126.50
  -2  -4  -8  988.87  130.58
  -2   4  -8 1028.41  129.91
   2   4   8  757.34  124.52
  -2  -4  -8  979.47  108.23
  -2   4  -8  863.46  107.71
  -2  -4  -9  183.22   88.66
  -2   4  -9  175.27   76.03
  -2  -4  -9  249.05   52.88
  -2   4  -9  360.38   52.42
  -2   4  -9  346.89   79.11
  -2  -4  -9  322.46   80.99
   2  -4   9  286.05   74.00
   2   4   9  253.87   76.08
  -2   4 -10  217.14   74.01
  -2  -4 -10  426.60   57.84
  -2   4 -10  444.78   58.25
  -2  -4 -10  155.78   81.88
  -2  -4 -11   93.36   45.91
  -2  -4 -11   24.08   54.93
   2   5 -11   71.64   66.32
   2  -5 -11    1.95   59.94
   2  -5 -10  419.30   86.23
   2   5 -10  446.33   95.50
   2   5 -10  416.58   89.22
   2   5  -9 -110.63   77.93
   2  -5  -9   -2.25   68.14
   2   5  -9   21.87   66.80
   2  -5  -9   69.84   72.22
   2   5  -8  923.75  124.61
   2  -5  -8 1024.83  127.63
   2   5  -8  699.53  122.89
   2  -5  -8  717.22  123.94
   2  -5  -7   80.90   34.37
   2   5  -7  110.05   33.56
   2  -5  -7  131.70   80.14
   2   5  -7  119.98   61.41
   2  -5  -7  115.91   67.02
   2  -5  -7   66.75   66.29
   2   5  -7   48.89   47.38
   2   5  -6 1695.66  215.36
   2  -5  -6 1645.58  219.77
   2   5  -6 2006.00  222.53
   2  -5  -6 2071.95  223.45
   2   5  -5   77.66   52.03
   2  -5  -5   91.76   55.04
   2  -5  -5  147.30   52.14
   2  -5  -5   76.92   38.91
   2   5  -5  112.16   38.87
   2   5  -4  296.07   58.42
   2  -5  -4  223.55   56.56
   2   5  -3   20.07   39.42
   2  -5  -3   -7.66   40.55
   2  -5  -2  974.07  119.33
   2  -5  -2 1273.41  126.13
   2   5  -2 1325.60  125.95
   2  -5  -1  208.08   36.61
   2   5  -1  154.06   35.25
   2  -5  -1  195.24   32.54
   2  -5   0 1495.73  178.75
  -2   5  -1  536.46   73.47
  -2  -5  -1  534.43   72.27
   2  -5   1  522.36   74.26
   2   5   1  531.62   72.74
   2  -5   1  631.09   77.05
   2   5   2 1897.08  222.95
   2  -5   2 1839.70  222.92
   2   5   3  475.91   68.46
   2  -5   3  484.66   73.99
   2   5   3  494.14   75.63
   2  -5   3  519.92   74.96
   2  -5   4 1297.47  151.09
  -2  -5  -4 1578.97  162.97
   2  -5   4 1229.69  160.96
   2   5   4 1283.00  154.88
   2   5   4 1125.38  159.86
   2  -5   4 1111.72  158.84
   2   5   5    4.25   50.38
   2  -5   5   19.52   50.49
  -2  -5  -5  -14.55   59.73
  -2   5  -5  -33.89   58.80
   2  -5   5   17.15   27.51
  -2  -5  -5   22.23   65.82
  -2   5  -5   39.13   49.97
  -2   5  -5  -37.05   49.57
   2   5   5   25.57   34.62
  -2   5  -6  971.23  115.51
  -2  -5  -6 1038.23  115.44
  -2   5  -6 1145.96  132.93
  -2  -5  -6 1179.55  134.64
  -2   5  -6  773.75  125.71
   2  -5   6  853.21  114.27
   2  -5   6  976.93  128.95
   2   5   6 1048.88  130.48
  -2   5  -6  777.28  125.33
  -2  -5  -6  763.41  131.67
  -2   5  -7   53.88   65.93
  -2  -5  -7  119.18   79.94
   2  -5   7  143.51   66.75
   2   5   7  177.80   66.42
  -2  -5  -7  135.18   40.14
  -2   5  -7  161.54   40.25
  -2   5  -7  249.53   75.89
  -2  -5  -7  280.11   73.25
  -2  -5  -8   -3.86   89.63
  -2   5  -8   89.44   69.02
   2  -5   8   11.95   42.80
  -2  -5  -8   99.71   41.98
  -2   5  -8  114.76   40.55
  -2   5  -8  188.82   73.80
  -2  -5  -8  147.46   73.62
   2  -5   8   68.70   66.36
   2   5   8   86.63   65.32
  -2  -5  -9  -37.87   81.69
  -2   5  -9  -10.62   64.08
  -2   5  -9   93.78   67.53
  -2  -5  -9  126.95   70.49
   2  -5   9   87.08   62.81
   2   5   9  108.32   65.71
  -2  -5  -9   -1.13   38.56
  -2   5  -9   31.06   38.99
  -2  -5 -10  239.12   46.48
  -2   5 -10  242.89   46.14
  -2  -5 -10  191.69   75.95
  -2  -5 -11   68.10   54.48
  -2  -5 -11  -19.92   42.62
   2   6 -11    4.45   62.57
   2  -6 -11   65.17   60.78
   2  -6 -10   19.98   70.31
   2   6 -10  150.27   78.64
   2   6 -10   77.85   71.22
  -2   6   9  104.80   66.42
  -2  -6   9   48.17   61.68
   2  -6  -9   70.95   72.76
   2  -6  -9   49.11   89.55
   2   6  -9   51.30   65.84
   2  -6  -9   97.64   68.18
   2   6  -9   48.60   76.62
   2  -6  -8  -42.10   74.51
   2  -6  -8   98.18   86.23
   2   6  -8   29.32   74.74
   2  -6  -8  -27.06   67.36
   2   6  -8  -42.29   64.58
   2  -6  -7   73.02   63.17
   2   6  -7   86.48   61.24
   2  -6  -7   71.47   68.36
   2  -6  -7   59.13   34.18
   2   6  -7   52.15   32.25
   2  -6  -7  -14.11   74.17
   2   6  -7   31.77   45.57
   2  -6  -6  274.64   77.50
   2   6  -6  177.02   48.09
   2   6  -6  175.92   60.41
   2  -6  -6  149.92   61.60
   2  -6  -6  208.58   63.76
  -2  -6   6  269.92   42.03
   2  -6  -5  912.94  115.64
   2  -6  -5  835.00  102.25
   2   6  -5  781.06  102.27
   2  -6  -5  717.70  109.84
   2   6  -5  619.88  109.60
  -2  -6   5  832.02  100.02
   2  -6  -5  916.40  108.81
   2  -6  -4 1138.03  147.58
   2   6  -4 1211.76  146.99
   2   6  -3 1106.83  143.38
   2  -6  -3 1229.90  143.93
  -2  -6   2 2216.92  238.97
   2  -6  -2 2115.66  242.97
   2  -6  -2 1971.60  236.64
   2   6  -2 1848.16  236.74
   2  -6  -1 1398.43  159.47
   2  -6  -1 1477.90  170.12
   2  -6  -1 1272.87  160.33
   2   6  -1 1332.97  160.59
   2  -6   0  371.06   54.84
   2   6   1  453.98   56.32
   2  -6   1  376.89   55.23
  -2  -6  -1  295.96   62.34
  -2   6  -1  337.31   54.40
  -2  -6  -1  420.28   54.20
   2  -6   1  297.58   58.65
   2   6   2   65.34   38.76
   2  -6   2   17.78   37.38
   2  -6   3   83.43   45.11
   2   6   3   68.64   46.22
   2  -6   3   64.22   49.98
   2   6   4  251.96   67.21
   2  -6   4  289.33   66.86
  -2  -6  -4  490.80   79.22
   2   6   4  354.34   57.36
   2  -6   4  437.71   52.94
   2  -6   5  674.45   88.43
   2  -6   5  726.24  101.84
   2   6   5  762.91  102.87
  -2   6  -5  742.52  103.13
  -2  -6  -5  805.13  106.10
  -2  -6  -5  771.38  105.06
   2   6   5  728.46   92.11
  -2   6  -5  617.15   96.99
  -2   6  -6  204.35   69.61
  -2  -6  -6  220.92   73.07
  -2   6  -6  242.83   62.52
  -2  -6  -6  336.77   73.40
   2  -6   6  218.75   40.98
  -2  -6  -6  202.00   40.70
  -2   6  -6  230.32   42.15
   2   6   6  238.08   65.31
   2  -6   6  188.09   62.92
  -2   6  -6  199.70   62.02
  -2  -6  -7  355.26   56.48
  -2   6  -7  354.80   55.42
  -2   6  -7  344.60   82.69
  -2  -6  -7  365.86   84.86
   2  -6   7  360.43   76.47
   2   6   7  352.57   78.00
  -2   6  -7  333.91   75.66
  -2  -6  -7  401.77   94.98
  -2   6  -8  463.83   81.51
  -2  -6  -8  257.89   81.78
  -2   6  -8  162.45   71.89
  -2  -6  -8   84.79   92.10
   2  -6   8  142.32   53.49
  -2  -6  -8  353.90   51.40
  -2   6  -8  278.40   51.40
   2  -6   8  332.86   75.57
   2   6   8  377.59   77.35
  -2  -6  -9  362.56  102.37
  -2   6  -9  235.84   84.53
   2  -6   9  432.67   69.00
   2   6   9  509.24   88.89
   2  -6   9  585.32   88.30
  -2  -6  -9  535.59   70.10
  -2   6  -9  552.54   68.98
  -2  -6 -10   25.49   36.03
  -2   6 -10   41.25   33.93
  -2  -6 -10   87.72   71.75
  -2  -6 -11   41.98   52.73
  -2  -6 -11   51.41   41.87
   2  -7 -11  191.10   71.59
   2   7 -11  173.73   66.97
   2  -7 -11  349.31   67.16
   2   7 -10   67.43   69.18
   2  -7 -10   91.79   69.04
   2  -7 -10   73.95   82.61
   2   7 -10   66.42   77.57
   2  -7  -9  701.54  114.30
   2  -7  -9  588.93  125.52
   2  -7  -9  897.26  115.16
  -2  -7   9  664.27  108.24
   2   7  -9  724.95  111.86
  -2   7   9  795.38  112.58
   2   7  -9  619.63  113.23
   2  -7  -8  271.01  100.21
  -2  -7   8  351.30   52.66
   2  -7  -8  475.61   83.34
   2   7  -8  436.10   82.46
   2   7  -8  341.46   85.92
   2  -7  -7 1593.63  194.58
   2   7  -7 1611.36  194.18
   2  -7  -7 1439.53  192.11
   2  -7  -7 1447.57  198.35
   2  -7  -6  345.19   83.67
   2   7  -6  320.38   58.62
   2  -7  -6  244.25   70.83
   2   7  -6  358.75   69.56
   2  -7  -6  344.06   71.53
  -2  -7   6  375.46   54.01
   2   7  -5 1492.18  187.97
  -2  -7   5 1540.11  187.32
   2  -7  -5 1588.97  191.96
   2  -7  -5 1479.16  197.42
   2   7  -5 1700.19  193.63
   2  -7  -5 1795.65  194.32
   2   7  -4  984.51  110.14
   2  -7  -4  958.98  111.62
  -2  -7   4  714.47  104.15
   2  -7  -3   18.16   40.45
   2   7  -3   30.27   39.36
   2  -7  -2  399.49   79.32
   2  -7  -1  543.94   69.74
   2   7  -1  557.06   69.74
   2  -7  -1  615.41   94.00
  -2  -7   0 1551.92  198.31
  -2  -7   0 1484.81  197.64
   2  -7   0 1692.90  195.01
  -2   7   0 1701.71  193.62
   2  -7   1 3427.04  357.79
  -2  -7  -1 2985.16  358.02
   2  -7   1 2897.44  355.46
   2   7   1 2971.97  355.41
   2   7   2  581.68   80.72
   2  -7   2  604.06   79.99
   2  -7   2  620.27   86.12
   2  -7   3 4435.45  551.52
   2   7   3 4455.12  551.79
  -2  -7  -3 5257.93  552.02
  -2  -7  -4   83.72   63.75
   2  -7   4   97.66   46.92
   2   7   4  137.73   48.80
   2   7   4   85.15   34.03
   2  -7   4  123.83   29.19
  -2   7  -4   89.28   51.48
  -2  -7  -4   29.96   54.14
   2   7   5  510.63   76.85
  -2  -7  -5  468.43   82.87
  -2   7  -5  533.88   81.08
  -2   7  -5  362.67   71.81
  -2  -7  -5  468.94   87.32
   2  -7   5  463.72   76.29
   2  -7   5  460.66   61.14
   2   7   5  446.95   64.46
  -2  -7  -6    3.19   70.90
   2   7   6   65.20   56.04
   2  -7   6  111.69   57.64
   2  -7   6   67.36   32.80
  -2  -7  -6   78.71   33.56
  -2   7  -6  105.12   32.87
  -2   7  -6  132.16   63.20
  -2  -7  -6  104.29   62.70
   2   7   7  -29.07   61.04
   2  -7   7  -20.18   58.32
  -2   7  -7   -5.14   60.41
  -2  -7  -7  122.57   86.96
  -2   7  -7   74.54   35.59
  -2  -7  -7   24.37   35.66
  -2   7  -7  118.66   65.36
  -2  -7  -7   91.47   68.48
  -2   7  -8   89.80   67.53
  -2  -7  -8   48.31   70.10
   2  -7   8   43.01   45.26
   2   7   8   -6.82   61.55
   2  -7   8   28.55   60.34
  -2   7  -8   37.99   36.47
  -2  -7  -8   57.59   37.39
  -2  -7  -8  -66.88   83.09
  -2  -7  -9   82.52   82.24
  -2   7  -9  138.07   39.88
  -2  -7  -9  115.56   40.70
   2   7   9  169.96   61.98
   2  -7   9   94.35   59.30
   2  -7   9   82.73   42.00
  -2   7 -10   78.86   33.34
  -2  -7 -10   52.27   33.57
  -2  -7 -10   53.50   55.67
  -2  -7 -10   39.02   68.09
  -2  -7 -11  122.32   41.45
  -2  -7 -11  121.87   53.54
   2  -8 -11   52.86   62.46
   2  -8 -11  129.16   59.04
   2   8 -11  136.54   59.24
   2   8 -10   58.83   65.20
   2  -8 -10   -8.28   68.48
   2  -8 -10  -17.01   79.30
   2   8 -10  -45.85   72.55
  -2   8   9  165.56   65.30
  -2  -8   9  133.23   61.63
   2   8  -9   85.57   73.73
   2  -8  -9  119.63   74.17
   2  -8  -9   46.31   84.78
   2   8  -9  103.54   63.21
   2  -8  -9   75.72   66.17
   2  -8  -8  -21.53   83.34
   2  -8  -8   56.79   64.18
   2   8  -8   50.41   63.45
  -2  -8   8   15.24   29.47
   2   8  -8   51.69   73.64
   2  -8  -7  340.23   85.02
   2   8  -7  538.82   83.06
   2  -8  -7  504.51   83.96
   2  -8  -7  341.40  100.02
   2  -8  -6   92.03   70.75
   2   8  -6   42.23   53.22
   2  -8  -6   33.52   53.99
   2  -8  -6  123.12   61.64
  -2  -8   6   10.09   36.43
   2   8  -6   29.10   41.79
   2  -8  -5 1091.99  137.49
   2  -8  -5 1106.40  132.38
  -2  -8   5 1067.47  126.47
  -2  -8   5 1051.78  125.01
   2  -8  -5  961.83  133.37
   2   8  -5  883.98  132.26
   2   8  -5 1019.94  126.98
  -2  -8   4  175.80   42.46
   2  -8  -4  100.08   47.69
   2   8  -4  148.69   48.07
   2  -8  -3 1312.90  155.31
   2   8  -3 1079.99  137.47
   2  -8  -3 1108.27  138.21
   2  -8  -2  272.45   75.74
   2  -8  -1 2146.87  261.39
  -2  -8   0   23.12   47.27
  -2  -8   0   52.65   45.79
  -2  -8   0   67.38   26.62
  -2   8   0   64.28   25.53
   2  -8   1  654.90  101.89
   2  -8   1  919.17   98.86
   2   8   1  872.35   99.35
  -2  -8  -1  599.58  105.07
   2   8   2  429.24   62.82
   2  -8   2  424.49   61.84
   2   8   3  176.12   44.62
   2  -8   3  175.16   44.93
   2  -8   3  143.26   34.89
   2  -8   4  146.55   35.93
  -2  -8  -4   83.23   63.73
   2   8   4  188.94   37.69
  -2  -8  -4  202.36   58.50
  -2   8  -4  192.27   55.12
   2   8   4  251.55   52.17
   2  -8   4  223.76   50.38
  -2  -8  -5  378.58   91.20
  -2   8  -5  608.36   84.82
  -2  -8  -5  646.43   85.67
   2   8   5  563.62   80.72
   2  -8   5  659.40   81.33
  -2   8  -5  387.49   76.56
   2  -8   5  452.46   66.47
  -2  -8  -6   46.05   78.91
   2  -8   6   80.41   34.03
   2   8   6  128.13   56.92
   2  -8   6  143.21   55.79
  -2   8  -6  146.67   61.49
  -2  -8  -6  175.09   61.88
  -2  -8  -6  148.44   34.26
  -2   8  -6   92.64   33.85
  -2  -8  -7  467.25   64.41
  -2   8  -7  469.57   63.64
  -2   8  -7  486.54   85.76
  -2  -8  -7  570.37   89.51
  -2  -8  -7  337.95  100.19
   2  -8   7  356.55   63.39
   2   8   7  471.19   83.47
   2  -8   7  514.45   83.66
   2   8   8   79.83   62.89
   2  -8   8  108.64   61.18
  -2  -8  -8   80.70   90.19
  -2   8  -8  130.52   38.94
  -2  -8  -8   57.01   38.64
  -2   8  -8  143.14   65.53
  -2  -8  -8   87.41   67.32
  -2  -8  -9  357.72   56.67
  -2   8  -9  394.51   56.74
   2  -8   9  351.47   60.67
  -2  -8  -9  298.59   92.56
  -2  -8 -10 -102.04   56.43
  -2  -8 -10   18.57   68.03
  -2   8 -10  -36.20   31.05
  -2  -8 -10  -29.06   31.65
  -2  -8 -11  132.76   52.25
  -2  -8 -11  124.04   52.69
   2  -9 -11   55.36   59.46
   2   9 -11  -15.71   51.93
   2  -9 -11   51.41   56.68
   2   9 -10  404.14   86.69
   2  -9 -10  465.23   84.61
   2  -9 -10  372.90   89.54
   2   9 -10  344.95   79.95
  -2  -9   9  725.97  101.00
  -2   9   9  799.52  103.76
  -2  -9   9  509.87  109.01
   2  -9  -9  757.82  103.53
   2  -9  -9  706.56  109.11
   2   9  -9  425.46  105.15
   2  -9  -9  596.83  118.10
  -2  -9   8 1367.36  162.87
   2   9  -8 1145.05  175.74
   2   9  -8 1429.76  176.44
   2  -9  -8 1556.57  177.75
   2  -9  -8 1239.93  185.64
   2   9  -7  498.55   81.97
   2  -9  -7  516.87   84.84
   2  -9  -7  287.87   99.33
   2   9  -6  375.68   63.26
  -2  -9   6  456.84   61.27
   2  -9  -6  441.03   84.61
   2   9  -6  359.13   71.30
   2  -9  -6  310.65   73.53
   2  -9  -6  451.38   74.87
   2   9  -5  172.99   41.59
  -2  -9   5  250.19   43.42
   2  -9  -5  190.88   64.43
   2   9  -5  128.49   49.63
   2  -9  -5  130.22   50.45
   2  -9  -5  191.34   54.95
  -2  -9   5  176.49   37.82
   2   9  -4  221.22   41.74
   2  -9  -4  245.93   64.61
  -2  -9   4  146.82   41.15
  -2  -9   4  227.12   39.82
   2  -9  -4  218.93   49.07
   2   9  -4  232.16   48.71
   2  -9  -3   71.95   38.28
   2  -9  -3  108.70   30.62
  -2  -9   3  108.30   34.84
   2  -9  -2  409.59   92.64
   2  -9  -1  680.93  104.37
  -2  -9   1  622.77   90.57
  -2  -9   0 2608.20  335.38
  -2  -9   0 2736.08  335.17
   2  -9   0 2699.67  337.65
  -2   9   0 2846.72  330.78
  -2  -9   0 3000.21  330.93
   2  -9   0 2807.04  330.61
   2   9   0 2806.57  330.60
   2   9   1 2269.07  258.07
  -2  -9  -1 2004.28  262.74
   2  -9   2 1594.46  188.10
   2   9   2 1582.43  188.24
  -2  -9  -2 1517.20  192.57
   2   9   3 1070.02  118.33
   2  -9   3 1096.48  118.31
  -2  -9  -3  946.38  122.17
   2  -9   3  790.96  112.90
   2   9   4  748.82   97.02
   2  -9   4  861.30   96.32
   2   9   4  717.40  102.97
   2  -9   4  723.90  102.63
  -2   9  -4  831.20  106.12
  -2  -9  -4  728.99  106.43
   2   9   5  394.77   67.50
   2  -9   5  380.92   65.58
   2  -9   5  308.29   52.76
  -2   9  -5  408.74   70.29
  -2  -9  -5  363.64   72.53
  -2   9  -6  581.72   70.12
  -2  -9  -6  545.42   70.50
  -2  -9  -6  317.69   99.69
   2  -9   6  548.37   85.42
  -2   9  -6  659.40   89.57
  -2  -9  -6  636.31   90.65
   2   9   6  603.35   87.38
   2  -9   6  396.52   71.35
  -2  -9  -7  126.09   86.06
  -2   9  -7  162.15   39.39
  -2  -9  -7  180.75   39.80
   2   9   7  208.05   64.58
   2  -9   7   79.47   59.14
   2  -9   7  118.55   40.09
  -2   9  -7  207.78   66.61
  -2  -9  -7  261.50   70.29
   2   9   8   -4.30   58.42
   2  -9   8  -10.22   55.98
  -2   9  -8   28.78   35.54
  -2  -9  -8   52.77   36.34
  -2   9  -8   50.02   62.15
  -2  -9  -8   32.94   65.28
  -2  -9  -8   62.45   81.64
   2  -9   9  180.61   46.54
  -2  -9  -9  100.77   84.27
  -2  -9  -9   25.00   66.26
  -2   9  -9  155.12   37.33
  -2  -9  -9  142.12   38.68
  -2  -9 -10  100.69   68.56
  -2  -9 -10  100.24   52.40
  -2  -9 -11   33.56   49.08
   2  10 -11   37.89   48.40
   2 -10 -11  -19.96   57.03
   2 -10 -11  -12.32   54.87
   2  10 -10   64.78   60.62
   2 -10 -10  128.26   73.57
   2 -10 -10  110.81   69.41
   2  10 -10  109.40   66.86
  -2 -10   9   55.59   29.68
   2  10  -9  126.63   66.58
   2 -10  -9    9.08   72.18
   2 -10  -9  -28.35   83.27
  -2 -10   8  142.17   56.03
  -2  10   8  126.92   58.05
  -2 -10   8   33.57   33.50
   2  10  -8   53.90   57.42
   2 -10  -8   38.29   58.94
   2 -10  -8   39.53   83.03
   2  10  -8  -28.65   68.45
   2  10  -7   53.76   54.93
   2 -10  -7   13.78   58.16
   2 -10  -7   72.93   77.90
   2 -10  -6  489.04   92.27
   2 -10  -6  447.37   76.88
   2  10  -6  404.57   67.52
   2  10  -6  554.77   76.31
  -2 -10   6  449.48   68.23
   2 -10  -5  -15.36   62.75
   2 -10  -5   12.61   44.69
   2  10  -5    8.74   43.20
   2 -10  -5  -24.14   62.85
  -2 -10   5  -18.74   33.57
   2  10  -5   11.31   35.69
  -2 -10   5    4.44   37.75
   2  10  -4 1929.66  231.03
   2 -10  -4 1858.69  231.30
   2  10  -4 1994.34  228.03
   2 -10  -4 1983.60  233.71
  -2 -10   4 1930.73  228.83
  -2 -10   4 1873.56  229.61
  -2 -10   3   10.21   34.86
   2 -10  -3   21.28   28.90
  -2 -10   3    9.97   33.61
  -2 -10   3   18.65   31.68
  -2 -10   2 3521.21  429.34
   2 -10  -2 3507.92  424.36
   2 -10  -2 3218.38  433.71
  -2 -10   2 3906.79  424.69
   2 -10  -1   26.54   77.84
  -2 -10   1   75.41   52.90
   2 -10   0  860.91  105.46
  -2 -10   0  789.59  115.17
   2 -10   0  928.51  125.00
   2  10   0  856.67  102.23
   2 -10   0  864.70  102.09
  -2 -10  -1   85.52   52.87
   2 -10   1   92.44   66.39
  -2 -10  -2  202.94   62.96
   2  10   2  314.76   44.41
   2 -10   2  307.86   43.34
  -2 -10  -2  164.70   56.26
   2 -10   2  178.81   39.09
   2 -10   3    9.12   29.35
  -2 -10  -3   45.99   57.41
   2  10   3   24.98   35.88
   2 -10   3   11.30   35.36
  -2 -10  -3   30.04   49.51
  -2 -10  -3  -17.16   40.97
  -2  10  -3   -6.37   39.77
  -2 -10  -4   18.42   20.78
  -2 -10  -4   -3.31   53.06
   2 -10   4   27.84   39.41
   2  10   4   15.55   41.05
   2 -10   4   31.31   30.09
  -2  10  -4   37.41   45.99
  -2 -10  -4   -5.72   47.66
   2 -10   5  153.81   51.36
   2  10   5  161.21   52.11
  -2  10  -5  243.99   55.85
  -2 -10  -5  205.40   58.69
   2 -10   5  117.07   37.61
   2  10   6  394.62   72.94
   2 -10   6  360.11   72.49
   2 -10   6  303.31   59.66
  -2  10  -6  419.82   57.12
  -2 -10  -6  437.71   57.34
  -2  10  -6  478.67   76.65
  -2 -10  -6  520.48   79.34
   2  10   7   11.81   56.70
   2 -10   7   74.93   55.08
   2 -10   7   48.77   37.08
  -2  10  -7   95.17   62.43
  -2 -10  -7  100.36   65.16
  -2 -10  -7    3.89   89.37
  -2 -10  -7   76.92   34.70
  -2  10  -7   88.39   34.33
  -2 -10  -8  906.97  101.48
  -2  10  -8  834.43  100.95
  -2 -10  -8  542.71  119.41
  -2 -10  -8  845.26  118.99
  -2 -10  -8  653.79  129.34
   2  10   8  708.44  114.41
   2 -10   8  766.01  114.07
  -2 -10  -9  -35.52   32.96
  -2  10  -9  -10.19   31.69
   2 -10   9    6.40   42.54
  -2 -10  -9  -47.64   60.38
  -2 -10  -9  -59.68   80.35
   2 -10  10  167.63   37.29
  -2 -10 -10  125.57   51.49
  -2 -10 -10  173.33   68.27
   2 -11 -11   69.23   54.18
   2 -11 -11   72.89   53.37
   2 -11 -10  237.15   70.23
   2  11 -10  174.87   66.39
   2 -11 -10  104.35   72.83
  -2 -11   9  526.51   67.01
   2  11  -9  424.82   88.68
   2 -11  -9  494.78  100.93
   2 -11  -8  753.20  109.28
  -2 -11   8  696.39   93.70
   2  11  -8  596.98  110.46
   2 -11  -8  644.76  121.71
  -2 -11   8  811.47  121.65
  -2 -11   8  955.89  108.19
   2 -11  -7  117.08   59.49
   2 -11  -7  206.21   73.83
   2 -11  -7  147.60   84.11
   2 -11  -6  802.15  121.31
   2  11  -6  775.24  103.71
  -2 -11   6  848.35  104.91
   2 -11  -6  793.19  110.82
   2  11  -6  838.90  110.25
   2  11  -5  240.76   45.70
   2 -11  -5   92.51   70.46
  -2 -11   5  174.85   46.03
   2  11  -5  409.43   54.36
   2 -11  -5  419.88   55.55
   2 -11  -5  151.02   69.61
  -2 -11   5  179.97   49.58
  -2 -11   4  131.63   38.74
  -2 -11   4  130.06   41.15
   2 -11  -4  101.24   56.83
   2 -11  -4  217.70   42.74
   2 -11  -3  259.59   40.79
  -2 -11   3  200.47   44.74
  -2 -11   3  336.48   64.28
  -2 -11   3  260.13   42.25
  -2 -11   3  157.18   44.45
   2 -11  -2  222.05   82.09
   2 -11  -2  190.22   38.25
  -2 -11   2  231.16   58.74
  -2 -11   2  205.18   41.69
  -2 -11   2  207.43   39.47
  -2 -11   1 1584.45  147.70
   2 -11  -1 1170.98  149.51
  -2 -11   1 1035.96  142.63
   2 -11  -1 1227.91  165.16
   2 -11  -1 1162.22  145.70
  -2 -11   1 1685.93  147.80
  -2 -11   1 1306.80  154.87
  -2 -11   0  652.89   92.36
  -2 -11   0  756.93   94.92
   2 -11   0  793.34   90.88
  -2 -11   0  756.95   93.57
  -2 -11   0  789.70  100.35
   2 -11   0  828.22   90.71
   2 -11   0  633.06   86.80
   2 -11   0  743.81   97.22
   2 -11   0  914.80  114.23
   2 -11   1  358.39   58.03
  -2 -11  -1  295.64   62.17
  -2 -11  -1  301.97   51.38
   2 -11   1  270.58   73.45
   2 -11   2 1618.64  189.43
   2  11   2 1489.77  189.77
  -2 -11  -2 1669.38  189.61
  -2  11  -2 1505.46  189.79
  -2 -11  -2 1531.01  190.21
   2 -11   2 1674.19  189.02
   2 -11   2 1799.30  198.64
  -2 -11  -3  968.22   92.62
  -2 -11  -3 1075.18   99.91
  -2 -11  -3  689.29   82.03
   2 -11   3  535.27   85.25
   2  11   3  543.48   85.61
  -2 -11  -3  570.83   87.35
  -2  11  -3  568.95   86.50
   2 -11   4  666.15   88.47
   2  11   4  632.42   88.61
   2 -11   4  621.88   83.70
  -2 -11  -4  723.16  102.38
  -2 -11  -4  698.72   95.57
  -2 -11  -4  593.02   80.37
  -2  11  -4  774.33   91.23
  -2 -11  -4  736.79   92.26
  -2 -11  -5  506.53   86.83
  -2 -11  -5  575.83   82.60
  -2  11  -5  544.17   80.37
   2  11   5  511.88   78.81
   2 -11   5  514.16   77.39
   2 -11   5  476.71   68.85
   2  11   6  173.93   56.31
   2 -11   6  230.63   53.41
   2 -11   6  122.32   41.38
  -2  11  -6  260.84   58.60
  -2 -11  -6  185.72   61.13
  -2 -11  -6  161.88   35.77
   2  11   7  119.23   57.86
   2 -11   7  114.43   53.72
  -2 -11  -7  202.59   63.80
   2 -11   7  124.00   39.23
  -2 -11  -7   -3.67   68.25
  -2 -11  -7  120.40   34.73
  -2  11  -7   95.61   34.08
  -2  11  -8   14.37   30.53
  -2 -11  -8  -33.58   31.93
  -2 -11  -8  -55.94   64.03
  -2 -11  -8   29.53   57.36
  -2 -11  -8  115.73   84.45
  -2  11  -9  102.38   31.32
   2 -11   9   88.90   44.59
  -2 -11  -9  116.28   80.24
  -2 -11  -9   87.49   58.30
   2 -11  10   72.04   32.62
  -2 -11 -10   36.47   42.57
  -2 -11 -10   53.85   61.88
   2 -12 -11   71.55   49.35
   2 -12 -11  -14.86   51.53
   2 -12 -10  -15.96   64.29
   2  12 -10   30.61   55.74
  -2 -12   9   71.79   31.19
   2  12  -9   47.40   62.00
   2 -12  -9   66.75   76.12
  -2 -12   8   88.20   76.21
   2  12  -8   27.46   64.38
  -2 -12   8   15.64   34.00
   2 -12  -8   70.43   75.86
   2 -12  -8   11.26   83.69
  -2 -12   7  143.13   77.76
   2 -12  -7   78.58   54.26
   2 -12  -7  118.42   69.77
   2  12  -7  123.70   65.10
  -2 -12   6  140.58   72.52
   2 -12  -6   62.70   47.99
  -2 -12   6   61.68   45.44
   2 -12  -6  -43.16   74.99
   2 -12  -6   10.80   67.39
   2 -12  -5 1250.11  157.69
   2 -12  -5 1077.98  151.61
  -2 -12   5 1164.92  149.22
   2 -12  -5 1312.51  155.30
  -2 -12   5 1308.21  148.73
   2 -12  -4  544.72   81.43
  -2 -12   4  405.33   73.25
  -2 -12   4  578.58   70.96
   2 -12  -3 1684.55  200.58
  -2 -12   3 1617.63  202.47
  -2 -12   3 1684.02  209.88
  -2 -12   3 1796.49  201.11
  -2 -12   3 1690.37  201.74
  -2 -12   3 1653.09  201.58
   2 -12  -2  464.76   64.62
   2 -12  -2  424.61   98.50
  -2 -12   2  503.73   80.41
  -2 -12   2  488.78   66.68
  -2 -12   2  475.06   65.00
   2 -12  -1  698.91   76.01
  -2 -12   1  441.40   68.87
   2 -12  -1  443.63   66.53
  -2 -12   1  517.83   69.20
  -2 -12   1  386.82   80.86
  -2 -12   1  446.03   79.12
  -2 -12   1  453.48   69.87
   2 -12  -1  520.06   99.83
  -2 -12   0   55.24   41.75
   2 -12   0   39.11   30.15
   2 -12   0  -31.12   71.74
   2 -12   0   20.29   29.41
  -2 -12   0   38.89   50.56
  -2 -12   0   26.50   35.98
   2 -12   0   12.40   28.15
   2 -12   0  -35.82   45.62
  -2 -12  -1  612.57   77.31
   2 -12   1  559.31   73.74
  -2 -12  -1  590.56   83.90
   2 -12   1  548.05   94.57
   2 -12   1  559.36   71.29
   2 -12   1  466.89   83.13
  -2 -12  -2   51.20   27.80
   2 -12   2   -0.73   28.36
  -2 -12  -2   44.97   31.52
   2 -12   2   54.11   27.84
  -2 -12  -2   16.73   43.76
   2 -12   2  -21.25   55.41
   2 -12   2    9.67   48.66
  -2 -12  -3   40.22   45.28
  -2 -12  -3   33.77   34.55
   2 -12   3   74.79   50.05
  -2 -12  -3   51.60   28.48
   2 -12   3   38.46   27.57
  -2 -12  -3   42.51   55.12
   2 -12   3   26.59   30.52
  -2 -12  -4  397.95   72.54
   2 -12   4  359.88   58.72
  -2 -12  -4  490.47   65.23
  -2 -12  -4  366.60   54.00
  -2 -12  -4  475.34   83.98
   2  12   4  436.87   63.94
   2 -12   4  433.09   63.45
  -2 -12  -5  600.66   99.92
  -2 -12  -5  468.14   91.10
   2 -12   5  481.74   76.28
   2  12   5  660.84   83.88
   2 -12   5  585.35   82.12
  -2 -12  -5  632.42   85.52
   2 -12   6  409.92   66.60
   2 -12   6  573.19   75.04
  -2 -12  -6  627.33   81.58
  -2 -12  -7  954.05  118.98
   2 -12   7  706.72  107.16
  -2 -12  -7  979.19  104.41
  -2 -12  -8   84.76   64.63
  -2 -12  -8   72.16   31.60
   2 -12   8   52.65   49.54
   2 -12   9  271.24   49.42
  -2 -12  -9  231.08   59.41
   2 -12  10  112.11   33.79
   2 -13 -10   20.35   59.15
   2 -13  -9  237.77   76.51
  -2 -13   9  253.83   40.29
   2 -13  -9  145.94   75.80
   2  13  -9  141.60   63.54
  -2 -13   8  277.08   48.45
   2 -13  -8  364.90   81.94
  -2 -13   8  205.17   80.59
   2 -13  -8  323.89   86.23
   2  13  -8  235.36   69.47
   2 -13  -7  530.74   93.85
  -2 -13   7  516.53   98.42
   2  13  -7  423.89   84.51
   2 -13  -7  511.13  100.09
  -2 -13   6  163.60   50.57
   2 -13  -6  191.18   71.30
   2 -13  -6   52.72   74.81
  -2 -13   5  253.83   51.53
  -2 -13   5  284.22   55.45
   2 -13  -5  180.26   70.12
   2 -13  -5  281.61   68.02
  -2 -13   4  -20.74   36.44
   2 -13  -4   24.26   52.58
  -2 -13   4   56.03   40.33
  -2 -13   4   -9.12   62.33
   2 -13  -3   41.10   45.74
  -2 -13   3   74.93   40.25
  -2 -13   3   65.62   38.15
  -2 -13   3   27.70   34.22
   2 -13  -3   59.24   33.38
  -2 -13   3   -3.16   58.43
   2 -13  -3   15.61   27.41
  -2 -13   2  306.76   70.65
   2 -13  -2  346.04   54.38
  -2 -13   2  391.55   55.62
   2 -13  -2  371.79   50.19
   2 -13  -1  530.85   70.80
  -2 -13   1  580.49   75.16
  -2 -13   1  576.74   78.07
   2 -13  -1  568.27   73.24
  -2 -13   1  579.87   87.75
  -2 -13   1  591.91   87.17
  -2 -13   1  598.31   75.27
   2 -13  -1  499.34   73.79
   2 -13  -1  628.96  102.13
   2 -13  -1  531.31   80.58
  -2 -13   1  542.60   75.89
   2 -13   0   63.37   24.36
   2 -13   0   44.46   28.28
  -2 -13   0   51.26   48.77
   2 -13   0   42.77   27.47
   2 -13   0   22.26   47.58
  -2 -13   0   53.33   32.35
  -2 -13   0   57.79   41.15
   2 -13   0   49.07   69.01
   2 -13   0   46.77   32.62
  -2 -13   0   54.51   40.65
   2 -13   1 1429.63  164.04
   2 -13   1 1257.65  167.62
  -2 -13  -1 1330.57  170.48
  -2 -13  -1 1504.97  166.79
   2 -13   1 1332.44  170.85
  -2 -13  -1 1440.21  166.73
   2 -13   1 1388.68  165.44
  -2 -13  -1 1288.24  166.14
   2 -13   1 1346.27  176.50
  -2 -13  -2  148.42   36.74
   2 -13   2  131.70   34.68
  -2 -13  -2  225.53   46.77
   2 -13   2  131.09   57.97
   2 -13   2  135.48   32.68
  -2 -13  -2  146.92   38.60
   2 -13   2  132.31   51.95
  -2 -13  -3 3039.09  355.30
   2 -13   3 2921.63  355.27
  -2 -13  -3 3269.88  358.98
  -2 -13  -4  438.99   61.35
  -2 -13  -4  541.56   82.31
  -2 -13  -4  358.48   72.01
   2 -13   4  380.73   58.36
  -2 -13  -4  338.38   52.98
  -2 -13  -5  984.55  117.05
  -2 -13  -5  900.85  131.65
   2 -13   5  868.54  111.46
  -2 -13  -5  801.74  122.10
  -2 -13  -6  -54.66   70.82
   2 -13   6   32.63   37.23
  -2 -13  -7  -54.32   65.15
   2 -13   7  -18.02   36.52
   2 -13   8  -31.75   49.49
  -2 -13  -8   -8.55   58.90
   2 -13   9   -9.55   43.52
  -2 -13  -9   13.34   47.52
   2 -13   9    8.35   41.65
  -2 -13 -10    2.23   53.98
   2 -13  10   -8.33   29.45
   2 -14 -10  -48.70   58.98
   2 -14 -10   35.74   56.02
   2 -14  -9    4.04   67.69
  -2 -14   9   36.70   29.83
   2 -14  -9    1.01   68.01
   2 -14  -8   -0.89   72.91
   2  14  -8   34.65   56.74
   2 -14  -8   81.96   73.55
  -2 -14   8   -4.58   34.43
  -2 -14   7   88.02   42.63
   2  14  -7   52.64   58.56
   2 -14  -7  142.22   76.49
   2 -14  -7   93.51   71.05
   2 -14  -6  199.99   74.14
  -2 -14   6  164.19   53.80
   2 -14  -6  261.36   72.38
   2 -14  -5  679.32  106.51
  -2 -14   5  637.35   96.75
  -2 -14   5  953.45  117.48
   2 -14  -5  749.91  105.66
  -2 -14   5  711.22   95.49
   2 -14  -4 1265.36  157.59
  -2 -14   4 1134.70  166.08
   2 -14  -4 1407.54  157.38
  -2 -14   4 1180.74  153.59
  -2 -14   4 1251.31  154.19
  -2 -14   3 1144.40  145.20
  -2 -14   3 1210.58  155.10
  -2 -14   3 1177.51  144.44
  -2 -14   3 1211.30  143.19
   2 -14  -3 1149.22  140.66
   2 -14  -2  390.11   65.06
  -2 -14   2  537.30   69.36
   2 -14  -2  454.84   61.55
  -2 -14   2  487.16   80.86
  -2 -14   2  430.13   66.47
   2 -14  -2  505.00   61.58
  -2 -14   1  698.28  100.84
   2 -14  -1  697.19   95.89
  -2 -14   1  770.79  108.10
  -2 -14   1  796.31  107.72
  -2 -14   1  841.71   98.44
  -2 -14   1  859.47   97.89
  -2 -14   1  740.17  102.31
   2 -14  -1  709.99  102.53
   2 -14  -1  766.66  123.85
   2 -14  -1  738.00   94.46
  -2 -14   1  780.91   98.23
   2 -14   0  380.51   52.60
   2 -14   0  376.97   52.88
   2 -14   0  358.87   49.05
  -2 -14   0  412.33   69.14
   2 -14   0  361.21   52.22
  -2 -14   0  342.57   56.68
   2 -14   0  340.49   66.75
  -2 -14   0  371.04   62.21
   2 -14   0  358.20   85.74
  -2 -14   0  323.27   59.71
   2 -14   0  350.20   55.44
   2 -14   1  124.25   31.88
  -2 -14  -1  129.78   49.55
   2 -14   1  144.33   41.69
   2 -14   1  122.79   67.25
  -2 -14  -1   50.66   42.40
  -2 -14  -1  141.41   42.40
   2 -14   1  146.59   34.72
  -2 -14  -1  118.20   41.21
   2 -14   1   78.88   52.54
  -2 -14  -2  232.57   44.15
   2 -14   2  157.22   58.71
  -2 -14  -2  295.28   51.62
   2 -14   2  204.00   62.37
   2 -14   2  200.36   38.49
  -2 -14  -2  146.05   41.85
   2 -14   2  204.30   40.25
  -2 -14  -3   24.55   51.23
   2 -14   3   39.79   33.77
  -2 -14  -3   16.19   30.38
   2 -14   3   41.13   31.01
   2 -14   3   80.06   56.22
  -2 -14  -4  164.38   35.17
  -2 -14  -4  195.07   58.08
  -2 -14  -5  419.34   97.80
   2 -14   5  466.67   66.78
  -2 -14  -5  420.72   82.70
  -2 -14  -6  433.42   96.12
   2 -14   6  304.27   55.20
  -2 -14  -6  294.40   77.74
  -2 -14  -7  550.58   97.46
  -2 -14  -7  540.45  114.37
   2 -14   7  667.46   84.32
  -2 -14  -8  223.30   63.27
   2 -14   8  190.13   61.40
   2 -14   8  242.21   54.66
  -2 -14  -9  261.83   56.37
   2 -14   9  150.78   53.15
  -2 -14 -10   30.29   51.52
   2 -14  10   60.85   29.54
   2 -15 -10  302.03   67.27
   2 -15  -9  107.96   67.01
  -2 -15   9   86.65   31.62
   2 -15  -9   93.91   64.19
   2 -15  -8  396.50   81.71
   2 -15  -8  223.45   80.42
  -2 -15   8  321.73   52.14
   2 -15  -7   60.80   71.20
   2 -15  -7    6.05   68.89
  -2 -15   7   49.19   41.60
   2 -15  -6  150.14   71.76
  -2 -15   6  155.00   53.48
   2 -15  -6  135.84   71.13
  -2 -15   6   85.42   78.06
  -2 -15   6  128.49   49.28
  -2 -15   5   48.13   70.12
   2 -15  -5   48.02   62.85
   2 -15  -5   16.70   61.52
  -2 -15   5  -89.64   50.30
   2 -15  -4   58.54   73.98
  -2 -15   4  140.34   69.69
  -2 -15   4  157.93   49.26
   2 -15  -4   97.63   58.65
  -2 -15   4  231.43   51.46
   2 -15  -4  120.65   57.55
  -2 -15   3  -12.78   45.04
  -2 -15   3  -14.45   44.00
  -2 -15   3   -0.58   36.00
   2 -15  -3   27.41   28.84
   2 -15  -3   32.00   26.12
  -2 -15   3   18.00   61.47
  -2 -15   2  198.13   51.63
   2 -15  -2  118.19   39.78
  -2 -15   2  183.54   51.04
  -2 -15   2  135.11   61.13
   2 -15  -2   98.21   33.54
  -2 -15   2  170.54   43.75
  -2 -15   2  245.96   49.27
  -2 -15   1   12.32   50.25
   2 -15  -1   37.87   49.67
  -2 -15   1   90.57   39.96
  -2 -15   1   49.16   52.17
  -2 -15   1   44.45   53.61
   2 -15  -1   73.24   36.14
  -2 -15   1   78.83   47.43
  -2 -15   1   63.44   38.24
   2 -15  -1   22.95   30.93
   2 -15   0  316.54   48.08
   2 -15   0  294.81   44.18
   2 -15   0  333.36   66.16
  -2 -15   0  388.25   58.60
  -2 -15   0  236.94   61.50
  -2 -15   0  351.22   52.94
   2 -15   0  288.93   83.85
   2 -15   0  246.90   50.92
  -2 -15   0  243.01   57.54
   2 -15   1   12.07   33.28
  -2 -15  -1  -13.97   37.74
  -2 -15  -1  -28.01   40.43
   2 -15   1   42.76   26.58
  -2 -15  -1  -11.49   41.21
  -2 -15  -1   -2.16   34.51
   2 -15   1   36.24   54.41
  -2 -15  -1   53.95   46.42
   2 -15   1   35.15   37.35
  -2 -15  -1  -22.20   42.56
   2 -15   1   46.48   65.62
   2 -15   1  125.92   87.96
   2 -15   2  958.02  109.26
  -2 -15  -2  877.16  115.60
   2 -15   2  912.97  121.65
  -2 -15  -2  916.75  111.84
  -2 -15  -2  762.60  113.60
   2 -15   2  856.46  110.24
  -2 -15  -2  927.41  112.03
   2 -15   2  828.88  117.08
  -2 -15  -3    1.41   42.62
  -2 -15  -3   32.29   49.85
   2 -15   3    3.11   59.61
   2 -15   3    1.55   33.12
   2 -15   3   13.27   30.71
  -2 -15  -3  -20.01   31.26
  -2 -15  -3  127.17   63.03
  -2 -15  -4  971.49  124.02
  -2 -15  -4  932.57  112.41
   2 -15   4  787.53  125.75
  -2 -15  -5  207.87   66.85
   2 -15   5    9.35   38.08
  -2 -15  -6  398.69   77.56
   2 -15   6  354.96   60.52
  -2 -15  -7  -14.72   57.34
  -2 -15  -7  -12.82   38.76
   2 -15   7    4.49   59.86
   2 -15   7   -8.18   38.26
  -2 -15  -8   -2.73   51.80
   2 -15   8   31.11   48.32
   2 -15   8    2.83   52.59
  -2 -15  -9   -8.24   39.77
  -2 -15  -9   85.36   57.79
   2 -15   9   24.71   38.07
   2 -16 -10    5.61   53.06
   2 -16  -9   43.38   63.30
  -2 -16   9  -35.57   28.63
  -2 -16   8   34.14   35.42
   2 -16  -8   83.83   66.99
   2 -16  -8   65.66   64.84
  -2 -16   7    3.75   39.73
  -2 -16   7  155.10   74.19
   2 -16  -7   75.94   70.69
   2 -16  -7   93.96   67.40
  -2 -16   6  304.36   62.53
   2 -16  -6  306.64   78.08
  -2 -16   6  435.18   87.88
  -2 -16   6  340.04   66.08
   2 -16  -6  359.43   78.56
   2 -16  -5  261.38   87.51
  -2 -16   5  139.30   56.94
   2 -16  -5  203.53   73.98
  -2 -16   5  120.80   77.42
  -2 -16   5  335.60   60.66
   2 -16  -5  443.37   69.73
   2 -16  -4  531.72  106.44
   2 -16  -4  635.38   95.38
  -2 -16   4  668.44  105.53
  -2 -16   4  679.93   90.28
  -2 -16   4  571.49   93.02
  -2 -16   4  700.14   91.76
  -2 -16   3  550.87   93.81
  -2 -16   3  431.40   81.78
  -2 -16   3  573.23   77.94
   2 -16  -3  524.24   69.05
  -2 -16   3  532.90   75.58
   2 -16  -3  555.81   70.53
   2 -16  -2 1805.10  204.40
  -2 -16   2 1722.72  207.46
  -2 -16   2 1662.87  206.20
  -2 -16   2 1777.26  214.04
  -2 -16   2 1824.69  213.75
  -2 -16   2 1597.36  205.91
  -2 -16   2 1688.71  205.29
   2 -16  -2 1690.58  202.56
  -2 -16   1  399.46   74.31
   2 -16  -1  322.10   61.11
  -2 -16   1  376.75   68.91
   2 -16  -1  427.77   58.44
  -2 -16   1  452.39   64.86
  -2 -16   1  466.42   64.38
  -2 -16   1  373.56   71.45
   2 -16   0 1152.80  133.72
  -2 -16   0 1075.65  140.24
  -2 -16   0 1103.21  137.57
   2 -16   0 1103.35  143.43
   2 -16   0 1126.57  136.69
  -2 -16   0 1095.82  143.39
   2 -16   0 1028.36  160.18
   2 -16   0 1116.35  134.98
  -2 -16  -1   27.21   43.57
   2 -16   1   40.60   29.09
  -2 -16  -1   11.03   43.64
   2 -16   1   75.55   60.54
  -2 -16  -1   48.81   45.58
  -2 -16  -1   12.06   37.98
   2 -16   1   53.60   36.62
  -2 -16  -1   27.46   46.91
   2 -16   1   58.90   37.81
  -2 -16  -1   40.06   43.64
   2 -16   1   77.74   95.20
  -2 -16  -2  141.38   38.66
   2 -16   2    7.91   32.18
   2 -16   2   19.57   30.60
   2 -16   2  -49.73   58.50
  -2 -16  -2    0.57   37.49
  -2 -16  -2   30.92   39.78
  -2 -16  -2  -64.29   49.97
   2 -16   2   71.78   46.16
  -2 -16  -2  -27.91   45.07
   2 -16   2  147.39   95.81
  -2 -16  -2   59.25   59.56
  -2 -16  -3  128.51   39.81
   2 -16   3  156.87   37.06
  -2 -16  -3  108.37   49.59
   2 -16   3  195.17   39.07
   2 -16   3  177.07   64.71
  -2 -16  -3   77.55   53.03
   2 -16   3  198.46   58.45
  -2 -16  -3   88.50   66.91
   2 -16   4  163.18   68.55
  -2 -16  -4  110.80   34.05
  -2 -16  -4   87.52   50.67
  -2 -16  -4  166.45   57.05
   2 -16   5   -4.88   64.54
  -2 -16  -5 -111.62   49.38
   2 -16   5   37.37   38.69
  -2 -16  -5   46.66   60.53
   2 -16   6  294.44   80.64
  -2 -16  -6  271.45   66.80
   2 -16   6  511.92   64.75
  -2 -16  -6  590.89   78.78
   2 -16   7  134.03   67.10
  -2 -16  -7  199.97   46.81
  -2 -16  -7  389.60   64.45
   2 -16   7  293.86   50.01
   2 -16   8  333.19   75.22
  -2 -16  -8  471.15   73.92
   2 -16   8  539.85   71.55
  -2 -16  -9  303.55   65.95
   2 -16   9  315.86   52.30
  -2 -17   9  261.97   40.91
   2 -17  -9  193.19   67.94
   2 -17  -8   46.28   64.97
  -2 -17   8   64.45   35.42
  -2 -17   7  193.06   49.19
   2 -17  -7  314.35   75.19
  -2 -17   7  281.70   48.65
  -2 -17   6  282.36   60.38
   2 -17  -6  309.95   78.20
  -2 -17   6  373.61   85.28
   2 -17  -5  158.51   85.33
  -2 -17   5  214.22   57.18
   2 -17  -5  171.91   70.03
  -2 -17   5  197.30   59.16
  -2 -17   5  273.50   77.57
   2 -17  -4    0.95   78.03
  -2 -17   4  -21.54   49.11
   2 -17  -4   71.87   59.35
  -2 -17   4   97.78   69.16
  -2 -17   4   16.10   50.87
  -2 -17   4  -31.54   51.70
   2 -17  -3   65.70   73.85
  -2 -17   3   44.06   53.00
  -2 -17   3   63.57   46.65
  -2 -17   3   40.04   42.94
   2 -17  -3   48.20   29.66
  -2 -17   3   56.25   64.96
  -2 -17   2  -72.38   60.38
  -2 -17   2   71.51   53.78
  -2 -17   2   -7.75   49.54
   2 -17  -2   29.22   36.83
  -2 -17   2   47.60   58.89
  -2 -17   2    8.85   58.11
  -2 -17   2   -0.72   46.04
   2 -17  -2   18.17   31.91
  -2 -17   2   29.82   41.06
  -2 -17   1  464.29   81.39
  -2 -17   1  414.61   75.53
   2 -17  -1  439.98   68.33
  -2 -17   1  519.33   70.98
  -2 -17   1  456.84   79.14
  -2 -17   1  498.58   72.48
   2 -17  -1  482.83   65.53
  -2 -17   1  526.89   71.18
   2 -17   0  200.35   65.72
  -2 -17   0  236.28   56.93
  -2 -17   0  235.51   57.99
  -2 -17   0  237.44   51.30
   2 -17   0  262.26   39.14
   2 -17   0  172.62   47.81
   2 -17   0  207.68   99.96
   2 -17   1 1315.29  160.28
  -2 -17  -1 1310.68  162.90
   2 -17   1 1374.42  158.58
  -2 -17  -1 1331.78  163.39
  -2 -17  -1 1315.72  160.72
   2 -17   1 1312.43  168.96
  -2 -17  -1 1234.68  165.36
  -2 -17  -1 1398.90  163.26
   2 -17   1 1271.71  160.67
  -2 -17  -1 1363.18  162.01
   2 -17   1 1183.91  184.27
  -2 -17  -2   98.81   48.76
   2 -17   2  117.00   35.16
  -2 -17  -2   89.06   43.56
   2 -17   2  146.39   62.06
   2 -17   2  168.89   48.63
  -2 -17  -2  132.64   50.83
  -2 -17  -2  104.10   42.04
   2 -17   2  160.23   40.32
  -2 -17  -2  119.18   41.64
   2 -17   2  229.71  102.23
  -2 -17  -2  140.67   64.25
  -2 -17  -3  605.93   88.79
   2 -17   3  673.24   82.63
   2 -17   3  506.37   99.45
  -2 -17  -3  565.86   83.96
  -2 -17  -3  644.76   91.18
   2 -17   3  689.25   95.73
   2 -17   3  645.16   82.27
  -2 -17  -3  603.36   83.96
  -2 -17  -3  695.38  102.92
   2 -17   4  377.52   61.63
  -2 -17  -4  518.82   79.34
  -2 -17  -4  350.50   60.71
   2 -17   4  298.59   82.85
  -2 -17  -4  341.74   68.66
   2 -17   4  404.12   78.00
  -2 -17  -4  416.41   58.57
   2 -17   5  414.80   84.95
   2 -17   5  564.40   88.66
  -2 -17  -5  372.96   71.44
  -2 -17  -5  443.43   79.77
  -2 -17  -6  102.09   56.18
   2 -17   6   14.48   62.42
  -2 -17  -6  -87.18   43.44
   2 -17   6  104.48   66.17
   2 -17   6  -39.53   39.75
   2 -17   7  -21.51   59.22
   2 -17   7  113.20   52.30
  -2 -17  -7   40.19   53.43
  -2 -17  -8  -56.29   43.89
  -2 -17  -8   81.74   56.42
   2 -17   8   -9.15   48.28
   2 -17   8   39.46   43.52
   2 -17   9   79.45   69.60
   2 -17   9   17.51   33.78
   2 -18  -9  122.34   54.05
  -2 -18   9   26.51   26.54
  -2 -18   9   -0.84   47.64
   2 -18  -8   76.60   62.76
  -2 -18   8   83.31   34.06
   2 -18  -7  114.71   66.15
  -2 -18   7   28.89   38.96
  -2 -18   6   71.16   46.75
  -2 -18   6   30.25   70.62
   2 -18  -6  101.14   65.05
  -2 -18   5  799.97  108.89
  -2 -18   5 1001.40  126.04
  -2 -18   5  814.53  108.06
   2 -18  -5  587.38  126.02
   2 -18  -5  751.40  113.36
  -2 -18   4   46.42   53.33
  -2 -18   4    0.85   49.34
  -2 -18   4   59.57   67.24
  -2 -18   4   28.43   50.94
   2 -18  -4  -12.88   81.42
   2 -18  -3 1844.56  212.20
  -2 -18   3 1983.90  215.65
   2 -18  -3 1120.27  224.83
  -2 -18   3 1791.17  218.59
  -2 -18   3 1725.28  216.86
  -2 -18   3 2049.00  226.43
  -2 -18   3 2071.91  227.51
  -2 -18   3 1479.26  222.66
  -2 -18   2  140.09   64.27
  -2 -18   2  143.72   57.57
  -2 -18   2  150.91   51.53
  -2 -18   2  219.77   64.47
  -2 -18   2  143.01   64.53
   2 -18  -2  153.13   41.69
  -2 -18   2  167.68   45.98
   2 -18  -2  113.60   37.05
  -2 -18   2  184.90   52.12
  -2 -18   1 1013.62  144.74
  -2 -18   1 1163.01  139.21
   2 -18  -1 1143.67  138.65
  -2 -18   1 1193.34  141.87
  -2 -18   1 1105.40  146.34
  -2 -18   1  984.13  139.50
  -2 -18   1 1188.88  139.97
   2 -18   0  114.17   61.18
  -2 -18   0  118.92   53.47
   2 -18   0  124.84  100.25
   2 -18   0   61.51   41.79
   2 -18   0  125.31   31.65
  -2 -18   0  205.09   53.27
  -2 -18   0  132.20   53.49
  -2 -18   0  177.44   45.15
  -2 -18   0  146.21   44.42
  -2 -18  -1  179.41   52.33
  -2 -18  -1  203.37   51.75
   2 -18   1  141.27   43.02
   2 -18   1  187.84  103.29
  -2 -18  -1  126.09   49.82
   2 -18   1  152.79   36.23
   2 -18   1  121.42   43.62
  -2 -18  -1  178.49   44.31
  -2 -18  -1  205.45   51.24
  -2 -18  -1  142.70   44.26
   2 -18   1   91.80   66.03
  -2 -18  -1  116.63   52.36
   2 -18   2  -14.06   63.32
  -2 -18  -2   28.11   43.32
  -2 -18  -2   16.61   45.24
   2 -18   2  -12.50   35.55
   2 -18   2  -13.04   37.91
  -2 -18  -2   10.69   38.69
  -2 -18  -2   43.47   39.29
  -2 -18  -2   60.33   50.81
  -2 -18  -2   37.17   36.67
   2 -18   2   81.03  103.51
  -2 -18  -2  102.70   64.96
  -2 -18  -3  104.97   40.71
  -2 -18  -3   20.97   53.86
  -2 -18  -3   70.28   47.88
   2 -18   3   58.77   36.79
  -2 -18  -3  -16.21   41.21
   2 -18   3   57.70   36.62
   2 -18   3   47.98   66.44
  -2 -18  -3  261.18   73.16
   2 -18   3   45.59  108.17
   2 -18   3  161.95   54.55
  -2 -18  -4  -28.16   55.77
  -2 -18  -4    0.81   49.81
   2 -18   4  191.30  113.56
  -2 -18  -4   52.30   42.14
  -2 -18  -4   60.97   35.27
   2 -18   4   75.78   58.95
   2 -18   4   37.34   41.35
   2 -18   4   34.31   68.19
   2 -18   5  607.69  103.04
  -2 -18  -5  575.45   87.51
   2 -18   5  759.79  103.77
  -2 -18  -5  580.17   95.08
   2 -18   6  -10.70   62.92
   2 -18   6   37.16   39.92
  -2 -18  -6  -60.70   56.85
  -2 -18  -6   26.65   40.19
   2 -18   7  389.97   75.51
  -2 -18  -7  340.36   70.20
   2 -18   7  480.26   69.82
  -2 -18  -8   24.09   38.23
   2 -18   8   95.84   83.78
   2 -18   8   -6.08   40.68
   2 -18   8   20.40   44.74
   2 -18   9   11.62   60.87
   2 -18   9  180.65   35.00
  -2 -19   9  104.54   26.55
  -2 -19   9   71.45   44.79
  -2 -19   8  161.30   35.78
  -2 -19   8   84.84   58.98
   2 -19  -7  355.40   85.91
  -2 -19   7  570.45   71.67
  -2 -19   6  204.88   51.16
   2 -19  -6  256.68   68.50
   2 -19  -5   32.47   61.11
  -2 -19   5  116.47   52.94
  -2 -19   5   94.11   55.87
   2 -19  -5   97.97   85.20
  -2 -19   5  307.49   78.72
  -2 -19   4   38.48   54.12
  -2 -19   4   80.34   66.08
  -2 -19   4   86.21   70.71
  -2 -19   4   18.64   69.32
   2 -19  -4    6.12   82.77
  -2 -19   4  -20.30   54.68
  -2 -19   3   16.47   52.78
  -2 -19   3   -5.83   50.91
  -2 -19   3    8.24   61.23
  -2 -19   3    4.35   64.89
  -2 -19   3  -61.62   67.58
   2 -19  -3   33.40   79.64
  -2 -19   3   31.98   50.40
  -2 -19   2   19.24   54.88
  -2 -19   2   68.28   51.04
   2 -19  -2    8.31   42.37
  -2 -19   2   57.41   58.00
   2 -19  -2  -17.00   56.78
  -2 -19   2   12.82   62.24
  -2 -19   2   39.88   44.19
  -2 -19   2   50.02   50.32
   2 -19  -1    8.30   41.46
  -2 -19   1   32.22   53.85
  -2 -19   1  131.73   48.11
  -2 -19   1   78.60   59.35
  -2 -19   1   85.04   54.07
  -2 -19   1  134.64   49.65
  -2 -19   0  172.16   55.13
  -2 -19   0  201.84   54.96
  -2 -19   0  199.70   50.26
  -2 -19   0  208.46   48.32
  -2 -19   0  194.18   59.39
   2 -19   0  133.63   66.18
   2 -19   0  115.38  106.55
   2 -19   0  199.10   46.64
   2 -19   0  171.82   35.45
  -2 -19  -1  386.54   71.15
  -2 -19  -1  375.79   69.93
   2 -19   1  424.07   56.91
   2 -19   1  327.37   60.82
  -2 -19  -1  387.56   61.89
  -2 -19  -1  400.76   63.16
  -2 -19  -1  477.06   68.87
   2 -19   1  416.22   79.11
  -2 -19  -1  315.08   67.97
   2 -19   1  305.11  119.94
  -2 -19  -1  391.68   67.33
   2 -19   1  350.89   60.88
   2 -19   2  257.90   56.96
  -2 -19  -2  325.32   64.58
  -2 -19  -2  278.18   64.93
  -2 -19  -2  350.79   56.38
   2 -19   2  304.56   52.71
   2 -19   2  254.08   54.55
  -2 -19  -2  305.47   52.82
  -2 -19  -2  324.03   56.50
   2 -19   2  301.84   77.39
  -2 -19  -2  374.88   60.20
  -2 -19  -2  244.49   75.17
   2 -19   2  313.33  116.70
  -2 -19  -2  367.22   63.30
  -2 -19  -3  516.29   79.62
  -2 -19  -3  578.62   82.52
   2 -19   3  424.57   74.44
  -2 -19  -3  654.00   84.46
  -2 -19  -3  548.39   75.49
   2 -19   3  446.29   96.60
   2 -19   3  388.49  127.76
   2 -19   3  499.08   73.62
  -2 -19  -3  651.94   75.56
  -2 -19  -4  203.99   56.31
   2 -19   4  225.14   43.60
   2 -19   4  240.03   50.71
  -2 -19  -4  291.46   45.78
  -2 -19  -4  290.52   66.23
   2 -19   4  233.05   77.63
   2 -19   4  396.96  117.34
  -2 -19  -4  237.76   51.79
   2 -19   5  103.80   69.10
   2 -19   5  182.62  111.38
  -2 -19  -5  202.85   47.61
  -2 -19  -5   34.64   57.17
  -2 -19  -6   57.34   51.74
   2 -19   6   87.27   62.40
   2 -19   6   98.32   42.51
   2 -19   6  152.11   52.73
  -2 -19  -6  140.55   39.95
   2 -19   6   69.78  104.59
   2 -19   7  182.10   93.39
   2 -19   7   51.52   53.95
  -2 -19  -7   20.86   44.55
   2 -19   8   88.31   75.71
   2 -19   8   19.31   40.12
   2 -19   8  -42.04   36.87
  -2 -20   8  -60.50   50.57
  -2 -20   8   18.80   28.74
  -2 -20   7   12.84   34.68
  -2 -20   6  251.45   50.94
  -2 -20   6  290.30   53.51
  -2 -20   5   40.19   48.67
  -2 -20   5  -25.61   70.82
  -2 -20   5   61.18   64.52
  -2 -20   5   71.95   69.17
  -2 -20   5  -40.00   54.05
   2 -20  -5    7.26   82.80
  -2 -20   4  590.36   85.20
  -2 -20   4  448.09   98.28
  -2 -20   4  619.60  101.23
  -2 -20   4  655.58   98.74
   2 -20  -4  491.40  108.50
  -2 -20   3  -38.41   56.30
  -2 -20   3    2.57   52.63
  -2 -20   3   64.98   60.86
  -2 -20   3   -2.21   64.64
  -2 -20   3   78.35   69.33
  -2 -20   3  -55.02   55.25
   2 -20  -3   -1.01   79.68
   2 -20  -2  784.38   96.19
  -2 -20   2  684.53  104.48
  -2 -20   2  676.04  101.02
  -2 -20   2  576.04  106.40
  -2 -20   2  654.19  109.38
   2 -20  -2  879.92  107.37
  -2 -20   2  810.46   99.57
  -2 -20   2  697.55  103.68
   2 -20  -1   56.56   42.53
  -2 -20   1   20.00   55.02
  -2 -20   1   48.52   58.92
  -2 -20   1   20.95   47.30
   2 -20   0  672.95   85.21
  -2 -20   0  678.65   93.31
  -2 -20   0  725.16   92.80
  -2 -20   0  688.78  100.20
   2 -20   0  577.39  104.27
   2 -20   0  717.18   93.38
  -2 -20   0  653.52   95.41
  -2 -20  -1   31.16   52.16
  -2 -20  -1   33.14   51.17
  -2 -20  -1   54.78   50.13
   2 -20   1   -6.50   37.27
  -2 -20  -1    3.93   41.09
   2 -20   1  -14.79   66.34
  -2 -20  -1   11.85   51.10
   2 -20   1 -145.01  109.69
   2 -20   1  -12.24   40.91
   2 -20   1  -12.39   32.04
  -2 -20  -1   87.57   45.27
  -2 -20  -1  -63.38   43.22
  -2 -20  -2  167.73   56.20
  -2 -20  -2  102.92   52.53
   2 -20   2   82.68   46.14
  -2 -20  -2   90.15   42.56
  -2 -20  -2  127.15   47.01
   2 -20   2  171.37   70.74
  -2 -20  -2  107.14   46.48
   2 -20   2   56.71   38.22
   2 -20   2   55.76   40.85
  -2 -20  -2  116.76   50.28
   2 -20   2   69.12  111.30
  -2 -20  -2  105.54   70.81
  -2 -20  -3   58.25   49.03
  -2 -20  -3  -11.57   50.28
   2 -20   3   -1.99   47.40
   2 -20   3   -4.03   36.98
  -2 -20  -3   11.77   38.13
   2 -20   3   17.51   38.13
  -2 -20  -3   25.08   36.54
   2 -20   3   92.89   69.52
   2 -20   3   -2.01  110.97
  -2 -20  -3   18.19   45.58
   2 -20   4  214.50   56.57
  -2 -20  -4  170.10   51.26
   2 -20   4  185.28   48.42
  -2 -20  -4  223.28   42.43
  -2 -20  -4  148.27   57.40
   2 -20   4  189.04   74.69
   2 -20   4  115.19  113.89
  -2 -20  -4  194.79   45.16
   2 -20   5    9.78   64.72
   2 -20   5   54.78  106.43
  -2 -20  -5   74.10   43.21
   2 -20   5   37.98   50.58
  -2 -20  -5   46.07   50.45
  -2 -20  -6  420.87   70.84
   2 -20   6  295.24   79.06
   2 -20   6  513.80   72.45
   2 -20   6  486.03   64.95
   2 -20   6  261.37  112.44
   2 -20   7   52.97   49.54
   2 -20   7    6.68   85.49
  -2 -20  -7   50.56   38.30
   2 -20   8  142.81   42.16
   2 -20   8  218.38   39.84
  -2 -21   8  293.83   66.72
  -2 -21   8  452.40   55.56
  -2 -21   7   43.27   33.20
  -2 -21   6  212.23   46.37
   2 -21  -5  121.87   84.48
  -2 -21   5   99.23   48.02
  -2 -21   5  100.47   71.29
  -2 -21   4  120.79   54.74
  -2 -21   4  165.79   73.22
   2 -21  -4  102.22   85.92
  -2 -21   4  222.39   70.29
  -2 -21   3   28.74   51.50
  -2 -21   3   20.72   51.13
  -2 -21   3   88.15   68.88
   2 -21  -3  -31.80   83.10
  -2 -21   3   42.94   54.23
  -2 -21   2   -4.13   54.30
  -2 -21   2    6.66   50.69
   2 -21  -2   46.76   40.35
  -2 -21   2   16.92   61.31
   2 -21  -2   72.13   59.28
  -2 -21   2   -0.79   47.71
  -2 -21   2   -9.44   54.51
  -2 -21   1   77.45   49.30
  -2 -21   1   55.00   61.04
   2 -21  -1  111.92   46.27
  -2 -21   1  111.66   52.61
   2 -21   0 1070.59  123.26
  -2 -21   0  916.97  123.37
  -2 -21   0  954.09  129.12
  -2 -21   0  868.43  125.90
  -2 -21   0 1023.36  126.01
  -2 -21  -1   71.93   50.85
   2 -21   1   73.96   33.87
   2 -21   1   68.00   41.43
  -2 -21  -1   64.89   46.20
  -2 -21  -1  119.41   42.05
  -2 -21  -1  -19.84   44.88
   2 -21   1   22.65   69.66
  -2 -21  -1   50.11   51.20
   2 -21   1   51.87  112.10
  -2 -21  -1   40.85   50.77
  -2 -21  -2  669.28  103.58
   2 -21   2  775.35   97.75
  -2 -21  -2  827.95  105.13
   2 -21   2  685.65  115.22
  -2 -21  -2  680.38   99.14
   2 -21   2  878.20  100.02
  -2 -21  -2  775.81  104.05
  -2 -21  -2  524.08  113.47
   2 -21   2  556.67  143.58
  -2 -21  -2  846.10  102.39
   2 -21   2  837.59   99.74
  -2 -21  -3   47.87   38.64
   2 -21   3   34.81   37.31
   2 -21   3   35.63   36.46
  -2 -21  -3    5.98   34.50
   2 -21   3  112.06   70.23
  -2 -21  -3   51.66   44.33
   2 -21   3   91.92  110.03
   2 -21   3    7.76   47.05
  -2 -21  -3  142.35   50.34
  -2 -21  -3  104.03   49.94
   2 -21   4  303.88   81.50
   2 -21   4  313.03   64.94
  -2 -21  -4  474.18   67.77
  -2 -21  -4  268.69   62.17
   2 -21   4  324.77  117.63
  -2 -21  -4  372.93   54.56
   2 -21   4  351.52   58.98
   2 -21   5   42.10   62.90
   2 -21   5   48.79   49.53
  -2 -21  -5   32.84   47.53
  -2 -21  -5   67.64   40.10
   2 -21   5   96.88  103.62
   2 -21   5    8.11   38.65
   2 -21   6  146.25   58.83
  -2 -21  -6  173.32   46.16
   2 -21   6  126.53   94.05
   2 -21   6  117.99   48.95
   2 -21   7  -47.95   77.12
   2 -21   7    1.56   39.14
   2 -21   7    3.83   44.95
   2 -21   8    6.34   53.81
  -2 -22   8   27.68   22.87
  -2 -22   8    8.10   39.08
  -2 -22   7  108.03   32.49
  -2 -22   6    5.36   33.05
  -2 -22   5  237.19   53.01
  -2 -22   5  325.57   50.43
  -2 -22   4   57.10   68.96
  -2 -22   4   46.14   48.00
   2 -22  -4   81.95   82.78
  -2 -22   3  549.85   72.44
  -2 -22   3  333.27   68.26
  -2 -22   3  443.58   83.71
  -2 -22   3  312.87   71.06
   2 -22  -3  231.76   95.83
  -2 -22   2  254.78   55.29
  -2 -22   2  133.05   54.94
   2 -22  -2  201.53   49.76
  -2 -22   2  154.54   65.96
  -2 -22   2   66.54   58.37
   2 -22  -2   -2.03   85.73
  -2 -22   1  633.47  107.75
  -2 -22   1  632.85   99.90
   2 -22  -1  819.37   99.60
  -2 -22   1  845.10  103.31
  -2 -22   0   21.03   44.80
   2 -22   0   93.08   43.59
  -2 -22   0  -32.70   55.16
  -2 -22   0   19.53   50.97
  -2 -22   0   91.62   49.90
  -2 -22  -1    0.63   39.58
  -2 -22  -1   -1.83   50.56
   2 -22   1   44.34   65.18
  -2 -22  -1   16.07   46.73
   2 -22   1  -20.13   40.90
   2 -22   1   11.07   31.46
  -2 -22  -1   -5.35   52.54
  -2 -22  -1   41.03   47.06
  -2 -22  -2  142.00   68.99
   2 -22   2  -56.19  112.54
   2 -22   2   -5.99   39.74
  -2 -22  -2   61.73   50.60
   2 -22   2  -52.60   70.18
  -2 -22  -2    5.80   48.58
   2 -22   2  -28.36   35.00
  -2 -22  -2  -11.44   43.82
   2 -22   2   -2.90   37.61
   2 -22   3 -128.43  110.36
   2 -22   3   25.67   44.39
  -2 -22  -3  -12.86   36.71
  -2 -22  -3   87.19   50.50
  -2 -22  -3   -7.76   46.31
   2 -22   3   59.68   68.20
  -2 -22  -3   -0.72   43.41
   2 -22   3   13.34   33.99
   2 -22   3  -27.82   36.47
   2 -22   4 -100.67  105.17
  -2 -22  -4   37.94   46.19
  -2 -22  -4   74.26   42.54
   2 -22   4    8.49   64.91
   2 -22   4   12.79   45.77
   2 -22   4   27.58   37.28
  -2 -22  -4    7.80   32.01
   2 -22   5   99.62   62.07
  -2 -22  -5  107.91   44.34
  -2 -22  -5   95.32   37.16
   2 -22   5   53.76   96.87
   2 -22   5   97.78   47.39
   2 -22   6  -21.84   52.16
  -2 -22  -6  117.65   37.41
   2 -22   6  -12.52   84.81
   2 -22   6    2.79   41.54
   2 -22   7  176.40   38.92
   2 -22   7   95.76   43.67
  -2 -23   7  327.44   47.58
  -2 -23   6   42.83   29.93
  -2 -23   6   35.67   55.13
  -2 -23   5  331.82   53.69
  -2 -23   5  310.57   50.72
  -2 -23   5  170.58   71.27
  -2 -23   4  -35.97   36.95
  -2 -23   4  -50.25   63.35
  -2 -23   4   64.33   46.14
   2 -23  -4   80.49   81.83
  -2 -23   3   73.27   64.90
  -2 -23   3   47.45   49.64
  -2 -23   3  108.26   48.29
   2 -23  -3  -43.82   79.82
  -2 -23   2   21.44   51.50
  -2 -23   2   14.65   48.95
  -2 -23   2    6.97   61.20
   2 -23  -2   51.52   42.61
   2 -23  -2   68.02   81.87
  -2 -23   1  147.10   52.14
   2 -23  -1  261.96   50.12
  -2 -23   1   95.00   62.49
  -2 -23   1  168.27   60.46
  -2 -23   1  212.01   54.51
  -2 -23   0   38.51   42.52
   2 -23   0   79.98   43.78
  -2 -23   0   25.79   54.05
  -2 -23   0   65.61   54.27
  -2 -23   0   39.13   47.92
  -2 -23  -1  846.98  124.33
   2 -23   1  976.23  138.26
  -2 -23  -1  902.05  129.31
   2 -23   1 1213.79  125.95
  -2 -23  -1 1164.28  129.15
  -2 -23  -1  842.29  129.81
  -2 -23  -1 1103.30  129.12
   2 -23   2  -64.99   68.44
   2 -23   2    4.17   36.46
  -2 -23  -2    3.99   41.51
   2 -23   2   37.23   34.23
  -2 -23  -2   22.42   47.08
  -2 -23  -2  -49.75   47.22
   2 -23   3  797.51  100.13
  -2 -23  -3  777.31  101.59
   2 -23   3  722.83   97.74
   2 -23   3  399.60  138.31
   2 -23   3  625.34  113.25
  -2 -23  -3  606.87   99.73
   2 -23   3  912.31   97.18
  -2 -23  -3  853.89   98.54
   2 -23   4  -64.20   99.52
  -2 -23  -4    8.21   39.96
   2 -23   4   58.10   62.64
  -2 -23  -4   59.84   31.47
   2 -23   4   -5.21   43.10
   2 -23   5  244.50   67.81
   2 -23   5  293.17   56.55
  -2 -23  -5  402.56   54.39
   2 -23   6   63.78   38.61
   2 -23   6   -2.73   76.40
   2 -23   6    3.18   46.62
   2 -23   7   23.82   35.05
   2 -23   7   31.34   30.12
  -2 -24   7   -0.69   29.70
  -2 -24   6   54.58   49.31
  -2 -24   6  117.96   31.46
  -2 -24   5  173.84   37.04
  -2 -24   5  160.40   58.24
  -2 -24   5  100.08   38.68
  -2 -24   4  127.61   37.34
  -2 -24   4   38.97   42.91
  -2 -24   4   76.35   59.88
   2 -24  -4   73.33   75.95
  -2 -24   3  280.73   46.85
   2 -24  -3  152.45   84.36
  -2 -24   3  283.50   55.11
  -2 -24   3  229.91   69.73
  -2 -24   2  106.37   51.68
  -2 -24   2  140.16   38.64
   2 -24  -2  255.97   47.46
   2 -24  -2    8.67   81.94
  -2 -24   2  261.81   53.42
  -2 -24   2  116.98   62.49
  -2 -24   1   71.84   47.25
   2 -24  -1  108.66   44.90
  -2 -24   1  117.53   31.23
  -2 -24   1   30.30   56.30
   2 -24  -1  -34.72   79.56
   2 -24  -1  108.22   61.67
  -2 -24   1  102.62   58.22
  -2 -24   1  122.75   49.51
  -2 -24   0  204.31   60.60
   2 -24   0  255.02   50.09
  -2 -24   0  237.31   59.40
  -2 -24   0  244.55   51.49
  -2 -24   0  258.18   56.06
   2 -24   1  161.14   67.15
  -2 -24  -1  154.58   51.00
  -2 -24  -1  172.51   48.96
  -2 -24  -1  160.15   47.88
   2 -24   1  232.12   44.27
  -2 -24  -1  136.33   53.82
   2 -24   2   34.40   63.28
  -2 -24  -2   44.29   44.78
  -2 -24  -2   90.94   40.59
   2 -24   2   66.39   36.42
  -2 -24  -2   37.02   44.32
   2 -24   3   23.97   62.27
  -2 -24  -3   35.78   34.95
   2 -24   3   54.86   30.16
  -2 -24  -3   20.54   40.42
  -2 -24  -4    8.23   35.37
   2 -24   4   32.28   38.62
   2 -24   4   31.25   57.51
   2 -24   5  104.25   37.79
   2 -24   5   29.17   51.34
   2 -24   6   47.06   33.60
   2 -24   6   55.51   42.15
  -2 -25   6  475.04   55.71
  -2 -25   6  265.72   65.14
  -2 -25   5   50.42   29.73
  -2 -25   5  -20.83   30.35
  -2 -25   5   64.56   49.89
   2 -25  -4   88.43   71.71
  -2 -25   4   15.10   31.75
  -2 -25   4   18.51   36.73
  -2 -25   4   19.33   53.62
   2 -25  -3   51.55   74.74
  -2 -25   3    8.37   31.76
  -2 -25   3   14.72   40.42
  -2 -25   3  -18.19   55.88
   2 -25  -2   59.45   77.88
  -2 -25   2  256.31   50.82
  -2 -25   2  169.38   59.56
  -2 -25   2  181.80   37.95
  -2 -25   1   67.92   53.24
  -2 -25   1   19.55   47.06
   2 -25  -1  -57.03   76.48
   2 -25  -1   79.53   41.50
  -2 -25   0   68.98   45.80
   2 -25   0  139.65   39.28
  -2 -25   0   92.60   48.36
  -2 -25   0   90.76   51.95
  -2 -25  -1   -8.50   42.15
  -2 -25  -1   -9.32   39.24
   2 -25   1  -15.39   36.21
  -2 -25  -1  -45.78   47.14
  -2 -25  -2  591.90   84.49
  -2 -25  -2  723.93   83.66
   2 -25   2  697.67   80.91
  -2 -25  -2  439.80   84.23
   2 -25   2  561.72   96.17
   2 -25   3   45.43   28.14
  -2 -25  -3   27.16   32.50
   2 -25   3   -2.05   56.20
  -2 -25  -3   40.81   37.74
   2 -25   4  403.49   71.44
   2 -25   5  -13.56   43.72
   2 -25   6   68.87   35.90
  -2 -26   5   34.92   25.54
  -2 -26   5   74.03   27.08
  -2 -26   5   50.62   42.05
  -2 -26   4  279.57   43.28
  -2 -26   4  298.10   46.85
  -2 -26   4  203.81   58.23
   2 -26  -3   52.90   71.33
  -2 -26   3   68.19   38.42
  -2 -26   3   18.39   51.31
  -2 -26   3  103.93   30.35
  -2 -26   2  296.62   48.84
  -2 -26   2  176.60   57.55
   2 -26  -2   88.65   76.55
  -2 -26   1  -23.01   41.05
   2 -26  -1   15.42   37.20
   2 -26  -1   -4.93   69.31
  -2 -26   1   13.33   47.80
   2 -26   0  172.27   39.51
  -2 -26   0  113.38   46.56
  -2 -26  -1   32.13   37.13
   2 -26   1  107.84   35.43
   2 -26   2    9.75   52.28
  -2 -26  -2   73.98   34.75
   2 -26   2   53.34   30.02
  -2 -26  -2  -39.95   37.29
   2 -26   3   44.92   49.77
   2 -26   3   60.83   25.65
  -2 -26  -3   62.84   29.76
  -2 -26  -3  -31.73   33.34
   2 -26   4   85.27   45.62
   2 -26   5   11.04   35.56
  -2 -27   4   36.90   23.67
  -2 -27   4   47.27   27.21
  -2 -27   4  -32.69   42.21
  -2 -27   3   37.31   32.46
   2 -27  -3    7.99   63.11
  -2 -27   3   13.72   42.36
  -2 -27   2    5.10   34.14
   2 -27  -2  -26.05   64.78
  -2 -27   2   33.79   44.03
  -2 -27   1  210.52   42.02
   2 -27  -1   90.17   69.47
  -2 -27   1  149.49   46.77
   2 -27   0   43.43   64.88
  -2 -27  -1  398.77   57.97
   2 -27   1  449.87   56.54
  -2 -27  -2  124.63   33.27
   2 -27   2   68.27   47.96
   2 -27   3  374.60   63.00
   2 -27   4    1.28   37.39
  -2 -28   3  351.96   46.07
  -2 -28   3  234.13   51.73
  -2 -28   2   17.83   29.18
   2 -28  -2   -4.07   58.84
  -2 -28   2   53.36   36.93
  -2 -28   1  351.31   47.79
   2 -28  -1  126.22   68.29
   2 -28   0  -16.14   57.48
  -2 -28  -1   25.76   28.75
   2 -28   1   26.01   56.03
  -2 -28  -2   24.48   26.90
   2 -28   2   32.71   39.29
   2 -28   2   28.60   49.62
   2 -28   3   80.28   36.90
   2 -28   3  -35.96   41.86
  -2 -29   2  -29.03   24.22
  -2 -29   1   85.51   26.85
   2 -29  -1   -9.06   50.57
   2 -29   0   97.16   50.27
  -2 -29  -1   87.68   25.57
   2 -29   1   26.66   45.25
   3   0 -12  144.38   52.78
   3   0 -11   18.92   52.49
   3   0 -11    9.78   72.98
   3   0 -10  106.70   86.14
   3   0 -10   42.59   61.65
   3   0  -9   10.01   65.15
   3   0  -9   71.64   70.63
   3   0  -8   69.37   63.41
   3   0  -8  131.68   72.30
   3   0  -7   50.97   56.58
   3   0  -7  -45.08   62.44
   3   0  -6 1716.29  212.57
   3   0  -5  -29.26   53.11
   3   0  -4 2167.29  259.97
   3   0  -3  -41.18   39.61
  -3   0   3   18.57   34.97
   3   0  -3  -32.64   53.77
  -3   0   2 1074.22  143.32
   3   0  -2 1348.02  145.77
  -3   0   1  168.71   49.59
  -3   0   0 3739.74  438.36
   3   0   1   -7.73   43.32
  -3   0  -1   19.16   31.60
   3   0   2  134.93   49.24
  -3   0  -2  186.02   41.30
   3   0   3  -11.75   47.55
   3   0   3  -45.20   44.20
   3   0   4 1666.84  205.96
   3   0   4 1684.64  204.36
   3   0   5  -26.08   49.45
   3   0   5  -61.51   56.04
  -3   0  -5   30.46   56.89
   3   0   5  -19.49   32.21
  -3   0  -6 3218.87  367.43
   3   0   6 3036.19  365.25
  -3   0  -6 3002.15  356.09
  -3   0  -6 2929.90  361.41
   3   0   6 3135.63  362.94
  -3   0  -7   73.23   70.29
   3   0   7    6.59   61.86
  -3   0  -7   61.62   75.18
  -3   0  -7  -41.99   36.18
  -3   0  -8  629.97  132.23
  -3   0  -8  982.20  118.56
  -3   0  -8 1099.29  140.51
   3   0   8 1042.69  136.62
  -3   0  -9  -57.84   70.10
  -3   0  -9  -20.46   42.55
  -3   0 -10   27.77   60.34
  -3   0 -10  133.93   39.84
  -3   0 -11  -19.17   29.23
   3   1 -12   84.41   50.78
   3  -1 -12  116.66   51.93
   3  -1 -11  121.63   56.59
   3   1 -11   45.30   73.13
   3  -1 -11   90.24   74.38
   3   1 -10  302.99   92.84
   3  -1 -10  137.66   94.18
   3   1 -10  235.13   67.13
   3  -1 -10  301.85   71.76
   3  -1  -9  238.35   75.86
   3   1  -9  140.38   73.84
   3   1  -9  132.22   66.42
   3  -1  -9  167.61   68.41
   3   1  -8  762.54  107.70
   3  -1  -8  659.99  108.98
   3   1  -8  562.64   99.19
   3  -1  -8  667.24  101.35
   3  -1  -8  617.10  106.44
   3   1  -7   64.80   62.56
   3  -1  -7  119.28   64.48
   3   1  -7  141.21   57.10
   3  -1  -7  100.90   57.53
   3   1  -7   60.49   49.54
   3   1  -6  129.61   59.84
   3  -1  -6   99.02   61.01
   3   1  -6  240.70   48.32
   3   1  -5  -47.96   52.61
   3   1  -5   47.53   39.45
   3   1  -4   46.90   49.46
   3  -1  -4   51.77   61.23
   3   1  -3  170.54   47.60
   3   1  -3  187.51   53.02
   3  -1  -3  199.27   59.01
  -3  -1   3  186.79   45.77
  -3   1   3  180.46   41.26
  -3   1   2  706.41   90.94
  -3  -1   2  732.93   94.00
   3   1  -2  740.87   94.47
  -3  -1   1  277.58   60.19
  -3   1   1  420.56   58.91
  -3   1   0  597.59   77.15
  -3  -1   0  505.19   80.46
  -3  -1  -1 1417.54  189.38
   3   1   1 1629.93  189.16
  -3   1  -1 1633.33  188.18
   3  -1   2  979.19  125.33
   3   1   2 1006.96  127.60
  -3   1  -2 1019.76  125.65
   3   1   3  216.66   53.97
   3  -1   3  172.19   54.43
   3   1   3  172.82   53.10
   3   1   4 1678.69  201.36
   3  -1   4 1591.45  201.33
   3   1   4 1679.67  202.89
   3  -1   5  444.90   75.66
   3   1   5  515.56   73.08
   3  -1   5  438.23   61.90
   3   1   5  545.37   78.84
  -3  -1  -5  340.15   75.98
  -3   1  -5  356.18   74.95
  -3   1  -6    9.98   33.96
   3   1   6   11.84   49.55
   3  -1   6   70.16   52.84
  -3   1  -6  -46.46   68.28
  -3  -1  -6   -7.79   69.21
  -3  -1  -6   65.52   64.18
  -3   1  -6   31.97   61.96
   3  -1   6   67.08   35.64
   3   1   6   84.58   60.32
  -3   1  -7  103.24   68.10
  -3  -1  -7   79.62   70.21
   3   1   7   99.04   65.27
  -3   1  -7   63.27   38.74
  -3   1  -7  148.43   77.28
  -3  -1  -7   56.57   75.45
  -3   1  -8   73.64   72.20
  -3  -1  -8   -5.66   73.67
  -3   1  -8  102.07   42.62
   3   1   8   24.21   67.09
  -3   1  -8  183.98   79.20
  -3  -1  -8   88.99   77.06
  -3   1  -9   63.43   41.25
  -3  -1  -9  -75.86   71.65
   3   1   9   24.02   61.46
  -3   1  -9  -29.30   68.47
  -3   1 -10   99.68   60.17
  -3  -1 -10  172.89   65.14
  -3   1 -10  207.96   43.39
  -3  -1 -11   97.45   43.99
  -3   1 -11  -24.19   28.61
   3   2 -12  -30.19   49.48
   3  -2 -12  -15.10   49.16
   3  -2 -12   74.20   36.18
   3   2 -11   72.18   70.09
   3  -2 -11  -40.49   57.32
   3   2 -10    4.99   56.88
   3   2 -10  165.65   85.83
   3  -2 -10   23.13   66.85
   3   2 -10   28.88   77.41
   3  -2 -10   80.13   76.50
   3   2  -9   96.96   81.56
   3  -2  -9   61.07   80.85
   3   2  -9   68.29   61.27
   3  -2  -9   68.51   68.98
   3   2  -9   36.56   69.53
   3   2  -8  132.34   62.75
   3  -2  -8  171.84   68.00
   3   2  -8    6.34   70.68
   3   2  -8  251.63   80.55
   3  -2  -8  230.31   79.68
   3  -2  -7 1289.23  164.97
   3   2  -7 1291.02  165.03
   3  -2  -7 1545.39  168.81
   3   2  -7 1442.46  166.59
   3   2  -7 1087.37  172.70
   3  -2  -7 1312.21  171.83
   3  -2  -6  326.42   56.95
   3   2  -6  323.31   58.16
   3   2  -6  368.24   72.27
   3   2  -5 3185.09  396.24
   3  -2  -5 3413.64  391.96
   3   2  -4  169.53   54.28
   3  -2  -4  233.47   67.46
   3   2  -3 4903.18  563.28
  -3  -2   3 4793.75  563.02
  -3   2   3 4748.23  561.05
   3   2  -3 4818.44  562.19
   3  -2  -3 4844.96  565.23
  -3   2   2   18.00   26.01
  -3  -2   2    6.91   39.34
   3   2  -2   40.74   38.11
  -3   2   1  -32.58   32.72
  -3  -2   1  -44.72   41.50
  -3  -2   0  433.46   75.98
  -3   2   0  573.01   71.61
  -3  -2  -1 4306.13  502.63
  -3   2  -1 4195.19  502.75
   3   2   1 4366.72  502.75
   3   2   2   32.71   46.60
  -3   2  -2   82.74   42.30
   3  -2   2   83.12   40.85
   3   2   3 1380.46  179.85
   3   2   3 1541.92  179.40
   3  -2   3 1462.71  180.11
   3   2   4  384.54   71.93
   3  -2   4  425.68   58.67
   3   2   4  345.65   68.15
   3  -2   4  429.71   72.51
  -3  -2  -4  423.08   74.64
   3   2   5 1500.13  217.69
   3  -2   5 1753.73  209.64
  -3   2  -5 1932.19  214.56
  -3  -2  -5 1795.61  216.71
   3  -2   5 1812.39  216.92
   3   2   5 1751.62  215.04
  -3   2  -6  -81.12   70.36
  -3   2  -6  -38.45   34.84
  -3  -2  -6  -39.18   34.23
   3   2   6   11.40   49.62
   3  -2   6   -4.51   36.34
   3   2   6   13.18   58.89
  -3  -2  -6  -47.32   69.26
  -3   2  -6   56.18   59.17
  -3   2  -7 1454.81  161.91
  -3   2  -7  996.83  170.87
  -3  -2  -7 1075.78  174.24
   3  -2   7 1285.85  161.47
   3  -2   7 1379.10  175.56
   3   2   7 1588.61  178.08
  -3   2  -7 1675.14  181.33
   3  -2   8  143.92   74.69
   3   2   8  299.87   73.07
  -3  -2  -8  139.97   79.10
  -3   2  -8  100.59   74.55
  -3   2  -8  304.98   50.12
  -3   2  -8  317.89   81.32
   3  -2   9  390.74   80.69
   3   2   9  490.47   81.89
  -3   2  -9  190.80   78.90
  -3   2  -9  464.57   61.81
  -3  -2  -9  217.45   86.08
  -3   2 -10   20.88   36.75
  -3   2 -10   48.38   53.68
  -3  -2 -10  -24.38   62.89
  -3   2 -11   21.63   28.89
  -3  -2 -11   90.12   45.17
   3   3 -12   56.11   46.67
   3  -3 -12   88.13   39.82
   3   3 -11  194.05   73.71
   3  -3 -11  120.73   60.37
   3   3 -10   73.95   75.98
   3   3 -10   -5.28   84.38
   3  -3 -10   -0.79   66.88
   3  -3  -9  834.54  111.97
  -3  -3   9  687.15  109.37
   3  -3  -9  665.12  118.77
   3   3  -9  642.39  117.83
   3   3  -9  766.82  116.61
   3  -3  -9  722.27  116.46
   3   3  -8  -17.77   79.09
   3  -3  -8   10.29   73.95
   3  -3  -8    2.13   67.67
   3   3  -8    6.30   69.19
   3  -3  -8   49.13   68.49
   3   3  -7 1267.76  159.61
   3  -3  -7 1299.27  160.36
   3  -3  -7 1241.50  164.07
   3  -3  -7 1382.07  169.92
   3   3  -7 1559.47  170.14
   3  -3  -7 1076.62  167.29
   3  -3  -6  -25.33   59.67
   3   3  -6  -27.99   55.90
   3  -3  -6   -4.16   43.09
   3   3  -6   18.32   43.48
   3   3  -5   44.57   52.46
   3  -3  -5   11.84   52.21
   3  -3  -5   21.13   36.74
   3   3  -4   19.43   48.65
   3  -3  -4   61.50   48.81
   3  -3  -4   46.01   62.95
  -3   3   3  948.87  116.80
  -3  -3   3 1076.93  124.52
   3   3  -3 1058.90  123.74
   3  -3  -3 1021.31  123.72
   3  -3  -3  927.27  132.07
   3   3  -3  868.44  119.57
   3  -3  -2   34.29   35.66
   3   3  -2   58.50   35.82
  -3  -3   2   12.17   42.75
   3   3  -1 2786.83  341.38
   3  -3  -1 2861.07  341.55
  -3  -3   1 3064.63  342.49
  -3   3   1 2916.20  339.35
  -3  -3   0  148.04   44.93
   3  -3   1 6362.00  785.37
   3   3   1 6590.70  785.54
  -3   3  -1 6626.84  785.53
  -3  -3  -1 6726.68  785.43
  -3  -3  -1 7375.56  785.64
   3  -3   2  915.80  124.35
   3  -3   2  964.44  125.10
   3   3   2 1101.02  125.53
  -3   3  -2  934.69  123.24
  -3  -3  -2 1005.64  124.85
   3   3   3 2002.90  245.50
   3  -3   3 2016.14  246.34
   3   3   3 2087.63  247.43
   3  -3   3 2084.91  246.15
  -3  -3  -4  -22.50   56.31
   3   3   4   22.98   46.27
   3  -3   4   -1.21   52.09
   3   3   4   -8.72   50.60
   3  -3   4   33.48   49.34
  -3   3  -5   95.80   55.41
  -3  -3  -5  131.60   65.65
   3  -3   5  189.14   42.89
   3   3   5  161.39   51.30
   3  -3   5  212.96   60.19
   3   3   5  257.91   62.09
   3  -3   5  217.51   61.59
  -3   3  -6   28.90   67.02
  -3  -3  -6   62.78   67.98
   3   3   6   35.59   46.72
  -3   3  -6   99.96   58.72
  -3  -3  -6  118.07   66.63
   3  -3   6   81.40   38.09
  -3   3  -6   54.52   35.28
  -3  -3  -6   22.50   35.74
   3   3   6  128.34   61.01
   3  -3   6  131.07   59.57
  -3   3  -7  -28.54   61.78
  -3  -3  -7   11.10   72.72
  -3   3  -7   75.75   74.57
  -3  -3  -7   81.73   73.73
   3   3   7  -59.52   65.45
   3  -3   7  -28.34   64.25
  -3  -3  -7  -25.95   37.36
  -3   3  -7  -31.14   36.69
   3  -3   7   40.89   39.53
   3   3   8    7.22   64.93
   3  -3   8   11.88   62.98
  -3   3  -8   45.84   40.80
  -3  -3  -8   33.30   39.77
  -3   3  -8  112.67   77.77
  -3  -3  -8   47.89   74.18
  -3  -3  -8  -19.09   77.68
  -3   3  -8   61.84   64.43
   3   3   9  476.82   82.52
   3  -3   9  409.24   80.81
  -3  -3  -9  137.86   89.23
  -3   3  -9  184.82   76.90
  -3   3  -9  472.52   61.77
  -3  -3  -9  403.46   62.18
  -3   3 -10   13.77   35.72
  -3  -3 -10   -1.93   36.80
  -3  -3 -10  -27.72   63.46
  -3   3 -11  426.41   51.85
  -3  -3 -11  462.54   51.95
  -3  -3 -11  231.71   63.30
  -3  -3 -11  139.72   61.56
   3   4 -11  110.75   68.63
   3  -4 -11   14.53   59.06
   3   4 -10   24.96   74.55
   3   4 -10  114.00   88.04
   3  -4 -10   98.24   68.54
   3   4  -9   29.74   76.88
   3  -4  -9   47.73   70.80
   3  -4  -9  233.06   87.90
   3  -4  -9  -21.88   78.58
   3   4  -9   46.82   69.31
   3  -4  -9   86.71   70.14
  -3  -4   9   97.91   65.78
   3   4  -8  364.94   79.33
   3  -4  -8  474.50   81.81
   3  -4  -8  243.62   77.00
   3  -4  -8  263.23   97.57
   3   4  -8  222.08   83.21
   3  -4  -8  215.11   81.66
   3  -4  -7  114.72   64.55
   3   4  -7   91.38   64.06
   3  -4  -7  186.36   70.93
   3  -4  -7   89.13   51.18
   3   4  -7  122.77   50.45
   3  -4  -7  213.86   67.67
   3   4  -6 1033.35  126.97
   3  -4  -6 1122.05  126.77
   3   4  -6  843.92  134.68
   3  -4  -6  763.04  134.40
   3  -4  -6 1166.29  134.24
   3   4  -5 1451.22  171.30
   3  -4  -5 1545.92  171.96
   3  -4  -5 1248.30  164.38
   3   4  -4  515.57   77.35
   3  -4  -4  549.17   94.27
   3  -4  -4  458.55   77.78
  -3   4   3  301.76   42.19
   3  -4  -3  341.36   57.90
   3   4  -3  363.71   57.77
  -3  -4   3  320.53   60.54
   3   4  -3  271.93   47.22
   3  -4  -3  355.50   76.76
  -3  -4   2 4785.42  592.99
   3   4  -2 5234.30  592.22
   3  -4  -2 5128.30  592.10
  -3  -4   1   16.88   41.22
  -3   4   1   17.10   20.47
   3  -4  -1  -10.60   34.48
   3   4  -1   11.62   34.80
   3  -4   0  733.79   99.23
  -3  -4   0  832.65  100.55
  -3  -4  -1 1528.25  155.34
   3   4   1 1238.54  154.58
   3  -4   1 1044.59  154.05
  -3   4  -1 1211.23  154.92
  -3  -4  -1 1335.91  154.67
   3  -4   1 1238.81  155.19
   3  -4   2  714.39   98.82
   3   4   2  775.73   99.63
   3   4   3   25.83   46.12
   3  -4   3   20.77   47.98
   3  -4   3   26.88   45.93
  -3  -4  -4 1157.91  141.74
   3   4   4 1092.75  139.77
   3  -4   4 1108.01  140.29
   3  -4   4 1022.64  141.09
   3   4   4 1044.44  136.26
   3  -4   5  169.16   58.09
   3   4   5  127.67   48.42
   3   4   5  154.54   59.65
   3  -4   5  157.86   58.14
  -3  -4  -5  195.67   61.86
   3   4   6 1454.38  154.87
   3  -4   6 1374.18  154.38
  -3   4  -6  848.47  148.41
  -3  -4  -6  969.73  154.00
   3   4   6 1223.84  146.90
  -3   4  -6 1461.40  158.41
  -3  -4  -6 1308.57  158.50
   3  -4   6 1022.23  142.13
  -3  -4  -6 1223.24  140.94
  -3   4  -6 1130.12  140.90
   3   4   7  966.60  125.53
   3  -4   7  840.74  123.37
  -3  -4  -7  607.67  131.03
  -3   4  -7  463.28  118.69
  -3   4  -7 1159.03  132.09
  -3  -4  -7  979.20  130.41
   3  -4   7  773.43  108.88
  -3  -4  -7  930.85  108.47
  -3   4  -7  940.29  108.30
  -3   4  -8  729.37  107.42
  -3  -4  -8  768.16  106.79
  -3   4  -8  299.46   93.73
   3  -4   8  615.58  100.08
   3   4   8  692.91  101.27
  -3  -4  -8  645.01   81.31
  -3   4  -8  643.21   80.59
   3  -4   8  484.54   79.07
  -3  -4  -8  505.49  107.63
  -3  -4  -9   42.87   76.59
  -3   4  -9  167.74   45.46
  -3  -4  -9  179.80   45.14
   3   4   9  203.86   67.82
   3  -4   9  238.55   67.03
  -3   4 -10  190.32   41.69
  -3  -4 -10  193.44   41.69
  -3  -4 -10  157.08   68.85
  -3  -4 -11  -28.62   26.76
  -3  -4 -11    4.72   43.83
   3   5 -11    8.71   66.83
   3  -5 -11   -5.01   67.47
   3  -5 -11  -17.91   60.42
   3   5 -10  550.85   98.94
   3  -5 -10  550.41  107.79
   3   5 -10  522.77  105.57
   3  -5 -10  542.77   96.19
   3  -5  -9  107.08   73.20
   3  -5  -9  -70.06   91.81
   3   5  -9   63.57   66.26
   3  -5  -9   18.02   68.00
   3  -5  -9  -29.09   77.07
   3   5  -9   11.99   77.49
  -3  -5   9   85.88   64.48
   3   5  -8  958.98  117.45
   3  -5  -8 1001.39  118.32
   3  -5  -8  634.37  116.87
   3  -5  -8  705.94  113.75
   3  -5  -8  536.58  123.42
   3   5  -8  622.02  117.63
   3  -5  -7   12.76   61.84
   3  -5  -7  -24.72   75.62
   3   5  -7  -41.12   60.97
   3  -5  -7   89.37   62.61
   3  -5  -7   22.01   64.89
   3   5  -7   -5.07   48.35
   3   5  -6  269.02   71.97
   3  -5  -6  267.80   73.65
   3  -5  -6  450.01   74.42
   3  -5  -6  397.54   61.54
   3   5  -6  390.45   60.99
   3   5  -5   61.57   51.90
   3  -5  -5  136.99   54.57
  -3  -5   5  131.77   31.28
   3  -5  -5   57.13   38.79
   3   5  -4  -27.10   48.13
   3  -5  -4    2.84   47.70
  -3   5   4   44.99   23.25
   3  -5  -4   37.02   76.28
   3  -5  -3  103.85   47.10
   3   5  -3  116.45   45.59
  -3  -5   3  139.94   51.57
   3  -5  -3  106.11   72.97
  -3   5   2  374.48   44.48
   3   5  -2  271.96   55.22
   3  -5  -2  276.34   55.71
   3  -5  -1  740.84   98.03
  -3  -5   1  638.12  101.59
   3  -5  -1  863.81  100.20
   3   5  -1  892.86   99.54
  -3  -5   0 2247.09  269.45
   3  -5   0 2284.22  268.13
   3   5   1  267.20   46.58
   3  -5   1  123.42   47.98
   3  -5   1  161.18   47.33
  -3   5  -1  142.72   45.30
  -3  -5  -1  232.22   45.19
   3  -5   2 3816.84  448.38
   3   5   2 3811.24  448.33
   3  -5   3  157.02   50.30
   3   5   3  117.00   50.38
   3  -5   3  120.54   51.00
   3  -5   3  104.69   31.22
  -3  -5  -4  824.46  112.06
   3  -5   4  759.26   97.38
   3   5   4  866.36  109.03
   3  -5   4  826.68  109.28
   3   5   4  719.80  104.30
   3  -5   4  907.79  110.33
  -3  -5  -5  320.95   74.81
   3   5   5  313.38   67.68
   3  -5   5  238.66   65.61
   3  -5   5  320.74   70.72
   3   5   5  312.37   56.58
   3  -5   6   41.61   40.05
   3   5   6   85.56   42.88
  -3  -5  -6  104.76   68.81
  -3  -5  -6  -12.45   34.72
  -3   5  -6  -38.18   33.55
   3   5   6   20.81   57.80
   3  -5   6  -14.90   58.29
  -3  -5  -6  -47.33   69.09
  -3   5  -6   45.91   67.01
  -3   5  -7   69.17   70.35
  -3  -5  -7   76.36   74.22
  -3   5  -7   49.57   37.41
  -3  -5  -7   24.66   38.68
  -3  -5  -7   69.99   76.77
   3   5   7   -8.79   62.76
   3  -5   7   60.38   63.22
   3  -5   7   48.10   43.46
  -3  -5  -8  112.58   86.79
  -3   5  -8  449.69   83.05
  -3  -5  -8  292.33   81.70
   3  -5   8  321.46   74.47
   3   5   8  340.29   76.74
  -3  -5  -8  249.58   53.26
  -3   5  -8  282.94   52.07
   3  -5   8  249.86   54.11
  -3   5  -9   33.46   38.96
  -3  -5  -9   50.28   39.53
  -3  -5  -9  -25.75   75.29
  -3  -5 -10  366.89   52.76
  -3   5 -10  314.05   51.41
  -3  -5 -10  232.73   74.77
  -3  -5 -11   -7.61   41.52
   3  -6 -11   -6.75   64.86
   3   6 -11  -42.39   63.47
   3  -6 -11  -59.54   59.97
   3   6 -10   44.56   70.95
   3   6 -10  -25.81   81.62
   3  -6 -10   24.03   78.68
   3  -6 -10   67.18   67.03
   3  -6  -9  122.00   69.09
   3   6  -9  162.91   68.36
  -3  -6   9  118.08   69.55
   3  -6  -9  179.21   77.86
   3  -6  -9   98.46   94.23
   3   6  -9   95.68   79.57
   3  -6  -9   20.06   75.68
   3  -6  -8   72.76   75.97
   3  -6  -8  260.71   71.11
   3   6  -8  273.52   70.84
   3  -6  -8  160.22   74.63
   3  -6  -8   63.00   87.88
   3   6  -8  135.85   78.89
   3  -6  -7  219.06   70.48
   3  -6  -7  222.77   85.42
   3  -6  -7  182.49   72.91
   3   6  -7  254.53   56.80
   3   6  -7  179.58   69.16
   3  -6  -7  326.75   71.90
  -3  -6   6   98.93   34.26
   3  -6  -6  129.27   59.31
   3   6  -6   41.44   56.76
   3  -6  -6  108.89   58.49
   3  -6  -6  110.61   43.94
   3   6  -6  128.81   44.43
   3  -6  -5  523.54   99.54
   3   6  -5  561.92   99.51
   3  -6  -5  915.21   99.57
  -3  -6   5  754.76   89.13
   3  -6  -5  694.39   91.59
   3  -6  -4 1104.66  148.95
   3   6  -4 1223.17  148.22
   3  -6  -4 1260.86  163.71
   3  -6  -3  649.17   93.46
  -3  -6   3  747.00   99.25
  -3  -6   2 1804.26  219.17
   3  -6  -2 1819.23  213.09
   3   6  -1 1360.79  162.93
   3  -6  -1 1325.45  162.72
  -3  -6   1 1307.35  165.97
   3  -6  -1 1407.59  162.30
   3  -6   0  506.25   70.16
  -3   6  -1  604.68   75.17
  -3  -6  -1  584.27   77.03
   3  -6   1  487.91   79.91
   3  -6   1  502.08   76.67
   3   6   1  546.53   77.13
   3  -6   2   31.43   41.68
   3   6   2   31.42   43.13
   3  -6   3  260.75   43.05
  -3  -6  -3  374.36   65.87
   3   6   3  256.72   57.87
   3  -6   3  202.14   55.92
  -3  -6  -4  268.31   68.84
   3   6   4  262.64   59.27
   3  -6   4  238.21   58.27
   3  -6   4  257.98   40.96
   3   6   4  259.06   50.91
   3  -6   4  248.31   60.27
   3   6   5  333.03   56.56
   3  -6   5  304.16   48.11
   3   6   5  349.21   67.78
   3  -6   5  347.57   67.46
  -3   6  -5  183.48   72.08
  -3  -6  -5  219.83   73.83
  -3  -6  -5  374.42   74.02
  -3   6  -6  714.34   90.22
  -3  -6  -6  648.04   90.16
  -3  -6  -6  583.24  108.26
  -3  -6  -6  805.29  112.41
  -3   6  -6  841.02  112.03
   3  -6   6  750.00  106.36
   3   6   6  737.54  107.03
   3   6   7  768.60  111.59
   3  -6   7  647.08  109.10
  -3  -6  -7  553.13  113.51
  -3   6  -7  805.20  116.21
  -3  -6  -7  798.93  116.91
   3  -6   7  569.85   95.80
  -3   6  -7  749.99   92.91
  -3  -6  -7  783.99   92.74
  -3   6  -8  287.87   77.81
  -3  -6  -8  352.72   82.25
   3   6   8  277.01   73.77
   3  -6   8  338.09   73.37
  -3  -6  -8  240.17   48.17
  -3   6  -8  210.75   48.66
  -3  -6  -8   71.57   89.22
   3  -6   8  170.18   51.48
  -3  -6  -9  138.56   41.01
  -3   6  -9  122.37   40.17
  -3  -6 -10  -28.40   33.20
  -3   6 -10   24.98   32.01
  -3  -6 -10   72.81   63.67
  -3  -6 -10  -52.94   56.48
  -3  -6 -11  -14.04   39.56
   3   7 -11  313.12   77.53
   3  -7 -11  384.40   79.35
   3  -7 -11  407.42   74.20
   3   7 -10   95.57   69.09
   3  -7 -10   53.81   79.89
   3  -7 -10  127.67   69.17
  -3  -7   9  497.88   96.25
   3   7  -9  418.84   99.93
   3  -7  -9  374.83  107.18
   3  -7  -9  520.32   96.87
   3   7  -9  562.09   93.24
   3  -7  -9  666.35   96.65
  -3  -7   8  517.47   91.75
   3  -7  -8  369.03   87.56
   3   7  -8  531.35   88.02
   3  -7  -8  542.37   88.94
   3  -7  -8  290.29   91.60
   3  -7  -8  333.80  103.96
   3   7  -7   83.75   51.33
   3  -7  -7  151.82   68.58
   3   7  -7  217.16   64.59
   3  -7  -7  292.94   67.45
   3  -7  -7  174.56   70.06
   3  -7  -7  198.30   79.78
   3   7  -6   10.33   53.77
   3  -7  -6   53.02   56.76
   3  -7  -6   11.57   57.69
  -3  -7   6   -8.85   33.41
   3   7  -6   38.74   42.80
   3  -7  -6  -37.61   59.54
   3  -7  -6  -61.94   71.33
   3   7  -5  381.68   63.93
   3  -7  -5  271.99   65.58
  -3  -7   5  331.61   50.27
   3  -7  -5  296.81   62.31
   3   7  -5  300.86   53.63
   3  -7  -5  341.19   53.13
   3  -7  -5  284.77   74.34
   3  -7  -4  355.62   65.37
   3   7  -4  408.36   65.19
  -3  -7   4  321.18   72.56
   3  -7  -4  410.90   92.41
  -3  -7   3 1485.40  184.84
   3  -7  -2   89.83   21.68
   3  -7  -2   98.52   70.73
  -3  -7   2  118.52   48.95
   3  -7  -1 4191.60  502.80
   3   7  -1 4161.31  502.65
   3  -7  -1 4530.20  502.30
  -3  -7   1 4271.20  505.02
   3  -7   0 1252.44  152.50
  -3   7  -1 4190.24  490.19
  -3  -7  -1 4101.69  490.21
  -3  -7  -1 4314.70  492.79
   3  -7   1 4362.67  491.47
   3  -7   1 4028.48  490.15
   3   7   1 4217.97  490.30
   3  -7   2  918.54  127.79
   3  -7   2 1032.96  124.06
   3   7   2  969.55  124.02
   3  -7   3 2811.48  344.38
  -3  -7  -3 3232.11  349.12
   3  -7   3 2910.17  348.75
   3   7   3 3063.70  348.95
  -3  -7  -4    1.57   59.01
   3   7   4   39.29   38.77
   3  -7   4   40.73   49.99
   3  -7   4    2.74   26.83
   3   7   4   -6.37   47.41
   3  -7   4   -5.03   47.38
  -3   7  -5  143.46   62.17
  -3  -7  -5  157.96   63.24
  -3  -7  -5  137.88   70.86
   3   7   5  124.43   41.24
   3  -7   5   90.27   35.70
   3   7   5  119.83   55.95
   3  -7   5  171.96   55.52
  -3   7  -6   26.99   32.31
  -3  -7  -6   16.64   33.78
  -3   7  -6   54.68   64.31
  -3  -7  -6   99.11   67.52
   3   7   6   79.24   56.77
   3  -7   6   42.46   55.10
  -3  -7  -6  -27.34   76.48
  -3  -7  -7  129.05   86.22
   3   7   7  201.16   68.97
   3  -7   7  254.85   68.94
  -3   7  -7  188.29   44.21
  -3  -7  -7  217.98   45.85
   3  -7   7  181.01   52.63
  -3   7  -7  275.43   75.79
  -3  -7  -7  255.56   76.19
  -3   7  -8  133.33   69.90
  -3  -7  -8  147.31   71.81
   3  -7   8   24.74   44.82
   3  -7   8   42.02   58.71
   3   7   8   -4.57   61.60
  -3  -7  -8    2.54   80.12
  -3   7  -8   14.56   37.75
  -3  -7  -8   24.94   38.61
  -3  -7  -9  193.91   84.97
   3  -7   9  287.55   54.42
  -3   7  -9  343.18   53.28
  -3  -7  -9  379.95   54.44
  -3   7 -10   51.50   31.38
  -3  -7 -10   77.72   31.82
  -3  -7 -10   58.02   64.91
  -3  -7 -10  -54.15   55.48
  -3  -7 -11   70.76   35.44
   3   8 -11   16.91   58.50
   3  -8 -11    2.49   58.68
   3  -8 -11   16.19   59.27
   3   8 -10  100.51   67.50
   3  -8 -10   94.81   75.63
   3  -8 -10   21.46   69.41
   3  -8  -9   14.75   64.04
   3  -8  -9   21.09   73.33
   3  -8  -9   23.94   87.24
  -3  -8   9   71.02   68.29
   3   8  -9   15.44   74.64
   3  -8  -8   18.42   65.09
   3   8  -8   29.46   64.21
   3   8  -8   20.63   74.08
   3  -8  -8  -53.42   73.05
   3  -8  -8  -18.54   81.02
  -3  -8   8   40.50   70.56
  -3  -8   7  522.53   98.86
   3   8  -7  495.56   91.68
   3  -8  -7  504.58   91.61
   3   8  -7  540.87   80.63
   3  -8  -7  565.60  104.15
   3  -8  -7  663.63   94.71
   3  -8  -7  588.49   92.91
   3  -8  -6   -9.09   54.12
   3   8  -6   -7.34   53.76
   3   8  -6   -9.19   42.09
  -3  -8   6   36.70   35.37
   3  -8  -6   28.78   55.81
   3  -8  -6   -2.01   67.35
   3   8  -5 1165.04  142.21
   3  -8  -5 1144.25  142.44
   3  -8  -5 1011.39  144.31
  -3  -8   5 1169.56  149.08
   3   8  -5 1107.68  136.14
   3  -8  -5 1148.92  135.24
  -3  -8   5 1031.22  135.22
   3  -8  -5 1128.38  139.58
  -3  -8   4  335.30   48.85
   3  -8  -4  342.51   65.17
   3  -8  -4  250.66   60.37
  -3  -8   4  359.66   68.79
  -3  -8   3 2756.30  334.98
  -3  -8   3 3209.36  341.46
  -3  -8   2  192.58   55.73
   3  -8  -2  205.27   82.09
   3  -8  -1  961.78  110.45
   3   8  -1  867.77  109.87
   3  -8  -1  873.97  109.08
   3  -8  -1  846.78  130.10
  -3  -8   0   26.06   32.33
  -3   8   0   35.62   31.98
  -3  -8   0  -14.38   49.67
   3  -8   0   11.67   36.85
  -3  -8  -1   26.61   50.51
   3  -8   1   20.04   44.94
   3   8   1   42.70   37.48
  -3   8  -1   21.83   34.12
  -3  -8  -1   40.60   34.52
  -3  -8  -2  -64.02   46.29
  -3  -8  -2   99.34   55.36
   3  -8   2   37.87   40.96
   3   8   2   -6.58   41.12
  -3  -8  -2    4.29   53.75
   3  -8   2   66.28   51.41
   3  -8   3  522.01   69.50
  -3  -8  -3  615.24   86.92
   3  -8   3  554.13   79.87
   3   8   3  524.99   79.54
  -3  -8  -4   56.29   62.96
   3  -8   4   18.93   46.50
   3   8   4   -6.40   45.59
   3  -8   4   35.33   30.16
   3   8   4    8.31   35.67
   3  -8   5  643.24   84.16
   3  -8   5  683.83   96.12
   3   8   5  714.09   97.30
  -3  -8  -5  648.26  106.75
  -3   8  -5  618.92   99.69
  -3  -8  -5  655.15  101.52
  -3   8  -6   54.59   32.70
  -3  -8  -6   56.86   34.86
  -3   8  -6   86.54   62.90
  -3  -8  -6   56.15   64.83
  -3  -8  -6  116.48   71.97
   3   8   6   99.47   58.15
   3  -8   6   58.52   56.18
  -3  -8  -7  490.85   95.23
   3   8   7  594.68   88.45
   3  -8   7  599.71   88.15
  -3  -8  -7  495.97   69.25
  -3   8  -7  460.34   68.67
  -3   8  -7  622.96   93.79
   3  -8   7  411.56   76.05
  -3  -8  -7  285.86  103.09
   3   8   8   -6.67   60.61
   3  -8   8   66.30   58.65
  -3  -8  -8   25.58   83.52
  -3   8  -8   49.20   38.21
  -3  -8  -8   85.62   38.25
  -3   8  -8   44.67   64.59
  -3  -8  -8   51.82   66.90
   3  -8   8   78.42   46.44
  -3  -8  -9  193.98   75.18
  -3  -8  -9  357.79   87.35
   3  -8   9  207.25   52.13
  -3  -8  -9  337.12   50.74
  -3   8  -9  339.80   49.39
  -3  -8 -10  -25.53   28.29
  -3   8 -10   18.71   27.16
  -3  -8 -10  -13.92   52.20
  -3  -8 -10   -1.81   61.90
   3  -9 -11  173.80   61.11
   3   9 -11  105.73   59.07
   3  -9 -11  185.79   61.80
   3   9 -10  380.79   80.43
   3  -9 -10  325.18   87.31
   3  -9 -10  425.55   82.73
  -3   9   9  622.98   92.85
   3   9  -9  405.00   96.74
  -3  -9   9  743.90   91.74
   3  -9  -9  480.84   99.95
   3  -9  -9  345.55  106.19
   3   9  -8  721.24  132.75
   3  -9  -8 1031.13  132.70
   3   9  -8 1099.59  131.88
  -3  -9   8 1151.04  141.40
   3  -9  -8  835.32  134.50
   3  -9  -8  787.81  140.63
   3   9  -7  263.38   65.01
   3  -9  -7  249.26   63.97
   3  -9  -7  121.20   67.32
  -3  -9   7  166.46   78.06
   3   9  -7  181.04   52.95
   3  -9  -7   98.78   81.59
   3  -9  -6  466.45   74.15
   3   9  -6  459.27   71.19
   3  -9  -6  364.12   70.63
   3   9  -6  347.86   61.68
  -3  -9   6  322.94   58.89
  -3  -9   6  461.79   84.72
   3  -9  -6  288.01   82.28
   3  -9  -5   13.53   47.14
   3   9  -5   17.91   47.30
  -3  -9   5   12.10   58.57
  -3  -9   5   51.16   36.70
   3   9  -5   76.57   37.26
   3  -9  -5    4.10   58.80
   3  -9  -5  -31.07   55.48
  -3  -9   5  -22.87   29.90
   3  -9  -5   29.92   49.19
  -3  -9   4  103.51   30.90
  -3  -9   4  118.45   35.09
   3  -9  -4  150.88   54.51
  -3  -9   4  194.80   60.91
  -3  -9   3  193.28   36.67
  -3  -9   3   91.88   32.08
  -3  -9   3    2.53   54.73
   3  -9  -3   -9.23   82.73
  -3  -9   2 1121.84  140.82
   3  -9  -2 1294.37  142.26
   3  -9  -2 1036.89  158.83
   3  -9  -2 1131.07  139.17
   3  -9  -1 1056.58  140.78
   3  -9  -1  957.66  119.47
   3   9  -1  985.83  119.61
  -3  -9   1  996.11  130.51
   3  -9   0 1152.13  129.80
  -3  -9   0 1172.61  136.55
  -3   9   0  976.11  127.00
  -3  -9   0  980.96  127.85
  -3  -9  -1 2474.68  284.21
   3  -9   1 2423.44  286.18
  -3  -9  -1 2243.52  288.00
  -3  -9  -2 1735.33  178.82
  -3  -9  -2 1277.35  181.23
   3  -9   2 1541.30  180.51
   3   9   2 1432.64  176.69
   3  -9   2 1328.47  176.35
  -3  -9  -3  368.21   79.93
   3   9   3  443.35   68.84
   3  -9   3  560.51   71.33
   3  -9   3  470.46   61.33
  -3  -9  -3  342.95   73.33
  -3  -9  -4  250.47   76.25
   3   9   4  294.88   52.64
   3  -9   4  264.92   47.05
   3  -9   4  340.04   60.21
   3   9   4  404.96   61.83
   3   9   5  224.63   55.12
   3  -9   5  141.12   52.52
  -3   9  -5   81.25   30.69
  -3  -9  -5   90.48   31.08
  -3  -9  -5   49.84   75.11
   3  -9   5   72.08   35.34
  -3   9  -5  121.05   57.86
  -3  -9  -5   93.34   60.22
  -3   9  -6   11.71   32.02
  -3  -9  -6   53.65   32.65
  -3   9  -6   24.91   60.22
  -3  -9  -6  102.47   63.95
   3  -9   6  -16.26   52.19
   3   9   6  128.36   57.91
  -3  -9  -7   -7.66   82.83
   3  -9   7   16.40   48.78
   3   9   7   48.09   58.84
   3  -9   7   38.30   58.28
  -3   9  -7   77.38   62.91
  -3  -9  -7   28.80   68.19
  -3   9  -7   22.69   35.02
  -3  -9  -7   91.01   37.15
  -3  -9  -8   33.15   35.73
  -3   9  -8   69.91   35.75
  -3  -9  -8   51.22   83.63
  -3   9  -8   86.76   62.97
  -3  -9  -8   80.48   64.66
   3  -9   8   65.85   56.99
   3   9   8  127.08   58.86
  -3  -9  -8  -38.65   68.47
   3  -9   8  -11.74   46.18
  -3  -9  -9  100.48   69.06
   3  -9   9  161.92   48.28
  -3  -9  -9  204.70   81.14
  -3   9  -9  254.13   41.89
  -3  -9  -9  245.81   42.84
  -3   9 -10  141.69   30.88
  -3  -9 -10   93.21   50.25
   3  10 -11    3.27   49.47
   3 -10 -11  -28.87   56.02
   3 -10 -11  -29.20   53.10
   3 -10 -10   26.99   68.65
   3 -10 -10   17.41   66.38
   3  10 -10  -48.35   62.11
   3 -10  -9  -20.05   72.74
   3 -10  -9  151.69   81.12
   3  10  -9   19.15   68.43
  -3 -10   9   13.15   27.95
  -3 -10   8  458.11   89.00
   3 -10  -8  295.20   92.14
   3  10  -8  302.20   84.71
   3 -10  -7  -30.02   57.64
  -3 -10   7  -11.87   71.63
   3 -10  -7  175.98   79.57
   3  10  -7  -13.64   46.94
   3 -10  -6 1342.47  168.84
   3 -10  -6 1430.25  168.11
   3  10  -6 1304.38  161.11
  -3 -10   6 1359.37  174.86
  -3 -10   6 1340.32  160.91
   3 -10  -6 1281.76  165.66
   3 -10  -6 1164.83  171.51
   3 -10  -5   88.65   57.63
   3 -10  -5   28.97   61.21
   3  10  -5  117.77   38.57
  -3 -10   5   49.00   32.61
   3 -10  -5   44.81   48.78
  -3 -10   5   37.42   39.08
  -3 -10   5   95.65   62.42
   3 -10  -5   42.48   64.85
  -3 -10   4  855.16  136.34
  -3 -10   4 1022.65  121.93
  -3 -10   4  997.94  123.36
   3 -10  -4 1066.84  129.86
  -3 -10   3   75.06   34.25
  -3 -10   3   63.94   29.23
   3 -10  -3  163.80   78.32
  -3 -10   2 2185.52  265.65
   3 -10  -2 2473.95  267.62
   3 -10  -2 2266.84  265.01
   3 -10  -2 2029.64  278.03
  -3 -10   2 2213.86  265.20
  -3 -10   1  -20.20   54.23
  -3 -10   1   13.92   58.16
   3 -10  -1   81.11   31.84
  -3 -10   1  311.70   41.59
   3 -10  -1  248.94   47.56
   3 -10  -1  232.15   81.02
  -3 -10   1   12.19   41.82
   3 -10   0 1073.92  114.70
   3  10   0  941.80  114.21
  -3 -10   0 1003.83  115.01
  -3  10   0  977.24  114.87
  -3 -10   0  794.72  125.20
  -3 -10   0  803.55  118.91
   3 -10   0  924.51  137.75
   3 -10   0  722.95  120.00
  -3 -10  -1  396.37   71.43
   3 -10   1  381.20   52.79
   3 -10   1  305.25   63.48
  -3 -10  -1  441.60   62.96
   3 -10   1  438.66   59.25
  -3 -10  -2   31.21   53.02
   3 -10   2  121.64   32.12
   3 -10   2   96.10   45.84
   3  10   2  166.40   39.10
   3 -10   2  103.11   37.63
  -3 -10  -2  115.30   49.17
   3  10   3   15.40   39.72
   3 -10   3   16.28   40.37
   3 -10   3   21.97   30.57
   3 -10   4  580.35   77.12
  -3 -10  -4  618.79   98.15
   3  10   4  592.86   79.55
  -3 -10  -4  615.32   90.00
  -3  10  -4  602.92   88.67
   3 -10   4  628.19   86.28
   3  10   4  578.21   86.30
   3  10   5  186.79   53.17
   3 -10   5  185.01   54.05
   3 -10   5   89.87   36.46
  -3 -10  -5   87.99   74.42
  -3  10  -5  105.95   55.97
  -3 -10  -5  104.01   61.14
  -3 -10  -5  110.31   32.18
   3 -10   6  301.90   70.06
   3  10   6  315.59   71.47
   3 -10   6  335.83   57.30
  -3  10  -6  358.87   52.53
  -3 -10  -6  380.32   53.18
  -3  10  -6  363.03   75.23
  -3 -10  -6  353.01   76.92
  -3 -10  -6  259.42   93.01
  -3  10  -7  199.93   64.72
  -3 -10  -7  208.76   65.63
   3 -10   7   28.82   50.54
  -3 -10  -7   98.20   90.21
   3  10   7   38.73   58.64
   3 -10   7  105.35   58.20
  -3  10  -7   76.86   35.35
  -3 -10  -7  127.27   36.82
  -3 -10  -7  -43.89   75.45
   3 -10   8  514.24   90.93
  -3 -10  -8  486.14  113.66
  -3 -10  -8  731.47   84.45
  -3  10  -8  696.31   84.08
  -3 -10  -8  344.06  103.19
   3  10   8  815.43  102.47
   3 -10   8  668.68   99.37
   3 -10   9    5.34   39.22
  -3 -10  -9   36.04   73.70
  -3 -10  -9   -6.41   60.75
  -3  10  -9   40.47   30.49
  -3 -10  -9  -18.17   30.57
  -3 -10 -10  108.05   46.73
   3  11 -11   13.98   45.77
   3 -11 -11   86.56   54.27
   3 -11 -11   63.00   50.43
   3  11 -10  140.87   69.76
   3 -11 -10  254.52   71.49
   3  11 -10  196.25   61.88
   3 -11 -10  230.33   71.85
   3  11  -9  304.16   75.24
  -3 -11   9  285.99   44.75
   3 -11  -9  202.49   82.94
   3 -11  -8  353.89   91.65
   3  11  -8  263.49   83.08
  -3 -11   8  546.12   93.44
   3 -11  -7   47.47   74.33
   3 -11  -7  141.22   78.94
  -3 -11   7  316.80   78.94
  -3 -11   6  218.17   49.34
  -3 -11   6  279.56   77.76
   3  11  -6  209.45   49.63
   3 -11  -6  183.43   70.14
   3 -11  -6  211.43   75.28
   3  11  -5  468.04   67.02
  -3 -11   5  586.89   89.49
   3 -11  -5  349.05   87.53
   3 -11  -5  477.56   84.30
   3 -11  -5  539.95   82.08
  -3 -11   5  449.97   69.86
  -3 -11   5  436.54   65.74
  -3 -11   4    1.69   60.24
   3 -11  -4   20.61   48.85
  -3 -11   4   29.86   38.34
  -3 -11   4  -15.59   29.95
  -3 -11   4   25.97   34.39
   3 -11  -3  497.96  103.26
  -3 -11   3  450.92   66.50
  -3 -11   3  536.95   68.12
   3 -11  -2 1234.09  157.70
   3 -11  -2 1488.29  162.04
  -3 -11   2 1338.16  159.00
   3 -11  -2 1297.92  178.19
  -3 -11   2 1299.22  158.59
  -3 -11   1  426.39   58.55
  -3 -11   1  569.59   60.25
  -3 -11   1  345.62   74.29
  -3 -11   1  401.20   75.13
   3 -11  -1  334.20   53.29
   3 -11  -1  494.97   65.72
   3 -11  -1  256.22   91.50
  -3  11   1  232.54   49.89
  -3  11   0 1287.54  153.60
  -3 -11   0 1349.71  154.19
   3 -11   0 1279.46  153.55
   3  11   0 1309.46  153.56
   3 -11   0 1361.73  154.16
   3 -11   0 1347.68  158.77
  -3 -11   0 1347.30  157.49
   3 -11   0 1387.83  171.49
   3 -11   0 1134.17  153.12
  -3 -11   0 1277.41  164.63
  -3 -11  -1 1869.40  249.86
   3 -11   1 2007.70  247.91
  -3 -11  -1 2402.30  251.25
   3 -11   1 2139.14  249.30
   3 -11   1 2233.86  248.26
   3 -11   1 2121.05  252.18
  -3 -11  -1 2068.92  255.31
  -3 -11  -2 1689.78  206.77
  -3 -11  -2 1448.15  209.57
   3 -11   2 1755.89  202.43
  -3 -11  -2 1642.39  203.15
   3  11   2 2113.24  204.92
   3 -11   2 1461.97  205.78
  -3 -11  -3  719.76   89.86
   3 -11   3  704.51   99.40
   3 -11   3  723.44   96.24
   3  11   3  787.10   96.94
   3  11   4 1009.99  127.21
   3 -11   4 1144.09  127.44
  -3 -11  -4 1090.26  129.26
  -3  11  -4 1013.36  127.96
   3 -11   4  833.79  120.76
   3  11   5   95.17   50.89
   3 -11   5   59.42   47.88
  -3 -11  -5  160.86   73.52
  -3 -11  -5   87.68   59.49
  -3  11  -5   28.68   52.42
  -3 -11  -5   50.97   54.83
   3 -11   5   87.77   38.57
   3  11   6   59.27   55.41
   3 -11   6    8.60   51.80
   3 -11   6  -10.18   36.96
  -3 -11  -6   12.55   32.15
  -3  11  -6   85.57   56.26
  -3 -11  -6   82.49   61.26
  -3 -11  -6   54.24   85.31
  -3 -11  -7  141.50   63.51
  -3 -11  -7  107.58   34.30
  -3  11  -7   40.30   32.79
  -3 -11  -7   24.79   89.51
   3 -11   7   59.61   52.26
   3 -11   7   53.74   51.99
   3  11   7   23.40   56.33
  -3 -11  -7   40.95   69.10
   3 -11   8  128.14   49.44
  -3 -11  -8  173.32   86.85
  -3  11  -8  107.51   34.15
  -3 -11  -8  122.25   34.63
  -3 -11  -8   78.61   66.95
   3 -11   9  153.45   43.08
  -3 -11  -9  140.24   74.41
  -3  11  -9  126.86   32.07
  -3 -11  -9  145.71   61.21
  -3 -11 -10  114.87   43.69
   3 -12 -11   42.86   51.21
   3  12 -10  100.36   60.90
   3 -12 -10    3.44   60.43
   3  12 -10  -30.27   54.48
   3 -12  -9   37.03   72.24
   3  12  -9   89.96   61.66
  -3 -12   9   46.85   29.81
   3  12  -8   48.45   66.27
   3 -12  -8    6.49   73.29
   3 -12  -8  -68.41   77.14
  -3 -12   8   58.88   75.83
   3 -12  -7  218.57   87.15
   3 -12  -7  462.03   85.58
  -3 -12   7  338.05   86.52
   3 -12  -6   56.17   68.81
   3 -12  -6   89.87   68.97
   3  12  -6   94.44   42.26
  -3 -12   6   72.40   44.93
  -3 -12   6  101.97   74.24
   3  12  -5 1298.00  157.51
   3 -12  -5 1114.40  169.11
   3 -12  -5 1386.24  165.38
  -3 -12   5 1334.67  158.37
  -3 -12   5 1300.94  173.51
   3 -12  -5 1283.67  165.21
  -3 -12   5 1334.44  160.08
   3 -12  -4  383.78   83.02
   3 -12  -4  427.55   71.46
  -3 -12   4  375.89   65.51
  -3 -12   4  382.24   58.19
  -3 -12   4  443.85   63.04
  -3 -12   3 1982.95  227.32
   3 -12  -3 1817.99  244.29
  -3 -12   3 1871.98  226.58
   3 -12  -2  216.02   41.75
  -3 -12   2  243.23   64.14
  -3 -12   2  207.58   45.06
   3 -12  -2  272.37   53.31
  -3 -12   2  264.70   45.36
   3 -12  -2  233.03   88.52
  -3 -12   1  158.26   29.57
  -3 -12   1  144.10   57.57
   3 -12  -1  135.46   36.27
  -3 -12   1  225.02   58.16
   3 -12  -1  182.35   48.09
   3 -12  -1  159.63   79.68
  -3 -12   1  154.04   39.47
  -3 -12   1  147.52   41.01
  -3 -12   0   27.75   40.58
   3 -12   0  107.50   35.30
   3 -12   0  142.41   28.92
   3 -12   0  153.82   30.75
  -3 -12   0  174.79   55.63
   3 -12   0  121.31   26.76
  -3 -12   0  102.08   40.87
   3 -12   0  130.99   75.71
   3 -12   0   67.48   46.67
   3 -12   1   33.55   35.59
  -3 -12  -1   42.67   42.23
   3 -12   1    5.71   45.54
   3 -12   1   26.04   26.32
  -3 -12  -1    6.94   37.38
   3 -12   1   21.70   27.30
   3 -12   1    3.84   22.45
  -3 -12  -1  -17.90   50.24
   3 -12   1   32.51   67.23
  -3 -12  -2  288.99   52.82
   3 -12   2  315.09   73.19
   3 -12   2  165.27   54.67
   3 -12   2  262.56   41.26
   3 -12   2  210.35   36.86
  -3 -12  -2  195.65   41.59
  -3 -12  -3  521.41   75.25
  -3 -12  -3  532.22   67.88
   3  12   3  604.33   74.55
   3 -12   3  494.43   72.49
   3 -12   3  424.66   79.78
   3  12   4  946.55  112.29
   3 -12   4  854.36  111.36
   3 -12   4  711.98  106.24
  -3 -12  -4 1027.15  114.46
   3  12   5 1058.46  132.02
   3 -12   5  924.47  130.47
   3 -12   5 1025.08  125.46
  -3 -12  -5  869.10  138.06
  -3 -12  -5 1137.92  134.13
  -3 -12  -6  475.64   92.32
  -3 -12  -6  249.58   80.22
   3 -12   6  323.61   57.94
  -3 -12  -6  412.82   75.38
  -3 -12  -7  410.16   99.68
  -3 -12  -7  350.13   79.37
   3 -12   7  193.08   65.76
   3 -12   7  358.58   65.71
  -3 -12  -7  351.00   50.50
  -3 -12  -8   12.69   62.42
   3 -12   8  -51.28   48.58
  -3 -12  -8  -76.13   82.22
  -3 -12  -9  150.57   57.14
   3 -12   9  204.84   45.75
  -3 -12 -10   28.17   35.56
   3 -12  10   22.83   26.27
   3  13 -10    3.67   55.03
   3 -13 -10   24.18   56.23
   3  13 -10   18.10   48.45
  -3 -13   9  355.56   48.95
   3  13  -9  289.80   70.94
   3 -13  -9  213.16   78.76
   3 -13  -9  294.41   81.37
  -3 -13   8   23.02   73.65
   3 -13  -8  -14.64   74.88
   3 -13  -8  -33.31   73.13
   3  13  -8  142.33   65.25
   3 -13  -7  380.93   81.14
   3 -13  -7  234.69   80.28
  -3 -13   7  393.43   87.18
  -3 -13   6  168.78   76.73
  -3 -13   6  168.62   47.45
   3 -13  -6  158.96   79.23
   3 -13  -6  -33.78   74.12
   3 -13  -6  120.77   70.97
   3 -13  -6   16.67   69.62
  -3 -13   5  118.87   48.53
   3 -13  -5  208.88   74.16
   3 -13  -5   53.95   72.24
  -3 -13   5  152.71   42.91
   3 -13  -5  221.65   64.81
   3 -13  -5  164.68   60.07
   3 -13  -4  141.58   59.11
  -3 -13   4   47.91   46.25
  -3 -13   4   59.71   42.12
  -3 -13   4    7.92   33.71
   3 -13  -4  128.40   68.58
   3 -13  -4   85.60   68.14
  -3 -13   3  279.75   53.49
  -3 -13   3  270.56   71.80
  -3 -13   3  241.52   50.96
  -3 -13   3  362.83   49.40
   3 -13  -2  639.75   82.17
  -3 -13   2  597.06   75.87
   3 -13  -2  478.24  109.18
  -3 -13   2  486.77   87.97
   3 -13  -2  497.84   73.09
  -3 -13   2  564.41   74.78
   3 -13  -1  993.93  121.67
   3 -13  -1 1021.74  127.18
  -3 -13   1  974.80  132.90
  -3 -13   1 1055.02  134.03
  -3 -13   1 1013.69  122.89
   3 -13  -1  955.69  146.86
  -3 -13   1  951.25  123.83
  -3 -13   0  157.16   42.80
   3 -13   0  155.85   37.66
  -3 -13   0  214.79   44.16
   3 -13   0  202.28   50.80
  -3 -13   0  164.61   57.16
  -3 -13   0  140.34   43.59
   3 -13   0  122.23   77.81
  -3 -13   0  134.83   47.96
   3 -13   0  160.99   31.32
   3 -13   0  138.26   35.47
   3 -13   1  597.57   78.29
  -3 -13  -1  548.11   80.18
   3 -13   1  576.86   75.94
  -3 -13  -1  614.40   78.26
   3 -13   1  638.14   85.52
  -3 -13  -1  535.50   88.74
  -3 -13  -1  607.16   85.07
   3 -13   1  595.14  100.11
   3 -13   1  583.22   74.95
  -3 -13  -2  110.63   35.19
   3 -13   2   93.11   31.73
   3 -13   2   48.18   27.72
   3 -13   2   80.74   64.91
   3 -13   2   92.42   51.64
  -3 -13  -3 1119.07  133.65
   3 -13   3 1261.82  147.40
   3 -13   3  966.80  142.15
  -3 -13  -4  189.63   35.89
   3 -13   4  201.24   44.60
  -3 -13  -4  274.65   51.36
  -3 -13  -4  208.63   62.56
   3 -13   4  192.14   64.97
  -3 -13  -5  274.22   69.72
   3 -13   5  185.03   44.62
   3 -13   5  122.43   61.16
  -3 -13  -6   55.97   68.87
   3 -13   6   10.20   39.61
   3 -13   6   68.60   57.30
   3 -13   7   29.21   54.26
  -3 -13  -7   83.18   68.30
   3 -13   7   39.64   53.20
  -3 -13  -8  -69.78   61.93
   3 -13   8   19.73   47.67
  -3 -13  -9   83.86   49.14
   3 -13   9   70.64   39.72
  -3 -13 -10    3.35   49.87
  -3 -13 -10   99.03   33.22
   3  14 -10   45.00   49.68
   3 -14 -10   60.94   60.91
   3 -14  -9  -74.62   67.74
   3  14  -9   57.93   53.62
   3 -14  -9   19.79   61.64
  -3 -14   9   34.26   28.72
   3 -14  -8  113.74   69.73
   3  14  -8   87.95   58.80
   3 -14  -8   62.86   72.42
  -3 -14   8   23.17   35.63
   3 -14  -7   64.89   75.72
  -3 -14   7  370.92   83.78
   3 -14  -7  171.80   73.15
   3 -14  -7  202.27   76.87
  -3 -14   6   94.18   48.26
   3 -14  -6  -21.83   66.42
   3 -14  -6   91.74   74.57
   3 -14  -6  101.06   81.49
   3 -14  -6  175.78   69.62
   3 -14  -5  829.61  138.25
   3 -14  -5 1047.09  133.76
   3 -14  -5  969.88  141.39
  -3 -14   5 1001.25  126.71
  -3 -14   5 1017.35  125.51
   3 -14  -5 1016.24  130.79
   3 -14  -4  954.94  166.26
  -3 -14   4 1251.32  159.18
   3 -14  -4 1353.73  162.52
   3 -14  -4 1057.23  167.33
  -3 -14   4 1457.07  157.04
  -3 -14   4 1457.63  171.16
  -3 -14   4 1302.17  158.47
  -3 -14   3  791.69  110.57
  -3 -14   3  620.06   97.18
  -3 -14   3  756.18   95.80
  -3 -14   3  760.82   95.07
  -3 -14   2  664.32  102.82
  -3 -14   2  720.06  104.38
  -3 -14   2  668.19   90.54
  -3 -14   2  702.72   91.18
   3 -14  -2  781.74   95.05
   3 -14  -2  705.24  123.83
   3 -14  -2  627.20   88.49
   3 -14  -1  285.78   51.32
  -3 -14   1  330.06   72.03
  -3 -14   1  348.91   56.84
   3 -14  -1  337.12   62.91
  -3 -14   1  322.64   60.09
   3 -14  -1  399.78   92.23
  -3 -14   1  360.55   56.46
  -3 -14   0   32.34   40.64
  -3 -14   0  -34.34   38.36
   3 -14   0   28.16   33.46
  -3 -14   0  -17.81   53.84
  -3 -14   0   31.94   38.55
   3 -14   0  -49.31   49.06
   3 -14   0  -13.47   28.36
  -3 -14   0   51.14   44.05
   3 -14   0   14.95   25.78
   3 -14   0  -37.41   74.01
   3 -14   1   70.24   38.10
   3 -14   1   64.60   31.41
  -3 -14  -1   83.80   39.25
   3 -14   1   40.96   29.77
  -3 -14  -1  134.25   53.19
   3 -14   1  118.50   85.83
  -3 -14  -1    9.91   47.85
   3 -14   1   46.83   69.47
   3 -14   1   80.20   34.35
   3 -14   1   41.88   51.46
  -3 -14  -1   31.84   36.62
  -3 -14  -2  -35.02   36.60
   3 -14   2   19.95   32.26
   3 -14   2  -25.74   28.23
   3 -14   2   24.47   65.47
   3 -14   2  -78.68   53.52
  -3 -14  -3  562.85   72.49
   3 -14   3  497.89   87.51
   3 -14   3  602.01   73.86
  -3 -14  -4  190.95   63.23
   3 -14   4  182.57   61.03
  -3 -14  -4  159.87   33.46
  -3 -14  -5  619.85   99.40
   3 -14   5  624.42   80.12
   3 -14   5  422.92   90.64
  -3 -14  -6  372.41   79.59
   3 -14   6  357.35   67.20
   3 -14   6  213.37   68.42
   3 -14   6  337.22   56.61
   3 -14   7  293.81   60.71
   3 -14   7  199.93   62.86
  -3 -14  -7  301.96   73.52
  -3 -14  -8  161.87   60.46
   3 -14   8  145.55   50.05
  -3 -14  -9  146.59   47.66
   3 -14   9  138.51   40.86
   3 -15 -10  158.68   59.70
   3 -15  -9   43.97   65.50
  -3 -15   9   38.23   29.32
  -3 -15   8  498.31   62.43
   3  15  -8  294.74   75.00
   3 -15  -8  346.33   81.97
   3 -15  -8  470.70   89.11
   3 -15  -7  114.34   67.02
  -3 -15   7   85.28   47.16
   3 -15  -7   73.49   73.63
  -3 -15   7  114.14   76.55
   3 -15  -6  117.51   73.79
   3 -15  -6   82.81   84.61
   3 -15  -6  132.55   71.91
  -3 -15   6  118.65   51.10
   3 -15  -6  229.12   63.82
   3 -15  -5  113.73   71.48
   3 -15  -5  -11.39   78.51
  -3 -15   5   16.49   71.34
  -3 -15   5  -36.11   47.99
   3 -15  -5   -1.52   65.47
  -3 -15   5  -34.19   43.53
  -3 -15   4  192.22   48.92
  -3 -15   4  235.09   72.27
  -3 -15   4  143.74   51.99
   3 -15  -4  118.18   73.39
   3 -15  -4  215.99   63.16
  -3 -15   3   73.97   39.84
   3 -15  -3  148.64   67.66
  -3 -15   3   26.54   45.41
  -3 -15   3  -16.89   42.05
  -3 -15   3   44.54   64.42
   3 -15  -3   54.39   34.19
  -3 -15   3   64.89   44.77
   3 -15  -3   62.70   53.27
  -3 -15   2   79.02   61.82
  -3 -15   2   51.77   60.67
   3 -15  -2   40.61   33.83
   3 -15  -2  -11.30   51.49
  -3 -15   2   27.15   41.09
   3 -15  -1  -39.64   90.15
   3 -15  -1   -5.24   53.35
  -3 -15   1   16.68   47.82
   3 -15  -1   24.82   35.09
  -3 -15   1   71.48   57.36
  -3 -15   1   57.73   44.04
   3 -15  -1 -139.61   87.87
  -3 -15   1   57.74   42.41
  -3 -15   1  -11.50   42.31
   3 -15   0  506.67  123.89
   3 -15   0  782.18   92.32
  -3 -15   0  741.97   96.15
   3 -15   0  678.65   89.70
  -3 -15   0  732.98   97.21
  -3 -15   0  686.40   96.92
   3 -15   0  661.49  103.13
  -3 -15   0  688.35  105.54
  -3 -15   0  958.51   97.62
   3 -15   0  617.01  118.66
   3 -15   0  667.97   91.89
  -3 -15   0  794.83   99.25
   3 -15   1   92.81   39.14
   3 -15   1   68.41   32.07
   3 -15   1   51.58   30.25
  -3 -15  -1   47.83   41.73
  -3 -15  -1   64.81   36.92
   3 -15   1   65.86   55.32
  -3 -15  -1   81.44   52.13
   3 -15   1   -7.26   92.15
   3 -15   1  -11.64   73.18
  -3 -15  -1    5.21   48.89
   3 -15   2 1240.64  174.38
   3 -15   2 1089.09  168.89
   3 -15   2 1275.43  163.37
  -3 -15  -2 1429.34  163.08
   3 -15   2 1340.92  160.61
   3 -15   2 1444.80  160.85
  -3 -15  -3    4.06   32.75
   3 -15   3   -2.75   35.62
   3 -15   3   -3.09   55.76
   3 -15   4  286.63   71.64
  -3 -15  -4  392.34   73.70
  -3 -15  -4  309.34   47.24
   3 -15   5   40.20   60.69
   3 -15   5   21.39   39.90
  -3 -15  -5   -2.26   60.29
  -3 -15  -6  109.61   64.72
   3 -15   6  161.74   61.34
   3 -15   6  117.75   56.19
   3 -15   7  -47.18   52.40
  -3 -15  -7  -88.78   42.64
   3 -15   7   26.77   51.67
  -3 -15  -7   23.87   58.55
   3 -15   8   18.51   44.94
  -3 -15  -8   40.61   52.96
   3 -15   9   49.02   35.18
  -3 -15  -9  -10.00   41.00
   3 -16 -10   31.66   51.09
  -3 -16   9   32.99   27.83
   3 -16  -9  -19.51   63.55
  -3 -16   8  165.84   39.76
   3 -16  -8  103.68   72.31
  -3 -16   7  192.05   51.94
   3 -16  -7  218.68   77.51
   3 -16  -7  222.94   67.16
  -3 -16   6  685.43  102.37
   3 -16  -6  749.68  105.26
   3 -16  -6  714.65  112.62
  -3 -16   6  750.64   99.97
   3 -16  -5  170.96   69.39
  -3 -16   5  117.05   75.00
  -3 -16   5  162.46   51.38
  -3 -16   5  190.25   53.06
  -3 -16   4  962.13  124.48
   3 -16  -4  673.64  133.29
  -3 -16   4 1010.23  124.14
   3 -16  -4  918.10  128.70
  -3 -16   3  182.75   55.01
  -3 -16   3  169.01   51.21
   3 -16  -3  193.81   72.86
  -3 -16   3  206.26   48.03
  -3 -16   3  137.45   72.35
   3 -16  -3  213.31   45.02
  -3 -16   2  786.39  104.36
   3 -16  -2  572.78  116.82
  -3 -16   2  724.76  116.70
  -3 -16   2  903.73  118.99
  -3 -16   2  724.57  107.12
   3 -16  -2  906.79  110.26
   3 -16  -2  854.27  102.26
  -3 -16   2  847.67  108.91
  -3 -16   1  267.74   55.57
   3 -16  -1  226.03   76.92
  -3 -16   1  347.62   70.25
   3 -16  -1  238.63   48.28
   3 -16  -1  212.84   98.97
  -3 -16   1  267.39   59.05
   3 -16  -1  218.09   64.17
   3 -16  -1  243.93   97.49
  -3 -16   1  334.53   52.08
  -3 -16   0  198.41   50.98
   3 -16   0  147.86   39.93
   3 -16   0  129.61   33.86
  -3 -16   0  193.26   48.83
  -3 -16   0  171.44   49.09
  -3 -16   0  259.08   50.83
   3 -16   0  180.96   39.26
  -3 -16   0   96.02   57.92
   3 -16   0  118.40   96.24
  -3 -16   0  194.59   48.93
   3 -16   0  193.49   61.27
   3 -16   0  185.64   83.99
   3 -16   0  172.19   73.79
   3 -16   1   13.02   39.05
  -3 -16  -1  -42.99   43.11
   3 -16   1  -36.93   54.72
  -3 -16  -1  -16.54   38.95
   3 -16   1  -50.74   73.68
  -3 -16  -1    6.31   51.16
   3 -16   1   18.51   30.74
   3 -16   1   10.47   32.09
  -3 -16  -1   17.15   41.82
   3 -16   1   25.90   94.44
   3 -16   2  305.07   70.60
  -3 -16  -2  292.12   51.33
   3 -16   2  426.59  108.90
  -3 -16  -2  289.94   54.69
   3 -16   2  323.47   48.76
   3 -16   2  313.22   50.72
  -3 -16  -2  220.86   61.47
   3 -16   2  324.13   56.81
  -3 -16  -3  340.36   67.39
   3 -16   3  315.51   48.25
  -3 -16  -3  362.37   52.76
   3 -16   3  332.34   54.26
   3 -16   3  257.25   70.73
   3 -16   3  300.93   60.94
  -3 -16  -3  258.29   62.65
  -3 -16  -4  935.91  113.69
  -3 -16  -4 1075.32  128.63
   3 -16   4  745.46  126.93
   3 -16   5  296.44   55.34
  -3 -16  -5  348.83   72.17
   3 -16   5  224.64   70.61
   3 -16   6  477.65   76.85
  -3 -16  -6  357.06   72.53
   3 -16   6  368.83   80.95
  -3 -16  -7  203.26   62.31
   3 -16   7  176.31   53.82
  -3 -16  -7  147.80   45.59
   3 -16   7  157.86   56.25
  -3 -16  -8  289.81   62.97
   3 -16   8  332.33   58.11
  -3 -16  -9   49.16   38.31
   3 -16   9  133.75   34.22
   3 -17  -9  261.38   69.68
  -3 -17   9  294.55   43.67
   3 -17  -8   49.77   68.67
  -3 -17   8  153.81   38.77
  -3 -17   7  141.43   48.16
   3 -17  -7  196.32   72.60
  -3 -17   6   -5.86   51.56
  -3 -17   6   52.56   49.78
  -3 -17   6  105.62   75.22
   3 -17  -6  173.43   71.28
  -3 -17   5   -9.40   53.13
  -3 -17   5    1.69   53.17
  -3 -17   5   27.44   72.63
  -3 -17   5  -23.98   48.05
   3 -17  -5  -42.94   67.22
  -3 -17   4    6.31   55.87
  -3 -17   4   20.75   52.13
  -3 -17   4   95.77   70.94
  -3 -17   4   17.23   50.90
   3 -17  -3  137.50   70.96
  -3 -17   3   51.68   67.12
  -3 -17   3   73.54   65.63
   3 -17  -3   43.09   41.15
  -3 -17   3   64.84   44.23
  -3 -17   3  135.25   51.74
  -3 -17   3   72.05   52.11
  -3 -17   2  207.82   57.22
  -3 -17   2  198.47   49.46
  -3 -17   2  164.16   56.67
   3 -17  -2  195.54   62.59
  -3 -17   2  186.27   63.00
  -3 -17   2  235.97   69.05
   3 -17  -2  230.63   43.86
  -3 -17   2  229.76   60.61
   3 -17  -2  119.94   75.44
   3 -17  -1  540.65   98.46
  -3 -17   1  566.06   94.56
  -3 -17   1  663.48   84.73
   3 -17  -1  587.93   90.43
  -3 -17   1  600.85   87.52
   3 -17  -1  516.59   78.65
  -3 -17   1  588.63   84.51
  -3 -17   0  338.57   57.81
  -3 -17   0  343.89   60.29
  -3 -17   0  281.65   61.71
   3 -17   0  325.72   50.81
   3 -17   0  466.36   83.98
  -3 -17   0  209.07   59.60
   3 -17   0  325.50   71.72
  -3 -17   0  300.45   68.16
   3 -17   0  328.54   93.68
   3 -17   0  234.49  105.26
   3 -17   0  307.60   52.34
  -3 -17   0  270.12   60.82
   3 -17   1 1569.63  181.63
   3 -17   1 1517.28  179.86
  -3 -17  -1 1524.93  182.49
  -3 -17  -1 1435.09  183.47
   3 -17   1 1617.60  189.25
   3 -17   1 1347.81  195.86
  -3 -17  -1 1649.56  190.05
   3 -17   1 1477.96  181.09
  -3 -17  -1 1533.18  183.80
   3 -17   1 1109.20  204.14
   3 -17   2  -41.18  106.68
  -3 -17  -2   31.20   36.46
   3 -17   2   56.53   61.04
  -3 -17  -2   22.59   43.92
  -3 -17  -2  -11.62   52.34
   3 -17   2   51.94   43.97
  -3 -17  -2  112.96   42.10
   3 -17   2   72.16   36.02
   3 -17   2   41.89   32.19
   3 -17   3  424.83   64.58
   3 -17   3  413.26   82.81
  -3 -17  -3  506.83   78.32
   3 -17   3  475.83   59.91
  -3 -17  -3  324.78   63.88
  -3 -17  -3  396.53   73.93
   3 -17   3  471.28   72.10
   3 -17   4  183.12   46.81
   3 -17   4  162.74   66.81
  -3 -17  -4  186.55   36.99
   3 -17   4  256.72   63.88
   3 -17   4  163.41   56.82
  -3 -17  -4   52.63   57.31
  -3 -17  -4   53.68   64.47
   3 -17   5    1.16   60.99
   3 -17   5   77.16   54.81
  -3 -17  -5  -88.21   49.88
  -3 -17  -5   85.53   62.23
   3 -17   6   26.83   56.94
  -3 -17  -6  -83.11   46.85
  -3 -17  -6   35.71   57.86
   3 -17   7   45.33   48.43
   3 -17   7    1.79   50.32
  -3 -17  -7  -71.63   55.42
  -3 -17  -8  -90.88   45.82
   3 -17   8   48.28   39.96
   3 -17   9   13.81   30.06
   3 -17   9   98.22   66.39
   3 -18  -9   48.22   55.02
  -3 -18   9   34.51   46.94
  -3 -18   9   49.60   25.95
   3 -18  -8   95.21   62.89
  -3 -18   8   19.50   32.79
   3 -18  -7  222.31   74.05
  -3 -18   7  241.55   51.12
  -3 -18   6   46.54   49.98
   3 -18  -6   66.13   67.22
  -3 -18   6   66.91   49.38
  -3 -18   6   61.25   72.32
   3 -18  -5  947.01  138.75
  -3 -18   5 1061.67  136.37
  -3 -18   5  943.08  133.76
  -3 -18   5 1344.68  151.31
  -3 -18   4   -7.56   53.51
   3 -18  -4  154.53   62.32
  -3 -18   4  114.49   73.50
  -3 -18   4  139.56   73.63
  -3 -18   4   18.86   50.86
  -3 -18   4  132.46   52.77
  -3 -18   3 1152.22  132.07
  -3 -18   3 1264.87  149.30
  -3 -18   3 1107.04  147.43
   3 -18  -3 1124.04  132.76
  -3 -18   3 1096.60  138.91
  -3 -18   3  964.60  135.18
   3 -18  -3  831.14  143.43
  -3 -18   3  827.75  141.19
  -3 -18   2   77.29   45.01
  -3 -18   2  142.43   51.74
  -3 -18   2  129.37   57.19
  -3 -18   2   67.38   65.33
   3 -18  -2  101.84   42.12
   3 -18  -2   88.41   76.14
   3 -18  -2   17.82   58.74
  -3 -18   2   42.74   60.04
  -3 -18   2   93.35   55.29
  -3 -18   1  140.91   57.61
   3 -18  -1  148.19   66.03
   3 -18  -1  205.78   45.76
  -3 -18   1  258.40   67.27
  -3 -18   1  183.51   49.16
   3 -18  -1   94.51   76.96
  -3 -18   1  176.12   54.73
   3 -18   0   12.93   36.51
  -3 -18   0  117.08   58.23
  -3 -18   0   57.47   47.63
  -3 -18   0  106.63   49.92
   3 -18   0  -28.43   61.15
  -3 -18   0   93.62   47.35
  -3 -18   0   32.74   51.68
   3 -18   0   20.39   34.53
   3 -18   1   11.66  104.86
  -3 -18  -1  145.10   47.99
  -3 -18  -1   55.73   45.45
   3 -18   1   27.07   63.29
  -3 -18  -1  100.26   53.94
   3 -18   1   61.69   40.76
  -3 -18  -1   98.06   47.05
   3 -18   1  127.88   35.14
   3 -18   1   86.39   37.51
   3 -18   2  125.43  108.51
  -3 -18  -2   82.83   45.40
  -3 -18  -2  132.66   39.77
   3 -18   2   80.35   65.40
  -3 -18  -2  105.14   52.08
   3 -18   2   94.52   46.23
   3 -18   2   94.31   36.29
   3 -18   2   75.66   38.57
  -3 -18  -2  134.15   42.59
  -3 -18  -3  176.15   49.36
  -3 -18  -3  223.14   64.91
  -3 -18  -3   80.42   59.04
   3 -18   3  201.95   55.33
   3 -18   3   97.85   67.59
   3 -18   3  166.18   37.10
   3 -18   3  207.42   44.93
  -3 -18  -3  149.65   43.60
   3 -18   3  316.63  114.98
  -3 -18  -4  -53.45   58.18
  -3 -18  -4   43.56   40.70
  -3 -18  -4   58.41   52.55
   3 -18   4    6.58   50.39
   3 -18   4   48.07   64.94
   3 -18   4   16.42   38.12
  -3 -18  -4   71.39   31.13
   3 -18   5  380.66   79.91
  -3 -18  -5  304.73   76.44
  -3 -18  -5  378.10   69.63
   3 -18   5  510.63   72.63
   3 -18   6   49.02   55.93
  -3 -18  -6  -36.18   57.02
  -3 -18  -6   42.92   43.15
   3 -18   7  478.79   68.47
  -3 -18  -7  433.04   71.70
   3 -18   7  339.83   70.57
  -3 -18  -8    8.41   38.49
   3 -18   8   59.35   37.01
   3 -18   8  130.92   82.05
  -3 -19   9   37.29   42.97
  -3 -19   9  109.89   24.94
  -3 -19   8   56.56   31.48
  -3 -19   7   69.72   40.67
  -3 -19   7  103.23   39.25
   3 -19  -6  212.74   66.52
  -3 -19   6  106.58   49.85
  -3 -19   5  -29.84   54.19
   3 -19  -5   71.27   63.30
  -3 -19   5   61.75   71.28
  -3 -19   5   35.16   73.65
  -3 -19   5   -6.08   54.00
   3 -19  -4   -4.15   82.02
  -3 -19   4  130.57   56.29
  -3 -19   4   22.85   52.07
  -3 -19   4  100.23   70.83
  -3 -19   4   65.96   71.30
  -3 -19   4  123.56   70.72
  -3 -19   4   29.79   55.13
  -3 -19   3   89.24   45.92
   3 -19  -3  -48.71   80.92
  -3 -19   3   59.07   59.38
  -3 -19   3   83.99   56.27
  -3 -19   3   85.42   67.84
  -3 -19   3  113.80   66.99
  -3 -19   2  448.76   64.75
  -3 -19   2  357.23   67.64
  -3 -19   2  361.07   76.42
   3 -19  -2  336.37   60.07
  -3 -19   2  316.83   70.68
  -3 -19   2  327.16   69.35
   3 -19  -2  300.09   84.25
  -3 -19   2  327.78   74.46
   3 -19  -2  261.00   73.02
   3 -19  -1  515.23   68.87
  -3 -19   1  354.55   74.70
  -3 -19   1  494.06   73.34
   3 -19  -1  346.93   82.86
  -3 -19   1  369.74   77.58
  -3 -19   1  559.36   84.57
  -3 -19   1  517.67   74.65
  -3 -19   0  221.69   56.18
  -3 -19   0  282.86   59.15
  -3 -19   0  342.56   57.23
   3 -19   0  165.58   70.67
  -3 -19   0  223.08   58.66
   3 -19   0   57.41  112.60
  -3 -19   0  267.57   55.78
  -3 -19   0  318.26   66.06
   3 -19   0  219.70   48.68
  -3 -19  -1  394.19   62.39
  -3 -19  -1  310.25   58.99
   3 -19   1  232.47   75.72
   3 -19   1  325.14   55.16
   3 -19   1  314.78   54.12
  -3 -19  -1  351.97   60.30
   3 -19   1  309.19   50.66
   3 -19   1  160.96  117.07
  -3 -19  -2  124.79   53.84
   3 -19   2  117.79   48.12
  -3 -19  -2   91.53   57.71
  -3 -19  -2  242.39   50.77
   3 -19   2  101.90   67.14
   3 -19   2  129.79  113.92
   3 -19   2  100.89   39.22
   3 -19   2  112.68   39.32
  -3 -19  -2  180.95   46.86
  -3 -19  -3  214.69   61.98
   3 -19   3  244.38   57.45
   3 -19   3  249.30   43.14
  -3 -19  -3  225.83   65.50
  -3 -19  -3  286.39   52.83
   3 -19   3  250.23   72.15
   3 -19   3  162.58  118.71
  -3 -19  -3  216.10   47.89
   3 -19   3  268.79   50.04
  -3 -19  -4  382.07   63.76
  -3 -19  -4  351.86   69.43
  -3 -19  -4  335.50   75.53
   3 -19   4  431.56   82.46
  -3 -19  -4  381.29   60.43
   3 -19   4  440.94   61.32
   3 -19   4  348.17   70.04
  -3 -19  -4  401.71   56.04
   3 -19   4  286.51  124.62
  -3 -19  -5   11.84   59.14
   3 -19   5   30.78   60.63
   3 -19   5  102.84   51.77
  -3 -19  -5  110.68   48.66
   3 -19   5  164.37  113.99
  -3 -19  -6   48.70   54.08
   3 -19   6   65.57   54.88
   3 -19   6   99.65   50.28
  -3 -19  -6   67.66   42.60
   3 -19   6   71.63  104.26
   3 -19   7  137.42   91.77
   3 -19   7  103.28   45.61
  -3 -19  -7   -7.34   45.92
   3 -19   8   51.39   73.10
   3 -19   8   24.26   33.29
  -3 -19  -8   -2.94   33.41
  -3 -20   8   96.41   30.38
  -3 -20   7  -39.80   61.09
  -3 -20   7   -0.61   33.52
  -3 -20   7    6.53   33.38
  -3 -20   6  303.52   84.31
  -3 -20   6  468.40   68.49
  -3 -20   5   24.84   53.11
  -3 -20   5  -88.81   54.89
   3 -20  -5   17.62   84.43
  -3 -20   5    9.07   70.98
  -3 -20   5   37.01   69.66
  -3 -20   4  527.11   83.03
  -3 -20   4  527.57   96.03
  -3 -20   4  536.83   94.42
  -3 -20   4  445.76   91.44
   3 -20  -4  389.56  103.53
  -3 -20   4  482.89   79.87
  -3 -20   3   19.23   47.44
  -3 -20   3   88.80   55.45
  -3 -20   3   41.22   54.79
  -3 -20   3   61.79   65.45
  -3 -20   3   35.32   65.48
   3 -20  -3  -17.64   84.88
  -3 -20   3   61.13   53.70
   3 -20  -2  638.78   80.10
  -3 -20   2  565.03   90.29
  -3 -20   2  506.01   86.43
  -3 -20   2  565.79   94.55
  -3 -20   2  531.23   92.45
  -3 -20   2  491.45   88.45
  -3 -20   2  619.81   82.47
  -3 -20   1   36.18   56.42
   3 -20  -1   44.05   43.10
  -3 -20   1   27.04   49.58
  -3 -20   1   57.03   54.23
   3 -20  -1   12.73   62.69
  -3 -20   1   30.52   50.40
  -3 -20   1   50.69   50.09
  -3 -20   0   47.07   52.60
  -3 -20   0  118.95   49.21
  -3 -20   0  190.66   56.64
   3 -20   0   87.02   41.08
   3 -20   0   88.18   63.82
  -3 -20   0   22.79   51.77
  -3 -20   0  137.63   56.94
  -3 -20   0   51.70   47.35
  -3 -20  -1  131.84   55.20
   3 -20   1   23.17   38.46
  -3 -20  -1   31.73   46.73
  -3 -20  -1  -26.19   51.01
   3 -20   1   33.47   39.28
  -3 -20  -1   27.14   45.83
  -3 -20  -1   -9.44   44.14
   3 -20   1   -7.32   68.31
  -3 -20  -1   40.41   42.47
   3 -20   1   97.74  115.51
  -3 -20  -2   91.46   52.82
   3 -20   2   15.66   34.06
  -3 -20  -2   51.89   45.43
  -3 -20  -2    0.90   55.53
  -3 -20  -2   75.29   53.96
   3 -20   2   41.62   45.26
  -3 -20  -2   25.04   38.66
   3 -20   2   71.72   67.30
   3 -20   2   92.00  114.60
  -3 -20  -2   46.94   41.91
   3 -20   2  -17.05   34.91
  -3 -20  -3   64.33   48.94
  -3 -20  -3  -17.70   51.22
   3 -20   3   30.94   47.13
   3 -20   3   31.82   30.28
  -3 -20  -3   -1.89   54.96
  -3 -20  -3   98.42   41.42
   3 -20   3   94.86   67.04
   3 -20   3    7.39  115.23
   3 -20   3   27.07   38.94
  -3 -20  -3   11.12   36.55
  -3 -20  -4  214.81   57.30
   3 -20   4  187.78   56.98
  -3 -20  -4  220.72   40.45
  -3 -20  -4  249.09   44.26
  -3 -20  -4  154.25   61.12
   3 -20   4  195.26   70.15
   3 -20   4  253.98  115.07
  -3 -20  -4  174.45   48.22
  -3 -20  -5   48.70   44.20
   3 -20   5   63.77   59.34
   3 -20   5   20.33  107.60
   3 -20   5   25.07   49.50
  -3 -20  -5  -10.91   53.66
   3 -20   6  459.46   90.06
  -3 -20  -6  651.94   88.31
   3 -20   6  718.55   87.75
  -3 -20  -6  676.70   82.43
   3 -20   7   40.80   84.49
   3 -20   7   16.84   40.99
  -3 -20  -7  -11.16   40.11
   3 -20   8  -21.83   65.26
   3 -20   8  145.94   32.71
  -3 -21   8  348.56   48.63
  -3 -21   7  -34.81   56.24
  -3 -21   7   -1.99   31.96
  -3 -21   7   16.28   30.35
  -3 -21   6   18.53   63.15
  -3 -21   6   45.14   41.05
  -3 -21   6   60.13   37.34
  -3 -21   5  -47.88   50.19
  -3 -21   5   71.94   65.45
   3 -21  -5   95.95   82.04
  -3 -21   5    4.69   48.88
  -3 -21   4    5.15   52.83
  -3 -21   4   28.84   64.94
  -3 -21   4  -21.19   65.21
   3 -21  -4   82.19   83.93
  -3 -21   4  -21.38   50.47
  -3 -21   3  126.09   57.37
  -3 -21   3  127.95   53.58
  -3 -21   3   52.69   61.42
  -3 -21   3  144.29   65.49
   3 -21  -3   66.90   84.29
  -3 -21   3   28.02   56.01
  -3 -21   2  272.04   62.84
  -3 -21   2  200.66   59.67
  -3 -21   2  282.01   67.81
   3 -21  -2  327.79   54.14
  -3 -21   2  204.80   67.59
  -3 -21   2  228.41   56.92
  -3 -21   2  165.41   64.28
  -3 -21   1   55.21   50.90
  -3 -21   1  118.57   56.52
   3 -21  -1   79.93   63.93
  -3 -21   1   48.57   49.02
   3 -21  -1   42.48   41.80
  -3 -21   0  885.03  129.08
  -3 -21   0 1029.40  128.76
  -3 -21   0  888.83  130.64
   3 -21   0 1043.07  138.49
   3 -21   0 1164.95  127.12
  -3 -21   0 1087.68  132.06
  -3 -21   0  937.13  133.28
  -3 -21  -1  107.89   55.14
   3 -21   1   63.81   39.04
  -3 -21  -1  111.52   55.46
   3 -21   1   56.55   38.44
  -3 -21  -1  129.45   44.60
  -3 -21  -1   60.31   46.43
   3 -21   1   71.73   67.24
  -3 -21  -1   72.39   44.87
   3 -21   1   -1.07  116.89
  -3 -21  -1   39.34   46.74
  -3 -21  -2  837.58   98.71
  -3 -21  -2  703.63  100.54
   3 -21   2  719.62   94.25
   3 -21   2  719.61   90.89
  -3 -21  -2  807.30   94.71
  -3 -21  -2  561.99   91.81
  -3 -21  -2  774.49   94.92
   3 -21   2  575.81  108.21
   3 -21   2  404.67  142.45
  -3 -21  -2  680.27   98.56
  -3 -21  -3  111.56   47.34
  -3 -21  -3   77.03   49.65
  -3 -21  -3   49.44   52.44
   3 -21   3   87.19   48.10
   3 -21   3   99.07   32.27
  -3 -21  -3   58.67   38.74
   3 -21   3  103.52   65.69
   3 -21   3    3.12  114.23
  -3 -21  -3   71.40   38.18
   3 -21   4  135.07   51.82
  -3 -21  -4  209.54   36.24
   3 -21   4  101.02   66.22
  -3 -21  -4  159.06   51.06
  -3 -21  -4  181.70   54.86
   3 -21   4  164.98  110.67
  -3 -21  -4  108.46   44.05
  -3 -21  -5   39.88   48.85
   3 -21   5   61.22   57.55
   3 -21   5    3.24   47.14
  -3 -21  -5   11.00   41.97
   3 -21   5   33.44  103.22
   3 -21   6   23.57   48.79
   3 -21   6   65.84   93.64
   3 -21   6   39.35   43.53
  -3 -21  -6   20.07   42.62
   3 -21   7  -16.21   36.36
  -3 -21  -7   47.90   33.13
   3 -21   7   18.53   34.78
  -3 -22   8    8.31   21.76
  -3 -22   8   45.48   38.26
  -3 -22   7  381.24   48.95
  -3 -22   7  181.48   62.91
  -3 -22   6    8.61   36.41
  -3 -22   6   29.40   58.12
  -3 -22   5  227.24   72.71
  -3 -22   5  354.06   59.28
   3 -22  -5  300.83   87.35
  -3 -22   4  122.33   65.55
   3 -22  -4   81.16   83.14
  -3 -22   4  134.69   54.18
  -3 -22   3  417.66   68.59
  -3 -22   3  288.55   67.39
  -3 -22   3  300.57   76.06
   3 -22  -3  335.35   93.39
  -3 -22   3  313.29   69.44
  -3 -22   2   53.50   54.54
  -3 -22   2   85.56   53.12
   3 -22  -2  109.75   43.79
  -3 -22   2   53.61   57.90
  -3 -22   2   27.09   49.71
  -3 -22   2   27.75   54.65
  -3 -22   1  305.11   62.08
   3 -22  -1  330.29   74.59
  -3 -22   1  198.91   65.01
  -3 -22   1  318.86   63.60
   3 -22  -1  301.75   54.90
  -3 -22   0   52.30   47.54
   3 -22   0   44.15   39.80
  -3 -22   0  125.57   49.91
   3 -22   0    1.20   64.66
  -3 -22   0  128.70   48.91
  -3 -22   0   39.93   54.19
  -3 -22  -1   23.97   51.12
  -3 -22  -1   23.93   46.48
  -3 -22  -1   17.53   43.01
   3 -22   1  -43.97   66.95
  -3 -22  -1   21.15   43.22
  -3 -22  -1  -67.00   45.59
   3 -22   1   -3.52   37.07
  -3 -22  -1   92.65   52.98
  -3 -22  -2   23.95   49.07
  -3 -22  -2  188.42   53.85
  -3 -22  -2   66.43   51.16
   3 -22   2  130.11   41.52
   3 -22   2   41.05   35.31
  -3 -22  -2   49.29   41.38
   3 -22   2  -46.55   66.97
   3 -22   2   91.64  112.40
  -3 -22  -2   45.34   40.56
  -3 -22  -3   49.00   51.05
  -3 -22  -3  183.98   54.45
   3 -22   3  145.32   46.91
  -3 -22  -3   84.79   36.94
   3 -22   3  163.91   32.74
  -3 -22  -3   90.66   38.17
   3 -22   3   23.10  112.21
   3 -22   3   46.34   65.43
  -3 -22  -3   99.19   46.79
  -3 -22  -4  103.34   30.44
   3 -22   4   17.78  104.73
  -3 -22  -4  128.71   50.07
  -3 -22  -4   33.94   45.38
   3 -22   4   43.15   45.49
   3 -22   4   99.21   60.29
   3 -22   5  151.98  100.93
  -3 -22  -5  295.74   54.00
  -3 -22  -5  262.92   47.51
   3 -22   5  193.39   51.92
   3 -22   5  114.68   59.72
   3 -22   6   75.44   86.72
  -3 -22  -6   27.45   36.85
   3 -22   6  -40.91   45.36
   3 -22   6  -23.30   38.23
   3 -22   7   86.67   33.85
   3 -22   7  106.81   33.50
  -3 -23   7   82.87   46.12
  -3 -23   7  164.19   31.27
  -3 -23   6  -12.86   50.73
  -3 -23   6   15.58   31.46
  -3 -23   5   -6.27   56.67
  -3 -23   5   19.46   35.18
  -3 -23   5   31.15   41.97
   3 -23  -4   21.26   78.68
  -3 -23   4  -16.14   45.91
  -3 -23   4  -12.08   58.70
  -3 -23   3   67.60   54.26
  -3 -23   3  135.99   53.50
   3 -23  -3  105.33   83.15
  -3 -23   3  170.48   52.12
  -3 -23   3   99.63   61.28
  -3 -23   2  -58.71   47.13
  -3 -23   2  -81.63   55.48
   3 -23  -2   60.14   82.91
  -3 -23   2  -30.30   56.78
  -3 -23   2   -2.45   48.92
  -3 -23   2  -18.98   50.73
  -3 -23   1  424.71   79.92
   3 -23  -1  658.52   76.61
  -3 -23   1  534.19   80.13
   3 -23  -1  523.45   90.77
  -3 -23   1  450.45   83.66
  -3 -23   0   19.61   55.04
   3 -23   0   35.17   38.50
  -3 -23   0  101.67   47.27
  -3 -23   0   44.87   48.03
   3 -23   0   -5.89   63.89
  -3 -23   0   -7.96   44.71
  -3 -23  -1  769.57  119.52
   3 -23   1 1107.97  119.78
  -3 -23  -1 1119.92  123.05
  -3 -23  -1 1000.24  124.09
   3 -23   1 1008.91  132.26
  -3 -23  -1  896.53  120.15
  -3 -23  -1  828.79  124.48
  -3 -23  -2   31.05   47.50
  -3 -23  -2   45.68   48.97
  -3 -23  -2  -11.90   39.22
   3 -23   2  -21.15   63.02
   3 -23   2   23.41   32.52
  -3 -23  -3  446.49   74.62
  -3 -23  -3  622.33   70.61
  -3 -23  -3  540.47   76.74
   3 -23   3  478.30   72.92
   3 -23   3  491.77   87.25
   3 -23   4  -60.81  100.14
   3 -23   4  -19.64   40.23
  -3 -23  -4   87.68   45.38
  -3 -23  -4   34.82   40.84
   3 -23   4  -46.93   55.76
   3 -23   5   10.83   91.29
   3 -23   5   78.62   41.33
  -3 -23  -5  105.64   36.75
  -3 -23  -5  159.78   42.29
   3 -23   5   46.17   51.72
   3 -23   6   15.27   76.28
   3 -23   6  -13.26   39.52
   3 -23   6   48.83   35.89
  -3 -24   6  156.47   33.92
  -3 -24   6  104.96   49.65
  -3 -24   6  164.07   33.68
  -3 -24   5  155.11   41.25
  -3 -24   5  121.31   56.80
  -3 -24   5  147.09   36.70
   3 -24  -4  130.04   78.63
  -3 -24   4   90.54   45.45
  -3 -24   4  117.68   58.12
  -3 -24   4  176.96   38.23
  -3 -24   3  117.41   53.37
   3 -24  -3   80.60   81.45
  -3 -24   3  325.93   52.38
  -3 -24   3  216.88   62.84
  -3 -24   2   96.96   56.70
   3 -24  -2  140.95   84.85
  -3 -24   2  192.77   57.26
  -3 -24   2  110.77   51.75
  -3 -24   2  208.41   53.23
  -3 -24   1   34.48   48.45
  -3 -24   1   29.54   44.30
  -3 -24   1  -31.64   45.46
  -3 -24   0   61.04   52.66
   3 -24   0  148.54   40.96
  -3 -24   0  118.34   47.68
  -3 -24   0   87.89   45.38
   3 -24   0  112.07   62.13
  -3 -24   0   94.44   43.95
  -3 -24  -1   65.31   50.48
  -3 -24  -1   53.61   46.36
  -3 -24  -1   61.67   42.91
   3 -24   1   32.70   62.46
   3 -24   1   84.52   37.18
  -3 -24  -2  -12.94   46.03
  -3 -24  -2    0.74   45.32
  -3 -24  -2  -22.32   37.09
   3 -24   2   37.38   30.09
   3 -24   2  -35.17   58.93
   3 -24   3   58.93   57.11
  -3 -24  -3   21.10   41.91
  -3 -24  -3   20.69   31.51
  -3 -24  -3    2.48   38.61
   3 -24   4  103.69   37.30
   3 -24   4   40.81   50.98
  -3 -24  -4   58.24   37.26
   3 -24   5  166.13   38.85
   3 -24   5   95.48   46.61
   3 -24   6   52.60   30.92
   3 -24   6   48.69   33.76
  -3 -25   6  112.96   27.82
  -3 -25   6   98.78   41.38
  -3 -25   5   69.67   32.97
  -3 -25   5   65.26   29.57
  -3 -25   5   75.23   46.69
   3 -25  -4    9.68   70.92
  -3 -25   4   35.82   37.30
  -3 -25   4   73.75   31.27
  -3 -25   4  -23.02   49.89
   3 -25  -3   -9.56   73.48
  -3 -25   3   14.94   41.41
  -3 -25   3   27.56   30.77
  -3 -25   3   22.98   51.47
  -3 -25   2  422.52   74.34
  -3 -25   2  561.96   65.71
  -3 -25   2  605.26   74.86
  -3 -25   2  404.27   77.26
   3 -25  -1  -10.06   75.75
  -3 -25   1   12.80   47.27
  -3 -25   1  -43.01   41.16
  -3 -25   1  -37.02   44.43
  -3 -25   0  259.72   62.83
  -3 -25   0  463.02   60.15
   3 -25   0  307.59   68.55
  -3 -25   0  304.46   55.88
  -3 -25  -1   22.66   39.99
  -3 -25  -1  -10.17   46.46
  -3 -25  -1  -12.05   43.15
   3 -25   1   45.60   55.36
   3 -25   1   47.59   32.59
  -3 -25  -2  312.55   61.03
  -3 -25  -2  374.03   61.34
   3 -25   2  259.58   69.53
  -3 -25  -2  443.74   56.84
  -3 -25  -3   37.70   38.32
  -3 -25  -3   71.37   29.10
   3 -25   3  -36.84   51.14
   3 -25   4  162.72   50.98
  -3 -25  -4  201.85   39.98
   3 -25   5  -36.10   38.96
  -3 -26   5   11.88   27.64
  -3 -26   5   71.67   26.17
  -3 -26   5   60.93   40.70
  -3 -26   4  415.22   55.84
  -3 -26   4  439.38   52.39
   3 -26  -3   20.78   68.60
  -3 -26   3   84.52   37.71
  -3 -26   3   88.72   28.30
  -3 -26   3   25.20   45.23
  -3 -26   2  110.13   45.71
   3 -26  -2   62.37   71.96
  -3 -26   2  143.48   41.15
   3 -26  -1  -33.74   71.68
  -3 -26   0  -11.41   37.91
  -3 -26   0   -2.27   46.58
   3 -26   1   42.67   53.13
  -3 -26  -1  -80.44   44.08
  -3 -26  -1  -53.89   40.25
  -3 -26  -1   -5.81   34.75
  -3 -26  -2  -18.58   38.26
  -3 -26  -2   12.92   29.97
   3 -26   2   28.06   49.12
   3 -26   3  -59.81   44.86
  -3 -26  -3  -43.94   33.87
   3 -26   4   60.59   41.04
  -3 -27   4  -21.03   34.89
  -3 -27   4    7.79   26.77
   3 -27  -3   57.87   63.91
  -3 -27   3   79.56   33.39
   3 -27  -2   12.59   66.01
  -3 -27   2   11.12   34.50
   3 -27  -1  119.90   67.68
   3 -27   0   -4.91   64.19
  -3 -27   0   38.76   33.75
   3 -27   1  454.34   77.68
  -3 -27  -1  547.48   69.69
   3 -27   2   98.21   45.68
  -3 -27  -2  109.68   29.83
   3 -27   3  210.49   46.01
  -3 -28   3  189.22   34.50
  -3 -28   2   -4.01   28.71
   3 -28  -2   10.97   57.42
   3 -28  -1   53.88   59.22
  -3 -28   0  -51.21   29.15
   3 -28   0   37.58   57.59
  -3 -28  -1   17.27   26.14
   3 -28   1   50.31   55.43
   3 -28   2   14.76   50.28
   4   0 -11  122.71   53.24
   4   0 -10  217.95   69.06
   4   0  -9   47.89   80.64
   4   0  -9   69.94   69.71
   4   0  -9  -10.90   65.63
   4   0  -8 1343.88  172.19
   4   0  -8 1167.66  172.95
   4   0  -8 1350.47  166.61
  -4   0   7    2.82   48.15
   4   0  -7  -28.36   60.77
   4   0  -7  -18.89   63.38
  -4   0   6 2203.81  287.60
   4   0  -6 2756.02  292.69
  -4   0   5  -56.78   43.77
   4   0  -5  -84.41   35.40
   4   0  -5  -16.81   53.09
   4   0  -4 1230.22  160.07
   4   0  -4 1349.04  151.70
  -4   0   4 1236.52  156.00
   4   0  -4 1102.25  161.29
  -4   0   3   -9.82   36.80
   4   0  -3   74.42   57.06
  -4   0   2  263.97   49.97
   4   0  -2  235.14   54.14
  -4   0   1   27.21   41.08
  -4   0   0  562.74   79.07
   4   0   1  -18.33   47.52
  -4   0  -1  -21.06   42.29
   4   0   2   77.33   53.49
  -4   0  -2   50.29   41.03
   4   0   3   39.26   51.64
   4   0   3   -6.60   51.42
   4   0   4 2340.15  300.44
   4   0   4 2601.88  293.14
   4   0   4 2591.15  299.87
  -4   0  -4 2320.98  296.16
   4   0   5   -5.21   56.27
  -4   0  -5  -10.90   54.50
   4   0   5   39.88   55.38
   4   0   5   48.97   33.01
  -4   0  -5   -8.57   30.02
   4   0   6 3586.90  359.13
  -4   0  -6 2206.52  351.85
   4   0   6 2770.48  354.26
  -4   0  -6 3139.80  359.72
  -4   0  -6 3178.65  347.39
  -4   0  -7  -10.70   67.02
   4   0   7   11.65   64.22
  -4   0  -7  -80.58   77.32
  -4   0  -7  -42.81   39.36
  -4   0  -8  246.24   80.25
   4   0   8  424.16   87.27
  -4   0  -8  517.07   92.60
  -4   0  -8  366.94   61.58
  -4   0  -9   55.26   59.87
  -4   0  -9   16.26   40.66
  -4   0 -10   19.04   34.40
  -4   0 -11  -13.68   24.26
   4   1 -11  105.52   72.94
   4  -1 -11  161.44   56.59
   4   1 -10  330.97   98.70
   4   1 -10  271.66   70.22
   4  -1 -10  308.45   74.42
   4  -1 -10  269.10   83.68
   4   1  -9   51.31   66.15
   4  -1  -9  180.05   71.55
   4  -1  -9  131.68   81.26
   4   1  -9  241.44   75.52
   4  -1  -9  235.71   77.21
   4  -1  -8  727.90  115.75
   4   1  -8  779.25  115.26
   4   1  -8  697.77  103.19
   4   1  -8  720.50  107.73
   4  -1  -8  751.93  117.38
   4  -1  -8  712.37  109.85
   4   1  -7   40.49   57.12
   4  -1  -7  103.11   61.38
  -4  -1   7   13.65   50.24
   4   1  -7   33.69   50.53
   4   1  -7   16.98   64.64
   4  -1  -7   28.39   63.83
  -4   1   6  191.21   48.13
  -4  -1   6  170.54   53.16
   4   1  -6  114.87   48.91
   4  -1  -6  161.75   48.50
   4   1  -6  184.73   62.49
   4  -1  -6  134.58   61.49
   4   1  -5    2.59   52.53
   4  -1  -5   23.32   52.53
   4   1  -5  -11.45   31.70
  -4   1   5   35.59   38.76
  -4  -1   5    9.58   44.76
  -4   1   4  384.13   62.84
   4   1  -4  431.43   72.75
   4   1  -4  496.91   57.72
   4  -1  -4  351.59   80.52
   4   1  -4  415.51   74.49
  -4  -1   4  336.55   67.78
  -4   1   3   20.92   33.37
  -4  -1   3    2.18   39.46
   4  -1  -3   52.27   60.55
   4   1  -3   44.08   50.74
   4   1  -2  988.19  130.85
  -4  -1   2 1077.61  129.44
  -4   1   1  932.22  114.61
  -4  -1   1  896.59  117.13
  -4  -1   0 1532.71  206.59
  -4   1   0 1863.50  205.32
   4   1   1    9.60   48.15
  -4   1  -1   -1.83   42.65
  -4   1  -2  481.14   73.64
   4  -1   2  436.82   72.72
   4   1   2  514.56   77.70
   4  -1   3  180.26   55.81
   4   1   3  148.42   53.57
   4   1   3  213.17   58.36
   4  -1   4  322.14   63.61
   4   1   4  236.76   59.85
   4  -1   4  300.48   46.85
   4   1   4  293.30   45.37
  -4  -1  -4  195.74   59.52
   4   1   4  226.10   63.97
   4  -1   5   44.10   52.79
   4   1   5   65.57   50.17
   4  -1   5   69.35   36.17
  -4   1  -5   22.06   30.70
   4   1   5   12.16   54.34
  -4  -1  -5    6.07   56.28
  -4   1  -5   -8.32   51.68
  -4   1  -6   69.93   34.37
   4  -1   6   23.42   54.69
   4   1   6   50.48   54.90
   4  -1   6   75.44   38.57
  -4  -1  -6  194.04   65.86
  -4   1  -6  129.78   62.31
  -4   1  -6   29.73   72.86
  -4  -1  -6  -61.96   74.16
   4   1   6   16.39   60.25
  -4   1  -7  -46.74   41.00
  -4   1  -7   66.33   64.40
  -4  -1  -7  -17.24   68.19
  -4  -1  -7  -90.57   79.12
  -4   1  -7  -80.26   79.69
   4   1   7   32.65   62.24
  -4   1  -8  249.11   50.68
  -4   1  -8  164.09   69.93
  -4  -1  -8  226.48   73.54
  -4   1  -8  311.12   84.90
  -4  -1  -8  212.12   82.73
   4   1   8  107.92   72.62
  -4   1  -9  113.74   41.90
  -4   1  -9   54.61   59.04
  -4  -1  -9  136.13   64.41
  -4   1 -10  362.55   51.72
  -4  -1 -10  239.55   64.05
   4  -2 -11   26.95   54.49
   4   2 -11   23.77   67.39
   4   2 -10   63.65   89.66
   4  -2 -10   41.90   65.63
   4  -2 -10  -60.42   87.37
   4  -2 -10  -24.74   74.88
   4   2  -9  500.08   93.21
   4  -2  -9  318.10   93.17
   4  -2  -9  431.33  106.97
   4   2  -9  437.74   82.23
   4  -2  -9  528.52   88.99
   4  -2  -8   43.63   68.57
   4   2  -8   -5.58   61.71
  -4  -2   8  115.29   59.58
   4  -2  -8   33.54   76.94
   4   2  -8   -2.17   70.71
   4  -2  -8   90.31   54.76
   4   2  -8    9.82   53.58
   4   2  -7 1483.09  193.86
   4  -2  -7 1523.18  196.12
  -4  -2   7 1591.23  197.56
   4   2  -7 1517.22  192.67
   4  -2  -7 1631.90  192.59
   4   2  -7 1836.13  201.83
   4  -2  -6  686.31  103.06
   4   2  -6  656.48   95.60
   4  -2  -6  684.53   95.31
   4   2  -6  775.33  105.85
  -4  -2   6  743.78  101.42
  -4   2   6  749.21   95.20
   4   2  -5 2521.13  305.11
   4   2  -5 2800.48  298.87
  -4   2   5 2295.30  300.10
  -4  -2   5 2398.62  302.94
   4   2  -4  199.68   63.76
  -4   2   4  310.24   50.81
  -4  -2   4  290.15   61.09
   4  -2  -4  247.70   76.56
   4   2  -4  294.09   61.93
   4  -2  -4  334.59   46.86
   4   2  -4  362.51   46.90
  -4   2   3  420.44   62.03
  -4  -2   3  440.19   71.17
   4  -2  -3  430.44   84.69
   4   2  -3  548.18   75.05
  -4   2   2  346.91   51.47
  -4  -2   2  379.81   57.92
   4   2  -2  200.38   55.39
  -4   2   1    6.22   35.76
  -4  -2   1   20.34   46.02
  -4  -2   0   32.59   47.54
  -4  -2  -1  526.88   83.20
  -4   2  -1  581.34   82.56
   4   2   1  583.20   84.22
   4   2   2  360.71   69.00
  -4   2  -2  351.47   67.36
   4  -2   2  415.46   65.45
   4  -2   3 1586.78  209.12
   4   2   3 1665.19  209.93
   4   2   3 1628.15  211.16
   4  -2   3 1825.02  203.83
   4   2   4   97.61   49.83
   4  -2   4   96.33   55.41
   4   2   4   28.88   56.32
   4  -2   4  115.70   36.28
  -4  -2  -4   79.61   52.53
  -4   2  -5 1282.68  194.97
  -4  -2  -5 1379.32  198.70
  -4  -2  -5 1659.99  190.73
  -4   2  -5 1672.84  190.79
   4  -2   5 1727.25  200.82
   4   2   5 1691.69  198.88
   4   2   5 1799.17  202.35
   4  -2   5 1606.70  191.79
  -4   2  -6  -44.44   70.67
  -4   2  -6   56.86   34.94
  -4  -2  -6   92.43   67.01
   4  -2   6    0.99   37.39
   4  -2   6   -7.42   53.36
   4   2   6  -17.94   51.03
   4   2   6   36.92   61.11
  -4   2  -6  -58.47   56.59
   4  -2   7  599.40   79.30
  -4   2  -7  493.53   93.09
   4  -2   7  653.35  100.82
   4   2   7  738.96  102.73
  -4   2  -7  665.23  109.75
  -4  -2  -7  449.10   98.68
  -4   2  -7  555.61   79.47
   4   2   8  183.46   69.50
   4  -2   8  191.69   70.33
  -4   2  -8  136.01   77.34
  -4   2  -8   98.18   42.44
  -4   2  -8   -1.80   60.95
  -4  -2  -8  101.37   72.99
  -4   2  -9  188.24   44.85
  -4  -2  -9   55.25   66.24
  -4   2 -10    4.75   33.16
  -4  -2 -10   41.14   52.20
   4   3 -11  235.18   66.83
   4   3 -11  144.18   73.40
   4  -3 -11  233.75   61.50
   4  -3 -11  110.79   71.90
   4   3 -10   -6.22   75.13
   4  -3 -10    3.04   71.38
   4  -3 -10  -28.53   82.83
   4   3 -10   83.92   85.16
   4  -3 -10  -24.25   67.14
   4   3  -9  182.36   73.96
   4  -3  -9  180.68   72.47
   4  -3  -9  210.18   78.55
   4  -3  -9  112.99   89.70
   4  -3  -9  117.38   75.47
   4   3  -9  111.74   83.66
   4  -3  -8  150.96   72.83
   4   3  -8  138.22   73.26
   4  -3  -8  256.45   74.71
   4  -3  -8  253.18   79.12
   4   3  -8  170.45   60.34
  -4  -3   8  200.14   66.53
   4   3  -7   79.08   65.70
   4  -3  -7  100.84   66.74
   4  -3  -7  135.60   65.67
   4  -3  -7  149.60   69.46
   4  -3  -7   88.64   51.78
   4   3  -7  133.47   50.64
  -4  -3   7  123.73   58.34
   4   3  -6   58.21   47.33
   4  -3  -6    3.31   43.10
  -4  -3   6   73.91   54.12
   4  -3  -6  145.00   57.67
   4  -3  -6   -3.19   58.52
   4   3  -6   55.40   58.09
  -4   3   5  552.71   75.46
  -4  -3   5  523.30   86.25
   4   3  -5  600.23   74.64
   4  -3  -5  591.25   74.88
   4   3  -5  572.40   87.83
   4  -3  -5  482.30   88.48
   4   3  -4  302.01   39.64
   4  -3  -4  261.57   39.95
  -4   3   4  178.08   41.12
   4  -3  -4  184.06   74.88
  -4  -3   4  261.02   57.52
   4   3  -4  157.86   50.03
  -4  -3   3  669.60   94.00
   4  -3  -3  635.02  106.79
   4   3  -3  664.60   91.83
  -4  -3   2   15.71   46.69
  -4   3   2   28.19   30.39
   4  -3  -2  -27.26   40.22
   4   3  -2   49.38   39.17
  -4   3   1 2018.24  235.28
  -4  -3   1 1934.42  239.60
  -4  -3   0  274.25   58.43
  -4  -3  -1 3401.35  455.52
  -4   3  -1 4041.06  456.16
  -4  -3  -1 3841.65  455.70
   4  -3   1 4010.29  456.40
   4   3   1 4131.28  456.07
  -4   3  -2  105.88   49.24
  -4  -3  -2   64.29   47.33
   4  -3   2   93.35   52.61
   4   3   2   99.70   51.39
   4  -3   3  805.98  119.97
   4   3   3  805.97  118.02
  -4  -3  -3 1021.39  120.30
   4  -3   3  948.79  110.65
   4   3   3  849.49  119.52
   4  -3   3  869.16  119.42
   4  -3   4  103.04   37.11
  -4  -3  -4   44.11   54.94
   4   3   4  171.13   57.56
   4  -3   4  159.25   57.16
   4   3   4   62.89   47.69
   4  -3   4   49.68   55.32
   4   3   5  163.70   54.65
   4  -3   5   13.32   60.70
   4  -3   5  188.52   41.37
  -4   3  -5  121.87   35.42
  -4  -3  -5  100.94   35.59
  -4  -3  -5  218.28   67.78
   4   3   5  131.01   59.25
   4  -3   5  125.30   58.31
  -4   3  -6  -78.01   71.71
  -4  -3  -6 -109.53   73.57
   4   3   6  -15.80   49.18
   4  -3   6   59.32   61.05
   4  -3   6   19.85   39.55
   4   3   6   28.79   61.71
   4  -3   6  -16.33   60.46
  -4   3  -6   30.95   33.63
  -4  -3  -6   38.58   34.24
  -4  -3  -6   63.13   67.72
  -4   3  -7  212.78   49.15
  -4  -3  -7  231.00   48.86
   4  -3   7  275.78   50.09
  -4  -3  -7  216.57   78.22
  -4   3  -7  319.40   85.39
  -4  -3  -7  232.57   85.00
   4   3   7  237.65   76.19
   4  -3   7  293.14   75.10
  -4  -3  -8   34.35   74.05
  -4   3  -8   80.92   74.17
  -4  -3  -8   21.87   72.29
  -4  -3  -8   39.56   39.79
  -4   3  -8   24.81   40.94
   4  -3   8   33.79   63.45
   4   3   8  -26.74   63.52
  -4  -3  -9  245.72   50.90
  -4   3  -9  308.72   50.50
  -4  -3  -9  187.43   74.26
  -4  -3 -10   99.60   35.22
  -4   3 -10   35.73   34.43
  -4  -3 -10   84.02   55.14
   4   4 -11   26.59   58.56
   4  -4 -11   66.26   58.08
   4   4 -11   -3.95   66.22
   4  -4 -11   -7.82   65.99
   4   4 -10   -5.12   73.12
   4  -4 -10  101.63   72.45
   4  -4 -10  149.00   86.71
   4  -4 -10   74.42   68.81
   4   4  -9  -26.67   80.80
   4  -4  -9   85.32   78.68
   4  -4  -9  -47.48   89.40
   4  -4  -9  101.78   72.71
   4  -4  -8  264.42   77.69
   4  -4  -8  277.31   88.09
   4   4  -8  223.25   62.65
  -4  -4   8  242.70   70.03
   4   4  -8   79.30   74.10
   4  -4  -8  213.75   75.26
   4  -4  -8  257.34   77.07
   4  -4  -7  435.60   89.48
   4  -4  -7  496.56   77.70
   4   4  -7  491.38   79.07
   4   4  -7  678.21   93.97
   4  -4  -7  567.81   91.62
   4  -4  -7  409.58   90.92
  -4  -4   7  507.00   88.55
   4   4  -6 2602.92  320.84
   4  -4  -6 2689.85  320.22
   4  -4  -6 2760.30  323.13
   4   4  -6 2998.12  327.24
   4  -4  -6 2620.29  327.00
  -4  -4   6 2743.66  326.57
   4  -4  -5  497.15   67.97
  -4  -4   5  484.10   78.15
   4   4  -5  431.07   80.67
   4  -4  -5  449.29   79.57
   4   4  -4 1690.72  193.06
   4  -4  -4 1683.63  193.24
  -4  -4   4 1423.34  200.12
   4  -4  -4 1388.74  208.54
  -4  -4   3  261.25   59.67
   4  -4  -3  327.38   79.63
   4   4  -3  266.94   51.16
  -4  -4   2    0.86   47.93
  -4   4   2    9.63   26.77
   4  -4  -2  136.88   43.57
   4   4  -2  118.12   41.64
  -4  -4   1   18.52   50.59
  -4  -4   0   77.03   48.47
  -4  -4  -1   50.58   45.33
  -4   4  -1   69.44   45.79
  -4  -4  -1   15.00   43.76
   4  -4   1   54.64   48.29
   4   4   1   81.42   47.17
   4  -4   1   68.85   46.80
  -4   4  -2  983.60  119.57
  -4  -4  -2  953.14  121.04
   4   4   2  859.59  121.06
   4  -4   2  895.26  121.49
   4   4   3  319.84   65.87
   4  -4   3  304.53   65.82
   4  -4   3  324.64   66.80
   4  -4   3  367.73   55.10
  -4  -4  -3  301.42   69.77
   4   4   4 3357.14  365.63
   4  -4   4 3252.94  364.85
   4  -4   4 2955.03  364.28
   4   4   4 3151.51  363.24
  -4  -4  -4 2765.92  362.17
   4  -4   4 3030.07  358.40
  -4  -4  -5  338.84   90.50
   4   4   5  557.96   87.48
   4  -4   5  611.67   86.77
   4  -4   5  541.86   85.91
   4   4   5  409.17   78.02
  -4  -4  -5  520.23   67.95
  -4   4  -5  520.87   68.38
   4  -4   5  492.43   71.80
  -4  -4  -6  927.15  132.35
  -4   4  -6  787.00  129.96
  -4  -4  -6  946.79  110.33
  -4   4  -6  926.41  110.16
   4   4   6 1034.98  126.97
   4  -4   6  864.12  125.68
   4   4   6  830.15  117.68
   4  -4   6  808.60  112.44
  -4  -4  -6  690.55  126.74
  -4  -4  -7  410.28   63.85
  -4   4  -7  412.72   62.94
   4  -4   7  351.42   64.07
  -4   4  -7  557.58   95.18
  -4  -4  -7  598.80   96.30
   4   4   7  410.83   82.14
   4  -4   7  452.23   84.73
  -4  -4  -7  215.39   89.61
  -4  -4  -8  105.82   42.75
  -4   4  -8  113.94   41.60
   4  -4   8    5.75   39.48
  -4  -4  -8  -13.67   75.40
   4   4   8  215.28   71.45
   4  -4   8   28.55   64.93
  -4   4  -8  154.48   73.64
  -4  -4  -8  187.71   75.81
  -4  -4  -9  -17.36   68.82
  -4  -4  -9  101.59   39.97
  -4   4  -9  102.66   40.70
  -4   4 -10    2.43   31.46
  -4  -4 -10  -24.02   31.75
   4   5 -11   27.28   58.25
   4  -5 -11    0.94   64.95
   4  -5 -11   67.26   59.04
   4   5 -11  125.38   67.10
   4  -5 -10  445.32  101.13
   4  -5 -10  471.62   89.80
   4   5 -10  508.09   92.83
  -4  -5   9   25.01   60.46
   4  -5  -9   45.20   91.62
   4  -5  -9  151.10   73.25
   4  -5  -9   67.82   74.87
   4   5  -9   64.98   80.40
   4  -5  -8  157.66   73.76
   4   5  -8  237.97   71.49
   4  -5  -8  236.83   72.38
   4   5  -8   75.51   55.05
   4  -5  -8   64.90   75.73
   4  -5  -8  118.45   87.57
  -4  -5   8  167.99   67.43
   4  -5  -7  130.67   67.05
   4  -5  -7   76.39   62.31
   4   5  -7   41.26   62.66
   4  -5  -7   90.87   67.66
  -4  -5   7   28.76   62.20
   4   5  -7  126.14   50.15
   4  -5  -7   13.71   49.62
   4   5  -6  -30.19   58.38
   4  -5  -6   -8.06   58.26
   4   5  -6   10.90   44.95
   4  -5  -6   29.19   44.68
   4  -5  -6   77.17   59.89
  -4  -5   6  -16.70   57.44
   4  -5  -5   14.46   37.87
  -4  -5   5   48.24   53.24
  -4  -5   5   22.84   29.79
   4   5  -5  -10.52   52.36
   4  -5  -5  -23.94   52.06
  -4  -5   4  314.53   64.21
   4  -5  -4  261.31   84.88
   4   5  -4  270.02   43.61
   4  -5  -4  286.70   43.86
   4   5  -3   66.83   33.70
   4  -5  -3   43.46   76.57
  -4  -5   3   19.58   51.40
  -4   5   3    7.84   24.79
   4  -5  -2 3307.91  382.67
   4   5  -2 3355.00  382.73
  -4  -5   2 3323.66  384.36
  -4   5   2 3189.42  378.67
   4  -5  -1  238.69   49.37
   4   5  -1  215.05   48.61
  -4  -5   1  232.21   56.72
  -4  -5   0 3650.02  435.26
   4  -5   0 3723.63  434.03
  -4  -5  -1  370.74   69.53
   4   5   1  377.23   66.88
   4  -5   1  429.34   67.55
  -4   5  -1  448.99   67.08
  -4  -5  -1  407.54   66.33
   4  -5   1  376.95   66.97
  -4   5  -2 1640.52  198.20
  -4  -5  -2 1609.81  198.86
   4  -5   2 1594.84  199.30
   4   5   2 1667.03  199.37
   4  -5   2 1624.06  193.91
  -4  -5  -3  160.27   61.82
   4   5   3  320.26   60.19
   4  -5   3  285.27   59.95
   4  -5   3  196.58   46.23
  -4  -5  -4   68.16   61.90
   4  -5   4  181.44   57.79
   4   5   4  162.97   49.77
   4   5   4  201.53   55.55
   4  -5   4  177.01   57.33
   4  -5   4  128.82   42.60
   4  -5   5   39.34   41.02
  -4  -5  -5   57.19   65.06
   4   5   5   72.43   46.72
   4  -5   5   44.84   61.95
  -4   5  -5   64.65   30.87
  -4  -5  -5   71.17   33.33
   4   5   5   44.05   57.14
   4  -5   5   27.94   56.69
  -4   5  -6  122.88   36.64
  -4  -5  -6  120.86   38.02
   4  -5   6  104.53   44.13
  -4  -5  -6   87.95   75.15
   4   5   6   54.48   47.65
  -4   5  -6  116.87   71.00
  -4  -5  -6   90.41   72.84
   4   5   6   76.20   62.05
   4  -5   6   99.68   62.82
  -4  -5  -7  -26.51   74.68
   4   5   7   78.54   65.67
   4  -5   7   -9.09   64.04
   4  -5   7   88.10   44.89
  -4  -5  -7   -2.88   39.95
  -4   5  -7   20.93   38.80
  -4   5  -7   89.95   73.63
  -4  -5  -7   72.28   75.08
   4  -5   8  500.26   89.41
  -4  -5  -8  347.74  112.44
   4   5   8  738.64  109.06
   4  -5   8  772.00  108.91
  -4   5  -8  719.67   89.62
  -4  -5  -8  762.77   90.61
  -4  -5  -8  904.28  115.25
  -4   5  -8  754.85  112.37
  -4   5  -9  149.71   40.19
  -4  -5  -9  118.94   39.82
  -4  -5  -9   95.19   69.80
  -4  -5 -10  405.04   51.62
  -4   5 -10  337.65   51.04
   4  -6 -11   11.03   57.89
   4  -6 -11  -13.37   62.04
   4   6 -11  126.30   65.16
   4   6 -11   17.91   56.87
   4   6 -10   82.96   70.16
   4  -6 -10  -48.04   78.10
   4  -6 -10  -21.24   68.61
   4  -6  -9   68.51   87.56
   4  -6  -9  101.53   75.18
  -4  -6   9  120.44   64.05
   4   6  -9  114.19   79.15
   4  -6  -9  102.47   72.20
   4  -6  -8  443.56   83.89
   4  -6  -8  335.63   94.54
   4   6  -8  269.08   65.93
   4  -6  -8  269.13   79.34
   4  -6  -8  266.91   80.37
  -4  -6   8  395.92   80.71
   4  -6  -7  143.14   69.61
   4  -6  -7  188.07   84.77
   4   6  -7  127.10   65.36
   4  -6  -7  181.55   68.58
  -4  -6   7  147.13   68.25
   4   6  -7  153.72   51.31
   4  -6  -7  160.83   52.74
   4  -6  -7  160.59   68.96
  -4  -6   6  375.34   64.38
   4  -6  -6  428.52   82.82
   4  -6  -6  418.66   81.98
   4   6  -6  593.56   83.90
   4  -6  -6  413.11   70.62
   4   6  -6  476.27   72.54
  -4  -6   6  569.30   86.67
  -4  -6   5  590.95   92.71
   4  -6  -5  654.95   80.00
  -4  -6   5  541.81   76.84
  -4  -6   4 1808.75  237.59
   4   6  -4 2196.88  237.83
   4  -6  -4 2190.48  237.92
   4  -6  -4 1854.63  252.69
  -4  -6   4 1730.96  245.09
   4  -6  -3  409.14   89.42
   4   6  -3  269.91   48.24
   4  -6  -3  385.25   46.52
  -4  -6   3  384.96   68.50
   4  -6  -2  447.60   58.26
  -4  -6   2  487.95   73.17
   4   6  -2  372.24   63.76
   4  -6  -2  344.97   63.98
   4  -6  -1   32.16   33.87
  -4  -6   1   44.14   49.57
   4  -6  -1   27.23   40.46
   4   6  -1   -3.83   38.99
   4  -6   0   65.51   43.47
  -4  -6   0   35.44   46.31
   4  -6   1  727.42   98.04
  -4   6  -1  667.23   95.62
  -4  -6  -1  700.87   96.48
  -4  -6  -1  688.80  101.87
   4  -6   1  742.33   95.45
   4   6   1  716.03   96.25
   4   6   2   45.10   50.23
   4  -6   2   53.57   48.86
   4  -6   2   30.01   37.76
   4  -6   2   67.34   50.08
  -4  -6  -3  459.20   73.54
   4   6   3  297.41   67.84
   4  -6   3  285.28   67.91
   4  -6   3  420.58   59.24
  -4  -6  -4  130.88   65.10
   4   6   4  248.19   58.15
   4  -6   4  245.66   59.96
   4  -6   4  200.61   63.12
   4   6   4  214.78   51.03
   4  -6   4  156.40   46.63
   4   6   5  718.81  100.27
   4  -6   5  582.17  109.69
   4   6   5  862.87  108.36
   4  -6   5  764.15  108.17
  -4  -6  -5  652.61  112.00
   4  -6   5  665.39   96.36
  -4  -6  -5  792.25   92.24
  -4   6  -5  718.77   91.36
  -4   6  -6  905.78  117.07
  -4  -6  -6  926.18  117.07
   4   6   6  996.40  132.74
   4  -6   6 1299.37  134.33
  -4  -6  -6  522.41  131.32
   4  -6   6  898.40  120.87
  -4   6  -6 1078.91  135.70
  -4  -6  -6 1240.25  139.23
  -4   6  -7  235.84   80.39
  -4  -6  -7  266.51   80.51
  -4  -6  -7  288.69   87.17
   4  -6   7  147.26   51.95
  -4   6  -7  175.56   46.98
  -4  -6  -7  187.49   46.20
   4   6   7  370.04   75.03
   4  -6   7  234.17   71.02
  -4   6  -8  375.64   80.32
  -4  -6  -8  291.19   80.65
   4   6   8  290.47   75.18
   4  -6   8  306.65   73.38
  -4  -6  -8  185.70   86.45
   4  -6   8  254.32   53.73
  -4   6  -8  282.18   51.83
  -4  -6  -8  265.08   51.71
  -4  -6  -9   41.69   70.82
  -4   6  -9   35.06   36.34
  -4  -6  -9   33.60   37.11
  -4  -6 -10  -20.52   29.40
  -4   6 -10  -19.80   28.59
  -4  -6 -10    7.08   52.01
   4   7 -11  306.27   66.61
   4  -7 -11  261.09   72.41
   4  -7 -11  377.52   69.64
   4   7 -11  279.61   72.84
   4   7 -10   68.82   70.27
   4  -7 -10   79.30   76.49
   4  -7 -10   66.04   68.77
  -4  -7   9  472.96   84.26
   4  -7  -9  244.91   98.67
   4  -7  -9  380.39   89.47
   4   7  -9  375.05   90.86
   4  -7  -8   39.23   75.19
   4  -7  -8  198.42   83.58
   4  -7  -8   39.74   70.31
   4   7  -8  173.49   55.72
  -4  -7   8   95.28   68.04
   4  -7  -7   -9.52   59.69
  -4  -7   7   46.47   66.06
   4  -7  -7    3.34   70.78
   4  -7  -7  132.57   79.59
   4   7  -7   10.69   50.65
   4  -7  -7  -59.88   66.81
   4  -7  -6   21.07   55.99
   4  -7  -6   51.94   60.92
   4  -7  -6   58.12   68.54
  -4  -7   6   31.73   62.59
   4  -7  -6    7.10   42.56
   4   7  -6   56.89   44.10
  -4  -7   6   31.01   33.45
   4  -7  -6   29.25   57.69
  -4  -7   5   25.84   58.43
   4  -7  -5   -6.73   37.41
  -4  -7   5   67.73   34.48
   4  -7  -5   43.83   50.65
   4   7  -4  274.50   46.37
   4  -7  -4  375.02   47.24
  -4  -7   4  279.78   66.43
   4  -7  -4  258.47   87.79
  -4  -7   4  280.09   47.57
   4  -7  -4  315.16   50.53
   4  -7  -3  730.94   98.93
  -4  -7   3  887.98  115.85
   4  -7  -2 1687.96  205.44
   4  -7  -2 1854.55  208.99
   4   7  -2 1855.13  208.99
  -4  -7   2 1541.00  212.40
   4  -7  -1 4106.56  500.83
   4  -7  -1 4441.02  502.18
   4   7  -1 4357.07  501.81
  -4  -7   1 4279.69  504.24
   4  -7   0  290.40   53.84
   4   7   1 4664.47  485.44
   4  -7   1 3766.67  485.77
  -4   7  -1 4161.07  485.26
  -4  -7  -1 4165.86  485.70
   4  -7   1 4016.10  482.40
  -4  -7  -2  323.56   65.55
   4  -7   2  304.00   66.24
   4   7   2  352.20   63.25
   4  -7   2  393.34   63.52
  -4  -7  -3  223.79   60.66
   4   7   3  178.97   55.82
   4  -7   3  223.35   56.42
   4  -7   3  209.09   47.39
  -4  -7  -4   46.76   64.10
   4   7   4   68.80   52.97
   4  -7   4   55.04   52.28
   4  -7   4  102.32   60.52
   4   7   4   50.14   43.25
   4  -7   4    6.13   41.95
   4   7   5   67.67   42.89
  -4  -7  -5   59.32   68.19
   4   7   5  -14.21   54.21
   4  -7   5   26.34   54.33
  -4   7  -5    5.28   29.87
  -4  -7  -5   27.93   29.67
   4  -7   5   17.27   43.45
   4  -7   6   49.21   47.03
  -4  -7  -6  -42.65   74.26
  -4   7  -6  -47.11   67.80
  -4  -7  -6  -59.91   70.39
   4   7   6   -6.18   59.87
   4  -7   6   -8.08   59.44
  -4   7  -6  -25.15   34.90
  -4  -7  -6  -70.57   37.23
   4  -7   7  303.46   62.52
  -4  -7  -7  275.06   87.30
  -4   7  -7  393.35   86.21
  -4  -7  -7  455.79   87.93
   4   7   7  320.11   78.97
   4  -7   7  367.46   78.10
  -4   7  -7  335.39   56.76
  -4  -7  -7  379.33   57.66
   4  -7   8  117.36   47.04
  -4  -7  -8   64.66   78.67
  -4   7  -8  255.14   70.61
  -4  -7  -8  226.34   72.85
  -4   7  -8  194.38   43.29
  -4  -7  -8  173.41   43.79
   4   7   8  151.02   66.47
   4  -7   8  179.94   65.33
  -4  -7  -9  500.42   95.65
  -4   7  -9  610.18   72.98
  -4  -7  -9  665.06   73.65
   4  -7   9  450.24   73.10
  -4  -7 -10  -14.24   50.42
  -4   7 -10   64.70   28.02
  -4  -7 -10   38.28   28.47
   4  -8 -11   24.56   57.69
   4  -8 -11   63.12   56.55
   4   8 -11   57.39   59.37
   4   8 -11    1.32   51.92
   4  -8 -10 -101.12   74.82
   4  -8 -10  115.87   68.84
   4   8 -10    9.93   64.99
   4  -8  -9  116.45   82.22
   4  -8  -9   80.11   75.13
   4   8  -9   74.05   76.06
  -4  -8   8   67.80   68.87
   4  -8  -8   32.03   82.42
   4  -8  -8   12.07   75.47
   4   8  -8  -11.50   51.95
   4  -8  -8   21.55   67.76
   4   8  -7  769.10  106.39
   4  -8  -7  716.47  115.73
   4  -8  -7  812.78  123.24
  -4  -8   7  830.75  121.16
   4  -8  -7  808.12  113.41
   4  -8  -6   15.02   55.79
  -4  -8   6  -30.25   37.21
   4  -8  -6   40.94   69.70
  -4  -8   6   17.72   64.19
   4  -8  -6  -18.90   42.47
   4   8  -6  -26.27   44.65
   4  -8  -5 1302.48  146.48
   4  -8  -5 1082.63  135.90
  -4  -8   5  967.10  147.72
  -4  -8   5  976.42  136.00
   4  -8  -5 1332.20  141.57
   4  -8  -4  477.84   78.18
  -4  -8   4  467.51   84.26
   4  -8  -4  497.91   65.81
   4   8  -4  530.28   65.95
   4  -8  -4  406.17  102.71
  -4  -8   4  482.22   67.87
   4  -8  -4  531.08   67.79
  -4  -8   3  453.27   78.11
  -4  -8   3  431.86   61.49
  -4  -8   2  577.27   84.96
   4  -8  -2  620.52  100.56
   4  -8  -2  515.73   68.35
   4  -8  -1   70.93   36.50
   4  -8  -1  101.86   39.23
   4   8  -1  115.03   38.43
  -4   8   0   14.53   37.50
  -4  -8   0  -18.43   38.10
   4  -8   0   33.08   41.76
  -4   8  -1   48.05   40.59
  -4  -8  -1   66.80   41.44
   4  -8   1  125.96   48.34
   4  -8   1  118.83   37.97
  -4  -8  -1   77.47   46.06
   4  -8   2   97.80   53.96
  -4  -8  -2   35.73   50.76
   4   8   2   13.66   45.80
   4  -8   2   86.80   44.42
   4  -8   3  946.55  123.63
  -4  -8  -3 1144.96  131.85
   4  -8   3  971.85  132.86
   4  -8   3  986.87  124.38
   4  -8   3  957.74  129.07
   4   8   3 1048.02  130.53
   4   8   4    6.01   50.27
   4  -8   4   -1.49   49.85
  -4  -8  -4   17.92   64.91
   4   8   4   55.77   42.02
   4  -8   4  -18.28   43.89
  -4  -8  -4   28.19  115.20
   4  -8   5  884.48  126.24
  -4   8  -5 1058.46  120.84
  -4  -8  -5 1035.71  120.90
   4   8   5  844.26  127.15
   4   8   5 1102.05  134.69
   4  -8   5 1201.01  135.03
  -4   8  -5  916.43  135.44
  -4  -8  -5  978.93  136.37
  -4  -8  -5  753.74  139.45
   4   8   6   -4.09   59.81
   4  -8   6   48.17   60.15
  -4  -8  -6   25.56   80.25
  -4   8  -6    4.04   66.71
  -4  -8  -6  -34.02   66.66
  -4   8  -6  -39.13   34.91
  -4  -8  -6  -18.31   36.02
   4  -8   6   81.58   47.85
   4  -8   7  394.72   84.25
  -4  -8  -7  365.82  107.09
   4  -8   7  680.89   97.89
   4   8   7  733.12   99.41
  -4  -8  -7  739.82  106.00
  -4   8  -7  748.88  102.24
  -4  -8  -7  555.09   79.23
  -4   8  -7  611.00   79.11
  -4  -8  -8   70.94   80.43
  -4   8  -8   53.20   36.50
  -4  -8  -8   76.54   38.01
   4  -8   8   13.46   44.62
   4   8   8   39.90   60.08
   4  -8   8   47.09   57.45
   4  -8   9  119.53   39.11
  -4   8  -9  155.56   36.04
  -4  -8  -9  125.69   36.63
  -4  -8 -10    4.69   45.49
  -4   8 -10    5.30   25.32
   4  -9 -11   48.89   53.84
   4   9 -11   57.23   51.95
   4  -9 -11  149.50   57.57
   4   9 -11  127.80   55.96
   4   9 -10  116.20   66.41
   4  -9 -10  133.65   70.76
   4  -9 -10  114.32   69.56
   4  -9  -9   53.16   78.50
   4  -9  -9  115.54   75.81
   4   9  -9  111.21   73.29
   4   9  -8  167.54   54.06
   4  -9  -8  135.69   83.45
   4  -9  -8  151.46   77.23
  -4  -9   8  146.11   75.27
   4  -9  -7  -33.55   76.62
   4  -9  -7  100.50   60.55
   4   9  -7   59.53   48.66
  -4  -9   7   85.09   70.46
  -4  -9   7   -8.36   37.99
   4  -9  -6   24.70   70.30
  -4  -9   6  -56.82   38.28
   4  -9  -6    1.39   55.21
   4   9  -6  -15.22   44.35
  -4  -9   6   -8.28   65.16
   4  -9  -5  130.76   62.39
   4  -9  -5  200.48   63.85
   4  -9  -5  164.21   65.51
   4  -9  -5  108.96   39.73
  -4  -9   5   47.35   66.49
  -4  -9   5  129.89   42.39
  -4  -9   4 1047.26  122.15
  -4  -9   4  976.25  119.84
   4  -9  -4 1031.36  128.17
   4  -9  -4  986.45  120.92
  -4  -9   4  899.31  133.44
  -4  -9   3  767.99  110.13
  -4  -9   3  782.23   98.22
  -4  -9   3  796.47   97.25
  -4  -9   2 2580.20  283.92
   4  -9  -2 2100.42  282.63
   4  -9  -2 2512.16  297.41
  -4  -9   2 2712.99  284.29
  -4  -9   2 2521.46  290.47
   4  -9  -1  668.09   77.12
   4   9  -1  696.75   76.65
  -4  -9   1  490.62   75.24
   4  -9  -1  627.95  105.84
   4  -9  -1  503.76   75.24
   4  -9  -1  468.06   77.92
  -4   9   0 2148.12  245.80
  -4  -9   0 2200.79  246.24
   4  -9   0 1878.04  244.50
   4  -9   0 2055.06  243.37
  -4  -9   0 2132.88  244.71
   4  -9   0 2009.73  246.10
  -4  -9  -1  583.86  101.09
  -4  -9  -1  756.14  108.31
  -4   9  -1  850.00   99.03
  -4  -9  -1  944.56  100.22
   4  -9   1  693.18   99.28
   4  -9   1  802.63  104.10
   4  -9   1  721.96   97.08
   4  -9   2 1785.54  199.41
   4   9   2 1795.67  199.00
   4  -9   2 1380.99  196.02
   4  -9   2 1838.03  202.25
  -4  -9  -2 1608.27  198.53
   4  -9   3  399.08   63.05
   4  -9   3  313.65   60.57
   4  -9   3  441.45   67.67
   4   9   3  417.87   66.95
   4  -9   3  479.39   73.59
  -4  -9  -3  291.47   72.87
   4  -9   4   55.07   40.45
  -4  -9  -4   23.85  115.99
  -4  -9  -4   35.86   66.58
   4   9   4   16.60   49.94
   4  -9   4    2.99   48.77
   4   9   4    8.24   40.08
   4  -9   4  -24.30   44.20
   4   9   5  177.27   61.12
   4  -9   5  225.09   60.85
  -4  -9  -5  231.79   39.17
  -4   9  -5  253.21   39.14
  -4   9  -5  182.95   64.27
  -4  -9  -5  102.20   67.04
   4  -9   5  103.32   51.88
  -4  -9  -5   93.39   77.67
  -4  -9  -6  203.15   88.11
  -4  -9  -6  159.68   38.66
  -4   9  -6   89.81   37.17
   4  -9   6   81.23   53.06
  -4   9  -6  173.06   68.86
  -4  -9  -6   91.72   71.05
   4   9   6  161.74   64.17
   4  -9   6  132.09   61.25
  -4  -9  -7   91.62   87.08
  -4   9  -7  165.73   40.66
  -4  -9  -7  140.62   40.87
   4  -9   7   80.61   51.61
   4   9   7  154.05   64.10
   4  -9   7  121.86   61.73
  -4   9  -7  256.72   68.56
  -4  -9  -7  211.43   72.06
   4  -9   8  112.53   49.43
  -4  -9  -8  160.51   80.45
  -4   9  -8  206.44   41.40
  -4  -9  -8  218.08   41.25
  -4  -9  -8   39.42   74.25
   4  -9   9  105.74   38.06
  -4   9  -9   91.95   32.63
  -4  -9  -9  122.14   33.88
  -4  -9  -9   25.52   58.92
  -4   9 -10  130.64   26.96
  -4  -9 -10   90.41   46.78
   4  10 -11   61.43   54.48
   4 -10 -11  137.69   55.66
   4 -10 -11   45.22   50.44
   4 -10 -10  110.67   66.15
   4 -10 -10   33.26   66.79
   4  10 -10   -1.60   60.42
   4  10  -9  -77.68   69.71
   4 -10  -9  -86.79   74.80
   4 -10  -9    6.37   75.06
  -4 -10   8  400.43   86.95
   4 -10  -8  333.23   90.07
   4 -10  -8  383.05   90.40
  -4 -10   7  -33.33   69.75
   4 -10  -7  -71.30   76.26
  -4 -10   7   10.16   39.66
   4  10  -7   54.11   48.93
   4  10  -6 1143.24  141.59
   4 -10  -6 1225.02  152.13
   4 -10  -6 1075.56  152.80
  -4 -10   6 1263.42  156.30
  -4 -10   6 1048.16  140.33
   4 -10  -6 1194.03  146.02
   4 -10  -5   25.66   66.14
  -4 -10   5   22.02   41.40
  -4 -10   5   33.11   33.41
  -4 -10   5   63.61   64.61
   4 -10  -5   38.90   59.21
   4 -10  -5  -24.79   60.33
  -4 -10   4 1116.14  133.30
  -4 -10   4 1252.30  147.93
  -4 -10   4 1045.03  131.45
   4 -10  -3  136.03   87.06
  -4 -10   3  205.79   41.62
  -4 -10   3  160.29   63.82
  -4 -10   3  231.84   38.68
   4 -10  -2  541.36  105.45
   4 -10  -2  641.84   80.61
  -4 -10   2  466.86   77.09
  -4 -10   2  660.36   90.30
  -4 -10   2  597.01   75.40
   4 -10  -1  137.56   32.85
   4 -10  -1  219.36   37.31
   4  10  -1  181.43   36.47
  -4 -10   1   96.88   38.97
   4 -10  -1   68.78   42.00
   4 -10  -1  134.44   36.12
   4 -10  -1  204.73   82.87
  -4 -10   1   66.15   36.76
  -4 -10   0  -17.24   41.97
  -4  10   0   24.51   34.11
  -4 -10   0   45.87   36.10
  -4 -10   0  -17.41   56.17
   4 -10   0   11.76   25.45
   4 -10   0    0.72   34.49
   4 -10   0   41.86   38.95
   4 -10   0  -22.92   41.08
   4  10   0  -12.00   33.67
   4 -10   0  -26.75   33.03
   4 -10   1  102.67   40.24
  -4 -10  -1   93.60   45.37
   4 -10   1   83.20   42.69
   4 -10   1  104.52   48.48
  -4 -10  -1  124.86   58.50
   4 -10   2  856.23  102.45
   4 -10   2  800.25  101.05
  -4 -10  -2  861.41  105.70
   4 -10   2  791.53  108.18
   4  10   2  756.41  102.86
  -4 -10  -2  725.99   97.50
   4 -10   3   41.20   42.82
  -4 -10  -3  -20.23   52.23
   4  10   3   55.24   45.99
   4 -10   3   64.18   45.03
  -4 -10  -4 1277.23  160.65
   4 -10   4 1410.63  152.53
   4  10   4 1346.52  156.98
   4 -10   4 1228.90  156.64
  -4 -10  -4 1331.92  160.68
   4 -10   4 1011.41  151.80
   4  10   4 1316.64  152.81
   4 -10   5   70.34   49.06
  -4  10  -5   32.80   31.60
  -4 -10  -5   49.84   31.03
   4 -10   5   94.33   47.03
   4  10   5  112.33   53.97
   4 -10   5  142.08   55.46
  -4  10  -5   59.03   58.05
  -4 -10  -5   84.42   61.79
  -4 -10  -5   -5.80   67.50
  -4 -10  -5   88.34   71.41
  -4  10  -6  614.05   83.73
  -4 -10  -6  686.57   84.59
  -4  10  -6  768.52  105.25
   4 -10   6  459.80   92.22
  -4 -10  -6  501.35  114.57
  -4 -10  -6  744.71  107.99
   4  10   6  745.96  102.11
   4 -10   6  736.19   99.89
   4  10   7   86.39   59.08
   4 -10   7   72.95   57.89
  -4 -10  -7  -31.73   83.26
  -4 -10  -7  113.04   64.98
   4 -10   7   10.54   50.26
  -4  10  -7   52.82   34.40
  -4 -10  -7   29.14   35.12
  -4 -10  -8  117.04   72.63
   4 -10   8  159.07   53.25
  -4  10  -8  252.85   42.68
  -4 -10  -8  276.70   43.32
  -4 -10  -9   46.43   56.72
   4 -10   9   28.08   35.88
  -4  10  -9   34.53   28.27
  -4 -10 -10   58.89   40.93
   4  11 -11  106.01   47.01
   4 -11 -11   74.43   52.82
   4 -11 -10  148.15   69.92
   4 -11 -10  223.91   65.70
   4  11 -10  199.56   62.69
   4  11  -9   48.80   66.67
   4 -11  -9   20.16   72.74
   4 -11  -9   79.74   73.45
  -4 -11   9   90.99   30.30
   4 -11  -8  112.99   78.25
  -4 -11   8  271.56   79.75
  -4 -11   7   -7.37   42.12
   4 -11  -7  -36.15   72.23
   4  11  -7  -31.82   47.18
  -4 -11   7   80.92   74.28
  -4 -11   6   92.85   46.90
  -4 -11   6  202.05   75.01
   4 -11  -6  125.17   69.95
   4 -11  -6  296.26   77.05
   4  11  -6  169.32   47.48
   4  11  -5  630.58   78.31
  -4 -11   5  552.96   76.54
  -4 -11   5  564.35   97.37
  -4 -11   5  536.11   79.51
   4 -11  -5  584.10   92.64
   4 -11  -5  435.66   95.28
   4 -11  -5  569.34   87.82
   4 -11  -4  177.57   59.84
  -4 -11   4  186.40   41.03
   4 -11  -4  107.53   65.55
  -4 -11   4  206.65   64.56
  -4 -11   4   60.05   36.98
  -4 -11   4  131.71   33.93
  -4 -11   3  873.83  125.80
  -4 -11   3  968.94  113.13
   4 -11  -3  919.84  142.29
  -4 -11   3  864.62  111.90
  -4 -11   2 1545.31  196.68
   4 -11  -2 1924.47  199.16
   4 -11  -2 1779.34  215.70
  -4 -11   2 1542.23  195.80
  -4 -11   1  708.09   84.05
   4 -11  -1  615.96   80.75
  -4 -11   1  575.45   83.58
   4 -11  -1  609.13   79.80
  -4 -11   1  567.30   99.31
   4 -11  -1  718.95   87.31
   4 -11  -1  627.61  112.95
  -4 -11   0 1025.43  136.03
   4 -11   0 1129.10  133.10
  -4  11   0 1163.35  133.76
  -4 -11   0 1060.63  134.33
   4 -11   0 1095.64  131.05
   4 -11   0 1112.42  136.46
  -4 -11   0 1036.40  144.65
   4 -11   0 1271.53  155.40
   4 -11   0 1076.41  133.79
   4  11   0 1058.70  133.51
   4 -11   1  749.23   93.13
   4 -11   1  631.14   83.95
  -4 -11  -1  682.14   88.69
  -4 -11  -1  716.27   92.07
  -4 -11  -1  753.85  101.13
   4 -11   1  703.51   89.47
   4 -11   2  591.14   75.32
   4 -11   2  577.67   78.91
  -4 -11  -2  578.71   75.36
  -4 -11  -2  643.22   85.69
   4 -11   2  499.09   82.06
   4 -11   3  177.82   50.79
   4  11   3  249.34   50.74
   4 -11   3  154.85   47.87
  -4 -11  -3  254.55   60.87
  -4 -11  -3  158.07  117.37
   4 -11   4   -8.70   44.46
   4  11   4   54.66   48.56
   4 -11   4   58.83   45.63
  -4 -11  -4   25.34  120.14
  -4 -11  -4   -2.09   60.16
  -4  11  -4  -11.16   51.22
  -4 -11  -4  -65.81   55.32
   4 -11   4   -8.01   44.46
  -4  11  -5   11.45   56.76
  -4 -11  -5   24.63   59.00
   4 -11   5   45.40   47.94
  -4 -11  -5    2.93   30.76
  -4 -11  -5   89.75   82.94
   4 -11   5   29.42   48.04
   4  11   5   98.83   52.67
   4 -11   5   28.44   50.16
   4 -11   6   76.07   55.49
   4  11   6   42.71   57.30
  -4 -11  -6  163.98   88.31
  -4 -11  -6  122.61   65.02
  -4 -11  -6  -22.42   33.20
  -4  11  -6    2.65   32.01
   4 -11   6    3.62   52.78
  -4 -11  -7  233.91   63.97
  -4  11  -7  140.57   34.84
  -4 -11  -7  121.67   35.97
   4 -11   8  315.54   63.93
  -4  11  -8  463.57   54.83
   4 -11   9   39.97   37.06
  -4 -11  -9   40.16   52.06
  -4  11  -9   68.47   25.45
  -4 -11 -10   52.15   37.20
   4  12 -10   35.42   54.02
   4 -12 -10   -3.53   63.96
   4 -12  -9  161.10   69.94
   4  12  -9  212.68   68.14
  -4 -12   9  165.11   35.55
   4 -12  -8  -26.75   70.77
  -4 -12   8  101.98   69.34
   4  12  -7  414.71   70.42
   4 -12  -7  411.20   92.81
   4 -12  -7  357.60   88.84
  -4 -12   7  484.38   68.71
  -4 -12   7  530.80   95.28
   4 -12  -6  134.05   79.24
   4  12  -6  215.08   49.61
   4 -12  -6  139.82   68.25
   4 -12  -6  222.11   75.12
  -4 -12   6  172.54   50.83
  -4 -12   6  269.21   77.90
   4 -12  -5  675.88  127.49
   4 -12  -5  798.55  124.92
   4  12  -5  965.29  113.30
  -4 -12   5 1089.83  133.73
  -4 -12   5  912.68  112.84
  -4 -12   5  880.53  116.27
   4 -12  -4  284.30   68.39
   4 -12  -4  225.28   73.63
   4 -12  -4  112.46   79.08
  -4 -12   4  250.64   73.73
  -4 -12   4  313.69   50.82
  -4 -12   4  226.40   49.39
  -4 -12   4  255.73   44.06
   4 -12  -3  950.76  161.17
  -4 -12   3 1091.16  132.91
  -4 -12   3 1116.01  135.00
  -4 -12   2  208.26   69.38
  -4 -12   2  233.14   46.17
  -4 -12   2  195.72   48.44
   4 -12  -2  310.03   55.25
   4 -12  -2  244.41   92.66
  -4 -12   1   19.64   37.19
  -4 -12   1   98.66   35.67
  -4 -12   1   52.59   31.67
   4 -12  -1   45.27   31.25
   4 -12  -1   45.17   30.53
  -4 -12   1  118.84   62.49
   4 -12  -1   25.26   81.94
   4 -12  -1   41.96   45.48
  -4 -12   0  137.48   49.97
   4 -12   0  176.22   38.00
  -4 -12   0  155.12   64.31
   4 -12   0  301.51   38.74
   4 -12   0  214.39   83.56
   4 -12   0  152.99   50.68
   4 -12   0  193.02   42.70
  -4 -12   0  255.10   39.95
  -4 -12  -1  277.93   67.44
   4 -12   1  269.40   43.16
  -4 -12  -1  273.04   50.95
   4 -12   1  273.88   51.03
   4 -12   1  323.46   57.43
  -4 -12  -1  328.18   57.52
   4 -12   2  528.83   71.35
   4 -12   2  524.80   74.81
  -4 -12  -2  535.63   72.11
  -4 -12  -2  522.39   80.40
   4 -12   2  563.44   79.36
   4  12   3  938.71  102.37
   4 -12   3  808.10  104.33
  -4 -12  -3  880.71  109.06
   4 -12   3  813.25  102.49
  -4 -12  -3  685.39   94.68
   4 -12   4   56.04   47.74
  -4 -12  -4  -11.50   52.15
  -4 -12  -4   40.65   61.08
   4  12   4  127.31   46.42
   4 -12   4   31.77   42.21
  -4 -12  -5  608.36   88.94
   4 -12   5  414.12   79.17
   4 -12   5  519.38   81.25
   4 -12   5  547.37   82.43
   4 -12   6  241.83   72.96
  -4 -12  -6  666.47   84.00
   4 -12   6  382.44   75.50
  -4 -12  -6  504.89   61.98
  -4 -12  -7  277.07   79.13
   4 -12   7  254.50   61.98
  -4 -12  -7  308.25   46.98
  -4 -12  -8  -17.81   62.23
   4 -12   8   70.34   44.50
  -4 -12  -9   32.52   49.65
   4 -12   9   74.73   35.56
   4  13 -10    0.57   48.31
  -4 -13   9  307.14   43.97
   4  13  -9  204.55   69.01
   4 -13  -9  227.04   70.13
   4 -13  -8   -7.39   73.76
   4 -13  -8   50.18   75.48
   4 -13  -8   44.19   64.06
   4  13  -8    8.26   64.72
   4  13  -7   58.52   42.67
  -4 -13   7   65.80   45.43
   4 -13  -7   73.14   74.13
   4 -13  -7   13.76   66.24
   4 -13  -7   29.19   79.89
  -4 -13   7   96.84   76.66
   4  13  -6   27.65   41.11
   4 -13  -6   44.03   60.22
   4 -13  -6   18.28   71.39
  -4 -13   6   51.58   46.20
   4 -13  -6  -26.66   80.17
   4 -13  -6  111.16   77.59
  -4 -13   6   34.28   74.22
   4  13  -5   18.98   38.95
   4 -13  -5  -18.03   66.77
  -4 -13   5   31.73   39.30
  -4 -13   5   54.06   70.19
   4 -13  -5   12.93   76.33
   4 -13  -5  -66.20   74.18
  -4 -13   5   26.52   46.33
   4 -13  -4   16.71   61.18
  -4 -13   4   96.70   39.36
  -4 -13   4  -20.86   35.57
   4 -13  -4   -7.19   68.33
   4 -13  -4   73.66   73.21
   4 -13  -3  770.39  103.78
   4 -13  -3  652.91   95.21
   4 -13  -3  434.32  121.62
  -4 -13   3  645.04   84.57
  -4 -13   3  576.10   83.04
   4 -13  -2  321.31   57.85
  -4 -13   2  244.08   71.93
  -4 -13   2  263.89   73.91
  -4 -13   2  294.26   53.86
   4 -13  -2  161.44   98.34
  -4 -13   2  286.53   52.32
   4 -13  -1 2049.02  236.14
   4 -13  -1 2044.93  239.00
  -4 -13   1 2016.25  245.82
  -4 -13   1 2013.10  237.41
   4 -13  -1 1947.81  253.87
   4 -13  -1 2019.62  235.30
  -4 -13   1 1830.32  237.58
   4 -13   0  471.04   59.90
   4 -13   0  394.35   69.51
  -4 -13   0  522.87   81.86
  -4 -13   0  461.86   68.36
   4 -13   0  578.94   98.46
   4 -13   0  447.75   62.38
  -4 -13   0  274.03   66.03
   4 -13   1 1440.84  162.41
   4 -13   1 1459.33  159.41
  -4 -13  -1 1259.61  162.10
   4 -13   1 1360.99  165.31
  -4 -13  -1 1392.16  171.45
   4 -13   1 1516.49  181.01
   4 -13   1  765.20  171.27
  -4 -13  -1 1237.19  164.33
   4 -13   2   35.58   42.76
  -4 -13  -2   47.71   52.67
   4 -13   2   10.02   48.24
   4 -13   2   13.10   33.50
  -4 -13  -2   42.26   34.10
   4 -13   2   38.78   72.75
  -4 -13  -2  184.59  116.45
   4 -13   3   76.46   51.14
  -4 -13  -3  117.47   56.60
  -4 -13  -3  129.54   30.97
   4 -13   3   93.64   47.03
  -4 -13  -3  -24.11  117.73
   4 -13   4   62.64   51.67
  -4 -13  -4  -24.00   62.58
   4 -13   5   29.25   51.39
   4 -13   5   11.30   52.52
   4 -13   6   84.64   53.95
   4 -13   6  126.35   52.17
  -4 -13  -7   21.58   66.64
   4 -13   7   66.99   51.13
  -4 -13  -8   25.66   58.81
   4 -13   8   56.59   43.54
  -4 -13  -9  186.78   53.43
   4 -13   9  276.29   45.18
   4  14 -10   23.62   50.83
   4 -14  -9  122.81   68.69
   4  14  -9   84.60   58.08
  -4 -14   9  118.61   31.14
   4  14  -8  357.04   72.64
   4 -14  -8  267.75   70.86
   4 -14  -8  229.39   81.22
   4 -14  -7  264.82   81.95
  -4 -14   7  279.18   56.76
   4 -14  -7  245.15   69.20
  -4 -14   7  442.77   85.41
   4 -14  -6  143.08   74.31
  -4 -14   6  158.82   77.21
  -4 -14   6  192.58   51.33
   4 -14  -6  135.75   81.94
   4 -14  -6  186.84   84.36
   4 -14  -5  559.80   98.74
  -4 -14   5  655.23  108.58
  -4 -14   5  690.97   86.81
  -4 -14   5  595.09   82.38
   4 -14  -5  385.99  104.56
   4 -14  -5  524.72  104.22
  -4 -14   4  855.65   89.62
   4 -14  -4  527.10  108.17
   4 -14  -4  658.54  102.39
  -4 -14   4  613.17   92.78
  -4 -14   4  725.18   95.04
   4 -14  -4  386.60  110.35
   4 -14  -3  222.62   78.44
   4 -14  -3  264.93   66.67
  -4 -14   3  353.04   79.55
   4 -14  -3  351.42  104.77
  -4 -14   3  235.64   54.22
  -4 -14   3  278.37   50.71
   4 -14  -2  378.45   93.15
   4 -14  -2  523.69   67.96
   4 -14  -2  486.94   78.36
  -4 -14   2  534.52   72.64
  -4 -14   2  467.64   73.16
  -4 -14   2  526.91   91.89
  -4 -14   2  460.36   93.14
   4 -14  -2  519.70  113.90
   4 -14  -1  155.34   92.26
  -4 -14   1  185.24   46.43
  -4 -14   1  119.87   44.51
   4 -14  -1  157.17   35.01
   4 -14  -1  105.16   35.27
  -4 -14   1  225.35   67.10
   4 -14  -1   69.10   51.59
  -4 -14   1  130.41   44.88
   4 -14  -1  111.20   72.28
   4 -14  -1  114.14   91.62
  -4 -14   0   15.62   44.14
  -4 -14   0  -37.12   45.62
   4 -14   0   21.15   35.03
  -4 -14   0   55.03   35.96
   4 -14   0   -7.63   51.00
  -4 -14   0   -5.22   59.22
   4 -14   0   25.34   30.26
  -4 -14   0    6.90   44.40
   4 -14   0   -5.87   82.47
   4 -14   0   31.25   71.18
   4 -14   1  400.76   85.91
  -4 -14  -1  234.75  118.79
   4 -14   1  328.84   50.07
  -4 -14  -1  335.30   59.13
   4 -14   1  229.38   65.69
  -4 -14  -1  393.65   73.59
   4 -14   1  476.96   91.85
   4 -14   1  367.94   57.68
  -4 -14  -1  335.17   62.68
   4 -14   2  378.92   61.53
  -4 -14  -2  496.76   66.54
   4 -14   2  373.27   68.98
  -4 -14  -2  360.16   57.46
   4 -14   2  332.30   50.58
   4 -14   2  360.74   87.85
  -4 -14  -2  268.88  121.38
  -4 -14  -3 1063.90  129.95
   4 -14   3 1091.70  126.70
   4 -14   3  899.40  130.11
  -4 -14  -3 1018.90  120.56
   4 -14   3 1000.85  122.66
   4 -14   4  393.49   71.86
   4 -14   5  288.67   64.36
   4 -14   5  232.52   62.93
   4 -14   6  283.02   64.13
   4 -14   6  289.90   65.57
  -4 -14  -6  397.88   78.14
   4 -14   7  155.36   53.70
  -4 -14  -7  116.35   66.24
   4 -14   8  120.94   45.35
  -4 -14  -8  148.35   57.07
   4 -14   9   72.56   34.62
  -4 -14  -9   72.89   42.35
   4 -15 -10   93.55   56.02
  -4 -15   9   14.12   26.89
   4 -15  -9   91.75   65.18
   4  15  -9   41.19   49.07
   4 -15  -8  210.33   77.64
   4  15  -8  259.84   65.87
  -4 -15   8  246.74   51.54
  -4 -15   7   38.63   71.61
  -4 -15   7   94.54   47.11
   4 -15  -7  185.47   76.36
   4 -15  -7   75.58   76.14
   4 -15  -6   83.89   79.32
   4 -15  -6   -1.76   75.39
  -4 -15   6    7.71   72.03
  -4 -15   6  -31.11   49.57
   4 -15  -6   75.72   80.84
   4 -15  -5  -95.00   71.23
   4 -15  -5   54.00   78.60
  -4 -15   5  -21.22   43.53
  -4 -15   5    0.81   48.38
   4 -15  -5   10.55   77.02
  -4 -15   4  155.07   45.66
   4 -15  -4  180.83   79.91
   4 -15  -4  244.01   67.54
  -4 -15   4  248.12   53.06
  -4 -15   4  259.43   56.23
   4 -15  -4  173.23   79.37
   4 -15  -3   63.50   74.29
   4 -15  -3   67.75   58.90
  -4 -15   3  -31.70   65.23
  -4 -15   3   34.61   66.45
  -4 -15   3   -0.69   45.58
  -4 -15   3   35.25   39.86
   4 -15  -2  496.80   98.45
  -4 -15   2  600.69   79.30
   4 -15  -2  550.10   86.01
   4 -15  -2  440.56  117.37
  -4 -15   2  493.34   94.63
  -4 -15   2  563.27   77.38
   4 -15  -2  532.59   73.34
   4 -15  -1   25.20   72.36
   4 -15  -1  -28.86   49.43
  -4 -15   1    3.74   42.68
   4 -15  -1  -22.36   92.93
  -4 -15   1   11.24   61.39
   4 -15  -1    9.85   33.21
  -4 -15   1   -1.78   48.64
  -4 -15   1   63.83   42.45
  -4 -15   1   18.96   42.52
   4 -15   0 1259.17  140.43
  -4 -15   0 1110.97  143.94
   4 -15   0  739.06  153.87
  -4 -15   0 1410.91  173.01
  -4 -15   0  946.09  140.21
   4 -15   0 1090.04  146.88
  -4 -15   0 1369.71  154.31
  -4 -15   0 1209.49  143.73
   4 -15   0 1084.55  164.52
   4 -15   0 1247.33  139.01
  -4 -15   0 1187.82  143.33
  -4 -15  -1   16.87   39.30
  -4 -15  -1  -47.76   48.42
   4 -15   1   47.13   40.38
  -4 -15  -1  -24.77   56.90
   4 -15   1   39.93   28.88
  -4 -15  -1  -62.19   48.83
   4 -15   1  108.58   78.98
  -4 -15  -1   14.59  106.83
   4 -15   1   -3.52   75.19
   4 -15   1  -15.96   55.71
  -4 -15  -2  128.17  124.30
   4 -15   2  323.93   72.26
  -4 -15  -2  288.06   71.75
   4 -15   2  414.77   89.10
   4 -15   2  404.20   65.11
   4 -15   2  409.05   54.02
  -4 -15  -2  423.21   59.39
  -4 -15  -3   39.24   59.26
   4 -15   3   14.98   55.34
  -4 -15  -3   40.52  121.82
   4 -15   3   67.14   48.01
  -4 -15  -3   72.92   31.53
   4 -15   4   64.38   52.03
   4 -15   4   71.69   55.93
   4 -15   5  141.90   58.40
  -4 -15  -6   77.81   66.11
   4 -15   6   77.90   54.50
   4 -15   6   78.73   50.30
  -4 -15  -7   40.22   60.01
   4 -15   7    2.05   48.71
  -4 -15  -8  187.44   53.06
   4 -15   8   81.76   43.72
  -4 -15  -9  -21.39   38.33
   4 -15   9  -16.51   30.18
   4 -16  -9   25.61   62.87
  -4 -16   9   89.68   27.99
   4 -16  -8  220.49   74.80
  -4 -16   8  186.65   46.41
   4  16  -8  213.24   59.64
   4 -16  -7  103.60   73.61
  -4 -16   7  125.65   52.28
   4 -16  -6  389.74  111.55
  -4 -16   6  843.18   97.87
   4 -16  -6  512.66  116.86
   4 -16  -6  852.30  112.03
   4 -16  -5  193.84   84.76
   4 -16  -5  351.79   77.56
  -4 -16   5  321.18   57.00
  -4 -16   5  285.89   63.07
   4 -16  -5  112.28   86.55
   4 -16  -4  516.16  117.20
  -4 -16   4  749.91  104.17
  -4 -16   4  901.43  121.20
  -4 -16   4  956.92  120.04
  -4 -16   4  699.72  101.66
  -4 -16   4  811.28   97.32
   4 -16  -4  349.14  116.82
   4 -16  -4  823.76  111.16
   4 -16  -3  166.41   77.16
  -4 -16   3   15.62   68.73
  -4 -16   3   20.38   70.50
  -4 -16   3  -47.49   47.97
  -4 -16   3   71.67   49.49
  -4 -16   3   -6.01   41.04
   4 -16  -3  177.17   61.27
  -4 -16   2   61.90   43.87
   4 -16  -2   12.02   75.54
  -4 -16   2   31.64   65.26
   4 -16  -2  -14.56   55.14
  -4 -16   2   57.02   50.51
   4 -16  -2    7.62   97.02
  -4 -16   2   72.75   47.09
   4 -16  -1   82.73   75.97
  -4 -16   1   16.56  105.54
  -4 -16   1   13.80   62.24
   4 -16  -1   30.98   32.94
  -4 -16   1    5.68   47.62
  -4 -16   1   12.71   46.76
   4 -16  -1    1.94   55.66
   4 -16  -1   14.16   93.66
  -4 -16   1   81.46   46.12
  -4 -16   1   87.79   43.79
  -4 -16   0  -28.76   50.90
  -4 -16   0   48.09   47.05
   4 -16   0   42.92   36.43
  -4 -16   0    7.61   61.91
   4 -16   0   12.90   31.82
  -4 -16   0   20.41   46.08
   4 -16   0   32.36   55.66
  -4 -16   0    9.39   39.05
  -4 -16   0  -13.77   45.41
   4 -16   0   23.59   78.63
  -4 -16   0   32.28  107.11
   4 -16   0    2.20   88.31
   4 -16   1  107.25  101.20
  -4 -16  -1  -17.59   52.32
  -4 -16  -1  -94.98   47.72
   4 -16   1  -35.59   42.15
  -4 -16  -1   62.60   56.75
   4 -16   1  100.07   31.81
  -4 -16  -1   64.55   44.20
   4 -16   1   20.28   79.15
   4 -16   1  -33.16   57.48
  -4 -16  -1   27.31  107.37
   4 -16   2  700.57  107.97
   4 -16   2  823.45   94.82
  -4 -16  -2  784.69   98.94
   4 -16   2  839.15  101.56
   4 -16   2  551.86  139.73
  -4 -16  -2  686.79  108.34
  -4 -16  -3   81.87   39.05
   4 -16   3  238.57   61.44
   4 -16   3  250.94   55.26
  -4 -16  -3  111.09  127.89
   4 -16   4 1302.71  154.30
   4 -16   4 1118.09  156.81
   4 -16   5  168.13   58.28
  -4 -16  -6  274.02   70.74
   4 -16   6  215.32   60.87
   4 -16   6  244.94   58.47
  -4 -16  -7  113.87   54.03
   4 -16   7   85.16   47.90
  -4 -16  -7    2.75   41.67
   4 -16   8   99.80   40.06
  -4 -16  -8  -26.50   46.75
   4 -16   9   42.73   28.18
  -4 -16  -9   -0.46   33.23
  -4 -17   9   90.56   27.52
   4 -17  -9   64.93   59.32
  -4 -17   8   48.52   33.29
   4 -17  -8   91.64   66.65
  -4 -17   8   65.42   36.77
   4 -17  -7  262.62   73.89
  -4 -17   7  107.13   50.16
   4 -17  -6   88.34   82.67
  -4 -17   6  -42.53   52.02
   4 -17  -6  116.61   73.27
  -4 -17   6  -19.72   48.90
   4 -17  -6   67.65   70.50
   4 -17  -5   91.59   83.58
   4 -17  -5  131.85   70.25
   4 -17  -5  158.38   78.41
  -4 -17   5  153.92   75.60
  -4 -17   5   25.20   48.21
  -4 -17   5   80.37   51.37
   4 -17  -4   15.88   79.53
   4 -17  -4   20.71   79.11
   4 -17  -4   36.43   63.28
  -4 -17   4   81.41   75.72
  -4 -17   4   20.00   73.89
  -4 -17   4  -29.34   49.80
  -4 -17   4   16.70   48.23
  -4 -17   3  336.37   61.89
  -4 -17   3  332.73   57.82
   4 -17  -3  217.23   85.30
  -4 -17   3  319.79   66.74
  -4 -17   3  294.76   82.31
  -4 -17   3  378.61   82.26
  -4 -17   3  307.37   64.34
  -4 -17   3  280.41   65.36
   4 -17  -3  237.31   70.10
   4 -17  -2  205.15   83.38
  -4 -17   2  305.84   74.59
   4 -17  -2  232.96   64.56
  -4 -17   2  172.01   62.32
  -4 -17   2  270.21   58.70
  -4 -17   2  293.52   56.10
  -4 -17   1  494.92  103.88
   4 -17  -1  520.68   85.02
  -4 -17   1  412.80   94.38
  -4 -17   1  374.93   90.57
   4 -17  -1  734.90   99.49
   4 -17  -1  528.58  126.55
  -4 -17   1  551.60   92.54
   4 -17   0  482.95   65.43
  -4 -17   0  426.52   74.45
  -4 -17   0  435.74  122.76
   4 -17   0  146.57   95.16
  -4 -17   0  584.84   85.68
   4 -17   0  498.66   64.89
  -4 -17   0  410.73   72.54
   4 -17   0  436.03   79.90
  -4 -17   0  377.91   68.23
  -4 -17   0  477.79   75.12
   4 -17   0  383.84  103.41
  -4 -17   0  466.71   72.87
  -4 -17  -1  769.18   92.21
  -4 -17  -1  572.18   91.78
   4 -17   1  683.82   86.00
   4 -17   1  482.90  130.98
  -4 -17  -1  552.82   98.12
   4 -17   1  620.82   81.08
  -4 -17  -1  651.94   88.89
  -4 -17  -1  662.26   88.30
   4 -17   1  528.28   97.57
   4 -17   1  543.68  114.75
  -4 -17  -1  432.48  136.23
  -4 -17  -2   42.12  115.54
   4 -17   2   19.72   46.40
  -4 -17  -2  -11.44   53.83
   4 -17   2  198.74  110.79
   4 -17   2  -45.75   59.43
   4 -17   2   33.85   29.37
  -4 -17  -2   30.31   39.99
   4 -17   3  152.28  121.14
   4 -17   3  325.68   59.52
  -4 -17  -3  129.77   63.43
  -4 -17  -3  268.08   46.57
   4 -17   3  201.59   67.44
   4 -17   4  198.55   59.88
   4 -17   4   92.52   52.77
   4 -17   5    1.02   53.92
  -4 -17  -5   61.42   60.01
   4 -17   5    4.50   53.00
  -4 -17  -5  -69.26   53.46
  -4 -17  -6  -86.89   47.70
   4 -17   6   93.62   48.81
  -4 -17  -6   59.17   58.53
  -4 -17  -7   24.98   38.32
   4 -17   7    0.62   44.55
  -4 -17  -7   -9.76   53.07
   4 -17   8   69.58   36.72
  -4 -17  -8   39.20   42.23
  -4 -18   9  236.22   34.29
   4 -18  -9   87.20   58.38
  -4 -18   8   18.00   30.70
  -4 -18   8  -27.65   32.46
   4 -18  -8   15.38   60.63
  -4 -18   7  485.19   74.26
   4 -18  -7  480.70   89.20
   4 -18  -6  135.39   69.03
  -4 -18   6   97.27   51.50
  -4 -18   6  103.81   54.68
   4 -18  -5  281.12  104.44
  -4 -18   5  532.92   85.91
   4 -18  -5  346.76   97.27
   4 -18  -5  398.39   91.61
  -4 -18   5  716.57  105.47
  -4 -18   5  785.67  103.93
  -4 -18   5  568.04   82.27
  -4 -18   5  552.18   80.06
   4 -18  -4   63.81   77.08
  -4 -18   4   56.78   57.43
  -4 -18   4   -3.52   55.60
  -4 -18   4   75.80   76.15
  -4 -18   4   42.97   70.94
  -4 -18   4  -33.55   48.99
   4 -18  -4   20.19   62.54
   4 -18  -3  354.55   91.60
  -4 -18   3  321.08   76.81
  -4 -18   3  418.86   87.81
  -4 -18   3  381.24   72.75
  -4 -18   3  444.72   67.70
  -4 -18   3  448.33   79.36
   4 -18  -2  -59.22   79.12
  -4 -18   2  133.25   55.31
  -4 -18   2   33.35   66.37
  -4 -18   2   31.30   46.16
  -4 -18   2  -47.02   55.79
   4 -18  -2   73.58   59.22
   4 -18  -1  -12.35   79.69
  -4 -18   1   31.12   56.16
  -4 -18   1   32.25   48.70
   4 -18  -1   24.75   58.09
  -4 -18   1   44.73   63.62
   4 -18  -1   21.52   37.18
  -4 -18   1   54.55   50.81
  -4 -18   1  -25.09   49.97
  -4 -18   0   15.61   47.75
  -4 -18   0   65.58   51.17
  -4 -18   0   60.97   47.36
   4 -18   0   17.80   35.77
  -4 -18   0  -80.26   49.36
   4 -18   0   -9.86   60.68
  -4 -18   0    7.40   42.26
  -4 -18   0  -25.80   60.06
   4 -18   0   40.07   33.70
   4 -18   0  -32.45  107.94
   4 -18   0   54.04   89.74
   4 -18   1  573.61   71.94
  -4 -18  -1  539.69   78.22
   4 -18   1  534.45   89.22
  -4 -18  -1  448.93   79.01
   4 -18   1  340.95  126.81
  -4 -18  -1  561.76   81.20
   4 -18   1  508.60   76.41
  -4 -18  -2  148.18  119.85
   4 -18   2   59.13   47.60
  -4 -18  -2   95.44   57.30
   4 -18   2   81.66  114.82
   4 -18   2   80.27   33.15
  -4 -18  -2  100.97   52.39
   4 -18   2   50.89   62.58
  -4 -18  -2  173.60   42.43
  -4 -18  -3  219.32   65.87
   4 -18   3  317.60  122.67
  -4 -18  -3  273.84   60.70
   4 -18   3  225.56   69.35
   4 -18   3  342.63   61.74
  -4 -18  -3  322.57   49.66
   4 -18   4  100.97  118.49
   4 -18   4   79.27   52.09
  -4 -18  -4   71.82   44.40
   4 -18   4   51.55   58.62
  -4 -18  -4    6.52   55.76
  -4 -18  -5  351.73   74.72
  -4 -18  -5  388.34   60.97
   4 -18   5  411.79   72.86
  -4 -18  -5  265.46   70.06
   4 -18   5  531.62   71.26
  -4 -18  -6   28.96   53.62
   4 -18   6   89.19   47.64
  -4 -18  -6  -17.35   44.75
   4 -18   7  306.97   52.68
  -4 -18  -7  217.27   57.11
   4 -18   8  -19.87   32.00
   4 -18   8   22.30   74.76
  -4 -18  -8  -61.85   36.72
  -4 -19   9   94.78   23.09
  -4 -19   9   73.92   40.69
  -4 -19   8   25.25   29.13
  -4 -19   8   92.06   52.51
  -4 -19   7   19.56   41.38
   4 -19  -7  -26.75   63.42
  -4 -19   6   42.42   49.16
   4 -19  -6   22.04   63.53
  -4 -19   6   24.00   50.79
  -4 -19   5   31.76   53.60
  -4 -19   5   64.24   77.36
  -4 -19   5   56.15   71.97
  -4 -19   5   28.21   47.56
   4 -19  -5    4.12   84.51
   4 -19  -5   31.23   62.80
  -4 -19   5   77.59   54.49
  -4 -19   4  -20.46   57.06
   4 -19  -4   31.65   73.88
  -4 -19   4   39.90   54.28
  -4 -19   4   87.73   73.54
  -4 -19   4  -36.85   53.08
  -4 -19   4   76.28   64.79
   4 -19  -4   41.93   60.47
  -4 -19   3  121.29   48.43
   4 -19  -3   89.56   77.95
  -4 -19   3  129.13   71.20
  -4 -19   3   67.80   57.26
  -4 -19   3  149.15   63.56
  -4 -19   3   71.92   62.77
   4 -19  -2  218.41   84.87
  -4 -19   2  178.35   58.16
  -4 -19   2  105.93   60.31
  -4 -19   2  103.89   60.92
  -4 -19   2  225.78   52.22
  -4 -19   2  201.33   71.26
   4 -19  -1  391.01  108.04
   4 -19  -1  702.11   84.44
  -4 -19   1  574.50   90.64
  -4 -19   1  700.64  101.77
  -4 -19   1  536.63   92.77
  -4 -19   1  658.89   89.85
  -4 -19   1  698.25   89.79
  -4 -19   1  492.08   88.56
   4 -19  -1  688.72   98.20
  -4 -19   0  273.69   61.28
  -4 -19   0  337.79   62.03
  -4 -19   0  293.80   70.97
   4 -19   0  319.59   50.84
  -4 -19   0  301.24   63.66
   4 -19   0  127.86  117.69
   4 -19   0  318.59   73.10
  -4 -19   0  207.68   55.12
   4 -19   1  292.80   69.79
   4 -19   1  226.20   47.71
  -4 -19  -1  168.69   54.45
   4 -19   1  158.48   42.48
  -4 -19  -1  177.70   61.40
   4 -19   1   83.37  120.30
  -4 -19  -1  194.39   53.40
   4 -19   2   70.90   65.88
   4 -19   2  149.96   49.55
  -4 -19  -2  114.13   52.19
   4 -19   2  132.96   34.62
   4 -19   2   72.56  116.78
  -4 -19  -2  164.27   43.71
  -4 -19  -2  162.42   58.76
   4 -19   3   51.43   62.40
  -4 -19  -3  121.60   58.04
  -4 -19  -3  107.31   48.86
   4 -19   3  -39.16  117.61
   4 -19   3  134.22   51.35
  -4 -19  -3  174.46   38.25
  -4 -19  -4   61.05   49.49
  -4 -19  -4   40.84   61.42
  -4 -19  -4   70.44   41.78
   4 -19   4  121.80  115.66
   4 -19   4   50.06   51.63
   4 -19   4  112.97   60.44
  -4 -19  -5   11.57   48.39
  -4 -19  -5  -56.42   56.30
   4 -19   5 -116.75  109.25
   4 -19   5  -49.77   49.71
   4 -19   5    9.73   51.20
  -4 -19  -6  -70.12   52.39
   4 -19   6   83.94  100.17
   4 -19   6   39.98   45.83
  -4 -19  -6   -6.79   40.49
   4 -19   7  103.14   87.93
  -4 -19  -7   58.00   43.57
   4 -19   8   10.22   66.93
  -4 -19  -8   72.86   32.17
   4 -19   8   66.37   30.25
  -4 -20   8  119.23   59.11
  -4 -20   8  401.20   47.19
  -4 -20   7  -24.83   32.81
  -4 -20   7   17.95   37.09
  -4 -20   7   36.39   56.37
  -4 -20   6  367.96   66.16
  -4 -20   6  394.85   66.23
  -4 -20   6  358.43   79.15
  -4 -20   5   -0.85   50.16
  -4 -20   5   20.43   65.81
  -4 -20   5   67.36   52.78
  -4 -20   4  400.31   73.03
  -4 -20   4  326.76   70.84
  -4 -20   4  452.60   76.11
  -4 -20   4  238.11   79.36
  -4 -20   3  -19.75   45.20
   4 -20  -3   57.91   75.71
  -4 -20   3  -23.29   65.13
  -4 -20   3  -12.06   54.07
  -4 -20   3  -26.77   59.22
  -4 -20   3   30.71   60.61
   4 -20  -2  188.17   85.26
  -4 -20   2  292.16   63.35
  -4 -20   2  294.29   75.92
  -4 -20   2  251.64   67.52
  -4 -20   2  219.89   65.75
  -4 -20   2  343.73   60.39
  -4 -20   1  129.14   54.18
  -4 -20   1   92.79   57.86
  -4 -20   1   18.09   53.96
  -4 -20   1  136.22   58.90
  -4 -20   1   50.83   49.89
  -4 -20   1   54.42   62.24
   4 -20  -1  139.49   38.80
   4 -20  -1   37.76   62.34
  -4 -20   1   80.18   50.49
  -4 -20   0   78.08   51.85
  -4 -20   0   86.78   59.69
   4 -20   0   43.34   37.00
  -4 -20   0   -5.66   48.12
  -4 -20   0   51.89   57.54
  -4 -20   0   -0.88   50.47
  -4 -20   0  -25.69   41.83
   4 -20   0    1.16   61.93
   4 -20   1   29.33   63.68
   4 -20   1  124.89   41.55
   4 -20   1   16.11   34.53
  -4 -20  -1   81.51   55.23
  -4 -20  -1   48.07   51.36
   4 -20   1   73.94  118.84
  -4 -20  -1   99.30   47.20
   4 -20   2    9.39   64.58
   4 -20   2  147.27   47.56
   4 -20   2  136.05   35.18
  -4 -20  -2  172.92   59.87
   4 -20   2   95.81  115.12
  -4 -20  -2  142.06   42.70
  -4 -20  -2   97.80   48.97
   4 -20   3  134.93   62.43
   4 -20   3   58.70   47.53
  -4 -20  -3   42.36   45.21
  -4 -20  -3   62.37   54.20
   4 -20   3   92.53  115.86
  -4 -20  -3   34.32   34.88
  -4 -20  -4  473.63   76.31
  -4 -20  -4  396.12   67.12
   4 -20   4  221.47  122.88
   4 -20   4  286.66   77.82
  -4 -20  -4  444.42   64.48
  -4 -20  -4  387.27   73.18
   4 -20   4  585.28   71.77
  -4 -20  -5   36.07   46.52
  -4 -20  -5  -33.21   51.60
   4 -20   5  120.38  106.15
   4 -20   5    9.83   47.23
   4 -20   5  -53.43   51.46
  -4 -20  -6  523.78   71.33
   4 -20   6  321.17   67.54
   4 -20   6  490.19   68.26
  -4 -20  -6  479.26   65.74
   4 -20   7  -58.68   80.48
  -4 -20  -7   87.94   38.79
  -4 -21   8  198.55   31.29
  -4 -21   8   88.52   44.65
  -4 -21   7  -21.16   29.88
  -4 -21   7   24.99   49.97
  -4 -21   7   -0.56   32.41
  -4 -21   6   12.61   58.25
  -4 -21   6    2.40   44.09
  -4 -21   5   23.64   47.71
  -4 -21   5    9.61   49.89
  -4 -21   5   -1.13   60.81
  -4 -21   4  306.64   64.84
  -4 -21   4  257.30   63.40
  -4 -21   4  296.48   72.89
  -4 -21   4  383.21   67.76
   4 -21  -3 -113.91   82.39
  -4 -21   3  -43.25   45.68
   4 -21  -3  122.86   72.32
  -4 -21   3  -11.14   51.18
  -4 -21   3   -3.25   57.93
  -4 -21   3   69.90   63.36
  -4 -21   3  -38.38   56.59
  -4 -21   2  469.29   83.56
  -4 -21   2  380.52   82.95
  -4 -21   2  493.22   81.58
  -4 -21   2  589.51   80.17
  -4 -21   1  152.61   49.98
  -4 -21   1  130.30   53.45
  -4 -21   1   92.39   59.96
   4 -21  -1   46.09   61.36
  -4 -21   1   98.86   49.77
  -4 -21   1  133.59   57.97
  -4 -21   1  -13.94   53.13
  -4 -21   0  496.60   91.35
  -4 -21   0  633.54   96.37
  -4 -21   0  682.54   93.37
  -4 -21   0  568.42   88.02
   4 -21   0  638.82  101.22
   4 -21   0  718.71   86.78
  -4 -21   0  735.37   94.42
  -4 -21   0  727.64   93.30
  -4 -21  -1   36.48   49.33
   4 -21   1    9.80  117.62
   4 -21   1   61.20   38.41
  -4 -21  -1  139.89   56.20
   4 -21   1   58.01   35.66
   4 -21   1  -37.57   63.68
  -4 -21  -1    1.74   45.78
  -4 -21  -1    8.94   47.05
   4 -21   2  219.73  126.67
  -4 -21  -2  416.65   76.32
   4 -21   2  464.73   61.96
  -4 -21  -2  494.76   67.33
   4 -21   2  385.90   82.74
  -4 -21  -2  451.78   70.50
  -4 -21  -2  360.07   66.96
   4 -21   2  553.85   68.95
  -4 -21  -2  422.01   77.80
  -4 -21  -3  150.15   51.66
  -4 -21  -3  188.31   54.57
   4 -21   3  128.97   47.43
  -4 -21  -3  127.34   50.08
  -4 -21  -3  122.33   44.75
   4 -21   3  108.85   61.59
  -4 -21  -3   65.25   35.17
   4 -21   4   82.64   46.59
  -4 -21  -4   89.73   41.65
   4 -21   4  -30.41   56.25
   4 -21   4   31.45  107.45
  -4 -21  -4  111.43   51.11
  -4 -21  -4   78.71   50.77
  -4 -21  -5   49.29   48.75
   4 -21   5   40.06   44.13
  -4 -21  -5  120.41   42.43
   4 -21   5   14.83  100.44
   4 -21   5   19.54   49.26
   4 -21   6  172.24   41.55
  -4 -21  -6  136.51   43.84
   4 -21   6  -18.44   89.49
   4 -21   6   20.53   40.06
   4 -21   7   46.27   31.81
  -4 -21  -7   51.66   31.68
   4 -21   7  -27.26   71.74
  -4 -22   7  238.65   42.53
  -4 -22   7  315.69   42.47
  -4 -22   7  181.99   55.46
  -4 -22   6   18.63   39.22
  -4 -22   6   46.41   52.39
  -4 -22   5  416.77   67.51
  -4 -22   5  506.82   68.30
  -4 -22   4   88.69   58.73
  -4 -22   4   62.85   51.12
  -4 -22   4   15.05   49.94
  -4 -22   3   33.65   54.56
  -4 -22   3   27.18   52.92
  -4 -22   3   54.08   56.31
  -4 -22   3   62.48   50.16
   4 -22  -3  -61.41   81.78
  -4 -22   2   92.09   54.42
  -4 -22   2  -29.13   52.79
  -4 -22   2  -27.42   47.55
  -4 -22   2  -19.88   51.73
  -4 -22   1   12.15   49.55
   4 -22  -1   37.70   60.29
  -4 -22   1   -4.18   45.65
  -4 -22   1  -34.14   50.05
  -4 -22   1   21.42   50.96
  -4 -22   0   77.62   48.50
  -4 -22   0   54.65   55.71
  -4 -22   0  -29.06   49.02
   4 -22   0  -46.08   61.43
  -4 -22   0   29.15   48.77
  -4 -22   0   53.90   50.47
  -4 -22  -1   39.90   55.87
  -4 -22  -1   30.78   46.28
   4 -22   1   35.47   63.23
  -4 -22  -1   85.34   44.18
  -4 -22  -1   63.37   44.54
  -4 -22  -2    2.31   36.91
  -4 -22  -2   15.55   53.42
   4 -22   2   40.80   40.28
  -4 -22  -2   17.29   52.37
  -4 -22  -2  123.16   44.56
   4 -22   2  -67.46   61.97
  -4 -22  -2   77.74   38.90
   4 -22   2  140.12  112.46
  -4 -22  -3  277.38   56.32
  -4 -22  -3  239.12   57.63
   4 -22   3  227.23   50.39
  -4 -22  -3  154.21   51.87
  -4 -22  -3  234.64   40.85
   4 -22   3  162.35   62.94
  -4 -22  -3  197.86   46.70
   4 -22   4   66.12   43.78
  -4 -22  -4   75.99   48.23
  -4 -22  -4  157.78   49.12
   4 -22   4    6.38  104.37
   4 -22   4   98.78   54.94
   4 -22   5  261.64   50.25
  -4 -22  -5  285.66   48.81
  -4 -22  -5  269.26   52.94
   4 -22   5  175.08   54.37
   4 -22   6   30.12   35.90
  -4 -22  -6   66.38   36.53
   4 -22   6   12.78   81.25
   4 -22   6   48.18   34.18
  -4 -23   7   70.11   25.05
  -4 -23   7   37.90   40.05
  -4 -23   6   -7.93   46.29
  -4 -23   6   17.30   33.07
  -4 -23   5   97.06   54.32
  -4 -23   5   87.75   43.38
  -4 -23   4   39.00   52.90
  -4 -23   4  -17.93   47.75
   4 -23  -4   48.46   75.81
  -4 -23   3  499.30   81.80
  -4 -23   3  515.88   79.67
  -4 -23   3  444.31   82.90
   4 -23  -3  301.15  101.98
  -4 -23   2  -71.70   52.40
  -4 -23   2   16.61   47.85
  -4 -23   2  -28.01   46.16
  -4 -23   2   52.93   48.18
   4 -23  -2  -64.45   82.45
  -4 -23   1  484.14   80.52
  -4 -23   1  412.35   76.35
  -4 -23   1  625.98   80.74
  -4 -23   1  638.67   82.82
  -4 -23   0   92.87   54.84
  -4 -23   0   51.46   45.80
   4 -23   0   54.36   58.00
  -4 -23   0   14.23   43.31
  -4 -23   0   58.14   50.76
  -4 -23  -1  571.38   84.27
  -4 -23  -1  477.05   76.53
   4 -23   1  472.99   88.28
  -4 -23  -1  664.19   77.82
  -4 -23  -1  498.76   77.75
  -4 -23  -2   90.91   49.38
  -4 -23  -2  -37.45   40.10
  -4 -23  -2   68.68   49.33
   4 -23   2  109.17   58.93
  -4 -23  -2   53.78   36.27
   4 -23   3  162.92   59.51
   4 -23   3  151.80   44.26
  -4 -23  -3  242.77   35.71
  -4 -23  -3   50.79   45.23
  -4 -23  -3  202.06   50.85
   4 -23   4    4.49   38.96
  -4 -23  -4  108.04   43.07
  -4 -23  -4   32.90   40.53
   4 -23   4 -106.07   98.50
   4 -23   4  -59.23   49.92
   4 -23   5   34.62   36.57
  -4 -23  -5   22.81   38.24
  -4 -23  -5   52.94   34.24
   4 -23   5  -42.76   86.93
   4 -23   5   65.50   41.22
   4 -23   6   -3.27   31.37
   4 -23   6   -6.48   70.64
  -4 -24   6  187.91   36.86
  -4 -24   6  220.71   34.52
  -4 -24   5   39.90   47.87
  -4 -24   5  132.34   40.28
  -4 -24   5  147.05   33.89
  -4 -24   4   13.47   41.05
  -4 -24   4   46.20   48.14
   4 -24  -4   52.98   72.04
  -4 -24   3   36.48   47.50
  -4 -24   3   35.29   46.38
  -4 -24   3   72.40   49.70
  -4 -24   3  174.76   47.95
   4 -24  -3  113.54   76.55
  -4 -24   2  -58.83   44.41
  -4 -24   2    2.26   47.56
   4 -24  -2  -30.38   78.35
  -4 -24   2   18.22   50.43
  -4 -24   1   29.87   44.47
  -4 -24   1  -27.91   44.50
  -4 -24   1   16.42   45.95
  -4 -24   0   27.40   41.85
  -4 -24   0  -13.12   50.72
  -4 -24   0   35.35   45.17
   4 -24   0   50.39   56.56
  -4 -24  -1   32.33   49.95
   4 -24   1    6.14   54.11
  -4 -24  -1    1.46   39.33
  -4 -24  -2  -25.20   44.85
  -4 -24  -2   65.63   43.36
   4 -24   2    0.97   52.92
  -4 -24  -2  108.09   34.11
  -4 -24  -3    2.39   37.95
  -4 -24  -3   59.66   41.71
   4 -24   3   49.95   49.94
  -4 -24  -4  174.35   41.16
   4 -24   4  144.75   47.96
   4 -24   5   78.65   37.26
   4 -24   5  122.22   33.31
  -4 -25   5   10.45   39.18
  -4 -25   5   78.78   31.66
  -4 -25   5   49.87   27.66
  -4 -25   4   92.43   31.38
  -4 -25   4  124.85   38.92
  -4 -25   4   45.05   43.24
   4 -25  -4  110.97   69.78
  -4 -25   3    9.75   29.00
  -4 -25   3    0.67   41.78
  -4 -25   3   27.33   39.22
   4 -25  -3   48.06   71.60
  -4 -25   2  393.26   60.26
   4 -25  -2  258.05   83.92
  -4 -25   2  321.90   62.53
   4 -25  -1    7.08   74.78
  -4 -25   1  -19.95   41.60
  -4 -25   1  -29.79   41.35
  -4 -25   1  -11.72   40.02
  -4 -25   0  447.16   75.67
  -4 -25   0  404.78   81.20
   4 -25   1   62.28   51.56
  -4 -25  -1    0.68   41.61
  -4 -25  -1  -36.97   36.56
  -4 -25  -1    8.98   45.43
  -4 -25  -2  188.14   35.08
  -4 -25  -2  117.75   43.72
  -4 -25  -2  118.60   42.96
   4 -25   2   84.87   51.66
  -4 -25  -3    6.77   35.98
   4 -25   3   16.76   44.23
  -4 -25  -4   43.14   30.59
   4 -25   4    6.15   38.13
  -4 -26   5   31.94   22.30
  -4 -26   5   28.40   26.15
  -4 -26   4  248.72   38.77
  -4 -26   4  273.30   43.59
   4 -26  -3   67.51   67.47
  -4 -26   3   80.99   35.68
  -4 -26   2   37.54   38.76
   4 -26  -2  -28.47   68.49
  -4 -26   1   70.98   38.15
  -4 -26   1  -46.43   37.98
   4 -26  -1   84.82   69.66
  -4 -26   0   15.60   44.31
  -4 -26   0  -30.59   35.95
  -4 -26  -1  -30.61   40.82
  -4 -26  -1   27.03   31.09
  -4 -26  -1   20.94   37.68
  -4 -26  -2  110.91   39.39
  -4 -26  -2  150.22   31.79
   4 -26   2  138.01   46.42
  -4 -26  -2  117.96   38.72
   4 -26   3  -33.46   38.92
  -4 -26  -3    9.76   31.71
   4 -26   4  118.85   35.61
  -4 -27   4   -1.73   25.28
  -4 -27   3  218.43   37.95
   4 -27  -3   76.68   65.04
   4 -27  -2  105.23   64.27
  -4 -27   1  345.34   48.41
   4 -27  -1  107.87   72.99
  -4 -27   0   29.12   30.96
   4 -27   0   50.42   64.07
  -4 -27  -1  335.09   45.85
  -4 -27  -1  258.83   49.54
  -4 -27  -2   58.98   31.24
  -4 -27  -3   12.32   25.55
   4 -28  -2   -8.01   55.50
  -4 -28   1   19.17   26.04
   4 -28  -1  -13.23   55.37
  -4 -28   0   14.01   25.25
   4 -28   0  -29.63   55.56
  -4 -28  -1   59.22   23.00
   4 -28   1   14.40   52.41
   5   0 -11   32.95   66.74
   5   0 -11  -15.46   59.08
   5   0 -10  456.57   80.65
   5   0 -10  397.07   99.75
   5   0 -10  457.33   89.92
   5   0  -9   53.85   78.01
   5   0  -9   49.25   67.11
   5   0  -8 3148.14  375.33
   5   0  -7  -22.77   64.24
   5   0  -6 1042.52  120.81
  -5   0   6  774.08  115.04
   5   0  -5  -16.62   57.21
   5   0  -5  -20.13   34.41
  -5   0   5   12.33   40.56
   5   0  -4  674.35  102.97
   5   0  -4  754.17   84.99
  -5   0   4  535.44   90.68
   5   0  -3   58.76   48.58
   5   0  -2  314.35   61.82
  -5   0   2  316.12   59.52
  -5   0   1    8.27   43.59
  -5   0   0 1937.51  233.22
  -5   0  -1  -18.96   46.86
   5   0   1   57.68   48.86
  -5   0  -2 1660.10  222.29
   5   0   2 2004.32  223.80
   5   0   3   22.96   48.39
   5   0   3   22.92   33.70
   5   0   3   -1.48   55.35
  -5   0  -4 1193.03  136.59
   5   0   4 1339.81  152.32
   5   0   4 1121.30  149.38
  -5   0  -4  907.98  142.25
   5   0   4 1141.49  138.28
   5   0   5   29.15   36.40
   5   0   5  -21.94   58.89
  -5   0  -5   35.18   53.63
  -5   0  -5    8.13   32.44
   5   0   5   14.16   53.66
   5   0   6  253.89   76.67
  -5   0  -6  311.15   68.89
   5   0   6  276.98   71.51
  -5   0  -6  275.19   51.28
   5   0   7   61.56   70.66
  -5   0  -7  122.27   61.19
  -5   0  -7    2.53   78.63
  -5   0  -7  -78.54   43.40
  -5   0  -8  129.76   61.79
  -5   0  -8  241.56   79.42
  -5   0  -8  143.87   46.77
  -5   0  -9   28.25   37.96
  -5   0 -10  127.50   34.68
   5  -1 -11   91.38   50.57
   5  -1 -11   21.11   66.33
   5   1 -11  103.49   60.34
   5   1 -10  162.71   60.37
   5  -1 -10  129.22   65.36
   5  -1 -10  163.20   82.78
   5   1 -10  127.59   76.38
   5  -1 -10   70.06   72.49
   5   1  -9  186.49   66.49
   5  -1  -9   30.92   70.00
   5  -1  -9  148.92   78.52
   5   1  -9   60.93   82.36
   5  -1  -8  -34.05   57.32
   5   1  -8   37.46   68.39
   5  -1  -8    9.03   68.64
   5  -1  -8   84.79   76.31
   5  -1  -7   -3.48   50.71
   5   1  -7   93.84   63.28
   5  -1  -7   68.85   63.89
  -5  -1   6  156.44   51.30
   5  -1  -6  196.71   52.25
   5   1  -6  184.30   61.59
   5  -1  -6  164.23   62.40
  -5  -1   5   25.92   43.45
  -5   1   5   75.55   37.87
   5   1  -5   29.47   35.40
   5  -1  -5  -17.06   62.70
   5   1  -4  329.80   72.71
   5  -1  -4  359.75   79.16
  -5  -1   4  407.30   64.00
  -5   1   4  341.32   58.46
   5   1  -4  377.57   52.38
   5   1  -3  284.81   51.05
  -5  -1   3  222.41   53.98
   5   1  -3  243.81   57.59
  -5   1   2  837.77  106.18
  -5  -1   2  812.10  109.31
   5   1  -2  786.55  109.43
  -5   1   1  840.88  110.36
  -5  -1   1  844.83  111.73
  -5   1   0 1917.22  236.88
  -5  -1   0 2040.23  238.18
   5   1   1 1330.55  164.14
  -5   1  -1 1293.41  164.48
  -5   1  -2   -2.58   48.86
   5   1   2   14.11   54.18
   5  -1   2   13.13   36.47
   5  -1   2  -15.57   48.83
   5   1   3    5.93   57.50
  -5  -1  -3   72.77   47.09
   5  -1   3   18.10   35.37
   5  -1   3   37.06   52.72
   5   1   3   34.74   50.36
   5  -1   4   46.16   52.75
   5   1   4   47.54   55.08
  -5   1  -4   26.69   29.81
   5   1   4  110.16   59.31
   5  -1   4   51.76   36.67
  -5  -1  -4   93.04   51.99
   5   1   5   15.61   55.51
   5  -1   5    5.45   60.96
  -5   1  -5    2.54   30.96
   5   1   5  -21.96   60.57
   5  -1   5   -7.78   38.30
  -5  -1  -5   68.40   56.64
   5  -1   6  147.88   60.88
   5   1   6   89.36   58.87
  -5  -1  -6   95.90   62.47
   5   1   6   79.69   66.84
  -5   1  -6  148.57   41.05
   5  -1   6  147.83   41.52
   5   1   7  137.93   69.98
  -5  -1  -7   29.41   64.14
  -5   1  -7   32.77   42.98
  -5   1  -7   55.35   77.64
  -5  -1  -7   65.83   79.60
   5   1   8  335.16   79.14
  -5  -1  -8  284.36   72.64
  -5   1  -8  400.30   86.36
  -5   1  -8  310.68   57.90
  -5   1  -9  217.93   46.60
  -5   1 -10  192.75   38.09
   5  -2 -11   48.83   65.99
   5  -2 -11   52.62   52.80
   5  -2 -10  109.74   69.91
   5  -2 -10  125.22   64.95
   5  -2 -10  -11.21   82.14
   5  -2  -9  434.78   94.54
   5  -2  -9  399.64  107.61
   5   2  -9  501.49   82.32
   5  -2  -9  415.39   89.15
   5  -2  -8   58.24   74.79
   5   2  -8  -38.91   57.26
   5  -2  -8  -26.93   54.31
   5   2  -8   49.60   64.19
   5  -2  -8  100.46   72.55
  -5  -2   7 1643.76  204.20
   5   2  -7 1696.69  201.62
   5  -2  -7 1833.54  201.29
   5   2  -7 1471.08  203.22
   5  -2  -7 1548.42  205.56
   5  -2  -6  109.27   48.87
  -5  -2   6   87.44   52.40
   5   2  -6  150.98   58.43
   5  -2  -6   88.15   61.60
   5  -2  -5  519.42   96.40
  -5  -2   5  507.91   80.37
   5   2  -5  564.63   73.32
   5   2  -4   93.17   54.07
   5  -2  -4   82.86   68.76
   5   2  -4  114.40   30.67
  -5  -2   4  132.62   49.84
  -5   2   3  180.51   44.99
  -5  -2   3  132.79   49.94
   5   2  -3  201.95   51.83
   5  -2  -3  197.81   46.15
   5   2  -3  213.93   48.65
  -5   2   2   -3.44   38.52
  -5  -2   2   32.49   50.69
   5   2  -2    4.11   46.68
  -5   2   1  303.51   54.47
  -5  -2   1  250.06   62.00
  -5  -2   0  231.24   58.45
   5   2   1 1578.66  195.28
  -5   2  -1 1616.00  196.10
   5  -2   2  105.47   52.81
  -5   2  -2  104.14   50.81
   5   2   2   69.39   54.74
   5  -2   2  138.57   40.40
  -5  -2  -3 1599.62  221.02
   5   2   3 2126.56  227.03
   5  -2   3 1924.55  218.07
   5  -2   3 1856.06  225.27
   5   2   3 1722.86  224.50
  -5  -2  -4  235.99   42.61
  -5   2  -4  278.34   42.24
   5  -2   4  321.35   65.18
   5   2   4  234.55   63.70
   5  -2   4  267.20   49.06
  -5  -2  -4  172.25   61.96
   5   2   4  303.46   65.71
  -5  -2  -5  972.44  147.84
  -5   2  -5 1211.24  138.80
   5  -2   5 1127.43  140.57
   5   2   5 1319.04  153.99
   5  -2   5 1106.31  152.67
   5   2   5 1058.10  149.81
   5  -2   6   49.35   60.97
   5   2   6   29.68   55.97
   5  -2   6   20.47   40.23
  -5  -2  -6   71.89   66.14
   5   2   6   43.26   67.29
  -5   2  -6  117.11   38.73
   5   2   7  379.67   77.55
   5  -2   7  218.10   73.17
  -5  -2  -7  201.79   72.46
  -5   2  -7  265.32   84.77
  -5   2  -7  201.18   50.54
   5   2   8  137.40   68.97
   5  -2   8   17.03   63.67
  -5   2  -8  168.09   76.11
  -5   2  -8   38.11   42.55
  -5  -2  -8  100.81   64.51
  -5   2  -9   65.43   37.46
  -5   2 -10   51.58   30.61
   5  -3 -11  189.46   57.80
   5  -3 -11  132.18   67.46
   5   3 -11  146.84   67.73
   5  -3 -10   22.71   67.46
   5  -3 -10   54.74   77.84
   5  -3 -10   68.91   66.29
   5  -3  -9  128.77   89.70
   5  -3  -9   79.50   71.88
   5  -3  -9  123.95   75.23
   5  -3  -8   19.99   73.14
   5  -3  -8   45.87   74.53
   5  -3  -8   70.99   55.64
   5   3  -8   63.69   57.21
   5  -3  -7   -7.22   67.73
   5   3  -7   17.65   50.14
   5  -3  -7   13.11   52.03
  -5  -3   7   27.19   54.31
   5  -3  -6  -20.59   60.25
  -5  -3   6   -1.51   53.02
   5  -3  -6   28.62   46.92
   5  -3  -5 1083.87  123.12
   5   3  -5 1066.35  122.80
  -5  -3   5  863.05  129.56
   5  -3  -5  683.40  138.78
   5   3  -4   77.29   27.78
   5  -3  -4   47.88   28.60
   5   3  -4   27.42   45.80
   5  -3  -4  -36.49   72.67
  -5  -3   4   16.08   48.15
   5  -3  -3 2882.32  320.43
   5  -3  -3 2851.22  329.10
  -5  -3   3 2556.90  323.01
  -5   3   3 2504.16  320.05
   5  -3  -3 2842.38  323.88
   5   3  -3 2798.28  323.44
   5  -3  -2   21.72   44.17
   5   3  -2   96.29   43.92
  -5  -3   2  140.54   53.58
  -5   3   2  125.16   36.97
   5  -3  -2  139.43   48.05
   5   3  -2  155.75   48.87
  -5   3   1 1252.93  145.55
  -5  -3   1 1082.37  150.87
  -5  -3   0  -13.55   52.51
   5   3   1  993.27  124.14
   5  -3   1  924.85  124.09
   5  -3   1 1022.50  116.36
  -5   3  -1  848.47  123.33
  -5  -3  -1  914.42  122.92
  -5  -3  -1  849.46  124.55
   5  -3   1  898.04  122.67
  -5   3  -2   23.21   52.59
  -5  -3  -2   92.41   49.05
   5  -3   2  130.59   39.47
   5   3   2   96.56   55.65
   5  -3   2   24.54   55.73
   5  -3   3  253.59   50.29
   5  -3   3  324.44   67.90
   5   3   3  351.32   68.88
   5  -3   3  259.35   63.56
   5   3   3  277.61   62.82
  -5   3  -4  208.12   41.07
  -5  -3  -4  245.83   41.01
  -5  -3  -4   18.55  114.98
   5  -3   4  190.63   46.94
   5   3   4  293.83   64.55
   5  -3   4  256.79   67.34
   5  -3   4  216.61   61.90
   5   3   4  253.00   58.74
  -5  -3  -4  116.00   61.55
  -5   3  -5  117.25   36.12
  -5  -3  -5  131.30   36.97
   5  -3   5  148.37   43.90
   5   3   5   78.02   61.96
   5  -3   5  179.32   63.56
   5  -3   5  184.21   66.74
   5   3   5  162.65   55.52
  -5  -3  -5  126.90   62.94
  -5   3  -6   61.09   38.58
  -5  -3  -6   89.57   38.66
   5  -3   6   50.77   64.61
   5   3   6   43.38   54.11
   5  -3   6   59.37   43.49
  -5  -3  -6  101.49   68.38
   5   3   6   27.30   68.07
   5  -3   6   63.28   68.73
   5   3   7 1111.48  130.76
   5  -3   7 1157.19  130.61
   5  -3   7  670.31  110.59
  -5  -3  -7  585.83  124.35
  -5   3  -7 1063.02  136.09
  -5  -3  -7 1051.18  136.57
  -5  -3  -7  914.10  111.18
  -5   3  -7  891.65  111.02
   5   3   8   78.34   64.43
   5  -3   8   99.12   64.98
  -5   3  -8   49.62   41.41
  -5  -3  -8   69.11   41.91
  -5  -3  -8    7.92   65.76
  -5   3  -9  275.73   53.06
  -5  -3  -9  356.54   53.33
  -5   3 -10   46.03   30.60
  -5  -3 -10   99.17   30.98
   5  -4 -11   48.25   54.06
   5   4 -11   20.49   63.47
   5  -4 -11   80.32   61.26
   5   4 -11   13.48   56.69
   5   4 -10  319.82   81.56
   5  -4 -10  325.90   87.74
   5  -4 -10  381.35   78.08
   5  -4 -10  317.76   80.03
   5   4  -9   94.05   81.14
   5  -4  -9  197.21   77.25
   5  -4  -9  128.81   88.44
   5  -4  -9  154.70   76.76
  -5  -4   8  441.82   79.05
   5  -4  -8  414.27   71.33
   5   4  -8  357.39   72.64
   5  -4  -8  372.64   87.81
   5  -4  -8  349.14   86.43
   5   4  -7  373.80   70.03
   5  -4  -7  428.58   68.43
   5  -4  -7  222.86   85.40
  -5  -4   7  433.79   76.28
  -5  -4   6 1088.77  140.06
   5  -4  -6 1027.04  132.35
   5  -4  -6 1063.86  140.36
  -5  -4   5  369.36   82.45
   5  -4  -5  456.97   97.07
   5   4  -5  545.10   71.10
   5  -4  -5  598.18   71.29
   5  -4  -5  430.20   83.76
   5  -4  -4  173.64   80.72
   5   4  -4  136.11   45.57
  -5   4   4  108.06   36.89
  -5  -4   4  134.94   52.92
   5   4  -4  174.36   32.73
   5  -4  -4  186.08   33.40
  -5  -4   3  157.01   56.40
  -5   4   3   96.31   36.68
   5  -4  -3  242.50   47.26
   5  -4  -3  293.95   82.63
  -5   4   2  130.31   42.76
   5   4  -2   68.94   53.79
   5  -4  -2   29.11   53.58
  -5  -4   1   -3.27   53.81
   5   4  -1   -5.03   44.21
  -5  -4   0  273.18   63.20
  -5   4  -1   70.33   48.78
  -5  -4  -1   77.28   51.37
  -5  -4  -1   52.54   52.70
   5   4   1   84.88   49.75
   5  -4   1  131.68   51.03
   5  -4   1  149.53   39.37
  -5   4  -2  959.07  138.28
  -5  -4  -2 1127.64  137.34
   5  -4   2 1019.18  131.33
   5   4   2 1191.96  140.20
   5  -4   2 1106.88  138.76
   5   4   3  405.52   74.21
   5  -4   3  463.18   73.47
   5  -4   3  300.38   57.12
   5  -4   3  404.72   72.59
   5  -4   4 1451.73  168.57
   5  -4   4 1268.13  177.45
   5   4   4 1464.66  174.29
   5  -4   4 1500.28  178.94
   5   4   4 1556.57  178.27
  -5  -4  -4 1400.01  174.70
  -5  -4  -4 1444.37  165.93
  -5   4  -4 1350.53  166.03
   5   4   5  278.68   63.85
   5  -4   5  295.42   70.35
   5   4   5  245.13   73.19
   5  -4   5  397.58   74.18
   5  -4   5  194.91   52.49
  -5   4  -5  292.90   47.18
  -5  -4  -5  253.81   47.66
  -5  -4  -5  237.10   74.03
  -5   4  -6  246.82   47.44
  -5  -4  -6  253.38   47.49
   5   4   6  170.34   61.35
   5  -4   6  247.05   71.61
  -5  -4  -6  310.05   75.11
   5   4   6  282.45   73.73
   5  -4   6  277.69   74.95
   5  -4   6  293.28   53.09
  -5   4  -6  200.91   78.87
  -5  -4  -6  135.75   80.31
  -5   4  -7  255.16   80.03
  -5  -4  -7  110.42   77.99
   5  -4   7  119.18   45.78
  -5   4  -7   63.64   41.87
  -5  -4  -7  108.40   42.94
   5   4   7  216.64   73.31
   5  -4   7  227.23   69.88
  -5  -4  -7   72.95   72.75
  -5   4  -8  120.42   42.42
  -5  -4  -8  106.50   42.67
   5   4   8   98.98   65.17
   5  -4   8   78.31   63.64
  -5  -4  -8   68.61   69.02
  -5   4  -9   86.27   38.07
  -5  -4  -9  134.31   39.14
  -5   4 -10   19.81   28.10
  -5  -4 -10   17.90   28.89
   5  -5 -11   80.87   59.80
   5  -5 -11   21.79   55.03
   5   5 -11   47.93   63.52
   5   5 -11   36.27   55.88
   5  -5 -10  213.75   82.63
   5  -5 -10  214.58   72.48
   5   5 -10  190.15   75.15
   5  -5  -9   29.70   73.89
   5  -5  -9   39.12   83.59
   5   5  -9   49.39   79.92
   5  -5  -9   20.86   70.22
   5  -5  -8   93.54   85.39
   5  -5  -8  -13.66   74.97
   5  -5  -8   14.92   70.44
  -5  -5   8   28.16   59.01
   5   5  -8  -36.86   56.33
   5  -5  -7  188.49   75.24
   5  -5  -7  249.07   70.91
   5   5  -7  196.61   57.71
   5  -5  -7  170.13   55.74
  -5  -5   7  181.84   66.95
  -5  -5   6  151.18   63.68
   5  -5  -6  274.03   70.49
   5  -5  -6  207.39   53.00
  -5  -5   5  233.10   66.22
   5   5  -5  359.29   49.59
   5  -5  -5  307.97   49.77
   5  -5  -5  223.96   87.03
   5  -5  -5  177.21   69.84
  -5  -5   4 2528.04  311.25
  -5  -5   4 2549.94  318.03
   5   5  -4 2768.01  311.46
   5  -5  -4 2737.42  311.46
   5  -5  -4 2568.38  324.07
   5  -5  -3    5.64   39.12
  -5  -5   3    4.80   51.28
   5  -5  -3    6.52   24.97
   5   5  -3   -2.63   24.68
   5  -5  -3   17.59   74.46
   5  -5  -2 3100.92  348.29
   5   5  -2 3274.29  348.42
  -5  -5   2 2642.25  350.11
   5  -5  -2 2372.47  344.93
   5   5  -2 3355.14  344.94
   5  -5  -1   19.44   43.85
   5   5  -1   34.32   44.70
  -5  -5   1  -53.52   55.94
  -5  -5   0  895.95  126.48
   5  -5   0  983.07  123.34
   5  -5   1  149.03   52.53
   5  -5   1  142.98   28.29
  -5  -5  -1   87.05   53.63
  -5   5  -1  190.38   49.53
  -5  -5  -1  182.53   51.73
   5   5   2  103.65   50.65
   5  -5   2   41.05   49.81
   5  -5   2   53.08   37.32
  -5   5  -2   -1.29   48.19
  -5  -5  -2   45.95   47.41
   5  -5   2   69.03   52.10
   5  -5   3   70.34   40.85
   5   5   3  115.17   55.84
   5  -5   3   -9.09   54.48
   5  -5   4  186.65   45.80
   5   5   4  170.65   62.10
   5  -5   4  170.03   60.04
   5  -5   4  173.00   64.47
   5   5   4  176.75   56.89
  -5  -5  -4  144.07   37.62
  -5   5  -4  172.67   37.78
  -5  -5  -4   55.24  115.11
  -5  -5  -4  251.99   64.48
   5  -5   5   24.35   45.37
   5   5   5    1.61   49.72
   5  -5   5   21.95   62.90
  -5  -5  -5  -52.27   67.21
   5   5   5   10.05   62.00
   5  -5   5    8.02   59.20
  -5   5  -5   -0.50   32.07
  -5  -5  -5  -12.19   33.37
  -5   5  -6  260.07   83.88
  -5  -5  -6  305.62   84.98
   5  -5   6  251.26   59.04
   5   5   6  273.68   65.60
  -5   5  -6  377.78   54.04
  -5  -5  -6  320.04   52.87
  -5  -5  -6  329.55   80.73
   5   5   6  376.47   77.72
   5  -5   6  306.62   80.28
  -5   5  -7   -1.16   39.39
  -5  -5  -7   -9.45   39.73
   5  -5   7   63.04   44.68
  -5   5  -7   45.79   74.54
  -5  -5  -7   42.35   75.01
   5   5   7   60.49   69.02
   5  -5   7   -2.38   63.49
  -5   5  -8  531.63   68.44
  -5  -5  -8  544.38   68.57
  -5  -5  -8  354.79   88.99
   5   5   8  519.92   90.86
   5  -5   8  499.12   88.13
   5  -5   8  344.10   67.39
  -5   5  -9  107.31   36.87
  -5  -5  -9   81.56   37.19
  -5   5 -10  207.62   37.13
  -5  -5 -10  228.50   37.53
   5  -6 -11   59.45   55.68
   5   6 -11   73.68   61.31
   5  -6 -11    5.38   57.52
   5   6 -11  -27.11   53.85
   5  -6 -10  -25.08   72.15
   5  -6 -10    7.11   67.48
   5   6 -10   93.03   66.51
   5  -6  -9   91.61   71.72
   5  -6  -9  123.96   84.26
   5  -6  -9  212.18   77.87
   5   6  -9  201.48   82.79
   5   6  -8  629.23   90.18
   5  -6  -8  392.82  112.26
   5  -6  -8  527.83  104.14
   5  -6  -8  604.79  100.51
  -5  -6   8  691.71   99.53
   5  -6  -7  454.45   72.91
   5   6  -7  430.32   73.04
   5  -6  -7  427.67   94.14
   5  -6  -7  493.13   89.85
   5  -6  -7  358.48   83.30
  -5  -6   7  409.34   83.01
  -5  -6   6  387.92   84.78
   5  -6  -6  533.71   86.53
   5  -6  -6  480.02   72.63
   5   6  -5  365.37   55.96
   5  -6  -5  351.73   55.80
  -5  -6   5  337.72   74.10
   5  -6  -5  391.01   93.58
   5  -6  -5  408.24   59.75
   5  -6  -5  342.44   74.08
   5   6  -4  108.99   30.79
   5  -6  -4  121.02   31.39
  -5  -6   4   69.99   56.26
  -5  -6   4  127.67   31.21
   5  -6  -4  127.87   82.03
  -5  -6   3  294.25   69.22
   5   6  -3  368.59   47.57
   5  -6  -3  401.46   47.71
   5  -6  -3  388.05   56.79
   5  -6  -3  342.33   87.83
  -5  -6   3  227.41   49.90
   5  -6  -2  364.43   54.87
   5   6  -2  372.64   56.00
   5  -6  -2  160.06   53.33
   5   6  -2  224.85   51.06
  -5  -6   2  238.55   66.26
   5  -6  -2  225.18   47.55
   5  -6  -1  -13.36   43.70
   5   6  -1   62.70   41.99
   5  -6  -1    7.68   39.05
  -5  -6   1   28.56   56.01
   5  -6   0  359.12   58.54
   5  -6   0  436.72   67.09
  -5  -6   0  378.98   72.85
   5   6   1 1218.55  144.24
   5  -6   1 1187.12  144.25
   5  -6   1 1248.03  154.25
  -5  -6  -1 1186.97  156.34
  -5  -6  -1 1277.94  150.73
  -5   6  -1 1309.02  153.22
  -5  -6  -1 1229.49  153.92
   5  -6   2 2711.04  326.73
  -5  -6  -2 2192.40  322.03
   5  -6   2 2697.12  320.74
  -5   6  -2 2946.53  325.63
  -5  -6  -2 2902.41  325.67
   5   6   2 3024.04  326.13
   5  -6   2 3110.80  326.57
   5  -6   3 1003.04  126.80
   5   6   3 1073.42  127.65
   5  -6   3  846.25  117.34
   5  -6   4  591.69   81.59
  -5  -6  -4  589.29   95.85
  -5  -6  -4  601.04   75.83
  -5   6  -4  608.35   75.71
   5   6   4  527.99   87.24
   5  -6   4  592.99   94.67
   5  -6   4  591.85   93.57
   5   6   4  577.85   92.59
   5   6   5  147.24   65.08
   5  -6   5   92.52   61.81
   5  -6   5  159.20   66.42
   5   6   5  130.04   52.08
  -5   6  -5  116.68   35.39
  -5  -6  -5  129.76   37.09
   5  -6   5   79.22   47.33
  -5  -6  -5  114.33   69.36
  -5   6  -6  288.10   88.81
  -5  -6  -6  294.33   88.40
   5   6   6  371.30   82.88
   5  -6   6  469.46   83.93
   5   6   6  289.65   70.77
  -5  -6  -6  323.11   87.91
   5  -6   6  369.58   66.35
  -5  -6  -6  421.15   59.64
  -5   6  -6  456.58   58.99
  -5   6  -7   44.06   38.65
  -5  -6  -7   69.46   40.71
   5   6   7   35.94   65.91
   5  -6   7   72.76   64.38
  -5  -6  -7   83.11   75.40
   5  -6   7   32.65   45.52
  -5   6  -7   -9.36   72.97
  -5  -6  -7   24.35   75.93
   5  -6   8  117.99   45.46
  -5   6  -8  218.60   43.60
  -5  -6  -8  199.63   43.96
  -5   6  -9   25.49   33.47
  -5  -6  -9   64.24   33.38
  -5   6 -10   -0.29   25.15
  -5  -6 -10   35.88   25.96
   5   7 -11  167.82   55.23
   5  -7 -11  141.99   59.05
   5  -7 -11  180.56   58.79
   5   7 -11  189.10   61.83
   5   7 -10   13.61   66.01
   5  -7 -10    7.19   70.88
   5  -7 -10   61.32   66.29
   5  -7  -9  117.60   68.38
   5  -7  -9   82.75   79.92
   5  -7  -9  158.42   73.78
   5   7  -9  158.43   77.26
  -5  -7   8   80.87   64.80
   5   7  -8    6.74   53.61
   5  -7  -8   12.49   81.84
   5  -7  -8  -53.64   76.39
   5  -7  -8  -39.87   66.29
   5  -7  -7  104.29   64.93
   5  -7  -7  138.58   77.54
   5  -7  -7   72.25   73.85
  -5  -7   7   48.65   64.49
   5  -7  -7   56.13   50.30
   5   7  -7  117.61   53.78
   5  -7  -6   73.78   59.17
  -5  -7   6   32.57   35.72
   5  -7  -6   19.96   68.64
   5  -7  -6   80.93   66.97
  -5  -7   6  -13.48   62.53
   5  -7  -6   64.60   45.28
   5  -7  -5  804.95  143.19
   5  -7  -5  905.35  126.20
   5  -7  -5  976.66  117.19
  -5  -7   5  918.26  128.62
  -5  -7   4  156.02   61.05
   5   7  -4  176.59   34.65
   5  -7  -4  211.62   35.71
  -5  -7   4  110.36   36.96
   5  -7  -4   92.20   88.02
   5   7  -3 2074.96  224.12
   5  -7  -3 2046.62  224.15
   5  -7  -3 2007.00  226.70
  -5  -7   3 1944.09  233.69
  -5  -7   3 1539.93  225.20
   5  -7  -3 1823.87  241.64
   5  -7  -3 1788.06  224.83
   5  -7  -2  671.57   99.74
   5  -7  -2  749.04   98.10
   5  -7  -2  818.37  103.10
   5   7  -2  917.99  103.31
  -5  -7   2  764.27  110.56
   5  -7  -1 2551.14  289.60
  -5  -7   1 2376.02  294.01
   5  -7  -1 2393.29  290.43
   5   7  -1 2391.52  290.34
   5   7   0   72.69   21.31
  -5  -7   0   87.96   58.87
  -5  -7   0  136.52   41.07
   5  -7   0   51.76   46.13
   5  -7   0    3.80   38.48
  -5   7   0   48.41   45.86
  -5  -7  -1 1175.90  144.49
  -5  -7  -1 1130.19  137.39
  -5   7  -1 1113.49  139.93
  -5  -7  -1 1132.36  140.34
   5  -7   1 1060.87  130.63
   5   7   1 1114.78  130.48
   5  -7   1 1110.87  141.64
  -5  -7  -2  322.96   63.47
   5  -7   2  331.78   64.89
   5   7   2  335.38   64.75
   5  -7   2  339.63   57.33
   5  -7   2  337.43   69.06
   5   7   3  359.51   68.81
   5  -7   3  399.78   69.53
   5  -7   3  294.40   59.46
   5  -7   3  372.96   74.92
   5  -7   4   -6.91   44.73
   5   7   4   36.51   49.90
   5   7   4  -19.52   55.96
   5  -7   4   40.55   55.41
  -5   7  -4  -16.28   29.58
  -5  -7  -4   12.16   29.64
   5  -7   5   71.70   46.45
  -5  -7  -5   96.25   33.88
  -5   7  -5   92.49   34.56
   5   7   5   65.10   48.38
   5  -7   5   78.56   64.95
   5   7   5   88.97   62.18
   5  -7   5   60.40   60.08
  -5  -7  -5  163.40   73.14
   5  -7   6  292.82   58.07
   5   7   6  304.14   75.66
   5  -7   6  327.71   73.91
  -5  -7  -6  277.96   80.97
  -5   7  -6  274.39   78.26
  -5  -7  -6  275.27   81.40
  -5   7  -6  222.58   47.90
  -5  -7  -6  188.67   48.08
  -5  -7  -7  819.45  113.24
  -5   7  -7  681.03   89.15
  -5  -7  -7  742.22   89.66
  -5   7  -7  824.17  111.64
  -5  -7  -7  460.15  111.29
   5  -7   7  444.71   92.28
   5   7   7  830.93  108.81
   5  -7   7  764.26  107.81
   5  -7   8  116.42   45.62
  -5   7  -8  212.51   43.11
  -5  -7  -8  148.03   41.98
  -5  -7  -9  699.29   88.29
  -5   7  -9  691.73   88.00
  -5  -7 -10   14.12   23.76
  -5   7 -10   45.90   23.02
   5  -8 -11   49.32   49.86
   5   8 -11   84.10   49.35
   5  -8 -11   79.69   54.27
   5   8 -11   20.76   54.70
   5  -8 -10  -47.51   65.99
   5  -8 -10  112.39   67.88
   5   8 -10  -56.37   63.29
   5  -8  -9   70.62   78.47
   5  -8  -9  186.61   76.12
   5   8  -9  198.07   78.55
   5  -8  -8   20.30   62.31
   5   8  -8   22.74   53.71
   5  -8  -8  149.60   78.29
   5  -8  -8  102.16   76.42
  -5  -8   8  119.62   68.23
   5  -8  -7  453.55   90.70
   5  -8  -7  477.56   99.45
   5  -8  -7  550.75  101.45
   5   8  -7  624.42   83.80
  -5  -8   7  589.82   99.19
  -5  -8   6   18.27   64.04
   5   8  -6   63.75   49.05
   5  -8  -6   19.27   43.77
   5  -8  -6   70.87   55.80
  -5  -8   6   92.23   38.55
   5  -8  -6   87.06   69.63
   5  -8  -6   96.07   68.57
   5  -8  -5  608.39  123.90
   5  -8  -5  975.21  114.82
   5  -8  -5  918.70  124.48
   5  -8  -5  937.64  145.06
   5  -8  -5  984.26  119.00
  -5  -8   5 1016.46  129.95
  -5  -8   4  -34.34   58.21
   5  -8  -4   37.01   33.66
   5  -8  -4   58.99   57.26
   5  -8  -4    2.42   28.80
   5   8  -4  -17.02   28.69
  -5  -8   4   28.76   33.28
   5  -8  -4  -90.80   86.91
   5  -8  -3   52.38   37.84
   5  -8  -3   10.46   23.63
   5   8  -3   32.63   23.24
  -5  -8   3  -18.01   26.90
  -5  -8   3  -15.04   34.10
  -5  -8   3   40.19   58.62
   5  -8  -2  175.50   43.04
   5   8  -2  126.44   43.84
  -5  -8   2   64.96   32.63
  -5  -8   2  111.36   32.31
  -5  -8   2  176.61   58.28
   5  -8  -2  102.27   42.80
   5  -8  -2  119.55   32.94
   5  -8  -2  143.49   80.87
   5  -8  -1  119.92   37.66
  -5  -8   1   36.83   56.23
   5  -8  -1   14.37   39.80
   5   8  -1  -17.13   40.23
  -5  -8   1   54.12   32.56
   5  -8  -1   28.28   37.71
  -5  -8   0  195.98   40.99
  -5   8   0   63.32   44.57
  -5  -8   0   44.11   45.57
  -5  -8   0   65.18   55.87
   5  -8   0  101.94   36.58
   5  -8   0  144.16   39.07
   5  -8   0  111.72   45.27
   5   8   0   72.43   21.62
   5  -8   0   64.24   21.45
  -5   8  -1   56.37   44.68
  -5  -8  -1   92.66   44.70
   5  -8   1   92.39   48.89
  -5  -8  -1   93.79   43.84
   5  -8   1  148.24   40.00
   5  -8   1   46.17   20.90
   5   8   1   61.69   20.97
   5  -8   2  633.56   90.27
  -5  -8  -2  561.69   86.19
   5   8   2  610.30   88.17
   5  -8   3  789.54  116.14
   5  -8   3  761.73  103.92
   5  -8   3  994.56  112.46
   5   8   3  953.84  113.00
  -5  -8  -3  592.29  109.94
   5  -8   4   17.41   46.35
   5   8   4   71.20   47.65
   5   8   4   56.50   55.82
   5  -8   4    8.75   53.96
  -5   8  -4   -5.66   29.24
  -5  -8  -4  -19.22   29.52
   5   8   5 1286.89  176.40
   5   8   5 1443.02  183.08
   5  -8   5 1411.67  182.12
   5  -8   5 1239.50  173.93
  -5  -8  -5 1484.92  169.81
  -5   8  -5 1494.79  169.71
  -5   8  -6   18.32   37.01
  -5  -8  -6  -25.33   38.88
  -5   8  -6   -2.14   68.13
  -5  -8  -6   18.05   73.01
   5  -8   6   40.39   48.36
   5   8   6  133.84   64.49
   5  -8   6  126.53   64.42
  -5   8  -7  253.55   48.27
  -5  -8  -7  239.06   48.74
   5   8   7  213.09   72.94
   5  -8   7  335.08   72.39
   5  -8   7  186.40   56.93
  -5   8  -7  370.31   77.00
  -5  -8  -7  303.43   79.78
  -5  -8  -8  -12.32   68.53
  -5   8  -8   69.48   36.61
  -5  -8  -8   81.00   36.43
   5  -8   8   37.44   41.92
  -5   8  -9   23.92   29.84
  -5  -8  -9   49.65   30.38
  -5   8 -10  -23.65   20.45
  -5  -8 -10   18.32   37.90
   5  -9 -11   88.67   54.18
   5   9 -11   95.43   52.85
   5   9 -11   67.80   46.54
   5   9 -10   49.98   62.54
   5  -9 -10  105.70   64.46
   5  -9 -10  142.75   67.25
   5   9  -9  -41.14   71.04
   5  -9  -9  152.83   73.38
   5  -9  -9  109.41   77.06
   5  -9  -8   93.26   76.86
   5  -9  -8   18.23   78.28
   5   9  -8  -29.25   52.10
  -5  -9   8  111.12   68.17
   5  -9  -8   35.39   62.04
   5  -9  -7  -27.40   71.74
   5  -9  -7  115.36   76.76
   5   9  -7    8.35   52.03
  -5  -9   7    2.30   68.12
  -5  -9   7   71.42   38.87
   5  -9  -7   16.46   58.99
   5  -9  -6   65.57   43.55
   5   9  -6  166.63   51.44
   5  -9  -6  184.13   67.98
  -5  -9   6   71.72   41.23
   5  -9  -6  183.25   55.80
  -5  -9   6  113.24   69.12
   5  -9  -5  346.15   51.55
  -5  -9   5  403.80   77.39
   5  -9  -5  196.77   67.01
   5  -9  -5  154.28   71.52
  -5  -9   4 1380.62  173.41
   5   9  -4 1689.36  172.77
   5  -9  -4 1540.97  172.66
   5  -9  -4 1195.97  180.68
   5  -9  -4 1101.26  196.14
   5  -9  -4 1293.76  172.80
  -5  -9   4 1512.40  184.72
   5   9  -3 1759.77  181.89
   5  -9  -3 1764.48  181.89
  -5  -9   3 1215.22  182.59
   5  -9  -3 1547.98  184.73
  -5  -9   3 1233.82  184.19
  -5  -9   3 1450.54  193.08
  -5  -9   2 2780.05  303.37
  -5  -9   2 2616.04  293.48
  -5  -9   2 2308.46  293.19
   5  -9  -2 2305.58  293.48
   5  -9  -2 2579.52  308.33
   5  -9  -2 2722.08  294.38
   5  -9  -1   75.35   37.96
   5  -9  -1   56.89   38.97
   5   9  -1   62.43   40.00
  -5  -9   1   75.49   35.98
   5  -9  -1   24.91   36.26
  -5  -9   1   36.31   56.78
   5  -9   0  541.31   77.45
   5   9   0  569.94   70.19
   5  -9   0  529.90   70.13
   5  -9   0  597.89   77.04
   5  -9   0  609.57   82.39
  -5  -9   0  626.90   80.25
  -5   9   0  636.40   82.70
  -5  -9   0  713.12   83.42
  -5   9  -1  131.27   41.70
  -5  -9  -1   80.20   43.92
  -5  -9  -1   89.01   43.94
   5  -9   1   91.53   37.08
   5  -9   1   94.50   48.91
   5   9   1   88.28   22.41
   5  -9   1   96.33   22.96
   5  -9   1  150.75   38.92
  -5  -9  -2  202.56   53.98
   5  -9   2  239.61   59.23
   5  -9   2  178.77   30.44
  -5  -9  -3  161.09   60.12
   5   9   3  368.43   58.29
   5  -9   3  266.54   57.19
   5  -9   3  243.01   67.57
  -5  -9  -3   36.03  120.94
   5  -9   3  134.28   49.03
   5  -9   4   -0.63   47.44
  -5  -9  -4   11.75   60.70
   5   9   4   -1.75   56.43
   5  -9   4   67.18   54.78
  -5   9  -4   43.16   30.16
  -5  -9  -4  102.88   30.42
  -5  -9  -4   11.89  125.18
   5   9   4   11.55   44.97
   5   9   5  364.87   79.41
   5  -9   5  441.79   80.44
   5  -9   5  331.63   71.57
  -5   9  -5  420.96   58.51
  -5  -9  -5  465.85   59.38
  -5  -9  -5  283.88   87.96
  -5   9  -6  320.12   78.22
  -5  -9  -6  403.37   84.08
   5   9   6  347.78   75.49
   5  -9   6  390.86   72.36
   5  -9   6  187.31   59.92
  -5   9  -6  270.87   49.54
  -5  -9  -6  287.68   50.47
  -5  -9  -6  190.87   84.35
  -5   9  -7  330.12   73.57
  -5  -9  -7  281.21   74.39
  -5   9  -7  268.82   46.65
  -5  -9  -7  297.45   47.98
   5   9   7  198.02   69.41
   5  -9   7  247.55   68.54
  -5  -9  -7   70.94   79.66
   5  -9   7  167.34   56.48
   5  -9   8  320.61   65.91
  -5   9  -8  455.06   59.76
  -5  -9  -8  454.90   60.94
  -5   9  -9  130.44   31.56
   5 -10 -11   16.25   50.97
   5  10 -11    7.63   46.63
   5  10 -11  -10.96   42.45
   5 -10 -10  220.47   69.75
   5  10 -10  210.07   63.21
   5 -10  -9  -33.31   75.10
   5 -10  -9  -40.88   67.44
   5  10  -9  113.49   71.07
   5 -10  -8  178.27   76.58
   5 -10  -8  188.67   82.90
   5  10  -8  216.55   55.86
  -5 -10   8  292.65   76.55
   5  10  -7   41.66   50.27
   5 -10  -7  103.74   69.94
  -5 -10   7    1.88   38.29
  -5 -10   7   97.37   70.07
   5  10  -6  582.37   84.69
  -5 -10   6  656.23  102.91
   5 -10  -6  495.54   93.27
  -5 -10   6  584.81   80.42
   5 -10  -5   48.02   66.32
  -5 -10   5   -2.04   65.87
   5 -10  -5   -7.63   35.71
   5 -10  -5   75.00   66.21
   5 -10  -4  364.11  111.71
   5 -10  -4  577.85  112.01
  -5 -10   4  714.00  100.43
   5  10  -4  968.43   98.21
   5 -10  -4  961.45   98.20
  -5 -10   4  709.62   97.17
  -5 -10   4  748.57  115.93
  -5 -10   3   65.42   33.06
   5 -10  -3   93.13   70.44
   5 -10  -3   90.70   25.92
   5  10  -3   87.82   26.38
  -5 -10   3   44.58   38.41
   5 -10  -3  123.95   38.06
  -5 -10   3   47.91   59.70
   5 -10  -2   13.31   38.89
  -5 -10   2  -47.51   60.65
   5 -10  -2   21.60   20.92
   5 -10  -2  -34.85   81.20
  -5 -10   2  -18.94   34.22
   5 -10  -1   15.02   39.47
   5 -10  -1   55.31   37.61
   5  10  -1   48.52   36.12
  -5 -10   1   38.22   37.42
   5 -10  -1   41.82   34.95
   5 -10  -1   57.12   81.01
  -5 -10   0  235.84   51.06
  -5  10   0  274.26   51.36
  -5 -10   0  273.63   52.07
   5 -10   0  252.66   46.28
   5 -10   0  209.69   48.86
   5  10   0  233.40   49.48
   5 -10   0  224.14   48.42
   5 -10   0  225.63   52.78
   5 -10   1   19.01   19.17
   5  10   1   14.81   18.65
  -5  10  -1    1.14   38.76
  -5 -10  -1   -5.90   40.25
   5 -10   1   10.99   39.55
  -5 -10  -1   32.60   40.90
   5 -10   1   10.52   48.09
   5 -10   1   -0.62   39.02
  -5 -10  -2 1173.56  152.37
   5 -10   2 1203.85  147.55
  -5 -10  -2 1033.19  144.32
   5  10   2 1324.20  142.33
   5 -10   2 1334.05  142.29
   5 -10   2 1047.34  147.09
   5 -10   2  490.75  156.81
  -5 -10  -2  608.66  184.55
   5 -10   2 1433.92  156.40
   5 -10   3   -3.62   57.73
  -5 -10  -3  -61.27   56.77
   5  10   3    8.61   44.60
   5 -10   3   48.04   46.57
  -5 -10  -4 1629.49  171.14
   5  10   4 1217.63  177.47
  -5 -10  -4 1110.89  180.74
   5  10   4 1699.64  182.04
   5 -10   4 1717.84  181.68
   5 -10   4 1326.19  176.30
  -5 -10  -5  -14.75   68.54
  -5  10  -5   16.71   62.01
  -5 -10  -5   17.78   67.58
   5 -10   5    9.83   50.49
[truncated: 395,277 more chars]
